# Supplementary material for: Antibody discovery identifies regulatory mechanisms of protein arginine deiminase 4
Source: Nat Chem Biol. 2024 Feb 2;20(6):742–50. doi: 10.1038/s41589-023-01535-8 (PMC11142921; doi:10.1038/s41589-023-01535-8)
Supplement: Supplementary file 3 — Source data, unprocessed western blots. [file 41589_2023_1535_MOESM3_ESM.zip › Fig1_source.xlsx]

## Sheet: Fig. 1C left
Application: Tecan i-control				Tecan i-control , 1.11.1.0
Device: infinite 200Pro				Serial number: 1512004325				Serial number of connected stacker:
Firmware: V_3.40_01/15_Infinite (Dec 23 2014/12.45.11)				MAI, V_3.40_01/15_Infinite (Dec 23 2014/12.45.11)
Date:	2018-04-25
Time:	2:45:54 PM
System				PLATE-READER
User				plate-reader\Jim Wells
Plate				Greiner 384 Flat Bottom Black Polystyrene Cat. No.: 781079/781086/781076/781077 [GRE384fb.pdfx]
Plate-ID (Stacker)
Label: Label1
Mode				Fluorescence Top Reading
Excitation Wavelength				345	nm
Emission Wavelength				465	nm
Excitation Bandwidth				9	nm
Emission Bandwidth				20	nm
Gain				50	Manual
Number of Flashes				25
Integration Time				20	µs
Lag Time				0	µs
Settle Time				0	ms
Z-Position (Manual)				20000	µm
Start Time:	4/25/2018 2:45:54 PM
	Temperature: 23.6 °C
<>	1	2	3	4	5	6	7	8	9	10	11	12	13	14	15	16	17	18	19	20	21	22	23	24
A	694	690	673	660	661	1	0	1	0	2	476	513	455	539	413	1	0	2	0	482	238	166	113	110
C	706	710	694	664	690	0	2	1	1	1	542	494	425	567	406	0	1	0	1	470	228	131	108	94
E	511	263	175	147	126	1	1	-1	1	2	555	400	305	272	229	0	1	1	0	541	296	145	123	92
G	471	270	161	146	132	1	1	0	3	2	551	420	326	273	249	1	1	1	-2	562	347	149	110	99
I	505	159	60	44	32	0	0	0	0	0	693	279	130	72	52	1	0	1	2	630	44	27	21	28
K	509	122	68	47	25	1	0	1	0	0	640	281	117	68	50	1	1	0	1	597	43	30	28	25
M	527	417	363	419	253	2	1	1	0	0	639	336	120	68	41	1	0	0	2	658	360	210	189	179
O	496	449	372	314	307	2	-1	1	0	2	557	356	128	60	41	1	2	1	-1	590	384	215	306	375
	476	513	455	539	413
	542	494	425	567	406
	555	400	305	272	229			Percent citrullination
End Time:	551	420	326	273	249			No PAD4	No PAD4	No Fab	No Fab	279	279	280	280	281	281	282	282	283	283	284	284	285	285	286	286	288	288	289	289
	693	279	130	72	52		0	0	0	0	0	0	0	0	0	0	0	0	0	0	0	0	0	0	0	0	0	0	0	0	0
	640	281	117	68	50		0.5	0.00576369	-0.00566572	0.485323	0.426752	0.685149	0.760314	0.208729	0.0947581	-0.0777311	0.0885609	0.279279	0.23775	0.597403	0.560937	0.474178	0.360862	0.506224	0.514894	0.452865	0.382562	0.930159	0.927973	0.452888	0.349153
	639	336	120	68	41		1	0.0302594	0.0169972	0.657534	0.658174	0.881188	0.866405	0.311195	0.25	0.0441176	0.215867	0.45045	0.408348	0.81241	0.817187	0.812207	0.770197	0.655602	0.721277	0.731978	0.734875	0.957143	0.949749	0.680851	0.635593
	557	356	128	60	41		2.5	0.0489914	0.0594901	0.712329	0.690021	0.912871	0.907662	0.204934	0.366935	-0.132353	-0.0461255	0.50991	0.504537	0.896104	0.89375	0.893584	0.89228	0.76556	0.770213	0.772643	0.80427	0.966667	0.953099	0.712766	0.481356
	482	238	166	113	110		5	0.0475504	0.0226629	0.753425	0.719745	0.936634	0.950884	0.519924	0.381048	0.132353	0.250923	0.587387	0.548094	0.924964	0.921875	0.935837	0.926391	0.771784	0.8	0.829945	0.823843	0.955556	0.958124	0.727964	0.364407
	470	228	131	108	94			Average
	541	296	145	123	92			0		0		0		0		0		0		0		0		0		0		0		0
	562	347	149	110	99			4.89832e-05		0.456037		0.722731		0.151743		0.0054149		0.258514		0.57917		0.41752		0.510559		0.417714		0.929066		0.40102
	630	44	27	21	28			0.0236283		0.657854		0.873796		0.280598		0.129992		0.429399		0.814799		0.791202		0.688439		0.733427		0.953446		0.658222
	597	43	30	28	25			0.0542407		0.701175		0.910267		0.285935		-0.0892392		0.507224		0.894927		0.892932		0.767886		0.788457		0.959883		0.597061
	658	360	210	189	179			0.0351067		0.736585		0.943759		0.450486		0.191638		0.567741		0.923419		0.931114		0.785892		0.826894		0.95684		0.546185
	590	384	215	306	375
Percent citrullination
									0 mM	0.5 mM	1 mM	2 mM	5 mM
No PAD4	0	0.00576369	0.0302594	0.0489914	0.0475504			No PAD4	694	690	673	660	661
No PAD4	0	-0.00566572	0.0169972	0.0594901	0.0226629			No PAD4	706	710	694	664	690
No Fab	0	0.485323	0.657534	0.712329	0.753425			PAD4	511	263	175	147	126
No Fab	0	0.426752	0.658174	0.690021	0.719745			PAD4	471	270	161	146	132
279	0	0.685149	0.881188	0.912871	0.936634		A	279	505	159	60	44	32
279	0	0.760314	0.866405	0.907662	0.950884		A	279	509	122	68	47	25
280	0	0.208729	0.311195	0.204934	0.519924		I	280	527	417	363	419	253
280	0	0.0947581	0.25	0.366935	0.381048		I	280	496	449	372	314	307
281	0	-0.0777311	0.0441176	-0.132353	0.132353		I	281	476	513	455	539	413
281	0	0.0885609	0.215867	-0.0461255	0.250923		I	281	542	494	425	567	406
282	0	0.279279	0.45045	0.50991	0.587387		I	282	555	400	305	272	229
282	0	0.23775	0.408348	0.504537	0.548094		I	282	551	420	326	273	249
283	0	0.597403	0.81241	0.896104	0.924964			283	693	279	130	72	52
283	0	0.560937	0.817187	0.89375	0.921875			283	640	281	117	68	50
284	0	0.474178	0.812207	0.893584	0.935837			284	639	336	120	68	41
284	0	0.360862	0.770197	0.89228	0.926391			284	557	356	128	60	41
285	0	0.506224	0.655602	0.76556	0.771784			285	482	238	166	113	110
285	0	0.514894	0.721277	0.770213	0.8			285	470	228	131	108	94
286	0	0.452865	0.731978	0.772643	0.829945			286	541	296	145	123	92
286	0	0.382562	0.734875	0.80427	0.823843			286	562	347	149	110	99
288	0	0.930159	0.957143	0.966667	0.955556			288	630	44	27	21	28
288	0	0.927973	0.949749	0.953099	0.958124			288	597	43	30	28	25
289	0	0.452888	0.680851	0.712766	0.727964			289	658	360	210	189	179
289	0	0.349153	0.635593	0.481356	0.364407			289	590	384	215	306	375
		0 mM	0.5 mM	1 mM	2 mM	5 mM			0 mM	0.5 mM	1 mM	2 mM	5 mM			0 mM	0.5 mM	1 mM	2 mM	5 mM			0 mM	0.5 mM	1 mM	2 mM	5 mM			0 mM	0.5 mM	1 mM	2 mM	5 mM			0 mM	0.5 mM	1 mM	2 mM	5 mM			0 mM	0.5 mM	1 mM	2 mM	5 mM
	PAD4	511	263	175	147	126		PAD4	511	263	175	147	126		PAD4	511	263	175	147	126		PAD4	511	263	175	147	126		PAD4	511	263	175	147	126		PAD4	511	263	175	147	126		PAD4	511	263	175	147	126
	PAD4	471	270	161	146	132		PAD4	471	270	161	146	132		PAD4	471	270	161	146	132		PAD4	471	270	161	146	132		PAD4	471	270	161	146	132		PAD4	471	270	161	146	132		PAD4	471	270	161	146	132
	279	505	159	60	44	32		280	527	417	363	419	253		281	476	513	455	539	413		282	555	400	305	272	229		283	693	279	130	72	52		284	639	336	120	68	41		285	482	238	166	113	110
	279	509	122	68	47	25		280	496	449	372	314	307		281	542	494	425	567	406		282	551	420	326	273	249		283	640	281	117	68	50		284	557	356	128	60	41		285	470	228	131	108	94
		279, 280, 281, 282, 283, 284, 288
									PAD4	PAD4	280	280					PAD4	PAD4	281	281			PAD4	PAD4	282	282				PAD4	PAD4	283	283				PAD4	PAD4	284	284
								0 mM	511	471	527	496				0 mM	511	471	476	542		0 mM	511	471	555	551			0 mM	511	471	693	640			0 mM	511	471	639	557				PAD4	PAD4	285	285
		281, 282, 284, 288						0.5 mM	263	270	417	449				0.5 mM	263	270	513	494		0.5 mM	263	270	400	420			0.5 mM	263	270	279	281			0.5 mM	263	270	336	356			0 mM	511	471	482	470
								1 mM	175	161	363	372				1 mM	175	161	455	425		1 mM	175	161	305	326			1 mM	175	161	130	117			1 mM	175	161	120	128			0.5 mM	263	270	238	228
								2 mM	147	146	419	314				2 mM	147	146	539	567		2 mM	147	146	272	273			2 mM	147	146	72	68			2 mM	147	146	68	60			1 mM	175	161	166	131
		279, 280, 283						5 mM	126	132	253	307				5 mM	126	132	413	406		5 mM	126	132	229	249			5 mM	126	132	52	50			5 mM	126	132	41	41			2 mM	147	146	113	108
																																											5 mM	126	132	110	94

		PAD4	PAD4	279	279
	0 mM	511	471	505	509
	0.5 mM	263	270	159	122
	1 mM	175	161	60	68
	2 mM	147	146	44	47
	5 mM	126	132	32	25
			0 mM	0.5 mM	1 mM	2 mM	5 mM
		No PAD4	694	690	673	660	661
		No PAD4	706	710	694	664	690
		PAD4	511	263	175	147	126
		PAD4	471	270	161	146	132
			PAD4	PAD4	No PAD4	No PAD4
		0 mM	511	471	694	706
		0.5 mM	263	270	690	710
		1 mM	175	161	673	694
		2 mM	147	146	660	664
		5 mM	126	132	661	690
				PAD4	PAD4	279	279																																	0 mM	0.5 mM	1 mM	2 mM	5 mM
			0 mM	511	471	505	509																						279, 280, 281, 282, 283, 284, 288			281, 282, 284, 288			279, 280, 283				PAD4	511	263	175	147	126
			0.5 mM	263	270	159	122																																PAD4	471	270	161	146	132
			1 mM	175	161	60	68																																279	505	159	60	44	32
			2 mM	147	146	44	47																																279	509	122	68	47	25
			5 mM	126	132	32	25
				PAD4	PAD4	280	280																								0 mM	0.5 mM	1 mM	2 mM	5 mM
			0 mM	511	471	527	496																							PAD4	511	263	175	147	126
			0.5 mM	263	270	417	449																							PAD4	471	270	161	146	132
			1 mM	175	161	363	372																							280	527	417	363	419	253
			2 mM	147	146	419	314																							280	496	449	372	314	307
			5 mM	126	132	253	307
				PAD4	PAD4	281	281
			0 mM	511	471	476	542																								0 mM	0.5 mM	1 mM	2 mM	5 mM
			0.5 mM	263	270	513	494																							PAD4	511	263	175	147	126
			1 mM	175	161	455	425																							PAD4	471	270	161	146	132
			2 mM	147	146	539	567																							281	476	513	455	539	413
			5 mM	126	132	413	406																							281	542	494	425	567	406
				PAD4	PAD4	282	282																								0 mM	0.5 mM	1 mM	2 mM	5 mM
			0 mM	511	471	555	551																							PAD4	511	263	175	147	126
			0.5 mM	263	270	400	420																							PAD4	471	270	161	146	132
			1 mM	175	161	305	326																							282	555	400	305	272	229
			2 mM	147	146	272	273																							282	551	420	326	273	249
			5 mM	126	132	229	249
				PAD4	PAD4	283	283																								0 mM	0.5 mM	1 mM	2 mM	5 mM
			0 mM	511	471	693	640																							PAD4	511	263	175	147	126
			0.5 mM	263	270	279	281																							PAD4	471	270	161	146	132
			1 mM	175	161	130	117																							283	693	279	130	72	52
			2 mM	147	146	72	68																							283	640	281	117	68	50
			5 mM	126	132	52	50
				PAD4	PAD4	284	284																								0 mM	0.5 mM	1 mM	2 mM	5 mM
			0 mM	511	471	639	557																							PAD4	511	263	175	147	126
			0.5 mM	263	270	336	356																							PAD4	471	270	161	146	132
			1 mM	175	161	120	128																							284	639	336	120	68	41
			2 mM	147	146	68	60																							284	557	356	128	60	41
			5 mM	126	132	41	41
				PAD4	PAD4	285	285																									0 mM	0.5 mM	1 mM	2 mM	5 mM
			0 mM	511	471	482	470																								PAD4	511	263	175	147	126
			0.5 mM	263	270	238	228																								PAD4	471	270	161	146	132
			1 mM	175	161	166	131																								285	482	238	166	113	110
			2 mM	147	146	113	108																								285	470	228	131	108	94
			5 mM	126	132	110	94
				PAD4	PAD4	286	286																										0 mM	0.5 mM	1 mM	2 mM	5 mM
			0 mM	511	471	541	562																									PAD4	511	263	175	147	126
			0.5 mM	263	270	296	347																									PAD4	471	270	161	146	132
			1 mM	175	161	145	149																									286	541	296	145	123	92
			2 mM	147	146	123	110																									286	562	347	149	110	99
			5 mM	126	132	92	99
				PAD4	PAD4	288	288																										0 mM	0.5 mM	1 mM	2 mM	5 mM
			0 mM	511	471	630	597																									PAD4	511	263	175	147	126
			0.5 mM	263	270	44	43																									PAD4	471	270	161	146	132
			1 mM	175	161	27	30																									288	630	44	27	21	28
			2 mM	147	146	21	28																									288	597	43	30	28	25
			5 mM	126	132	28	25
				PAD4	PAD4	289	289																										0 mM	0.5 mM	1 mM	2 mM	5 mM
			0 mM	511	471	658	590																									PAD4	511	263	175	147	126
			0.5 mM	263	270	360	384																									PAD4	471	270	161	146	132
			1 mM	175	161	210	215																									289	658	360	210	189	179
			2 mM	147	146	189	306																									289	590	384	215	306	375
			5 mM	126	132	179	375
[truncated: 18 more columns]

## Sheet: Fig. 1C mid
Application: Tecan i-control				Tecan i-control , 1.11.1.0
Device: infinite 200Pro				Serial number: 1512004325				Serial number of connected stacker:
Firmware: V_3.40_01/15_Infinite (Dec 23 2014/12.45.11)				MAI, V_3.40_01/15_Infinite (Dec 23 2014/12.45.11)
Date:	2018-06-25
Time:	6:34:32 PM
System				PLATE-READER
User				plate-reader\Jim Wells
Plate				Thermo Fisher Scientific-Nunclon 384 Flat Bottom Black Polystyrene Catalog No.: 164564/164571/264556/262260/460435/460518 [NUN384fb.pdfx]
Plate-ID (Stacker)
Label: Label1
Mode				Fluorescence Top Reading
Excitation Wavelength				345	nm
Emission Wavelength				465	nm
Excitation Bandwidth				9	nm
Emission Bandwidth				20	nm
Gain				70	Manual
Number of Flashes				25
Integration Time				20	µs
Lag Time				0	µs
Settle Time				0	ms
Z-Position (Manual)				20000	µm
Part of Plate				A1-P5; A11-P15
Start Time:	6/25/2018 6:34:32 PM
	Temperature: 23 °C
<>	1	2	3	4	5	11	12	13	14	15
A	7599	7445	4203	1842	1353	8455	3784	2406	1939	2186
B	5	6	6	4	13	4	6	4	6	4
C	7743	7657	8217	6744	5828	8520	8609	8287	8814	8678
D	5	6	6	5	5	5	4	4	5	7
E	7625	7667	7592	3956	2216	7987	8705	9792	8597	8429
F	6	9	4	4	4	5	3	6	5	3
G	8949	5293	3863	2588	1986	7918	9669	6797	2811	1622
H	5	5	5	5	4	5	4	4	3	5
I	8150	8564	7175	6065	5129	8901	6814	4582	1725	848
J	4	5	7	4	5	4	5	5	5	4
K	8830	8366	6914	6020	4747	10426	8152	6537	3466	3655
L	6	4	4	4	5	6	7	5	5	5
M	8663	7427	5135	1967	1470	9129	7382	3538	3074	1149
N	4	6	5	4	5	5	4	4	4	6
O	9476	3866	2391	1310	828	8659	6368	3779	2135	1256
P	5	5	5	4	4	5	6	6	5	5
End Time:	6/25/2018 6:36:40 PM
							0 mM CaCl2	0.5 mM CaCl2	1 mM CaCl2	2.5 mM CaCl2	5 mM CaCl2																		No Fab	Fab 16	Fab 17	Fab 18	Fab 19	Fab 20	Fab 21	Fab 22	Fab 23	Fab 24	Fab 25	Fab 26	Fab 27	Fab 28	Fab 29	Fab 30
	7599	7445	4203	1842	1353	No Fab	1	0.979734	0.553099	0.2424	0.17805																	0 mM CaCl2	1	1	1	1	1	1	1	1	1	1	1	1	1	1	1	1
	7743	7657	8217	6744	5828	Fab 16	1	0.988893	1.06122	0.87098	0.75268																	0.5 mM CaCl2	0.979734	0.988893	1.00551	0.591463	1.0508	0.947452	0.857324	0.407978	0.447546	1.01045	1.0899	1.22114	0.765532	0.781891	0.808632	0.73542
	7625	7667	7592	3956	2216	Fab 17	1	1.00551	0.995672	0.51882	0.290623																	1 mM CaCl2	0.553099	1.06122	0.995672	0.431668	0.880368	0.783012	0.592751	0.252322	0.284565	0.972653	1.22599	0.858424	0.514774	0.62699	0.387556	0.436425
	8949	5293	3863	2588	1986	Fab 18	1	0.591463	0.431668	0.289194	0.221924																	2.5 mM CaCl2	0.2424	0.87098	0.51882	0.289194	0.744172	0.681767	0.227058	0.138244	0.229332	1.03451	1.07637	0.355014	0.193798	0.332438	0.336729	0.246564
	8150	8564	7175	6065	5129	Fab 19	1	1.0508	0.880368	0.744172	0.629325																	5 mM CaCl2	0.17805	0.75268	0.290623	0.221924	0.629325	0.537599	0.169687	0.0873786	0.258545	1.01854	1.05534	0.20485	0.0952702	0.350566	0.125863	0.145051
	8830	8366	6914	6020	4747	Fab 20	1	0.947452	0.783012	0.681767	0.537599
	8663	7427	5135	1967	1470	Fab 21	1	0.857324	0.592751	0.227058	0.169687
	9476	3866	2391	1310	828	Fab 22	1	0.407978	0.252322	0.138244	0.0873786
	8455	3784	2406	1939	2186	Fab 23	1	0.447546	0.284565	0.229332	0.258545
	8520	8609	8287	8814	8678	Fab 24	1	1.01045	0.972653	1.03451	1.01854
	7987	8705	9792	8597	8429	Fab 25	1	1.0899	1.22599	1.07637	1.05534
	7918	9669	6797	2811	1622	Fab 26	1	1.22114	0.858424	0.355014	0.20485
	8901	6814	4582	1725	848	Fab 27	1	0.765532	0.514774	0.193798	0.0952702
	10426	8152	6537	3466	3655	Fab 28	1	0.781891	0.62699	0.332438	0.350566
	9129	7382	3538	3074	1149	Fab 29	1	0.808632	0.387556	0.336729	0.125863
	8659	6368	3779	2135	1256	Fab 30	1	0.73542	0.436425	0.246564	0.145051
					Repeat 20180626
							0 mM CaCl2	0.5 mM CaCl2	1 mM CaCl2	2.5 mM CaCl2	5 mM CaCl2
						No Fab	1	0.993248	0.513022	0.266915	0.152405																		No Fab	Fab 16	Fab 17	Fab 18	Fab 19	Fab 20	Fab 21	Fab 22	Fab 23	Fab 24	Fab 25	Fab 26	Fab 27	Fab 28	Fab 29	Fab 30
						Fab 16	1	1.26645	1.03922	0.843372	0.735939																	0 mM CaCl2	1	1	1	1	1	1	1	1	1	1	1	1	1	1	1	1
						Fab 17	1	0.893897	0.881161	0.33038	0.26138																	0.5 mM CaCl2	0.993248	1.26645	0.893897	0.626842	1.06941	1.02406	1.05108	0.383854	1.06441	1.0353	1.17003	0.922056	0.738258	0.897218	1.08056	0.792829
						Fab 18	1	0.626842	0.341433	0.182698	0.135786																	1 mM CaCl2	0.513022	1.03922	0.881161	0.341433	0.866	0.99647	0.526942	0.180918	0.861433	0.892042	1.00583	0.684218	0.393174	0.490048	0.75	0.301961
						Fab 19	1	1.06941	0.866	0.707175	0.561813																	2.5 mM CaCl2	0.266915	0.843372	0.33038	0.182698	0.707175	0.552824	0.206311	0.102191	0.369073	0.875014	0.851483	0.250553	0.137443	0.180771	0.177875	0.128291
						Fab 20	1	1.02406	0.99647	0.552824	0.465873																	5 mM CaCl2	0.152405	0.735939	0.26138	0.135786	0.561813	0.465873	0.133708	0.0723896	0.198498	0.800999	0.824866	0.125484	0.0994396	0.164242	0.110623	0.0957983
						Fab 21	1	1.05108	0.526942	0.206311	0.133708
						Fab 22	1	0.383854	0.180918	0.102191	0.0723896
						Fab 23	1	1.06441	0.861433	0.369073	0.198498
						Fab 24	1	1.0353	0.892042	0.875014	0.800999
						Fab 25	1	1.17003	1.00583	0.851483	0.824866
						Fab 26	1	0.922056	0.684218	0.250553	0.125484
						Fab 27	1	0.738258	0.393174	0.137443	0.0994396
						Fab 28	1	0.897218	0.490048	0.180771	0.164242
						Fab 29	1	1.08056	0.75	0.177875	0.110623
						Fab 30	1	0.792829	0.301961	0.128291	0.0957983
						Strongest activator: Fab 22, 18
						Strongest inhibitor: Fab 24, 25,16, 19, 20
						No effect: Fab 21, 26, 28
								Repeat 20180625						Repeat 20180626
								0 mM CaCl2	0.5 mM CaCl2	1 mM CaCl2	2.5 mM CaCl2	5 mM CaCl2		0 mM CaCl2	0.5 mM CaCl2	1 mM CaCl2	2.5 mM CaCl2	5 mM CaCl2		0 mM CaCl2	0.5 mM CaCl2	1 mM CaCl2	2.5 mM CaCl2	5 mM CaCl2			No Fab	Fab 16	Fab 17	Fab 18	Fab 19	Fab 20	Fab 21	Fab 22	Fab 23	Fab 24	Fab 25	Fab 26	Fab 27	Fab 28	Fab 29	Fab 30
							No Fab	1	0.979734	0.553099	0.2424	0.17805		1	0.993248	0.513022	0.266915	0.152405	No Fab	0	0.013509	0.466939	0.745342	0.834773		0 mM CaCl2	0	0	0	0	0	0	0	0	0	0	0	0	0	0	0	0
							Fab 16	1	0.988893	1.06122	0.87098	0.75268		1	1.26645	1.03922	0.843372	0.735939	Fab 16	0	-0.127674	-0.05022	0.142824	0.25569		0.5 mM CaCl2	0.013509	-0.127674	0.0502972	0.390848	-0.060103	0.0142448	0.0457997	0.604084	0.244022	-0.0228754	-0.129963	-0.071599	0.248105	0.160445	0.0554037	0.235876
							Fab 17	1	1.00551	0.995672	0.51882	0.290623		1	0.893897	0.881161	0.33038	0.26138	Fab 17	0	0.0502972	0.0615836	0.5754	0.723999		1 mM CaCl2	0.466939	-0.05022	0.0615836	0.613449	0.126816	0.110259	0.440154	0.78338	0.427001	0.0676526	-0.115913	0.228679	0.546026	0.441481	0.431222	0.630807
							Fab 18	1	0.591463	0.431668	0.289194	0.221924		1	0.626842	0.341433	0.182698	0.135786	Fab 18	0	0.390848	0.613449	0.764054	0.821145		2.5 mM CaCl2	0.745342	0.142824	0.5754	0.764054	0.274326	0.382705	0.783316	0.879783	0.700798	0.0452394	0.0360716	0.697217	0.834379	0.743396	0.742698	0.812572
							Fab 19	1	1.0508	0.880368	0.744172	0.629325		1	1.06941	0.866	0.707175	0.561813	Fab 19	0	-0.060103	0.126816	0.274326	0.404431		5 mM CaCl2	0.834773	0.25569	0.723999	0.821145	0.404431	0.498264	0.848303	0.920116	0.771478	0.0902282	0.0598969	0.834833	0.902645	0.742596	0.881757	0.879575
							Fab 20	1	0.947452	0.783012	0.681767	0.537599		1	1.02406	0.99647	0.552824	0.465873	Fab 20	0	0.0142448	0.110259	0.382705	0.498264
							Fab 21	1	0.857324	0.592751	0.227058	0.169687		1	1.05108	0.526942	0.206311	0.133708	Fab 21	0	0.0457997	0.440154	0.783316	0.848303
							Fab 22	1	0.407978	0.252322	0.138244	0.0873786		1	0.383854	0.180918	0.102191	0.0723896	Fab 22	0	0.604084	0.78338	0.879783	0.920116
							Fab 23	1	0.447546	0.284565	0.229332	0.258545		1	1.06441	0.861433	0.369073	0.198498	Fab 23	0	0.244022	0.427001	0.700798	0.771478
							Fab 24	1	1.01045	0.972653	1.03451	1.01854		1	1.0353	0.892042	0.875014	0.800999	Fab 24	0	-0.0228754	0.0676526	0.0452394	0.0902282
							Fab 25	1	1.0899	1.22599	1.07637	1.05534		1	1.17003	1.00583	0.851483	0.824866	Fab 25	0	-0.129963	-0.115913	0.0360716	0.0598969
							Fab 26	1	1.22114	0.858424	0.355014	0.20485		1	0.922056	0.684218	0.250553	0.125484	Fab 26	0	-0.071599	0.228679	0.697217	0.834833
							Fab 27	1	0.765532	0.514774	0.193798	0.0952702		1	0.738258	0.393174	0.137443	0.0994396	Fab 27	0	0.248105	0.546026	0.834379	0.902645
							Fab 28	1	0.781891	0.62699	0.332438	0.350566		1	0.897218	0.490048	0.180771	0.164242	Fab 28	0	0.160445	0.441481	0.743396	0.742596
							Fab 29	1	0.808632	0.387556	0.336729	0.125863		1	1.08056	0.75	0.177875	0.110623	Fab 29	0	0.0554037	0.431222	0.742698	0.881757
							Fab 30	1	0.73542	0.436425	0.246564	0.145051		1	0.792829	0.301961	0.128291	0.0957983	Fab 30	0	0.235876	0.630807	0.812572	0.879575
			0 mM CaCl2	0.5 mM CaCl2	1 mM CaCl2	2.5 mM CaCl2	5 mM CaCl2
		No Fab	1	0.979734	0.553099	0.2424	0.17805
		Fab 16	1	0.988893	1.06122	0.87098	0.75268
		Fab 17	1	1.00551	0.995672	0.51882	0.290623
		Fab 18	1	0.591463	0.431668	0.289194	0.221924
		Fab 19	1	1.0508	0.880368	0.744172	0.629325
		Fab 20	1	0.947452	0.783012	0.681767	0.537599
		Fab 21	1	0.857324	0.592751	0.227058	0.169687
		Fab 22	1	0.407978	0.252322	0.138244	0.0873786
		Fab 23	1	0.447546	0.284565	0.229332	0.258545
		Fab 24	1	1.01045	0.972653	1.03451	1.01854
		Fab 25	1	1.0899	1.22599	1.07637	1.05534
		Fab 26	1	1.22114	0.858424	0.355014	0.20485
		Fab 27	1	0.765532	0.514774	0.193798	0.0952702
		Fab 28	1	0.781891	0.62699	0.332438	0.350566
		Fab 29	1	0.808632	0.387556	0.336729	0.125863
		Fab 30	1	0.73542	0.436425	0.246564	0.145051
			0 mM CaCl2	0.5 mM CaCl2	1 mM CaCl2	2.5 mM CaCl2	5 mM CaCl2
		No Fab	1	0.993248	0.513022	0.266915	0.152405
		Fab 16	1	1.26645	1.03922	0.843372	0.735939
		Fab 17	1	0.893897	0.881161	0.33038	0.26138
		Fab 18	1	0.626842	0.341433	0.182698	0.135786
		Fab 19	1	1.06941	0.866	0.707175	0.561813
		Fab 20	1	1.02406	0.99647	0.552824	0.465873
		Fab 21	1	1.05108	0.526942	0.206311	0.133708
		Fab 22	1	0.383854	0.180918	0.102191	0.0723896
		Fab 23	1	1.06441	0.861433	0.369073	0.198498
		Fab 24	1	1.0353	0.892042	0.875014	0.800999
		Fab 25	1	1.17003	1.00583	0.851483	0.824866
		Fab 26	1	0.922056	0.684218	0.250553	0.125484
		Fab 27	1	0.738258	0.393174	0.137443	0.0994396
		Fab 28	1	0.897218	0.490048	0.180771	0.164242
		Fab 29	1	1.08056	0.75	0.177875	0.110623
		Fab 30	1	0.792829	0.301961	0.128291	0.0957983
			0 mM CaCl2	0.5 mM CaCl2	1 mM CaCl2	2.5 mM CaCl2	5 mM CaCl2				No Fab	Fab 356	Fab 357	Fab 358	Fab 359	Fab 360	Fab 361	Fab 362	Fab 363	Fab 364	Fab 365	Fab 366	Fab 367	Fab 368	Fab 369	Fab 370							No Fab	Fab 16	Fab 17	Fab 18	Fab 19	Fab 20	Fab 21	Fab 22	Fab 23	Fab 24	Fab 25	Fab 26	Fab 27	Fab 28	Fab 29	Fab 30
		No Fab	1	0.979734	0.553099	0.2424	0.17805			0 mM CaCl2	7599	7743	7625	8949	8150	8830	8663	9476	8455	8520	7987	7918	8901	10426	9129	8659						0 mM CaCl2	1	1	1	1	1	1	1	1	1	1	1	1	1	1	1	1
		Fab 16	1	0.988893	1.06122	0.87098	0.75268			0.5 mM CaCl2	7445	7657	7667	5293	8564	8366	7427	3866	3784	8609	8705	9669	6814	8152	7382	6368						0.5 mM CaCl2	0.993248	1.26645	0.893897	0.626842	1.06941	1.02406	1.05108	0.383854	1.06441	1.0353	1.17003	0.922056	0.738258	0.897218	1.08056	0.792829
		Fab 17	1	1.00551	0.995672	0.51882	0.290623			1 mM CaCl2	4203	8217	7592	3863	7175	6914	5135	2391	2406	8287	9792	6797	4582	6537	3538	3779						1 mM CaCl2	0.513022	1.03922	0.881161	0.341433	0.866	0.99647	0.526942	0.180918	0.861433	0.892042	1.00583	0.684218	0.393174	0.490048	0.75	0.301961
		Fab 18	1	0.591463	0.431668	0.289194	0.221924			2.5 mM CaCl2	1842	6744	3956	2588	6065	6020	1967	1310	1939	8814	8597	2811	1725	3466	3074	2135						2.5 mM CaCl2	0.266915	0.843372	0.33038	0.182698	0.707175	0.552824	0.206311	0.102191	0.369073	0.875014	0.851483	0.250553	0.137443	0.180771	0.177875	0.128291
		Fab 19	1	1.0508	0.880368	0.744172	0.629325			5 mM CaCl2	1353	5828	2216	1986	5129	4747	1470	828	2186	8678	8429	1622	848	3655	1149	1256						5 mM CaCl2	0.152405	0.735939	0.26138	0.135786	0.561813	0.465873	0.133708	0.0723896	0.198498	0.800999	0.824866	0.125484	0.0994396	0.164242	0.110623	0.0957983
		Fab 20	1	0.947452	0.783012	0.681767	0.537599
		Fab 21	1	0.857324	0.592751	0.227058	0.169687
		Fab 22	1	0.407978	0.252322	0.138244	0.0873786
		Fab 23	1	0.447546	0.284565	0.229332	0.258545				No Fab	Fab 356	Fab 357	Fab 358	Fab 359	Fab 360	Fab 361	Fab 362	Fab 363	Fab 364	Fab 365	Fab 366	Fab 367	Fab 368	Fab 369	Fab 370
		Fab 24	1	1.01045	0.972653	1.03451	1.01854			0 mM CaCl2	7257	7521	9029	8889	8097	7648	7479	8993	7592	8809	8228	7236	9815	8591	8416	8925
		Fab 25	1	1.0899	1.22599	1.07637	1.05534			0.5 mM CaCl2	7208	9525	8071	5572	8659	7832	7861	3452	8081	9120	9627	6672	7246	7708	9094	7076
		Fab 26	1	1.22114	0.858424	0.355014	0.20485			1 mM CaCl2	3723	7816	7956	3035	7012	7621	3941	1627	6540	7858	8276	4951	3859	4210	6312	2695
		Fab 27	1	0.765532	0.514774	0.193798	0.0952702			2.5 mM CaCl2	1937	6343	2983	1624	5726	4228	1543	919	2802	7708	7006	1813	1349	1553	1497	1145
		Fab 28	1	0.781891	0.62699	0.332438	0.350566			5 mM CaCl2	1106	5535	2360	1207	4549	3563	1000	651	1507	7056	6787	908	976	1411	931	855
		Fab 29	1	0.808632	0.387556	0.336729	0.125863
		Fab 30	1	0.73542	0.436425	0.246564	0.145051
			0 mM CaCl2	0.5 mM CaCl2	1 mM CaCl2	2.5 mM CaCl2	5 mM CaCl2
		No Fab	1	0.993248	0.513022	0.266915	0.152405
		Fab 16	1	1.26645	1.03922	0.843372	0.735939
		Fab 17	1	0.893897	0.881161	0.33038	0.26138
		Fab 18	1	0.626842	0.341433	0.182698	0.135786
		Fab 19	1	1.06941	0.866	0.707175	0.561813
		Fab 20	1	1.02406	0.99647	0.552824	0.465873
		Fab 21	1	1.05108	0.526942	0.206311	0.133708
		Fab 22	1	0.383854	0.180918	0.102191	0.0723896
		Fab 23	1	1.06441	0.861433	0.369073	0.198498
		Fab 24	1	1.0353	0.892042	0.875014	0.800999
		Fab 25	1	1.17003	1.00583	0.851483	0.824866
		Fab 26	1	0.922056	0.684218	0.250553	0.125484
		Fab 27	1	0.738258	0.393174	0.137443	0.0994396
		Fab 28	1	0.897218	0.490048	0.180771	0.164242
		Fab 29	1	1.08056	0.75	0.177875	0.110623
		Fab 30	1	0.792829	0.301961	0.128291	0.0957983

## Sheet: Fig. 1C right
Application: Tecan i-control				Tecan i-control , 1.11.1.0
Device: infinite 200Pro				Serial number: 1512004325				Serial number of connected stacker:
Firmware: V_3.40_01/15_Infinite (Dec 23 2014/12.45.11)				MAI, V_3.40_01/15_Infinite (Dec 23 2014/12.45.11)
Date:	2018-06-25
Time:	6:31:02 PM
System				PLATE-READER
User				plate-reader\Jim Wells
Plate				Greiner 384 Flat Bottom Black Polystyrene Cat. No.: 781079/781086/781076/781077 [GRE384fb.pdfx]
Plate-ID (Stacker)
Label: Label1
Mode				Fluorescence Top Reading
Excitation Wavelength				345	nm
Emission Wavelength				465	nm
Excitation Bandwidth				9	nm
Emission Bandwidth				20	nm
Gain				70	Manual
Number of Flashes				25
Integration Time				20	µs
Lag Time				0	µs
Settle Time				0	ms
Z-Position (Manual)				20000	µm
Part of Plate				A1-P5; A11-P15
Start Time:	6/25/2018 6:31:02 PM
	Temperature: 23 °C
<>	1	2	3	4	5	11	12	13	14	15
A	6828	6021	5406	3557	1862	9199	10313	10387	9768	9122
B	0	2	2	3	2	1	1	2	1	2
C	7617	8756	8810	7258	6291	8605	12588	10010	10991	11453
D	2	2	1	2	1	1	0	3	0	2
E	8695	4112	4556	1294	737	10187	10605	9513	6216	2795
F	3	1	1	2	3	1	1	2	2	2
G	10049	7982	7525	8062	9752	3493	4499	3266	3652	1375
H	2	2	2	1	2	1	1	0	3	3
I	7793	8520	6428	2211	1098	10430	12719	12006	10096	7033
J	1	3	1	2	1	1	2	1	2	2
K	8001	7733	7878	7191	6957	10930	10114	8011	6076	1547
L	1	1	2	3	0	1	1	284	1	2
M	9299	7324	7143	7487	7241	9459	8756	5855	3025	900
N	1	3	0	2	1	2	3	2	3	1
O	8487	7487	8167	9450	8531	9006	8703	7437	3365	1238
P	2	2	3	2	2	0	1	1	1	1
End Time:	6/25/2018 6:33:10 PM
<>	1	2	3	4	5	11	12	13	14		0 mM CaCl2	0.5 mM CaCl2	1 mM CaCl2	2.5 mM CaCl2	5 mM CaCl2														9			No Fab	Fab 01	Fab 02	Fab 03	Fab 04	Fab 05	Fab 06	Fab 07	Fab 08	Fab 09	Fab 10	Fab 11	Fab 12	Fab 13	Fab 14	Fab 15
A	6828	6021	5406	3557	1862					No Fab	1	0.88181	0.79174	0.520943	0.272701														8		0 mM CaCl2	1	1	1	1	1	1	1	1	1	1	1	1	1	1	1	1
C	7617	8756	8810	7258	6291					Fab 01	1	1.14953	1.15662	0.952869	0.825916														1		0.5 mM CaCl2	0.88181	1.14953	0.472915	0.794308	1.09329	0.966504	0.787612	0.882173	1.1211	1.46287	1.04103	1.288	1.21946	0.925343	0.925679	0.966356
E	8695	4112	4556	1294	737					Fab 02	1	0.472915	0.523979	0.148821	0.0847614														12		1 mM CaCl2	0.79174	1.15662	0.523979	0.748831	0.824843	0.984627	0.768147	0.962295	1.12914	1.16328	0.933837	0.935013	1.1511	0.732937	0.618987	0.825783
G	10049	7982	7525	8062	9752					Fab 03	1	0.794308	0.748831	0.802269	0.970445														7		2.5 mM CaCl2	0.520943	0.952869	0.148821	0.802269	0.283716	0.898763	0.80514	1.11347	1.06185	1.27728	0.610189	1.04552	0.967977	0.555901	0.319801	0.37364
I	7793	8520	6428	2211	1098					Fab 04	1	1.09329	0.824843	0.283716	0.140896														5		5 mM CaCl2	0.272701	0.825916	0.0847614	0.970445	0.140896	0.869516	0.778686	1.00518	0.99163	1.33097	0.274369	0.393644	0.674305	0.141537	0.0951475	0.137464
K	8001	7733	7878	7191	6957					Fab 05	1	0.966504	0.984627	0.898763	0.869516														3
M	9299	7324	7143	7487	7241					Fab 06	1	0.787612	0.768147	0.80514	0.778686														6
O	8487	7487	8167	9450	8531					Fab 07	1	0.882173	0.962295	1.11347	1.00518
	9199	10313	10387	9768	9122					Fab 08	1	1.1211	1.12914	1.06185	0.99163
	8605	12588	10010	10991	11453					Fab 09	1	1.46287	1.16328	1.27728	1.33097
	10187	10605	9513	6216	2795					Fab 10	1	1.04103	0.933837	0.610189	0.274369
	3493	4499	3266	3652	1375					Fab 11	1	1.288	0.935013	1.04552	0.393644
	10430	12719	12006	10096	7033					Fab 12	1	1.21946	1.1511	0.967977	0.674305
	10930	10114	8011	6076	1547					Fab 13	1	0.925343	0.732937	0.555901	0.141537
	9459	8756	5855	3025	900					Fab 14	1	0.925679	0.618987	0.319801	0.0951475
	9006	8703	7437	3365	1238					Fab 15	1	0.966356	0.825783	0.37364	0.137464
										Repeat 20180626
																													1			No Fab	Fab 01	Fab 02	Fab 03	Fab 04	Fab 05	Fab 06	Fab 07	Fab 08	Fab 09	Fab 10	Fab 11	Fab 12	Fab 13	Fab 14	Fab 15
											0 mM CaCl2	0.5 mM CaCl2	1 mM CaCl2	2.5 mM CaCl2	5 mM CaCl2														8		0 mM CaCl2	1	1	1	1	1	1	1	1	1	1	1	1	1	1	1	1
										No Fab	1	1.06191	1.17579	0.76805	0.505232														3		0.5 mM CaCl2	1.06191	1.11671	0.721797	1.16158	1.00688	1.02894	0.787033	0.753994	1.25484	0.894601	0.881931	1.05541	1.0471	1.21545	1.06531	1.02634
										Fab 01	1	1.11671	1.16193	1.13016	1.21922														5		1 mM CaCl2	1.17579	1.16193	0.208048	1.03777	0.79361	1.09246	0.815378	0.808082	1.2462	1.09561	0.96901	0.951859	0.941362	1.05613	0.912793	0.940423
										Fab 02	1	0.721797	0.208048	0.100604	0.0849095														9		2.5 mM CaCl2	0.76805	1.13016	0.100604	1.03763	0.234699	0.89825	0.765964	0.816018	1.13591	0.917665	0.521834	0.436975	0.808432	0.526015	0.40274	0.254924
										Fab 03	1	1.16158	1.03777	1.03763	0.996016														12		5 mM CaCl2	0.505232	1.21922	0.0849095	0.996016	0.148827	0.927591	0.896394	0.811319	1.04402	0.968561	0.322064	0.159806	0.66836	0.19361	0.125368	0.126046
										Fab 04	1	1.00688	0.79361	0.234699	0.148827														6
										Fab 05	1	1.02894	1.09246	0.89825	0.927591														7
										Fab 06	1	0.787033	0.815378	0.765964	0.896394
										Fab 07	1	0.753994	0.808082	0.816018	0.811319
										Fab 08	1	1.25484	1.2462	1.13591	1.04402
										Fab 09	1	0.894601	1.09561	0.917665	0.968561
										Fab 10	1	0.881931	0.96901	0.521834	0.322064
										Fab 11	1	1.05541	0.951859	0.436975	0.159806
										Fab 12	1	1.0471	0.941362	0.808432	0.66836
										Fab 13	1	1.21545	1.05613	0.526015	0.19361
										Fab 14	1	1.06531	0.912793	0.40274	0.125368
										Fab 15	1	1.02634	0.940423	0.254924	0.126046
																		Strongest activator:		Fab 02, 04, 14		15 and 13 may also be
																		Strongest inhibitor:		Fab 08, 01, 09, 03		12,6,7,5 are also inhibitory
											0 mM CaCl2	0.5 mM CaCl2	1 mM CaCl2	2.5 mM CaCl2	5 mM CaCl2			0 mM CaCl2	0.5 mM CaCl2	1 mM CaCl2	2.5 mM CaCl2	5 mM CaCl2				0 mM CaCl2	0.5 mM CaCl2	1 mM CaCl2	2.5 mM CaCl2	5 mM CaCl2			No Fab	Fab 01	Fab 02	Fab 03	Fab 04	Fab 05	Fab 06	Fab 07	Fab 08	Fab 09	Fab 10	Fab 11	Fab 12	Fab 13	Fab 14	Fab 15
										No Fab	1	0.88181	0.79174	0.520943	0.272701		No Fab	1	1.06191	1.17579	0.76805	0.505232			No Fab	0	0.0281392	0.0162333	0.355503	0.611034		0 mM CaCl2	0	0	0	0	0	0	0	0	0	0	0	0	0	0	0	0
										Fab 01	1	1.14953	1.15662	0.952869	0.825916		Fab 01	1	1.11671	1.16193	1.13016	1.21922			Fab 01	0	-0.133123	-0.159277	-0.0415122	-0.0225668		0.5 mM CaCl2	0.0281392	-0.133123	0.402644	0.0220581	-0.050082	0.00227954	0.212678	0.181917	-0.187971	-0.178736	0.0385181	-0.171705	-0.133283	-0.0703954	0.00450575	0.00365127
										Fab 02	1	0.472915	0.523979	0.148821	0.0847614		Fab 02	1	0.721797	0.208048	0.100604	0.0849095			Fab 02	0	0.402644	0.633986	0.875288	0.915165		1 mM CaCl2	0.0162333	-0.159277	0.633986	0.106697	0.190774	-0.038545	0.208237	0.114811	-0.187671	-0.129442	0.0485763	0.0565642	-0.0462324	0.105465	0.23411	0.116897
										Fab 03	1	0.794308	0.748831	0.802269	0.970445		Fab 03	1	1.16158	1.03777	1.03763	0.996016			Fab 03	0	0.0220581	0.106697	0.0800519	0.0167696		2.5 mM CaCl2	0.355503	-0.0415122	0.875288	0.0800519	0.740792	0.101494	0.214448	0.0352574	-0.0988799	-0.0974729	0.433988	0.258753	0.111796	0.459042	0.638729	0.685718
										Fab 04	1	1.09329	0.824843	0.283716	0.140896		Fab 04	1	1.00688	0.79361	0.234699	0.148827			Fab 04	0	-0.050082	0.190774	0.740792	0.855139		5 mM CaCl2	0.611034	-0.0225668	0.915165	0.0167696	0.855139	0.101446	0.16246	0.0917484	-0.0178253	-0.149766	0.701783	0.723275	0.328667	0.832427	0.889742	0.868245
										Fab 05	1	0.966504	0.984627	0.898763	0.869516		Fab 05	1	1.02894	1.09246	0.89825	0.927591			Fab 05	0	0.00227954	-0.038545	0.101494	0.101446
										Fab 06	1	0.787612	0.768147	0.80514	0.778686		Fab 06	1	0.787033	0.815378	0.765964	0.896394			Fab 06	0	0.212678	0.208237	0.214448	0.16246
										Fab 07	1	0.882173	0.962295	1.11347	1.00518		Fab 07	1	0.753994	0.808082	0.816018	0.811319			Fab 07	0	0.181917	0.114811	0.0352574	0.0917484
										Fab 08	1	1.1211	1.12914	1.06185	0.99163		Fab 08	1	1.25484	1.2462	1.13591	1.04402			Fab 08	0	-0.187971	-0.187671	-0.0988799	-0.0178253
										Fab 09	1	1.46287	1.16328	1.27728	1.33097		Fab 09	1	0.894601	1.09561	0.917665	0.968561			Fab 09	0	-0.178736	-0.129442	-0.0974729	-0.149766
										Fab 10	1	1.04103	0.933837	0.610189	0.274369		Fab 10	1	0.881931	0.96901	0.521834	0.322064			Fab 10	0	0.0385181	0.0485763	0.433988	0.701783
										Fab 11	1	1.288	0.935013	1.04552	0.393644		Fab 11	1	1.05541	0.951859	0.436975	0.159806			Fab 11	0	-0.171705	0.0565642	0.258753	0.723275
										Fab 12	1	1.21946	1.1511	0.967977	0.674305		Fab 12	1	1.0471	0.941362	0.808432	0.66836			Fab 12	0	-0.133283	-0.0462324	0.111796	0.328667
										Fab 13	1	0.925343	0.732937	0.555901	0.141537		Fab 13	1	1.21545	1.05613	0.526015	0.19361			Fab 13	0	-0.0703954	0.105465	0.459042	0.832427
										Fab 14	1	0.925679	0.618987	0.319801	0.0951475		Fab 14	1	1.06531	0.912793	0.40274	0.125368			Fab 14	0	0.00450575	0.23411	0.638729	0.889742
										Fab 15	1	0.966356	0.825783	0.37364	0.137464		Fab 15	1	1.02634	0.940423	0.254924	0.126046			Fab 15	0	0.00365127	0.116897	0.685718	0.868245
					625
						0 mM CaCl2	0.5 mM CaCl2	1 mM CaCl2	2.5 mM CaCl2	5 mM CaCl2			No Fab	Fab 341	Fab 342	Fab 343	Fab 344	Fab 345	Fab 346	Fab 347	Fab 348	Fab 349	Fab 350	Fab 351	Fab 352	Fab 353	Fab 354	Fab 355
					No Fab	6828	6021	5406	3557	1862		0 mM CaCl2	6828	7617	8695	10049	7793	8001	9299	8487	9199	8605	10187	3493	10430	10930	9459	9006
					Fab 01	7617	8756	8810	7258	6291		0.5 mM CaCl2	6021	8756	4112	7982	8520	7733	7324	7487	10313	12588	10605	4499	12719	10114	8756	8703
					Fab 02	8695	4112	4556	1294	737		1 mM CaCl2	5406	8810	4556	7525	6428	7878	7143	8167	10387	10010	9513	3266	12006	8011	5855	7437
					Fab 03	10049	7982	7525	8062	9752		2.5 mM CaCl2	3557	7258	1294	8062	2211	7191	7487	9450	9768	10991	6216	3652	10096	6076	3025	3365
					Fab 04	7793	8520	6428	2211	1098		5 mM CaCl2	1862	6291	737	9752	1098	6957	7241	8531	9122	11453	2795	1375	7033	1547	900	1238
					Fab 05	8001	7733	7878	7191	6957
					Fab 06	9299	7324	7143	7487	7241
					Fab 07	8487	7487	8167	9450	8531
					Fab 08	9199	10313	10387	9768	9122
					Fab 09	8605	12588	10010	10991	11453
					Fab 10	10187	10605	9513	6216	2795
					Fab 11	3493	4499	3266	3652	1375
					Fab 12	10430	12719	12006	10096	7033
					Fab 13	10930	10114	8011	6076	1547
					Fab 14	9459	8756	5855	3025	900
					Fab 15	9006	8703	7437	3365	1238
					0626 replicate
						0 mM CaCl2	0.5 mM CaCl2	1 mM CaCl2	2.5 mM CaCl2	5 mM CaCl2			No Fab	Fab 341	Fab 342	Fab 343	Fab 344	Fab 345	Fab 346	Fab 347	Fab 348	Fab 349	Fab 350	Fab 351	Fab 352	Fab 353	Fab 354	Fab 355
					No Fab	5734	6089	6742	4404	2897		0 mM CaCl2	5734	6546	7455	6777	7418	7430	9208	9577	6247	7761	7809	7021	7282	6823	7809	8124
					Fab 01	6546	7310	7606	7398	7981		0.5 mM CaCl2	6089	7310	5381	7872	7469	7645	7247	7221	7839	6943	6887	7410	7625	8293	8319	8338
					Fab 02	7455	5381	1551	750	633		1 mM CaCl2	6742	7606	1551	7033	5887	8117	7508	7739	7785	8503	7567	6683	6855	7206	7128	7640
					Fab 03	6777	7872	7033	7032	6750		2.5 mM CaCl2	4404	7398	750	7032	1741	6674	7053	7815	7096	7122	4075	3068	5887	3589	3145	2071
					Fab 04	7418	7469	5887	1741	1104		5 mM CaCl2	2897	7981	633	6750	1104	6892	8254	7770	6522	7517	2515	1122	4867	1321	979	1024
					Fab 05	7430	7645	8117	6674	6892
					Fab 06	9208	7247	7508	7053	8254
					Fab 07	9577	7221	7739	7815	7770
					Fab 08	6247	7839	7785	7096	6522
					Fab 09	7761	6943	8503	7122	7517
					Fab 10	7809	6887	7567	4075	2515
					Fab 11	7021	7410	6683	3068	1122
					Fab 12	7282	7625	6855	5887	4867
					Fab 13	6823	8293	7206	3589	1321
					Fab 14	7809	8319	7128	3145	979
					Fab 15	8124	8338	7640	2071	1024
