# Supplementary material for: Antibody discovery identifies regulatory mechanisms of protein arginine deiminase 4
Source: Nat Chem Biol. 2024 Feb 2;20(6):742–50. doi: 10.1038/s41589-023-01535-8 (PMC11142921; doi:10.1038/s41589-023-01535-8)
Supplement: Supplementary file 4 — Source data. [file 41589_2023_1535_MOESM4_ESM.xlsx]

## Sheet: Fig. 2C
Time (Min)	hPAD4 WT	hPAD4 WT_2	hPAD4 Y435A	hPAD4 R8E	hPAD4 R8E Y435A		normalized A	normalized B	normalized C	normalized D	normalized E
0	7.80054	21.0075	21.6799	21.8064	21.6385		0.0399849	0.153098	0.0852459	0.0897437	0.0928055
0.00720005	7.78397	21.004	21.6771	21.8037	21.6307		0.0398999	0.153072	0.0852347	0.0897327	0.0927718
0.0144001	7.76749	21.0009	21.6736	21.8016	21.6234		0.0398155	0.153049	0.085221	0.089724	0.0927406
0.0216001	7.75131	20.9988	21.6699	21.7998	21.617		0.0397325	0.153034	0.0852064	0.0897164	0.0927133
0.0288002	7.73556	20.9979	21.6664	21.7979	21.6118		0.0396518	0.153028	0.0851925	0.0897088	0.0926911
0.0360002	7.72032	20.9986	21.6634	21.7959	21.608		0.0395737	0.153033	0.0851808	0.0897007	0.0926745
0.0432003	7.70558	21.0008	21.6611	21.7938	21.6054		0.0394981	0.153048	0.0851718	0.0896918	0.0926633
0.0504003	7.69125	21.0042	21.6596	21.7914	21.6039		0.0394246	0.153073	0.0851657	0.089682	0.0926569
0.0576004	7.67719	21.0085	21.6587	21.7889	21.6032		0.0393526	0.153105	0.0851621	0.0896715	0.0926542
0.0648004	7.66324	21.0133	21.6583	21.7863	21.6032		0.0392811	0.153139	0.0851607	0.0896609	0.0926542
0.0720005	7.64924	21.0181	21.6582	21.7837	21.6036		0.0392093	0.153174	0.0851604	0.0896505	0.0926558
0.0792005	7.635	21.0226	21.6582	21.7814	21.6042		0.0391363	0.153208	0.0851605	0.0896408	0.0926585
0.0864006	7.62035	21.0268	21.658	21.7792	21.605		0.0390612	0.153238	0.0851595	0.0896317	0.0926618
0.0936006	7.60521	21.0304	21.6572	21.7771	21.6059		0.0389836	0.153265	0.0851563	0.0896233	0.0926656
0.100801	7.58953	21.0335	21.6555	21.7752	21.6069		0.0389032	0.153287	0.0851496	0.0896152	0.0926701
0.108001	7.57334	21.0357	21.6528	21.7732	21.6081		0.0388202	0.153303	0.085139	0.0896073	0.0926753
0.115201	7.55669	21.0372	21.649	21.7714	21.6094		0.0387349	0.153314	0.0851242	0.0895996	0.0926807
0.122401	7.5397	21.0379	21.6443	21.7696	21.6106		0.0386478	0.153319	0.0851057	0.0895923	0.0926857
0.129601	7.52242	21.0379	21.639	21.768	21.6114		0.0385593	0.153319	0.0850849	0.0895858	0.0926893
0.136801	7.50495	21.0374	21.6336	21.7667	21.6117		0.0384697	0.153315	0.0850635	0.0895803	0.0926903
0.144001	7.48731	21.0367	21.6287	21.7656	21.6111		0.0383793	0.15331	0.0850443	0.0895761	0.0926879
0.151201	7.46952	21.0362	21.6249	21.7648	21.6095		0.0382881	0.153307	0.0850294	0.0895727	0.0926811
0.158401	7.45155	21.0365	21.6227	21.7642	21.6068		0.038196	0.153308	0.0850209	0.0895702	0.0926696
0.165601	7.43331	21.0379	21.6225	21.7637	21.6031		0.0381025	0.153319	0.0850198	0.0895681	0.0926537
0.172801	7.41466	21.0407	21.624	21.7633	21.5986		0.0380069	0.15334	0.0850259	0.0895664	0.0926345
0.180001	7.39541	21.045	21.6271	21.7628	21.5938		0.0379082	0.153371	0.085038	0.0895645	0.0926137
0.187201	7.37535	21.0503	21.6311	21.7622	21.589		0.0378054	0.153409	0.085054	0.0895618	0.0925931
0.194401	7.35422	21.0563	21.6355	21.7614	21.5846		0.0376971	0.153453	0.085071	0.0895584	0.0925743
0.201601	7.33178	21.0625	21.6394	21.7604	21.5811		0.037582	0.153498	0.0850864	0.0895546	0.0925591
0.208801	7.3078	21.0684	21.6424	21.7596	21.5785		0.0374591	0.153541	0.0850984	0.0895513	0.0925483
0.216001	7.28207	21.0736	21.6444	21.7591	21.5771		0.0373272	0.153579	0.085106	0.0895491	0.0925421
0.223201	7.25444	21.0776	21.6453	21.759	21.5765		0.0371856	0.153608	0.0851095	0.0895485	0.0925397
0.230401	7.22482	21.0804	21.6454	21.7592	21.5766		0.0370338	0.153629	0.08511	0.0895494	0.0925398
0.237602	7.19322	21.082	21.6451	21.7597	21.5768		0.0368718	0.153641	0.0851087	0.0895516	0.0925409
0.244802	7.15972	21.0826	21.6447	21.7604	21.577		0.0367001	0.153645	0.0851072	0.0895545	0.0925417
0.252002	7.12451	21.0823	21.6447	21.7611	21.5768		0.0365196	0.153643	0.0851071	0.0895571	0.0925409
0.259202	7.08779	21.0814	21.6452	21.7613	21.576		0.0363314	0.153636	0.0851093	0.0895582	0.0925375
0.266402	7.04983	21.08	21.6465	21.7608	21.5746		0.0361368	0.153626	0.0851143	0.089556	0.0925314
0.273602	7.01094	21.0782	21.6483	21.7592	21.5726		0.0359374	0.153613	0.0851214	0.0895495	0.092523
0.280802	6.97145	21.076	21.6504	21.7564	21.5705		0.035735	0.153596	0.0851296	0.0895379	0.0925139
0.288002	6.93175	21.0733	21.6524	21.7524	21.5686		0.0355315	0.153577	0.0851377	0.0895217	0.0925057
0.295202	6.89224	21.0703	21.6542	21.7476	21.5672		0.035329	0.153555	0.0851448	0.0895019	0.0924997
0.302402	6.85331	21.0668	21.6556	21.7423	21.5665		0.0351294	0.15353	0.0851501	0.0894802	0.0924967
0.309602	6.81534	21.0631	21.6563	21.7371	21.5666		0.0349348	0.153502	0.0851529	0.0894584	0.0924972
0.316802	6.77866	21.0589	21.6563	21.7322	21.5675		0.0347468	0.153472	0.0851528	0.0894383	0.0925008
0.324002	6.74351	21.0545	21.6555	21.7281	21.5688		0.0345666	0.15344	0.0851499	0.0894216	0.0925066
0.331202	6.71005	21.0501	21.6543	21.7251	21.5704		0.0343951	0.153408	0.0851451	0.0894091	0.0925133
0.338402	6.67833	21.046	21.6528	21.7232	21.5717		0.0342325	0.153378	0.0851392	0.0894014	0.0925192
0.345602	6.64835	21.0424	21.6514	21.7224	21.5726		0.0340788	0.153352	0.0851334	0.0893981	0.0925228
0.352802	6.62003	21.0397	21.6501	21.7224	21.5727		0.0339337	0.153332	0.0851285	0.0893982	0.0925233
0.360002	6.59324	21.038	21.6491	21.7231	21.5721		0.0337963	0.153319	0.0851246	0.0894008	0.0925206
0.367202	6.56789	21.0375	21.6484	21.7241	21.5708		0.0336664	0.153316	0.0851217	0.089405	0.092515
0.374402	6.54387	21.0383	21.6477	21.7254	21.569		0.0335433	0.153322	0.0851192	0.0894104	0.0925075
0.381602	6.52115	21.0404	21.647	21.727	21.567		0.0334268	0.153337	0.0851165	0.0894169	0.0924989
0.388802	6.49971	21.0435	21.6461	21.7287	21.5649		0.0333169	0.15336	0.0851127	0.0894238	0.0924899
0.396003	6.47955	21.0474	21.6446	21.7303	21.5629		0.0332136	0.153388	0.0851067	0.0894306	0.0924812
0.403203	6.46065	21.0517	21.6424	21.7317	21.561		0.0331167	0.15342	0.0850981	0.0894364	0.0924733
0.410403	6.443	21.0563	21.6395	21.7327	21.5594		0.0330262	0.153453	0.085087	0.0894403	0.0924661
0.417603	6.42658	21.0609	21.6364	21.733	21.5578		0.0329421	0.153486	0.0850747	0.0894416	0.0924593
0.424803	6.41136	21.0653	21.6333	21.7325	21.5562		0.032864	0.153519	0.0850626	0.0894394	0.0924525
0.432003	6.39732	21.0695	21.6307	21.731	21.5545		0.0327921	0.15355	0.0850523	0.0894334	0.0924452
0.439203	6.38438	21.0734	21.6289	21.7286	21.5526		0.0327258	0.153577	0.085045	0.0894237	0.0924371
0.446403	6.37252	21.0767	21.6279	21.7255	21.5506		0.032665	0.153602	0.0850414	0.0894108	0.0924285
0.453603	6.36173	21.0793	21.6279	21.7219	21.5484		0.0326096	0.153621	0.0850413	0.089396	0.0924191
0.460803	6.35202	21.0813	21.6287	21.7182	21.5461		0.0325599	0.153635	0.0850444	0.0893806	0.0924092
0.468003	6.34344	21.0825	21.6299	21.7146	21.5438		0.0325159	0.153644	0.0850492	0.0893659	0.0923993
0.475203	6.33603	21.0831	21.6312	21.7115	21.5417		0.0324779	0.153648	0.0850543	0.0893534	0.0923903
0.482403	6.32985	21.0832	21.6322	21.7092	21.54		0.0324463	0.153649	0.0850581	0.0893437	0.0923831
0.489603	6.32502	21.0831	21.6326	21.7075	21.5389		0.0324215	0.153648	0.0850595	0.0893369	0.0923782
0.496803	6.32162	21.0828	21.6321	21.7065	21.5384		0.032404	0.153646	0.0850577	0.0893324	0.092376
0.504003	6.31979	21.0826	21.6308	21.7057	21.5384		0.0323947	0.153645	0.0850526	0.0893294	0.0923762
0.511203	6.31963	21.0826	21.6287	21.7051	21.539		0.0323939	0.153645	0.0850446	0.0893268	0.0923787
0.518403	6.32124	21.0826	21.6261	21.7044	21.5398		0.0324021	0.153645	0.0850343	0.089324	0.0923823
0.525603	6.32471	21.0826	21.6232	21.7034	21.5406		0.0324199	0.153645	0.0850226	0.08932	0.0923855
0.532803	6.33013	21.0824	21.62	21.7021	21.5408		0.0324477	0.153643	0.0850102	0.0893145	0.0923863
0.540003	6.33755	21.082	21.6168	21.7003	21.54		0.0324857	0.15364	0.0849975	0.0893073	0.092383
0.547203	6.34696	21.0812	21.6136	21.6984	21.5381		0.0325339	0.153635	0.0849851	0.0892992	0.0923747
0.554404	6.35833	21.0801	21.6107	21.6965	21.5349		0.0325922	0.153627	0.0849736	0.0892915	0.092361
0.561604	6.37153	21.079	21.608	21.6951	21.5305		0.0326599	0.153618	0.0849631	0.0892855	0.0923424
0.568804	6.3864	21.0779	21.6055	21.6943	21.5253		0.0327361	0.153611	0.0849532	0.0892822	0.09232
0.576004	6.40273	21.0772	21.603	21.6942	21.5196		0.0328198	0.153606	0.0849435	0.0892818	0.0922955
0.583204	6.42023	21.0772	21.6005	21.6946	21.5139		0.0329095	0.153605	0.0849336	0.0892835	0.092271
0.590404	6.43855	21.078	21.5981	21.6951	21.5086		0.0330034	0.153611	0.084924	0.0892858	0.0922484
0.597604	6.45731	21.0796	21.5959	21.6955	21.5041		0.0330996	0.153623	0.0849152	0.0892873	0.0922289
0.604804	6.47607	21.0819	21.5939	21.6952	21.5005		0.0331957	0.15364	0.0849076	0.0892861	0.0922137
0.612004	6.4944	21.0845	21.5923	21.6938	21.4981		0.0332897	0.153659	0.0849014	0.0892805	0.0922032
0.619204	6.51187	21.0868	21.5912	21.6912	21.4967		0.0333792	0.153675	0.0848971	0.0892698	0.0921971
0.626404	6.52804	21.0884	21.5907	21.6875	21.4961		0.0334622	0.153687	0.0848948	0.0892543	0.0921948
0.633604	6.5425	21.0888	21.5906	21.6829	21.4962		0.0335363	0.15369	0.0848945	0.0892356	0.0921953
0.640804	6.55491	21.0878	21.5908	21.6782	21.4968		0.0335999	0.153682	0.0848954	0.0892163	0.0921977
0.648004	6.56494	21.0853	21.591	21.674	21.4976		0.0336513	0.153664	0.0848959	0.0891988	0.0922013
0.655204	6.57235	21.0814	21.5907	21.6706	21.4985		0.0336893	0.153636	0.0848948	0.0891848	0.0922052
0.662404	6.57691	21.0765	21.5896	21.6682	21.4994		0.0337126	0.1536	0.0848908	0.089175	0.0922088
0.669604	6.57845	21.071	21.5878	21.6669	21.5		0.0337205	0.15356	0.0848837	0.0891695	0.0922114
0.676804	6.57684	21.0654	21.5853	21.6663	21.5003		0.0337123	0.15352	0.0848739	0.089167	0.0922126
0.684004	6.57206	21.0602	21.5825	21.666	21.5002		0.0336878	0.153482	0.0848625	0.0891661	0.0922125
0.691204	6.56415	21.0555	21.5797	21.6658	21.4999		0.0336472	0.153448	0.0848515	0.0891651	0.0922112
0.698404	6.55323	21.0514	21.5774	21.6652	21.4993		0.0335912	0.153418	0.0848427	0.0891626	0.0922086
0.705605	6.53948	21.0479	21.5761	21.6641	21.4983		0.0335208	0.153392	0.0848376	0.0891581	0.0922043
0.712805	6.52315	21.0448	21.5761	21.6625	21.497		0.0334371	0.153369	0.0848375	0.0891514	0.0921984
0.720005	6.50449	21.0422	21.5775	21.6604	21.4952		0.0333414	0.15335	0.0848431	0.0891431	0.092191
0.727205	6.48379	21.0397	21.5803	21.6582	21.4932		0.0332353	0.153332	0.084854	0.0891338	0.0921825
0.734405	6.46132	21.0373	21.584	21.656	21.4911		0.0331202	0.153315	0.0848687	0.0891246	0.0921734
0.741605	6.43735	21.035	21.5881	21.6539	21.4889		0.0329973	0.153298	0.0848847	0.0891163	0.0921638
0.748805	6.4121	21.0327	21.5918	21.6522	21.4866		0.0328678	0.153281	0.0848994	0.0891092	0.0921538
0.756005	6.38576	21.0306	21.5947	21.6508	21.4842		0.0327328	0.153266	0.0849108	0.0891032	0.0921436
0.763205	6.35846	21.0285	21.5964	21.6495	21.4819		0.0325929	0.153251	0.0849176	0.089098	0.0921337
0.770405	6.33038	21.0265	21.5967	21.6483	21.4797		0.0324489	0.153236	0.0849187	0.0890931	0.0921242
0.777605	6.30167	21.0243	21.5955	21.6472	21.4775		0.0323018	0.15322	0.084914	0.0890884	0.0921151
0.784805	6.27247	21.0222	21.5929	21.6461	21.4755		0.0321521	0.153204	0.0849035	0.0890839	0.0921062
0.792005	6.24293	21.0202	21.5891	21.645	21.4735		0.0320007	0.15319	0.0848887	0.0890796	0.092098
0.799205	6.21315	21.0185	21.5848	21.6441	21.4719		0.0318481	0.153177	0.0848717	0.0890757	0.0920907
0.806405	6.18324	21.017	21.5804	21.6433	21.4705		0.0316947	0.153166	0.0848543	0.0890726	0.092085
0.813605	6.15329	21.0156	21.5764	21.6427	21.4696		0.0315412	0.153157	0.0848385	0.0890702	0.0920811
0.820805	6.12339	21.0144	21.573	21.6422	21.4692		0.031388	0.153148	0.0848253	0.0890681	0.0920793
0.828005	6.0936	21.0133	21.5705	21.6417	21.4692		0.0312352	0.15314	0.0848153	0.0890658	0.0920791
0.835205	6.06394	21.0121	21.5688	21.6408	21.4694		0.0310832	0.153131	0.0848089	0.0890624	0.0920802
0.842405	6.0344	21.0106	21.5681	21.6396	21.4696		0.0309318	0.15312	0.084806	0.0890571	0.0920812
0.849605	6.005	21.0088	21.5683	21.6377	21.4696		0.0307811	0.153107	0.0848067	0.0890493	0.0920809
0.856805	5.97576	21.0068	21.5693	21.6351	21.4689		0.0306312	0.153092	0.0848107	0.0890389	0.0920782
0.864006	5.94674	21.0049	21.5711	21.6321	21.4675		0.0304824	0.153078	0.0848177	0.0890262	0.092072
0.871206	5.91794	21.0034	21.5735	21.6288	21.4651		0.0303348	0.153067	0.0848273	0.0890127	0.0920619
0.878406	5.88937	21.0026	21.5763	21.6257	21.4619		0.0301884	0.153062	0.0848384	0.0890001	0.0920478
0.885606	5.86109	21.0027	21.5793	21.6233	21.4578		0.0300434	0.153062	0.0848501	0.0889901	0.0920306
0.892806	5.83315	21.0036	21.5821	21.6218	21.4534		0.0299002	0.153069	0.084861	0.0889841	0.0920118
0.900006	5.80561	21.0054	21.5842	21.6215	21.4492		0.029759	0.153082	0.0848695	0.0889827	0.0919935
0.907206	5.77852	21.0079	21.5855	21.6223	21.4455		0.0296202	0.1531	0.0848744	0.088986	0.0919779
0.914406	5.75188	21.0107	21.5855	21.6241	21.4429		0.0294836	0.153121	0.0848744	0.0889937	0.0919667
0.921606	5.72566	21.0135	21.5842	21.6267	21.4416		0.0293492	0.153141	0.0848693	0.0890042	0.091961
0.928806	5.69987	21.0159	21.5818	21.6294	21.4417		0.029217	0.153159	0.0848598	0.0890153	0.0919612
0.936006	5.67448	21.0178	21.5787	21.6317	21.443		0.0290868	0.153172	0.0848477	0.0890248	0.091967
0.943206	5.64944	21.0191	21.5755	21.6331	21.4453		0.0289585	0.153182	0.0848353	0.0890304	0.0919768
0.950406	5.62474	21.0199	21.5727	21.6332	21.4479		0.0288319	0.153188	0.0848243	0.0890308	0.0919882
0.957606	5.60034	21.0201	21.5706	21.6318	21.4503		0.0287068	0.153189	0.0848161	0.0890252	0.0919983
0.964806	5.57625	21.0199	21.5694	21.629	21.4517		0.0285834	0.153187	0.0848111	0.0890136	0.0920043
0.972006	5.55252	21.0192	21.5689	21.625	21.4517		0.0284617	0.153182	0.0848091	0.0889973	0.0920043
0.979206	5.52923	21.0181	21.5689	21.6203	21.4501		0.0283423	0.153175	0.0848093	0.088978	0.0919972
0.986406	5.50644	21.0168	21.5693	21.6155	21.4468		0.0282255	0.153165	0.0848107	0.088958	0.0919834
0.993606	5.48425	21.0153	21.5697	21.611	21.4423		0.0281118	0.153155	0.0848123	0.0889396	0.091964
1.00081	5.46271	21.0138	21.57	21.6074	21.4371		0.0280013	0.153144	0.0848134	0.0889248	0.0919417
1.00801	5.44188	21.0124	21.5702	21.605	21.4319		0.0278946	0.153133	0.0848143	0.0889149	0.0919193
1.01521	5.42182	21.0113	21.5705	21.6039	21.4273		0.0277917	0.153125	0.0848156	0.0889103	0.0918996
1.02241	5.40256	21.0103	21.5711	21.6039	21.4239		0.027693	0.153118	0.0848179	0.0889105	0.0918849
1.02961	5.38412	21.0095	21.572	21.6047	21.4219		0.0275985	0.153112	0.0848212	0.0889137	0.0918766
1.03681	5.36649	21.0089	21.5729	21.6057	21.4216		0.0275081	0.153108	0.0848252	0.0889177	0.0918751
1.04401	5.34964	21.0082	21.5738	21.6063	21.4227		0.0274218	0.153103	0.0848285	0.0889203	0.0918798
1.05121	5.33352	21.0075	21.5742	21.6062	21.4249		0.0273392	0.153097	0.08483	0.0889197	0.0918895
1.05841	5.3181	21.0064	21.5738	21.605	21.4279		0.0272601	0.153089	0.0848284	0.0889149	0.0919022
1.06561	5.30331	21.005	21.5724	21.6027	21.4311		0.0271843	0.15308	0.0848231	0.0889055	0.0919158
1.07281	5.28911	21.0035	21.5701	21.5994	21.434		0.0271115	0.153068	0.0848139	0.088892	0.0919284
1.08001	5.27543	21.0018	21.567	21.5955	21.4364		0.0270414	0.153056	0.0848018	0.0888758	0.0919386
1.08721	5.26221	21.0002	21.5635	21.5914	21.4379		0.0269736	0.153044	0.0847881	0.0888588	0.091945
1.09441	5.24942	20.9988	21.56	21.5874	21.4383		0.026908	0.153034	0.0847742	0.0888426	0.0919468
1.10161	5.23703	20.9977	21.5568	21.584	21.4376		0.0268445	0.153026	0.0847615	0.0888284	0.0919436
1.10881	5.22509	20.9971	21.5541	21.5811	21.4357		0.0267833	0.153021	0.084751	0.0888165	0.0919357
1.11601	5.21362	20.9972	21.5521	21.5787	21.433		0.0267245	0.153022	0.0847433	0.0888067	0.091924
1.12321	5.2027	20.998	21.5509	21.5768	21.4297		0.0266686	0.153028	0.0847384	0.0887988	0.09191
1.13041	5.1924	20.9997	21.5502	21.5751	21.4262		0.0266158	0.15304	0.0847359	0.0887919	0.0918948
1.13761	5.18281	21.0021	21.5501	21.5735	21.4226		0.0265666	0.153058	0.0847352	0.0887854	0.0918796
1.14481	5.17399	21.0052	21.5503	21.5719	21.4193		0.0265214	0.15308	0.084736	0.0887786	0.0918655
1.15201	5.16603	21.0088	21.5508	21.5701	21.4165		0.0264806	0.153107	0.0847381	0.0887712	0.0918535
1.15921	5.15898	21.0126	21.5518	21.5682	21.4144		0.0264445	0.153135	0.0847419	0.0887634	0.0918443
1.16641	5.15285	21.0163	21.5531	21.5663	21.4129		0.0264131	0.153162	0.0847473	0.0887556	0.0918381
1.17361	5.14761	21.0197	21.5548	21.5646	21.4122		0.0263862	0.153186	0.0847539	0.0887485	0.0918347
1.18081	5.14313	21.0227	21.5567	21.5631	21.412		0.0263632	0.153208	0.0847612	0.0887427	0.0918341
1.18801	5.1393	21.0253	21.5585	21.5621	21.4125		0.0263436	0.153227	0.0847684	0.0887382	0.0918361
1.19521	5.13589	21.0277	21.5601	21.5614	21.4135		0.0263261	0.153245	0.0847748	0.0887355	0.0918403
1.20241	5.13266	21.0302	21.5614	21.5611	21.4148		0.0263096	0.153263	0.0847797	0.0887343	0.091846
1.20961	5.12931	21.0328	21.5621	21.5612	21.4163		0.0262924	0.153282	0.0847823	0.0887347	0.0918525
1.21681	5.12551	21.0356	21.5619	21.5616	21.4178		0.0262729	0.153302	0.0847815	0.0887363	0.0918589
1.22401	5.1209	21.0384	21.5607	21.5621	21.4192		0.0262493	0.153322	0.0847769	0.0887385	0.0918649
1.23121	5.1152	21.0408	21.5586	21.5626	21.4203		0.02622	0.15334	0.0847687	0.0887405	0.0918698
1.23841	5.10815	21.0425	21.5558	21.5628	21.421		0.0261839	0.153352	0.0847577	0.0887412	0.0918727
1.24561	5.09959	21.0426	21.5524	21.5624	21.4211		0.02614	0.153353	0.0847444	0.0887396	0.0918732
1.25281	5.08941	21.0407	21.5486	21.5613	21.4207		0.0260878	0.153339	0.0847292	0.0887353	0.0918713
1.26001	5.07762	21.0367	21.5442	21.5595	21.4199		0.0260274	0.15331	0.0847122	0.0887278	0.0918678
1.26721	5.06426	21.0307	21.5397	21.557	21.4188		0.0259589	0.153267	0.0846942	0.0887175	0.0918633
1.27441	5.04946	21.0234	21.5351	21.5539	21.4176		0.0258831	0.153214	0.0846763	0.0887048	0.0918582
1.28161	5.03342	21.0157	21.5308	21.5505	21.4162		0.0258009	0.153157	0.0846595	0.0886906	0.091852
1.28881	5.01631	21.0084	21.5271	21.547	21.4143		0.0257132	0.153104	0.0846448	0.0886761	0.091844
1.29601	4.99833	21.0027	21.524	21.5437	21.4119		0.025621	0.153062	0.0846327	0.0886625	0.0918337
1.30321	4.97962	20.9991	21.5219	21.5408	21.4089		0.0255251	0.153036	0.0846242	0.0886505	0.0918208
1.31041	4.9603	20.9983	21.5209	21.5383	21.4053		0.0254261	0.15303	0.0846203	0.0886403	0.0918053
1.31761	4.94049	21.0001	21.5211	21.5361	21.4011		0.0253245	0.153043	0.0846213	0.0886313	0.0917872
1.32481	4.9203	21.0041	21.5225	21.534	21.3963		0.025221	0.153072	0.0846268	0.0886225	0.0917668
1.33201	4.89987	21.0097	21.5247	21.5317	21.3913		0.0251163	0.153113	0.0846356	0.0886131	0.0917451
1.33921	4.87929	21.0161	21.5275	21.5291	21.3864		0.0250108	0.15316	0.0846464	0.0886026	0.0917243
1.34641	4.85867	21.0226	21.5304	21.5262	21.3823		0.0249051	0.153208	0.084658	0.0885907	0.0917065
1.35361	4.83812	21.0287	21.5332	21.5232	21.3792		0.0247998	0.153252	0.084669	0.0885781	0.0916934
1.36081	4.81776	21.0337	21.5356	21.5201	21.3775		0.0246954	0.153288	0.0846785	0.0885654	0.0916863
1.36801	4.79772	21.0374	21.5375	21.5172	21.3773		0.0245927	0.153315	0.0846857	0.0885536	0.0916854
1.37521	4.77811	21.0398	21.5388	21.5147	21.3786		0.0244921	0.153333	0.084691	0.0885432	0.0916908
1.38241	4.75897	21.0408	21.5399	21.5127	21.3812		0.024394	0.15334	0.0846951	0.0885349	0.0917018
1.38961	4.7403	21.0403	21.5409	21.5112	21.3847		0.0242983	0.153336	0.0846991	0.088529	0.091717
1.39681	4.72208	21.0384	21.5421	21.5104	21.3887		0.0242049	0.153323	0.0847039	0.0885255	0.0917341
1.40401	4.70428	21.0354	21.5436	21.51	21.3925		0.0241137	0.153301	0.0847096	0.0885241	0.0917506
1.41121	4.68686	21.0315	21.5453	21.51	21.3956		0.0240244	0.153272	0.0847163	0.088524	0.0917636
1.41841	4.66975	21.0269	21.5471	21.5103	21.3973		0.0239367	0.153239	0.0847236	0.088525	0.091771
1.42561	4.65289	21.0221	21.5489	21.5107	21.3974		0.0238503	0.153204	0.0847307	0.0885269	0.0917712
1.43281	4.6362	21.017	21.5503	21.5116	21.3957		0.0237647	0.153167	0.0847362	0.0885304	0.0917639
1.44001	4.61967	21.0122	21.5509	21.5128	21.3924		0.02368	0.153131	0.0847386	0.0885356	0.0917501
1.44721	4.60332	21.0077	21.5505	21.5145	21.3881		0.0235962	0.153099	0.0847369	0.0885423	0.0917317
1.45441	4.58719	21.0038	21.549	21.5162	21.3834		0.0235135	0.15307	0.0847309	0.0885495	0.0917112
1.46161	4.57132	21.0005	21.5465	21.5178	21.3787		0.0234322	0.153046	0.0847212	0.0885561	0.0916911
1.46881	4.55577	20.9979	21.5433	21.519	21.3746		0.0233525	0.153027	0.0847085	0.0885609	0.0916736
1.47601	4.54055	20.9961	21.5395	21.5196	21.3715		0.0232744	0.153015	0.0846936	0.0885633	0.0916602
1.48321	4.52567	20.9955	21.5355	21.5195	21.3693		0.0231982	0.15301	0.0846779	0.0885629	0.091651
1.49041	4.51109	20.9961	21.5316	21.5186	21.368		0.0231235	0.153015	0.0846626	0.0885595	0.0916455
1.49761	4.49679	20.9981	21.5281	21.5172	21.3673		0.0230502	0.153029	0.0846489	0.0885538	0.0916423
1.50481	4.48269	21.0013	21.5252	21.5156	21.3668		0.0229778	0.153052	0.0846375	0.0885468	0.0916401
1.51201	4.4687	21.0055	21.523	21.514	21.3662		0.0229062	0.153083	0.0846286	0.0885405	0.0916377
1.51921	4.45475	21.0105	21.5213	21.5131	21.3655		0.0228346	0.153119	0.0846219	0.0885368	0.0916346
1.52641	4.44078	21.0157	21.52	21.5132	21.3646		0.0227631	0.153157	0.0846171	0.088537	0.0916308
1.53361	4.42679	21.0206	21.5193	21.5143	21.3637		0.0226913	0.153193	0.0846142	0.0885417	0.0916267
1.54081	4.41279	21.0247	21.5191	21.5165	21.3628		0.0226195	0.153223	0.0846133	0.0885505	0.091623
1.54801	4.39881	21.0278	21.5193	21.5194	21.362		0.0225479	0.153245	0.0846143	0.0885624	0.0916196
1.55521	4.38488	21.0296	21.52	21.5227	21.3613		0.0224765	0.153259	0.0846171	0.0885761	0.0916164
1.56241	4.37101	21.03	21.5212	21.5262	21.3604		0.0224054	0.153261	0.0846217	0.0885905	0.0916127
1.56961	4.35724	21.0289	21.5228	21.5296	21.3593		0.0223348	0.153254	0.0846281	0.0886045	0.0916079
1.57681	4.34359	21.0266	21.5248	21.5326	21.3578		0.0222649	0.153236	0.0846358	0.0886169	0.0916018
1.58401	4.33013	21.0231	21.5268	21.535	21.3562		0.0221959	0.153211	0.0846438	0.0886267	0.0915945
1.59121	4.31691	21.0188	21.5285	21.5365	21.3542		0.0221281	0.15318	0.0846506	0.0886328	0.0915862
1.59841	4.30394	21.014	21.5295	21.537	21.3522		0.0220616	0.153145	0.0846545	0.088635	0.0915774
1.60561	4.29128	21.0092	21.5295	21.5365	21.3501		0.0219967	0.15311	0.0846542	0.0886328	0.0915686
1.61281	4.279	21.0047	21.5282	21.5349	21.3481		0.0219338	0.153077	0.0846491	0.0886263	0.0915602
1.62001	4.26713	21.0011	21.5256	21.5322	21.3464		0.0218729	0.153051	0.0846391	0.0886153	0.0915525
1.62721	4.25566	20.9988	21.5221	21.5285	21.3447		0.0218142	0.153034	0.0846251	0.0885999	0.0915455
1.63441	4.24459	20.9979	21.5179	21.5238	21.3431		0.0217574	0.153027	0.0846086	0.0885809	0.0915386
1.64161	4.23381	20.9983	21.5135	21.5186	21.3415		0.0217021	0.153031	0.0845913	0.0885595	0.0915317
1.64881	4.22325	20.9999	21.5094	21.5132	21.3398		0.021648	0.153042	0.0845753	0.0885372	0.0915244
1.65601	4.21283	21.0019	21.5061	21.5079	21.3381		0.0215946	0.153057	0.0845625	0.0885154	0.0915171
1.66321	4.20246	21.004	21.5041	21.503	21.3365		0.0215414	0.153072	0.0845543	0.0884953	0.0915104
1.67041	4.19202	21.0055	21.5032	21.4988	21.3352		0.0214879	0.153083	0.0845511	0.0884778	0.0915046
1.67761	4.18143	21.0061	21.5035	21.4954	21.3341		0.0214336	0.153087	0.0845523	0.0884637	0.0915
1.68481	4.17061	21.0056	21.5047	21.4927	21.3333		0.0213782	0.153084	0.0845566	0.0884529	0.0914964
1.69201	4.1595	21.0041	21.5062	21.4909	21.3326		0.0213212	0.153073	0.0845628	0.0884452	0.0914933
1.69921	4.14805	21.0016	21.508	21.4896	21.3318		0.0212625	0.153054	0.0845697	0.0884399	0.09149
1.70641	4.13623	20.9984	21.5097	21.4888	21.3308		0.021202	0.153031	0.0845764	0.0884367	0.0914857
1.71361	4.12408	20.9951	21.5112	21.4885	21.3295		0.0211396	0.153007	0.0845823	0.0884354	0.0914801
1.72081	4.11162	20.9918	21.5124	21.4885	21.3278		0.0210758	0.152983	0.0845871	0.0884355	0.0914728
1.72801	4.09896	20.989	21.5133	21.4887	21.3258		0.0210109	0.152962	0.0845908	0.0884363	0.0914642
1.73521	4.08617	20.9866	21.5141	21.4889	21.3235		0.0209454	0.152945	0.0845938	0.0884372	0.0914544
1.74241	4.07338	20.9849	21.5147	21.489	21.3211		0.0208798	0.152933	0.0845962	0.0884376	0.0914441
1.74961	4.0607	20.984	21.5152	21.489	21.3187		0.0208148	0.152926	0.0845979	0.0884376	0.0914338
1.75681	4.0482	20.9838	21.5153	21.489	21.3165		0.0207507	0.152924	0.0845983	0.0884375	0.0914243
1.76401	4.03599	20.9843	21.5148	21.4889	21.3144		0.0206881	0.152928	0.0845966	0.088437	0.0914156
1.77121	4.02411	20.9854	21.5137	21.4885	21.3126		0.0206272	0.152937	0.0845922	0.0884353	0.0914076
1.77841	4.01257	20.9868	21.5118	21.4877	21.3108		0.0205681	0.152947	0.0845848	0.088432	0.0913999
1.78561	4.00141	20.9883	21.5092	21.4864	21.3091		0.0205109	0.152958	0.0845744	0.0884269	0.0913928
1.79281	3.9906	20.9897	21.5058	21.4848	21.3076		0.0204555	0.152968	0.0845612	0.0884202	0.0913864
1.80001	3.98018	20.9909	21.502	21.4826	21.3064		0.020402	0.152976	0.0845462	0.0884113	0.0913813
1.80721	3.9701	20.9916	21.498	21.4798	21.3056		0.0203504	0.152981	0.0845304	0.0883997	0.0913775
1.81441	3.96032	20.9917	21.4941	21.4763	21.305		0.0203003	0.152982	0.0845151	0.0883851	0.0913753
1.82161	3.95082	20.9913	21.4906	21.4722	21.3049		0.0202516	0.152979	0.0845012	0.0883683	0.0913747
1.82881	3.94155	20.9906	21.4876	21.468	21.3051		0.020204	0.152974	0.0844894	0.0883509	0.0913756
1.83601	3.9325	20.9899	21.4852	21.464	21.3057		0.0201576	0.152969	0.0844801	0.0883345	0.091378
1.84321	3.92369	20.9894	21.4835	21.4606	21.3064		0.0201125	0.152965	0.0844735	0.0883204	0.0913811
1.85041	3.91513	20.9892	21.4824	21.458	21.3069		0.0200686	0.152964	0.0844693	0.08831	0.0913835
1.85761	3.90685	20.9895	21.4817	21.4566	21.307		0.0200261	0.152967	0.0844664	0.0883044	0.0913838
1.86481	3.89887	20.9906	21.4811	21.4566	21.3064		0.0199853	0.152974	0.0844641	0.088304	0.0913812
1.87201	3.89124	20.9926	21.4805	21.4576	21.305		0.0199461	0.152989	0.0844616	0.0883083	0.0913751
1.87921	3.88397	20.9955	21.4798	21.4593	21.3027		0.0199089	0.15301	0.0844588	0.0883154	0.0913653
1.88641	3.87702	20.9993	21.4789	21.4612	21.2996		0.0198732	0.153038	0.0844554	0.0883232	0.0913521
1.89361	3.87034	21.0039	21.478	21.463	21.296		0.019839	0.153071	0.0844517	0.0883305	0.0913363
1.90081	3.86383	21.0091	21.4769	21.4643	21.2921		0.0198056	0.153109	0.0844476	0.0883358	0.0913196
1.90801	3.85743	21.0147	21.476	21.4649	21.2884		0.0197729	0.15315	0.084444	0.0883384	0.0913041
1.91521	3.85112	21.0206	21.4754	21.4647	21.2857		0.0197405	0.153193	0.0844416	0.0883376	0.0912924
1.92241	3.84487	21.0265	21.4753	21.4636	21.2842		0.0197084	0.153236	0.0844413	0.0883331	0.091286
1.92961	3.83872	21.0319	21.476	21.4619	21.2842		0.0196769	0.153275	0.0844438	0.088326	0.0912858
1.93681	3.8327	21.0366	21.4773	21.4599	21.2854		0.0196461	0.153309	0.0844489	0.0883179	0.0912912
1.94401	3.82687	21.0404	21.4792	21.458	21.2877		0.0196162	0.153337	0.0844567	0.0883098	0.0913009
1.95121	3.82128	21.0431	21.4817	21.4561	21.2905		0.0195875	0.153357	0.0844665	0.0883023	0.091313
1.95841	3.81597	21.0447	21.4846	21.4544	21.2934		0.0195603	0.153369	0.0844779	0.0882952	0.0913256
1.96561	3.81096	21.0451	21.4878	21.4528	21.2959		0.0195346	0.153371	0.0844902	0.0882885	0.0913363
1.97281	3.80624	21.0442	21.4909	21.4513	21.2975		0.0195104	0.153365	0.0845025	0.0882824	0.091343
1.98001	3.80181	21.0424	21.4938	21.45	21.2978		0.0194877	0.153351	0.0845138	0.0882771	0.0913443
1.98721	3.79768	21.0398	21.4961	21.4489	21.2969		0.0194666	0.153333	0.0845231	0.0882725	0.0913402
1.99441	3.79387	21.0372	21.4979	21.4477	21.2949		0.019447	0.153314	0.08453	0.0882676	0.0913318
2.00161	3.79037	21.035	21.499	21.4464	21.2924		0.0194291	0.153298	0.0845343	0.0882622	0.0913209
2.00881	3.7872	21.0339	21.4994	21.445	21.2896		0.0194128	0.15329	0.0845361	0.0882565	0.091309
2.01601	3.78433	21.0342	21.4993	21.4437	21.2868		0.0193981	0.153292	0.0845355	0.0882512	0.0912972
2.02321	3.78178	21.0366	21.4986	21.4427	21.2844		0.0193851	0.153309	0.0845326	0.088247	0.0912867
2.03041	3.77952	21.041	21.4973	21.4421	21.2826		0.0193735	0.153342	0.0845276	0.0882443	0.091279
2.03761	3.7775	21.0473	21.4956	21.4417	21.2818		0.0193631	0.153387	0.0845209	0.0882427	0.0912758
2.04481	3.7757	21.0549	21.4936	21.4415	21.2822		0.0193539	0.153443	0.084513	0.088242	0.0912775
2.05201	3.77406	21.0631	21.4914	21.4416	21.2836		0.0193455	0.153503	0.0845044	0.0882424	0.0912833
2.05921	3.77261	21.0712	21.4891	21.4419	21.2856		0.0193381	0.153562	0.0844954	0.0882437	0.0912918
2.06641	3.77132	21.0787	21.4868	21.4424	21.2878		0.0193315	0.153616	0.0844864	0.0882457	0.0913011
2.07361	3.77021	21.0849	21.4847	21.4429	21.2897		0.0193258	0.153661	0.084478	0.0882477	0.0913097
2.08081	3.7693	21.0895	21.4828	21.4433	21.2911		0.0193211	0.153695	0.0844708	0.0882493	0.0913157
2.08801	3.76856	21.0926	21.4814	21.4434	21.2915		0.0193173	0.153717	0.0844651	0.0882499	0.0913173
2.09521	3.76802	21.0944	21.4804	21.4433	21.2906		0.0193145	0.153731	0.0844611	0.0882494	0.0913132
2.10241	3.76765	21.0959	21.4799	21.4428	21.2884		0.0193126	0.153742	0.0844591	0.0882474	0.0913037
2.10961	3.76741	21.0978	21.4799	21.4419	21.2853		0.0193114	0.153755	0.0844594	0.0882437	0.0912908
2.11681	3.7673	21.1008	21.4807	21.4406	21.2822		0.0193108	0.153777	0.0844624	0.0882382	0.0912773
2.12401	3.76729	21.1055	21.4821	21.4388	21.2796		0.0193108	0.153812	0.0844677	0.0882311	0.0912661
2.13121	3.76737	21.1123	21.4839	21.4369	21.2781		0.0193112	0.153861	0.0844749	0.088223	0.0912596
2.13841	3.76756	21.1212	21.4859	21.4349	21.2778		0.0193122	0.153926	0.0844831	0.0882147	0.0912586
2.14561	3.76785	21.132	21.4881	21.4331	21.2789		0.0193136	0.154004	0.0844914	0.0882074	0.0912633
2.15281	3.76826	21.1439	21.49	21.4317	21.281		0.0193157	0.154092	0.0844992	0.0882018	0.091272
2.16001	3.7688	21.1562	21.4916	21.4309	21.2833		0.0193185	0.154181	0.0845052	0.0881983	0.091282
2.16721	3.76945	21.1678	21.4924	21.4305	21.2852		0.0193218	0.154265	0.0845083	0.0881968	0.0912902
2.17441	3.77019	21.1779	21.4921	21.4304	21.286		0.0193256	0.154339	0.0845073	0.0881965	0.0912936
2.18161	3.77099	21.1864	21.4906	21.4305	21.2853		0.0193297	0.154401	0.0845012	0.0881966	0.0912905
2.18881	3.77179	21.1931	21.4877	21.4304	21.283		0.0193338	0.15445	0.08449	0.0881962	0.0912807
2.19601	3.77256	21.1983	21.4837	21.4299	21.2794		0.0193378	0.154488	0.0844743	0.0881942	0.0912653
2.20321	3.77326	21.2023	21.4788	21.4289	21.2749		0.0193414	0.154517	0.0844552	0.08819	0.0912462
2.21041	3.77387	21.2057	21.4735	21.4272	21.2703		0.0193445	0.154542	0.0844343	0.0881831	0.0912261
2.21761	3.7744	21.209	21.4682	21.4249	21.2659		0.0193472	0.154566	0.0844132	0.0881738	0.0912076
2.22481	3.77483	21.2127	21.4632	21.4223	21.2624		0.0193495	0.154593	0.0843938	0.0881628	0.0911922
2.23201	3.7752	21.2172	21.4591	21.4194	21.2597		0.0193513	0.154626	0.0843776	0.0881509	0.0911808
2.23921	3.77553	21.2222	21.4562	21.4164	21.2579		0.019353	0.154662	0.0843661	0.0881387	0.0911733
2.24641	3.7758	21.2277	21.4546	21.4134	21.257		0.0193544	0.154702	0.0843597	0.0881264	0.0911691
2.25361	3.77603	21.2336	21.4541	21.4104	21.2566		0.0193556	0.154745	0.0843578	0.0881141	0.0911676
2.26081	3.7762	21.2399	21.4544	21.4075	21.2567		0.0193565	0.154791	0.0843588	0.0881022	0.091168
2.26801	3.77627	21.2466	21.4549	21.4048	21.2571		0.0193568	0.15484	0.0843609	0.088091	0.0911696
2.27521	3.7762	21.2538	21.4553	21.4024	21.2576		0.0193565	0.154892	0.0843624	0.0880812	0.0911717
2.28241	3.77597	21.2614	21.4552	21.4004	21.2582		0.0193553	0.154948	0.0843623	0.088073	0.0911743
2.28961	3.77553	21.2695	21.4547	21.3989	21.2588		0.019353	0.155007	0.0843602	0.0880666	0.0911771
2.29681	3.77489	21.2783	21.4537	21.3978	21.2595		0.0193498	0.155071	0.0843562	0.0880623	0.0911799
2.30401	3.77406	21.2877	21.4523	21.3974	21.26		0.0193455	0.155139	0.0843509	0.0880604	0.0911821
2.31121	3.77303	21.2974	21.4509	21.3975	21.2602		0.0193402	0.15521	0.0843452	0.0880609	0.0911829
2.31841	3.77178	21.3073	21.4497	21.3981	21.2598		0.0193338	0.155282	0.0843405	0.0880633	0.0911812
2.32561	3.77031	21.3169	21.4491	21.3989	21.2587		0.0193263	0.155353	0.0843382	0.0880669	0.0911767
2.33281	3.7686	21.3258	21.4493	21.3999	21.2569		0.0193175	0.155417	0.084339	0.0880707	0.091169
2.34001	3.76665	21.3333	21.4503	21.4007	21.2545		0.0193075	0.155472	0.0843428	0.0880741	0.0911583
2.34722	3.76441	21.339	21.4518	21.4013	21.2515		0.019296	0.155514	0.0843489	0.0880767	0.0911456
2.35442	3.76184	21.3428	21.4537	21.4018	21.2483		0.0192829	0.155541	0.0843562	0.0880786	0.091132
2.36162	3.75892	21.3446	21.4555	21.4021	21.2453		0.0192679	0.155554	0.0843634	0.0880799	0.091119
2.36882	3.75565	21.3446	21.457	21.4023	21.2428		0.0192511	0.155554	0.0843693	0.0880805	0.0911083
2.37602	3.75208	21.3434	21.4579	21.4023	21.241		0.0192328	0.155545	0.0843726	0.0880806	0.0911006
2.38322	3.74824	21.3415	21.4578	21.4021	21.24		0.0192131	0.155531	0.0843722	0.0880799	0.0910962
2.39042	3.74418	21.3397	21.4566	21.4016	21.2397		0.0191923	0.155519	0.0843675	0.0880779	0.091095
2.39762	3.73991	21.339	21.4543	21.4006	21.24		0.0191704	0.155513	0.0843586	0.0880739	0.0910961
2.40482	3.73548	21.3399	21.4512	21.399	21.2405		0.0191477	0.15552	0.0843465	0.0880671	0.0910985
2.41202	3.73089	21.3429	21.4477	21.3966	21.241		0.0191242	0.155542	0.0843327	0.0880571	0.0911007
2.41922	3.72615	21.348	21.4441	21.3932	21.2412		0.0190999	0.155579	0.0843185	0.0880434	0.0911017
2.42642	3.72127	21.3549	21.4407	21.3891	21.2411		0.0190749	0.155629	0.0843053	0.0880265	0.0911011
2.43362	3.71627	21.3632	21.4379	21.3846	21.2406		0.0190493	0.15569	0.0842942	0.0880077	0.091099
2.44082	3.71116	21.3724	21.4359	21.38	21.2399		0.0190231	0.155756	0.0842861	0.0879889	0.0910961
2.44802	3.70598	21.3817	21.4346	21.3761	21.2393		0.0189965	0.155824	0.0842811	0.0879727	0.0910932
2.45522	3.70079	21.3905	21.4339	21.3732	21.2387		0.0189699	0.155888	0.0842786	0.0879611	0.0910909
2.46242	3.69564	21.3981	21.4336	21.3719	21.2385		0.0189435	0.155944	0.0842772	0.0879554	0.0910898
2.46962	3.69056	21.4043	21.4333	21.3719	21.2386		0.0189175	0.15599	0.0842759	0.0879558	0.0910903
2.47682	3.68556	21.4093	21.4328	21.3733	21.239		0.0188919	0.156026	0.0842742	0.0879615	0.0910921
2.48402	3.68063	21.4132	21.4322	21.3757	21.2396		0.0188666	0.156054	0.0842719	0.0879712	0.0910946
2.49122	3.67571	21.4163	21.4316	21.3785	21.2401		0.0188413	0.156077	0.0842692	0.0879826	0.0910968
2.49842	3.67072	21.4187	21.4308	21.381	21.2402		0.0188158	0.156094	0.0842663	0.0879931	0.0910973
2.50562	3.66564	21.4206	21.4301	21.3827	21.2397		0.0187897	0.156108	0.0842636	0.088	0.0910952
2.51282	3.66043	21.422	21.4297	21.3832	21.2385		0.018763	0.156118	0.0842617	0.0880022	0.0910899
2.52002	3.65511	21.4229	21.4296	21.3826	21.2365		0.0187357	0.156125	0.0842615	0.0879996	0.0910815
2.52722	3.64969	21.4231	21.4302	21.3811	21.2339		0.018708	0.156126	0.0842637	0.0879934	0.0910703
2.53442	3.64422	21.4223	21.4313	21.379	21.2309		0.0186799	0.15612	0.0842683	0.0879849	0.0910573
2.54162	3.63874	21.4201	21.433	21.3767	21.2276		0.0186518	0.156105	0.084275	0.0879755	0.0910431
2.54882	3.63327	21.4168	21.4352	21.3746	21.2242		0.0186238	0.156081	0.0842835	0.0879666	0.0910286
2.55602	3.62784	21.4127	21.4378	21.3727	21.221		0.018596	0.15605	0.0842939	0.0879589	0.0910148
2.56322	3.62238	21.4079	21.4409	21.3712	21.2181		0.018568	0.156015	0.0843057	0.0879528	0.0910023
2.57042	3.61682	21.4029	21.4441	21.3701	21.2155		0.0185395	0.155979	0.0843185	0.087948	0.0909912
2.57762	3.61105	21.398	21.4472	21.3691	21.2132		0.0185099	0.155943	0.0843307	0.087944	0.0909814
2.58482	3.60494	21.3934	21.4498	21.368	21.2111		0.0184786	0.15591	0.0843409	0.0879395	0.0909724
2.59202	3.5984	21.3894	21.4516	21.3665	21.2092		0.0184451	0.155881	0.0843479	0.0879335	0.0909644
2.59922	3.59135	21.3862	21.4525	21.3646	21.2076		0.018409	0.155857	0.0843517	0.0879256	0.0909575
2.60642	3.58375	21.3835	21.4527	21.3623	21.2064		0.01837	0.155838	0.0843524	0.0879159	0.0909521
2.61362	3.57562	21.3812	21.4522	21.3597	21.2056		0.0183283	0.155821	0.0843503	0.0879053	0.0909488
2.62082	3.56696	21.3791	21.4509	21.3572	21.2055		0.0182839	0.155806	0.0843454	0.0878949	0.0909484
2.62802	3.55782	21.3773	21.4491	21.3549	21.2063		0.0182371	0.155792	0.0843382	0.0878855	0.0909518
2.63522	3.54822	21.3759	21.4469	21.3529	21.208		0.0181879	0.155782	0.0843294	0.0878775	0.0909591
2.64242	3.5382	21.3751	21.4445	21.3515	21.2105		0.0181365	0.155776	0.08432	0.0878717	0.09097
2.64962	3.52777	21.3749	21.4421	21.3508	21.2136		0.018083	0.155775	0.0843108	0.0878688	0.0909833
2.65682	3.51689	21.3756	21.4399	21.3509	21.217		0.0180273	0.15578	0.0843019	0.0878691	0.0909976
2.66402	3.50557	21.3771	21.4377	21.3516	21.2202		0.0179692	0.155791	0.0842935	0.0878721	0.0910114
2.67122	3.49377	21.3796	21.4358	21.3526	21.2229		0.0179087	0.15581	0.0842859	0.0878763	0.0910232
2.67842	3.48147	21.3831	21.4343	21.3536	21.2249		0.0178457	0.155835	0.0842801	0.0878802	0.0910315
2.68562	3.46869	21.3873	21.4335	21.3541	21.2258		0.0177802	0.155865	0.0842769	0.0878825	0.0910354
2.69282	3.45543	21.3917	21.4334	21.354	21.2257		0.0177122	0.155898	0.0842764	0.087882	0.0910349
2.70002	3.44175	21.3962	21.4339	21.353	21.2247		0.0176421	0.15593	0.0842783	0.0878779	0.0910306
2.70722	3.4277	21.4003	21.4348	21.351	21.223		0.0175701	0.15596	0.0842819	0.0878697	0.0910235
2.71442	3.41338	21.4041	21.4358	21.3481	21.2209		0.0174967	0.155987	0.0842859	0.0878575	0.0910145
2.72162	3.39884	21.4072	21.4366	21.3443	21.2185		0.0174221	0.15601	0.0842891	0.0878422	0.0910043
2.72882	3.38414	21.4096	21.4369	21.3403	21.2161		0.0173468	0.156028	0.0842904	0.0878253	0.0909938
2.73602	3.36934	21.4114	21.4367	21.3362	21.2138		0.0172709	0.156041	0.0842894	0.0878086	0.090984
2.74322	3.35446	21.4126	21.4359	21.3325	21.2118		0.0171947	0.15605	0.0842864	0.0877934	0.0909755
2.75042	3.33952	21.4136	21.4348	21.3293	21.2102		0.0171181	0.156057	0.0842821	0.0877804	0.0909686
2.75762	3.32453	21.4145	21.4337	21.327	21.209		0.0170413	0.156064	0.0842777	0.0877707	0.0909634
2.76482	3.30949	21.4153	21.4328	21.3255	21.2082		0.0169641	0.156069	0.084274	0.0877648	0.0909598
2.77202	3.2944	21.4159	21.4322	21.3251	21.2077		0.0168868	0.156074	0.0842718	0.0877628	0.0909576
2.77922	3.27926	21.4163	21.4322	21.3255	21.2074		0.0168092	0.156077	0.0842717	0.0877644	0.0909566
2.78642	3.2641	21.4168	21.4325	21.3265	21.2073		0.0167315	0.15608	0.0842731	0.0877689	0.090956
2.79362	3.249	21.4173	21.4329	21.3282	21.207		0.0166541	0.156084	0.0842744	0.0877757	0.0909548
2.80082	3.23401	21.4178	21.4327	21.3303	21.2064		0.0165772	0.156088	0.0842737	0.0877843	0.0909522
2.80802	3.21923	21.4183	21.4315	21.3327	21.2052		0.0165015	0.156091	0.0842691	0.0877943	0.0909473
2.81522	3.20472	21.4186	21.4293	21.3352	21.2035		0.0164271	0.156094	0.0842602	0.0878046	0.0909398
2.82242	3.19051	21.4189	21.426	21.3374	21.2012		0.0163543	0.156095	0.0842475	0.0878136	0.0909298
2.82962	3.17665	21.4189	21.4222	21.339	21.1983		0.0162832	0.156096	0.0842323	0.0878202	0.0909174
2.83682	3.16314	21.4185	21.418	21.3398	21.195		0.016214	0.156093	0.0842161	0.0878236	0.0909035
2.84402	3.14999	21.4174	21.414	21.3397	21.1917		0.0161465	0.156084	0.0842003	0.0878232	0.0908893
2.85122	3.13716	21.4152	21.4106	21.3387	21.1887		0.0160808	0.156069	0.0841868	0.0878188	0.0908763
2.85842	3.12461	21.4119	21.4082	21.3365	21.1862		0.0160165	0.156045	0.0841772	0.0878098	0.0908657
2.86562	3.11234	21.4075	21.407	21.3332	21.1846		0.0159536	0.156013	0.0841725	0.0877963	0.0908587
2.87282	3.10033	21.4023	21.4069	21.329	21.1839		0.015892	0.155975	0.0841724	0.087779	0.0908558
2.88002	3.08862	21.3966	21.4077	21.3242	21.1843		0.015832	0.155933	0.0841754	0.0877593	0.0908573
2.88722	3.07721	21.3906	21.4088	21.3193	21.1856		0.0157735	0.155889	0.0841798	0.0877393	0.0908628
2.89442	3.06613	21.3846	21.41	21.3149	21.1875		0.0157167	0.155846	0.0841844	0.087721	0.0908713
2.90162	3.05535	21.3788	21.411	21.3114	21.1898		0.0156614	0.155804	0.0841884	0.0877068	0.0908811
2.90882	3.04484	21.3735	21.4118	21.3093	21.1919		0.0156076	0.155764	0.0841914	0.0876981	0.0908901
2.91602	3.0346	21.3685	21.4121	21.3089	21.1935		0.0155551	0.155728	0.0841928	0.0876964	0.0908967
2.92322	3.02461	21.3638	21.412	21.3102	21.1941		0.0155039	0.155694	0.0841922	0.0877017	0.0908996
2.93042	3.01489	21.3592	21.4113	21.3131	21.1938		0.0154541	0.15566	0.0841897	0.0877136	0.090898
2.93762	3.00543	21.3547	21.4103	21.3172	21.1923		0.0154056	0.155628	0.0841858	0.0877304	0.0908916
2.94482	2.99622	21.3503	21.4091	21.3218	21.1897		0.0153583	0.155595	0.0841811	0.0877493	0.0908807
2.95202	2.98731	21.3461	21.4078	21.3261	21.1864		0.0153127	0.155565	0.0841759	0.0877669	0.0908666
2.95922	2.97874	21.3422	21.4065	21.3293	21.1829		0.0152687	0.155536	0.0841708	0.0877804	0.0908514
2.96642	2.97053	21.3387	21.4054	21.3311	21.1796		0.0152267	0.155511	0.0841661	0.0877876	0.0908371
2.97362	2.96268	21.3354	21.4045	21.3313	21.1768		0.0151865	0.155487	0.0841626	0.0877883	0.0908251
2.98082	2.95516	21.3321	21.4039	21.33	21.1746		0.0151479	0.155463	0.0841605	0.0877833	0.090816
2.98802	2.94792	21.3285	21.4038	21.3278	21.1731		0.0151108	0.155437	0.0841599	0.087774	0.0908096
2.99522	2.9409	21.3245	21.4039	21.3249	21.1722		0.0150748	0.155408	0.0841606	0.0877623	0.0908055
3.00242	2.93404	21.3201	21.4043	21.322	21.1716		0.0150396	0.155375	0.0841622	0.0877504	0.0908029
3.00962	2.9273	21.3151	21.4047	21.3196	21.1712		0.0150051	0.155339	0.0841638	0.0877404	0.0908013
3.01682	2.92065	21.3098	21.4049	21.3181	21.1708		0.014971	0.155301	0.0841643	0.087734	0.0907997
3.02402	2.91407	21.3045	21.4045	21.3174	21.1704		0.0149372	0.155262	0.0841629	0.0877312	0.0907977
3.03122	2.90756	21.2994	21.4035	21.3173	21.1698		0.0149039	0.155225	0.0841589	0.0877307	0.0907951
3.03842	2.90115	21.2949	21.4018	21.3172	21.1692		0.014871	0.155192	0.0841521	0.0877303	0.0907925
3.04562	2.89484	21.2908	21.3993	21.3166	21.1688		0.0148387	0.155162	0.0841422	0.0877281	0.090791
3.05282	2.88867	21.2869	21.396	21.3153	21.1689		0.0148071	0.155134	0.0841295	0.0877228	0.0907914
3.06002	2.88263	21.2827	21.3922	21.3132	21.1695		0.0147761	0.155103	0.0841146	0.0877139	0.0907939
3.06722	2.87675	21.2776	21.3882	21.3101	21.1704		0.014746	0.155066	0.0840988	0.0877013	0.090798
3.07442	2.87102	21.2714	21.3844	21.3063	21.1715		0.0147166	0.155021	0.084084	0.0876858	0.0908027
3.08162	2.86544	21.264	21.3813	21.3023	21.1726		0.014688	0.154966	0.0840715	0.0876691	0.0908072
3.08882	2.86003	21.2553	21.379	21.2986	21.1734		0.0146603	0.154903	0.0840625	0.0876539	0.0908107
3.09602	2.85479	21.2457	21.3776	21.2959	21.1738		0.0146334	0.154834	0.0840572	0.0876428	0.0908122
3.10322	2.84972	21.2359	21.3774	21.2947	21.1735		0.0146074	0.154762	0.0840561	0.0876377	0.0908109
3.11042	2.84479	21.2264	21.3782	21.2949	21.1723		0.0145822	0.154692	0.0840593	0.0876387	0.0908059
3.11762	2.84002	21.2176	21.3799	21.2965	21.1701		0.0145577	0.154628	0.0840662	0.0876451	0.0907967
3.12482	2.83537	21.2099	21.3823	21.2989	21.1671		0.0145338	0.154572	0.0840756	0.0876551	0.0907836
3.13202	2.83081	21.2034	21.3851	21.3017	21.1632		0.0145105	0.154525	0.0840866	0.0876666	0.090767
3.13922	2.82632	21.1981	21.3881	21.3042	21.1588		0.0144875	0.154486	0.0840982	0.087677	0.0907479
3.14642	2.82187	21.1938	21.3912	21.3059	21.154		0.0144647	0.154455	0.0841104	0.0876838	0.0907275
3.15362	2.81748	21.1904	21.3943	21.3062	21.1493		0.0144421	0.154431	0.0841227	0.0876852	0.0907074
3.16082	2.81314	21.1877	21.3973	21.3051	21.1452		0.0144199	0.15441	0.0841343	0.0876807	0.0906896
3.16802	2.80887	21.1853	21.3998	21.3027	21.142		0.014398	0.154393	0.0841442	0.0876708	0.0906761
3.17522	2.80474	21.1833	21.4016	21.2993	21.1403		0.0143769	0.154379	0.0841513	0.0876569	0.0906686
3.18242	2.80076	21.1816	21.4024	21.2953	21.1401		0.0143564	0.154366	0.0841547	0.0876403	0.0906677
3.18962	2.79692	21.18	21.4021	21.2911	21.1414		0.0143368	0.154354	0.0841535	0.0876229	0.0906735
3.19682	2.79328	21.1783	21.4006	21.287	21.1441		0.0143181	0.154342	0.0841474	0.0876063	0.0906849
3.20402	2.78981	21.1765	21.3978	21.2836	21.1476		0.0143003	0.154329	0.0841363	0.0875922	0.0907002
3.21122	2.7865	21.1746	21.3939	21.281	21.1516		0.0142833	0.154315	0.0841211	0.0875817	0.0907173
3.21842	2.78333	21.1726	21.3893	21.2795	21.1556		0.0142671	0.154301	0.0841032	0.0875754	0.0907343
3.22562	2.78028	21.1708	21.3845	21.279	21.1591		0.0142515	0.154288	0.0840842	0.0875734	0.0907493
3.23282	2.77734	21.1695	21.3798	21.2795	21.1618		0.0142364	0.154278	0.0840655	0.0875754	0.0907609
3.24002	2.77448	21.1688	21.3754	21.2809	21.1636		0.0142218	0.154273	0.0840483	0.087581	0.0907685
3.24722	2.77173	21.169	21.3715	21.2829	21.1643		0.0142076	0.154274	0.0840332	0.0875893	0.0907715
3.25442	2.76908	21.1701	21.3682	21.2854	21.164		0.014194	0.154282	0.0840202	0.0875996	0.0907704
3.26162	2.76654	21.1721	21.3654	21.288	21.1629		0.014181	0.154297	0.0840091	0.0876105	0.0907658
3.26882	2.76409	21.1747	21.363	21.2906	21.1612		0.0141685	0.154316	0.0839995	0.087621	0.0907584
3.27602	2.76177	21.1777	21.361	21.2929	21.1591		0.0141566	0.154338	0.0839919	0.0876303	0.0907492
3.28322	2.75954	21.1805	21.3598	21.2946	21.1566		0.0141452	0.154358	0.083987	0.0876376	0.0907386
3.29042	2.75744	21.1827	21.3595	21.2958	21.154		0.0141344	0.154374	0.083986	0.0876425	0.0907273
3.29762	2.75548	21.184	21.3605	21.2963	21.1514		0.0141243	0.154384	0.0839898	0.0876446	0.0907164
3.30482	2.75368	21.1844	21.3628	21.2961	21.1492		0.0141151	0.154386	0.083999	0.0876437	0.0907068
3.31202	2.75208	21.1838	21.3665	21.2951	21.1474		0.0141069	0.154382	0.0840134	0.0876396	0.0906991
3.31922	2.75069	21.1825	21.3713	21.2933	21.1461		0.0140998	0.154373	0.0840322	0.087632	0.0906934
3.32642	2.7495	21.1808	21.3767	21.2905	21.1452		0.0140937	0.15436	0.0840535	0.0876206	0.0906896
3.33362	2.74851	21.1788	21.3822	21.2869	21.1446		0.0140886	0.154346	0.084075	0.0876056	0.0906872
3.34082	2.74767	21.1768	21.387	21.2825	21.1443		0.0140843	0.154331	0.084094	0.0875878	0.0906861
3.34802	2.74695	21.1751	21.3906	21.2779	21.1443		0.0140806	0.154319	0.0841083	0.0875686	0.0906857
3.35522	2.74629	21.1738	21.3926	21.2732	21.1442		0.0140772	0.154309	0.0841159	0.0875493	0.0906857
3.36242	2.74564	21.1729	21.3927	21.2687	21.1443		0.0140739	0.154303	0.0841165	0.0875309	0.0906858
3.36962	2.74496	21.1722	21.3912	21.2648	21.1443		0.0140704	0.154298	0.0841104	0.0875147	0.0906861
3.37682	2.74423	21.1718	21.3883	21.2615	21.1445		0.0140667	0.154295	0.0840991	0.0875013	0.0906868
3.38402	2.74344	21.1715	21.3846	21.2591	21.1449		0.0140626	0.154292	0.0840847	0.0874915	0.0906886
3.39122	2.74262	21.1712	21.3807	21.2575	21.1456		0.0140584	0.15429	0.0840692	0.0874848	0.0906916
3.39842	2.7418	21.1709	21.377	21.2564	21.1466		0.0140542	0.154288	0.0840547	0.0874802	0.0906956
3.40562	2.741	21.1703	21.374	21.2555	21.1475		0.0140501	0.154284	0.0840427	0.0874765	0.0906998
3.41282	2.74025	21.1694	21.3717	21.2546	21.1483		0.0140462	0.154277	0.0840339	0.0874727	0.0907032
3.42002	2.73958	21.1681	21.3703	21.2536	21.1487		0.0140428	0.154268	0.0840284	0.0874689	0.0907046
3.42722	2.73902	21.1665	21.3696	21.2528	21.1483		0.01404	0.154256	0.0840255	0.0874653	0.0907031
3.43442	2.73858	21.1645	21.3694	21.2521	21.1472		0.0140377	0.154242	0.0840249	0.0874624	0.0906982
3.44162	2.73826	21.1623	21.3698	21.2516	21.1452		0.014036	0.154226	0.0840264	0.0874603	0.0906897
3.44882	2.73801	21.1602	21.3707	21.2513	21.1425		0.0140348	0.15421	0.0840299	0.0874592	0.0906781
3.45602	2.73782	21.1583	21.372	21.2513	21.1393		0.0140338	0.154196	0.0840351	0.0874593	0.0906644
3.46322	2.73765	21.1569	21.3737	21.2516	21.136		0.014033	0.154186	0.0840419	0.0874605	0.0906501
3.47042	2.7375	21.1563	21.3757	21.2521	21.1328		0.0140322	0.154182	0.0840497	0.0874625	0.0906366
3.47762	2.73732	21.1564	21.3778	21.2526	21.13		0.0140313	0.154183	0.0840578	0.0874648	0.0906244
3.48482	2.73713	21.1574	21.3795	21.2531	21.1275		0.0140303	0.15419	0.0840643	0.0874666	0.0906138
3.49202	2.73691	21.1589	21.3802	21.2534	21.1254		0.0140291	0.154201	0.0840672	0.0874677	0.0906048
3.49922	2.73668	21.1609	21.3795	21.2535	21.1237		0.014028	0.154215	0.0840644	0.0874682	0.0905975
3.50642	2.73647	21.1629	21.3771	21.2536	21.1223		0.0140269	0.15423	0.0840551	0.0874686	0.0905915
3.51362	2.73632	21.1648	21.3731	21.2538	21.1212		0.0140261	0.154244	0.0840394	0.0874695	0.0905869
3.52082	2.73623	21.1664	21.368	21.2542	21.1205		0.0140257	0.154255	0.0840193	0.0874712	0.0905837
3.52802	2.7362	21.1675	21.3625	21.2548	21.1202		0.0140255	0.154263	0.0839976	0.0874738	0.0905824
3.53522	2.73622	21.1682	21.3575	21.2557	21.1204		0.0140256	0.154269	0.083978	0.0874772	0.0905832
3.54242	2.73629	21.1684	21.3541	21.2567	21.121		0.014026	0.15427	0.0839646	0.0874813	0.0905862
3.54962	2.73641	21.1682	21.3531	21.2578	21.122		0.0140266	0.154268	0.0839607	0.0874861	0.0905901
3.55682	2.73657	21.1675	21.355	21.2591	21.1228		0.0140274	0.154263	0.083968	0.0874914	0.0905936
3.56402	2.73678	21.1664	21.3597	21.2603	21.1232		0.0140285	0.154256	0.0839865	0.0874965	0.0905954
3.57122	2.73703	21.1651	21.3667	21.2613	21.1231		0.0140298	0.154246	0.0840142	0.0875005	0.090595
3.57842	2.73733	21.1635	21.3752	21.2619	21.1224		0.0140313	0.154234	0.0840477	0.0875028	0.090592
3.58562	2.7377	21.1618	21.3842	21.2619	21.1211		0.0140332	0.154222	0.084083	0.0875028	0.0905865
3.59282	2.73814	21.1601	21.3925	21.2614	21.1194		0.0140354	0.154209	0.0841158	0.0875008	0.0905791
3.60002	2.73863	21.1587	21.3993	21.2604	21.1175		0.014038	0.154199	0.0841425	0.0874969	0.0905709
3.60722	2.73916	21.1578	21.404	21.2591	21.1156		0.0140407	0.154193	0.0841607	0.0874914	0.0905629
3.61442	2.73968	21.1576	21.4061	21.2575	21.114		0.0140433	0.154191	0.0841692	0.087485	0.0905558
3.62162	2.74017	21.1579	21.4059	21.256	21.1125		0.0140459	0.154194	0.0841683	0.0874787	0.0905495
3.62882	2.7406	21.1586	21.4036	21.2549	21.1111		0.0140481	0.154199	0.0841591	0.087474	0.0905436
3.63602	2.74099	21.1593	21.3996	21.2543	21.1098		0.01405	0.154204	0.0841436	0.0874715	0.0905378
3.64322	2.74132	21.1599	21.3946	21.2542	21.1085		0.0140518	0.154208	0.0841238	0.0874712	0.0905325
3.65042	2.74161	21.1601	21.389	21.2545	21.1075		0.0140532	0.15421	0.0841018	0.0874722	0.0905282
3.65762	2.74188	21.1599	21.3833	21.2547	21.1069		0.0140546	0.154208	0.0840794	0.0874734	0.0905253
3.66482	2.74215	21.1593	21.3778	21.2548	21.1067		0.014056	0.154204	0.084058	0.0874737	0.0905246
3.67202	2.74244	21.1587	21.3728	21.2544	21.1072		0.0140575	0.1542	0.0840382	0.087472	0.0905266
3.67922	2.74276	21.1585	21.3684	21.2533	21.1083		0.0140591	0.154198	0.0840208	0.0874674	0.0905314
3.68642	2.74308	21.1589	21.3646	21.2514	21.11		0.0140608	0.1542	0.0840061	0.0874595	0.0905386
3.69362	2.7434	21.16	21.3616	21.2488	21.1118		0.0140624	0.154209	0.0839941	0.087449	0.0905465
3.70082	2.74367	21.162	21.3592	21.246	21.1133		0.0140638	0.154223	0.0839845	0.0874372	0.090553
3.70802	2.7439	21.1645	21.3573	21.2432	21.1143		0.014065	0.154241	0.0839773	0.0874258	0.090557
3.71522	2.74408	21.1669	21.356	21.2407	21.1145		0.0140659	0.154259	0.083972	0.0874155	0.0905581
3.72242	2.74423	21.1688	21.355	21.2386	21.1141		0.0140667	0.154273	0.0839681	0.0874068	0.0905565
3.72962	2.74435	21.1698	21.3541	21.2369	21.1133		0.0140673	0.15428	0.0839648	0.0874001	0.0905529
3.73682	2.74448	21.1695	21.3532	21.2359	21.1122		0.0140679	0.154278	0.0839611	0.0873957	0.0905481
3.74402	2.74464	21.1678	21.352	21.2354	21.111		0.0140688	0.154266	0.0839562	0.0873937	0.090543
3.75122	2.74486	21.165	21.3502	21.2354	21.11		0.0140699	0.154246	0.0839494	0.0873937	0.0905389
3.75842	2.74517	21.1616	21.348	21.2357	21.1094		0.0140715	0.15422	0.0839406	0.0873949	0.0905362
3.76562	2.74556	21.1579	21.3453	21.2362	21.1091		0.0140735	0.154193	0.0839302	0.0873971	0.0905349
3.77282	2.74604	21.1544	21.3425	21.237	21.1089		0.014076	0.154168	0.083919	0.0874002	0.0905341
3.78002	2.74662	21.1515	21.3399	21.238	21.1086		0.0140789	0.154147	0.0839088	0.0874043	0.0905329
3.78722	2.7473	21.1494	21.3381	21.2391	21.1081		0.0140824	0.154131	0.0839018	0.0874092	0.0905308
3.79442	2.74811	21.148	21.3377	21.2403	21.1075		0.0140865	0.154121	0.0839003	0.0874139	0.0905281
3.80162	2.74902	21.1472	21.3392	21.2411	21.107		0.0140912	0.154115	0.083906	0.0874173	0.0905258
3.80882	2.75003	21.1465	21.3426	21.2415	21.1066		0.0140964	0.154111	0.0839192	0.0874187	0.0905244
3.81602	2.75112	21.1456	21.3476	21.2412	21.1067		0.014102	0.154104	0.0839392	0.0874178	0.0905247
3.82322	2.75228	21.1443	21.3539	21.2404	21.1074		0.0141079	0.154094	0.083964	0.0874144	0.0905277
3.83042	2.75348	21.1425	21.3607	21.239	21.1089		0.0141141	0.154081	0.0839908	0.0874086	0.0905341
3.83762	2.75469	21.1402	21.3672	21.2371	21.1112		0.0141203	0.154065	0.0840162	0.0874006	0.0905441
3.84482	2.75592	21.1377	21.3725	21.2346	21.1143		0.0141266	0.154046	0.084037	0.0873907	0.0905572
3.85202	2.75711	21.1351	21.376	21.2319	21.1176		0.0141327	0.154028	0.0840509	0.0873792	0.0905713
3.85922	2.75829	21.1328	21.3775	21.2289	21.1206		0.0141387	0.154011	0.0840567	0.0873669	0.0905841
3.86642	2.75949	21.1312	21.377	21.2258	21.1228		0.0141449	0.153999	0.0840548	0.0873544	0.0905935
3.87362	2.76072	21.1305	21.3751	21.2228	21.1238		0.0141512	0.153994	0.084047	0.087342	0.090598
3.88082	2.76201	21.1307	21.3721	21.2199	21.1234		0.0141578	0.153995	0.0840356	0.08733	0.0905963
3.88802	2.76337	21.1317	21.3689	21.2171	21.1213		0.0141648	0.154002	0.0840227	0.0873187	0.0905874
3.89522	2.76482	21.1331	21.3657	21.2147	21.1174		0.0141722	0.154013	0.0840102	0.0873085	0.0905707
3.90242	2.76636	21.1347	21.3629	21.2126	21.112		0.0141801	0.154025	0.0839993	0.0873001	0.0905473
3.90963	2.76802	21.1363	21.3606	21.2111	21.1055		0.0141886	0.154036	0.0839903	0.0872938	0.0905195
3.91683	2.76981	21.1376	21.3588	21.2101	21.0987		0.0141978	0.154045	0.0839829	0.0872897	0.0904903
3.92403	2.7717	21.1384	21.3571	21.2095	21.0921		0.0142075	0.154051	0.0839766	0.0872873	0.0904622
3.93123	2.77368	21.1386	21.3556	21.2091	21.0862		0.0142177	0.154053	0.0839707	0.0872858	0.0904367
3.93843	2.77573	21.1383	21.3542	21.2087	21.0812		0.0142282	0.154051	0.0839648	0.087284	0.0904153
3.94563	2.77784	21.1377	21.3527	21.208	21.0775		0.014239	0.154046	0.0839593	0.0872812	0.0903995
3.95283	2.77994	21.1368	21.3515	21.207	21.0755		0.0142497	0.15404	0.0839543	0.087277	0.0903908
3.96003	2.78202	21.1358	21.3505	21.2056	21.0752		0.0142604	0.154033	0.0839503	0.0872711	0.0903897
3.96723	2.78403	21.1349	21.3496	21.2038	21.0765		0.0142707	0.154026	0.0839471	0.0872638	0.0903953
3.97443	2.78594	21.134	21.3489	21.2019	21.079		0.0142805	0.154019	0.0839443	0.087256	0.090406
3.98163	2.78776	21.1332	21.3482	21.2002	21.0824		0.0142898	0.154014	0.0839415	0.087249	0.0904205
3.98883	2.78955	21.1327	21.3474	21.1991	21.0864		0.0142989	0.15401	0.0839383	0.0872446	0.0904377
3.99603	2.79132	21.1324	21.3465	21.1989	21.0908		0.0143081	0.154008	0.0839347	0.0872438	0.0904564
4.00323	2.79313	21.1322	21.3456	21.1996	21.095		0.0143173	0.154006	0.0839312	0.0872466	0.0904747
4.01043	2.79503	21.132	21.345	21.201	21.0986		0.0143271	0.154005	0.0839287	0.0872522	0.0904901
4.01763	2.79707	21.1316	21.3448	21.2028	21.101		0.0143375	0.154002	0.0839281	0.0872595	0.0905003
4.02483	2.79925	21.1311	21.3454	21.2046	21.1019		0.0143487	0.153998	0.0839303	0.0872669	0.0905039
4.03203	2.80156	21.1304	21.3467	21.2061	21.1012		0.0143605	0.153993	0.0839355	0.0872731	0.0905009
4.03923	2.804	21.1296	21.3488	21.207	21.0992		0.014373	0.153987	0.0839436	0.087277	0.0904923
4.04643	2.80651	21.1287	21.3513	21.2073	21.0963		0.0143859	0.153981	0.0839536	0.0872781	0.09048
4.05363	2.80906	21.1281	21.3539	21.207	21.093		0.014399	0.153976	0.083964	0.0872768	0.0904658
4.06083	2.81162	21.128	21.3563	21.2064	21.0897		0.0144121	0.153976	0.0839733	0.0872746	0.0904519
4.06803	2.81418	21.1285	21.358	21.2062	21.087		0.0144252	0.153979	0.0839801	0.0872735	0.0904402
4.07523	2.81671	21.1296	21.3589	21.2065	21.0853		0.0144382	0.153987	0.0839836	0.087275	0.0904326
4.08243	2.81926	21.1311	21.3589	21.2078	21.0847		0.0144513	0.153998	0.0839836	0.0872802	0.0904302
4.08963	2.82184	21.1328	21.3582	21.2099	21.0852		0.0144645	0.154011	0.0839807	0.0872889	0.0904325
4.09683	2.82447	21.1345	21.3569	21.2127	21.0865		0.014478	0.154023	0.0839758	0.0873004	0.0904379
4.10403	2.82714	21.1359	21.3555	21.2158	21.088		0.0144917	0.154033	0.0839702	0.0873133	0.0904443
4.11123	2.82985	21.1366	21.3541	21.2188	21.0893		0.0145056	0.154038	0.0839647	0.0873256	0.0904501
4.11843	2.83261	21.1364	21.3527	21.2212	21.0904		0.0145197	0.154037	0.0839593	0.0873353	0.0904549
4.12563	2.83542	21.1355	21.3514	21.2224	21.0913		0.0145341	0.15403	0.0839541	0.0873405	0.0904587
4.13283	2.83827	21.1341	21.3501	21.2224	21.092		0.0145487	0.15402	0.083949	0.0873403	0.0904617
4.14003	2.84115	21.1326	21.3488	21.221	21.0926		0.0145635	0.154009	0.0839439	0.0873346	0.0904641
4.14723	2.84404	21.1314	21.3475	21.2184	21.0931		0.0145783	0.154	0.0839388	0.087324	0.0904661
4.15443	2.84697	21.1307	21.3462	21.2149	21.0935		0.0145933	0.153996	0.0839335	0.0873095	0.0904682
4.16163	2.84996	21.1308	21.3449	21.2108	21.0941		0.0146086	0.153996	0.0839283	0.0872926	0.0904706
4.16883	2.85302	21.1316	21.3437	21.2065	21.0946		0.0146243	0.154002	0.0839239	0.0872747	0.0904729
4.17603	2.85612	21.1333	21.343	21.2022	21.095		0.0146402	0.154014	0.083921	0.0872571	0.0904746
4.18323	2.85925	21.1357	21.3427	21.1982	21.0951		0.0146563	0.154032	0.0839199	0.0872406	0.0904749
4.19043	2.86237	21.1385	21.3427	21.1946	21.0948		0.0146722	0.154052	0.0839198	0.0872258	0.0904734
4.19763	2.86545	21.1414	21.3427	21.1915	21.094		0.014688	0.154073	0.0839198	0.0872133	0.0904702
4.20483	2.86849	21.144	21.3425	21.1891	21.093		0.0147036	0.154092	0.0839189	0.0872034	0.0904658
4.21203	2.87146	21.1464	21.3419	21.1874	21.0919		0.0147188	0.15411	0.0839167	0.0871962	0.090461
4.21923	2.87435	21.1488	21.3411	21.1862	21.0908		0.0147337	0.154127	0.0839135	0.0871912	0.0904566
4.22643	2.87717	21.1513	21.3401	21.1854	21.09		0.0147481	0.154145	0.0839096	0.0871879	0.0904531
4.23363	2.87994	21.1539	21.3392	21.1848	21.0895		0.0147623	0.154164	0.083906	0.0871857	0.0904508
4.24083	2.88267	21.1566	21.3387	21.1845	21.0893		0.0147763	0.154184	0.0839042	0.0871842	0.0904499
4.24803	2.88541	21.1595	21.3391	21.1843	21.0894		0.0147903	0.154205	0.0839057	0.0871834	0.0904502
4.25523	2.88818	21.1626	21.3406	21.1842	21.0896		0.0148046	0.154227	0.0839116	0.087183	0.0904511
4.26243	2.89103	21.1658	21.3433	21.1841	21.0896		0.0148191	0.154251	0.0839221	0.0871829	0.0904514
4.26963	2.89395	21.1691	21.3469	21.1841	21.0893		0.0148342	0.154275	0.0839363	0.0871825	0.0904502
4.27683	2.89698	21.1721	21.351	21.1839	21.0885		0.0148496	0.154297	0.0839525	0.0871817	0.0904464
4.28403	2.90009	21.1746	21.3551	21.1836	21.0869		0.0148656	0.154315	0.0839686	0.0871805	0.0904397
4.29123	2.90334	21.1764	21.3586	21.1832	21.0846		0.0148823	0.154328	0.0839824	0.087179	0.0904299
4.29843	2.90672	21.1777	21.361	21.1827	21.0817		0.0148996	0.154338	0.0839917	0.087177	0.0904174
4.30563	2.91024	21.1787	21.3619	21.182	21.0784		0.0149176	0.154345	0.0839951	0.0871741	0.0904034
4.31283	2.91387	21.1792	21.3611	21.181	21.0752		0.0149362	0.154349	0.0839921	0.0871699	0.0903896
4.32003	2.91758	21.1795	21.3589	21.1797	21.0726		0.0149552	0.154351	0.0839836	0.0871645	0.0903783
4.32723	2.92131	21.1795	21.3558	21.1782	21.071		0.0149744	0.154351	0.0839712	0.0871583	0.0903714
4.33443	2.92506	21.1793	21.3522	21.1766	21.0708		0.0149936	0.15435	0.083957	0.087152	0.0903705
4.34163	2.92882	21.1791	21.3486	21.1752	21.0722		0.0150129	0.154348	0.0839429	0.0871461	0.0903765
4.34883	2.93259	21.179	21.3455	21.1739	21.0751		0.0150322	0.154347	0.0839307	0.0871408	0.090389
4.35603	2.93639	21.1789	21.3432	21.1728	21.0792		0.0150516	0.154347	0.0839219	0.0871363	0.0904068
4.36323	2.94024	21.179	21.3421	21.172	21.084		0.0150714	0.154348	0.0839174	0.087133	0.0904273
4.37043	2.94419	21.1794	21.342	21.1717	21.0887		0.0150916	0.15435	0.083917	0.0871315	0.0904474
4.37763	2.94826	21.18	21.3428	21.1718	21.0925		0.0151125	0.154355	0.0839201	0.0871322	0.0904636
4.38483	2.95246	21.1809	21.3442	21.1725	21.0947		0.015134	0.154361	0.0839257	0.0871351	0.0904732
4.39203	2.95673	21.1821	21.3459	21.1736	21.095		0.0151559	0.15437	0.0839324	0.0871396	0.0904743
4.39923	2.96103	21.1836	21.3477	21.1749	21.0933		0.015178	0.15438	0.0839393	0.0871449	0.090467
4.40643	2.96527	21.1851	21.3491	21.1763	21.0898		0.0151997	0.154392	0.083945	0.0871507	0.0904523
4.41363	2.9694	21.1865	21.3501	21.1778	21.0853		0.0152208	0.154402	0.0839488	0.0871569	0.0904327
4.42083	2.97337	21.1876	21.3504	21.1794	21.0802		0.0152412	0.15441	0.0839502	0.0871632	0.0904112
4.42803	2.97718	21.1883	21.3502	21.1808	21.0755		0.0152608	0.154415	0.0839493	0.0871689	0.0903909
4.43523	2.98086	21.1886	21.3494	21.1819	21.0717		0.0152796	0.154417	0.0839463	0.0871736	0.0903747
4.44243	2.98449	21.1883	21.3483	21.1827	21.0693		0.0152982	0.154415	0.083942	0.0871771	0.0903641
4.44963	2.98815	21.1876	21.3471	21.1834	21.0682		0.015317	0.15441	0.0839369	0.0871799	0.0903595
4.45683	2.99192	21.1866	21.3459	21.1841	21.0683		0.0153363	0.154403	0.0839322	0.0871826	0.0903601
4.46403	2.99588	21.1854	21.345	21.1847	21.0693		0.0153566	0.154394	0.0839288	0.0871853	0.0903641
4.47123	3.00012	21.1841	21.3446	21.1853	21.0705		0.0153784	0.154384	0.0839274	0.0871876	0.0903694
4.47843	3.00466	21.183	21.3449	21.1857	21.0717		0.0154016	0.154376	0.0839283	0.0871893	0.0903745
4.48563	3.00955	21.1823	21.3457	21.186	21.0726		0.0154267	0.154372	0.0839316	0.0871904	0.0903786
4.49283	3.01477	21.1823	21.3471	21.186	21.0733		0.0154535	0.154371	0.083937	0.0871905	0.0903815
4.50003	3.02035	21.1829	21.3488	21.1857	21.0739		0.0154821	0.154375	0.0839439	0.0871892	0.0903841
4.50723	3.02629	21.184	21.3506	21.1849	21.0747		0.0155125	0.154383	0.0839508	0.0871862	0.0903874
4.51443	3.03264	21.1854	21.3521	21.1838	21.0759		0.015545	0.154394	0.0839566	0.0871813	0.0903925
4.52163	3.03942	21.1872	21.3529	21.1823	21.0777		0.0155798	0.154407	0.08396	0.0871753	0.0904001
4.52883	3.04668	21.189	21.353	21.1808	21.0801		0.015617	0.15442	0.0839604	0.087169	0.0904104
4.53603	3.05445	21.1907	21.3522	21.1794	21.083		0.0156568	0.154432	0.0839574	0.0871635	0.0904228
4.54323	3.06277	21.1921	21.3506	21.1786	21.0862		0.0156995	0.154443	0.083951	0.0871601	0.0904366
4.55043	3.07168	21.1933	21.3483	21.1784	21.0894		0.0157452	0.154451	0.0839417	0.0871594	0.0904503
4.55763	3.0812	21.1942	21.3453	21.1791	21.0922		0.015794	0.154458	0.0839302	0.0871621	0.0904626
4.56483	3.09133	21.195	21.3422	21.1806	21.0945		0.0158459	0.154464	0.0839179	0.0871681	0.0904723
4.57203	3.10205	21.1959	21.3392	21.1827	21.096		0.0159008	0.154471	0.0839061	0.0871767	0.0904787
4.57923	3.11332	21.1971	21.3367	21.1852	21.0968		0.0159586	0.15448	0.0838963	0.0871872	0.0904821
4.58643	3.12511	21.1987	21.3349	21.1879	21.097		0.016019	0.154491	0.083889	0.0871982	0.090483
4.59363	3.13738	21.2004	21.3338	21.1904	21.0968		0.0160819	0.154503	0.0838847	0.0872085	0.090482
4.60083	3.15008	21.2023	21.3335	21.1924	21.0963		0.016147	0.154517	0.0838836	0.0872168	0.0904799
4.60803	3.16317	21.204	21.3339	21.1937	21.0957		0.0162141	0.154529	0.0838854	0.0872223	0.0904773
4.61523	3.17663	21.2053	21.3349	21.1942	21.0953		0.0162831	0.154539	0.0838892	0.0872245	0.0904756
4.62243	3.19042	21.206	21.3361	21.194	21.0953		0.0163538	0.154544	0.0838938	0.0872236	0.0904759
4.62963	3.20448	21.2059	21.3371	21.1933	21.0961		0.0164259	0.154543	0.0838979	0.0872205	0.0904792
4.63683	3.21875	21.2052	21.3378	21.1922	21.0977		0.016499	0.154538	0.0839006	0.0872162	0.0904859
4.64403	3.23313	21.204	21.338	21.1912	21.1		0.0165728	0.15453	0.0839012	0.0872119	0.0904959
4.65123	3.24752	21.2027	21.3375	21.1904	21.103		0.0166465	0.15452	0.0838994	0.0872084	0.0905088
4.65843	3.26176	21.2016	21.3365	21.1898	21.1065		0.0167195	0.154512	0.0838953	0.0872062	0.0905238
4.66563	3.27572	21.2013	21.335	21.1896	21.1102		0.016791	0.15451	0.0838896	0.0872055	0.0905398
4.67283	3.2893	21.2021	21.3334	21.1898	21.1138		0.0168607	0.154515	0.0838833	0.0872063	0.0905549
4.68003	3.30241	21.204	21.3319	21.1903	21.1167		0.0169278	0.154529	0.0838773	0.0872083	0.0905674
4.68723	3.31499	21.207	21.3307	21.1909	21.1186		0.0169923	0.154551	0.0838725	0.0872108	0.0905758
4.69443	3.32704	21.2111	21.3298	21.1915	21.1195		0.0170541	0.154581	0.0838689	0.0872131	0.0905796
4.70163	3.33859	21.216	21.3293	21.192	21.1194		0.0171133	0.154617	0.083867	0.0872151	0.090579
4.70883	3.34968	21.2215	21.3293	21.1924	21.1185		0.0171701	0.154657	0.0838672	0.0872169	0.0905751
4.71603	3.36036	21.2271	21.33	21.193	21.1173		0.0172249	0.154698	0.0838698	0.0872193	0.0905699
4.72323	3.37067	21.2326	21.3312	21.1939	21.1163		0.0172778	0.154738	0.0838744	0.0872228	0.0905656
4.73043	3.38063	21.2377	21.3328	21.195	21.116		0.0173288	0.154775	0.0838809	0.0872275	0.0905644
4.73763	3.39022	21.2424	21.3348	21.1963	21.1168		0.0173779	0.15481	0.0838888	0.0872329	0.0905678
4.74483	3.39942	21.2466	21.3372	21.1976	21.1189		0.0174251	0.15484	0.0838982	0.0872382	0.0905769
4.75203	3.40821	21.2502	21.3399	21.1986	21.1223		0.0174702	0.154866	0.0839088	0.0872424	0.0905916
4.75923	3.41655	21.2531	21.3426	21.1991	21.1269		0.0175129	0.154887	0.0839196	0.0872446	0.0906112
4.76643	3.42443	21.2553	21.3452	21.199	21.1322		0.0175533	0.154903	0.0839296	0.0872439	0.0906339
4.77363	3.43185	21.2568	21.3472	21.198	21.1377		0.0175913	0.154914	0.0839377	0.0872399	0.0906574
4.78083	3.43882	21.2577	21.3488	21.1963	21.1428		0.0176271	0.154921	0.0839436	0.0872327	0.0906793
4.78803	3.44537	21.2584	21.3497	21.1941	21.1469		0.0176607	0.154926	0.0839472	0.0872237	0.0906972
4.79523	3.45155	21.259	21.35	21.1919	21.1498		0.0176923	0.15493	0.0839486	0.0872148	0.0907097
4.80243	3.45737	21.2598	21.3498	21.1903	21.1514		0.0177222	0.154936	0.0839478	0.0872082	0.0907164
4.80963	3.46286	21.261	21.3491	21.1897	21.1519		0.0177503	0.154945	0.0839449	0.0872059	0.0907183
4.81683	3.46805	21.2629	21.3479	21.1904	21.1516		0.0177769	0.154959	0.0839403	0.0872086	0.0907171
4.82403	3.47295	21.2656	21.3465	21.1923	21.1511		0.017802	0.154978	0.0839346	0.0872164	0.0907153
4.83123	3.47756	21.2689	21.3448	21.1951	21.1512		0.0178257	0.155003	0.0839281	0.087228	0.0907153
4.83843	3.48189	21.2728	21.343	21.1984	21.1522		0.0178479	0.155031	0.0839209	0.0872417	0.0907199
4.84563	3.48597	21.2769	21.341	21.2017	21.1547		0.0178687	0.155061	0.0839132	0.0872553	0.0907306
4.85283	3.48978	21.2811	21.3391	21.2045	21.1588		0.0178883	0.155091	0.0839055	0.0872668	0.0907481
4.86003	3.49337	21.2853	21.3372	21.2064	21.1643		0.0179067	0.155122	0.0838982	0.0872744	0.0907716
4.86723	3.49674	21.2893	21.3356	21.2071	21.1707		0.017924	0.155151	0.0838918	0.0872772	0.0907992
4.87443	3.49993	21.2931	21.3343	21.2066	21.1776		0.0179403	0.155179	0.0838868	0.0872754	0.0908289
4.88163	3.50294	21.2968	21.3335	21.2053	21.1846		0.0179557	0.155206	0.0838837	0.0872698	0.0908586
4.88883	3.50579	21.3005	21.3332	21.2033	21.1912		0.0179704	0.155233	0.0838824	0.0872618	0.0908872
4.89603	3.50852	21.3041	21.3332	21.2011	21.1974		0.0179843	0.155259	0.0838825	0.0872528	0.0909136
4.90323	3.51115	21.3076	21.3334	21.199	21.203		0.0179979	0.155284	0.0838832	0.0872441	0.0909376
4.91043	3.51371	21.3108	21.3336	21.1972	21.208		0.018011	0.155308	0.0838841	0.0872368	0.0909592
4.91763	3.51622	21.3138	21.3339	21.1961	21.2126		0.0180238	0.155329	0.0838854	0.087232	0.0909787
4.92483	3.51868	21.3164	21.3344	21.1957	21.2166		0.0180364	0.155349	0.0838873	0.0872305	0.0909962
4.93203	3.52108	21.3188	21.3352	21.1961	21.2202		0.0180487	0.155366	0.0838902	0.0872319	0.0910115
4.93923	3.52342	21.3211	21.3361	21.197	21.2232		0.0180607	0.155383	0.0838938	0.0872358	0.0910244
4.94643	3.52566	21.3235	21.3373	21.1983	21.2257		0.0180722	0.155401	0.0838984	0.0872412	0.091035
4.95363	3.52776	21.3263	21.3388	21.1998	21.2276		0.018083	0.155421	0.0839044	0.0872473	0.0910433
4.96083	3.52968	21.3298	21.3406	21.2013	21.2292		0.0180928	0.155446	0.0839117	0.0872537	0.09105
4.96803	3.53137	21.3341	21.3427	21.2028	21.2305		0.0181015	0.155478	0.0839198	0.0872595	0.0910558
4.97523	3.53282	21.3393	21.3447	21.2039	21.2319		0.0181089	0.155515	0.0839277	0.0872642	0.0910614
4.98243	3.53405	21.3451	21.3465	21.2048	21.2332		0.0181152	0.155557	0.0839347	0.0872677	0.0910673
4.98963	3.53508	21.3511	21.3479	21.2056	21.2347		0.0181205	0.155602	0.0839403	0.0872711	0.0910737
4.99683	3.53597	21.3571	21.3491	21.2067	21.2363		0.0181251	0.155645	0.0839449	0.0872758	0.0910806
5.00403	3.53677	21.3627	21.3501	21.2085	21.238		0.0181292	0.155686	0.0839489	0.0872833	0.0910878
5.01123	3.53757	21.3679	21.351	21.2112	21.2396		0.0181333	0.155724	0.0839523	0.0872942	0.0910947
5.01843	3.53842	21.3725	21.3517	21.2147	21.2411		0.0181376	0.155757	0.0839552	0.0873084	0.0911012
5.02563	3.53937	21.3766	21.3523	21.2188	21.2426		0.0181425	0.155787	0.0839576	0.0873254	0.0911074
5.03283	3.54044	21.3803	21.3526	21.2233	21.2441		0.018148	0.155815	0.0839589	0.0873441	0.0911141
5.04003	3.54161	21.384	21.3525	21.2278	21.246		0.018154	0.155842	0.0839584	0.0873627	0.0911221
5.04723	3.54286	21.388	21.3518	21.2317	21.2483		0.0181604	0.155871	0.0839556	0.0873786	0.0911319
5.05443	3.54417	21.3925	21.3505	21.2343	21.251		0.0181671	0.155903	0.0839504	0.0873894	0.0911436
5.06163	3.54546	21.3974	21.3487	21.2354	21.2541		0.0181737	0.155939	0.0839435	0.087394	0.0911568
5.06883	3.54671	21.4027	21.3468	21.2351	21.2573		0.0181801	0.155977	0.0839359	0.0873925	0.0911706
5.07603	3.54791	21.4079	21.3449	21.2336	21.2604		0.0181863	0.156016	0.0839286	0.0873862	0.0911837
5.08323	3.54909	21.4129	21.3434	21.2313	21.2629		0.0181923	0.156052	0.0839225	0.0873768	0.0911946
5.09043	3.55028	21.4172	21.3423	21.2286	21.2646		0.0181984	0.156083	0.0839184	0.0873659	0.0912019
5.09763	3.55155	21.4206	21.3419	21.2261	21.2653		0.018205	0.156108	0.0839167	0.0873556	0.0912047
5.10483	3.55299	21.4231	21.3421	21.224	21.2648		0.0182123	0.156126	0.0839174	0.087347	0.0912026
5.11203	3.55465	21.4245	21.3426	21.2225	21.2631		0.0182208	0.156136	0.0839195	0.0873409	0.0911954
5.11923	3.5566	21.4251	21.3432	21.2215	21.2604		0.0182308	0.156141	0.0839219	0.0873367	0.0911839
5.12643	3.55887	21.4254	21.3436	21.2207	21.257		0.0182424	0.156143	0.0839235	0.0873334	0.0911694
5.13363	3.56148	21.4256	21.3438	21.2199	21.2534		0.0182559	0.156144	0.0839241	0.08733	0.0911537
5.14083	3.56446	21.4262	21.3437	21.2189	21.2498		0.0182711	0.156149	0.0839239	0.087326	0.0911384
5.14803	3.5678	21.4276	21.3436	21.2178	21.2467		0.0182882	0.156159	0.0839235	0.0873215	0.0911251
5.15523	3.57151	21.43	21.3436	21.2167	21.2443		0.0183072	0.156177	0.0839234	0.087317	0.0911149
5.16243	3.57563	21.4336	21.3439	21.2159	21.243		0.0183284	0.156203	0.0839247	0.0873134	0.091109
5.16963	3.58018	21.4382	21.3449	21.2155	21.2428		0.0183517	0.156237	0.0839285	0.0873118	0.0911082
5.17683	3.58522	21.4438	21.3469	21.2158	21.2437		0.0183775	0.156277	0.0839364	0.0873131	0.0911122
5.18403	3.5908	21.4502	21.3502	21.217	21.2454		0.0184061	0.156324	0.0839494	0.087318	0.0911196
5.19123	3.59696	21.4571	21.3549	21.219	21.2475		0.0184377	0.156374	0.0839678	0.0873265	0.0911285
5.19843	3.60373	21.4643	21.361	21.2217	21.2494		0.0184724	0.156426	0.0839916	0.0873374	0.0911368
5.20563	3.61109	21.4714	21.3683	21.2246	21.251		0.0185101	0.156478	0.0840206	0.0873493	0.0911433
5.21283	3.61906	21.478	21.377	21.2274	21.2519		0.018551	0.156527	0.0840547	0.087361	0.0911474
5.22003	3.62763	21.4842	21.3869	21.2301	21.2522		0.0185949	0.156571	0.0840937	0.0873719	0.0911488
5.22723	3.63683	21.4899	21.3979	21.2325	21.2521		0.0186421	0.156613	0.0841368	0.0873821	0.0911482
5.23443	3.64667	21.4953	21.4096	21.2351	21.252		0.0186925	0.156653	0.0841828	0.0873924	0.0911476
5.24163	3.65717	21.5008	21.4218	21.2379	21.2524		0.0187463	0.156693	0.084231	0.0874042	0.0911493
5.24883	3.66837	21.5067	21.4346	21.2415	21.2539		0.0188038	0.156736	0.0842812	0.0874191	0.091156
5.25603	3.68034	21.5133	21.448	21.2463	21.257		0.0188651	0.156784	0.084334	0.0874386	0.0911694
5.26323	3.69311	21.5212	21.4623	21.2524	21.262		0.0189305	0.156841	0.0843899	0.0874639	0.0911906
5.27043	3.70676	21.5305	21.4774	21.2601	21.2688		0.0190005	0.156909	0.0844493	0.0874956	0.0912198
5.27763	3.72133	21.5416	21.4935	21.2694	21.2774		0.0190752	0.15699	0.0845126	0.0875336	0.0912566
5.28483	3.73683	21.5546	21.5107	21.28	21.2874		0.0191546	0.157084	0.0845804	0.0875773	0.0912998
5.29203	3.75328	21.5693	21.5292	21.2917	21.2986		0.019239	0.157191	0.0846532	0.0876255	0.0913475
5.29923	3.77072	21.5855	21.5492	21.3042	21.3103		0.0193284	0.15731	0.0847318	0.0876768	0.0913977
5.30643	3.78919	21.6031	21.5706	21.3172	21.3223		0.0194231	0.157438	0.0848158	0.0877305	0.0914493
5.31363	3.80874	21.6218	21.5932	21.3309	21.3345		0.0195233	0.157575	0.0849047	0.087787	0.0915015
5.32083	3.82948	21.6414	21.6168	21.3455	21.3468		0.0196296	0.157717	0.0849976	0.087847	0.0915545
5.32803	3.85151	21.6613	21.6414	21.3613	21.3594		0.0197425	0.157862	0.0850945	0.0879118	0.0916085
5.33523	3.87497	21.6812	21.6671	21.3783	21.3725		0.0198627	0.158007	0.0851955	0.087982	0.0916646
5.34243	3.90002	21.7007	21.694	21.3968	21.3863		0.0199911	0.158149	0.0853009	0.0880581	0.091724
5.34963	3.9268	21.7196	21.7219	21.4169	21.4014		0.0201284	0.158287	0.0854108	0.0881407	0.0917886
5.35683	3.95544	21.7379	21.751	21.4386	21.418		0.0202752	0.15842	0.0855251	0.0882301	0.0918599
5.36403	3.9861	21.7557	21.7813	21.4618	21.4365		0.0204324	0.15855	0.0856443	0.0883257	0.091939
5.37123	4.01888	21.7735	21.8131	21.4863	21.4569		0.0206004	0.15868	0.0857695	0.0884263	0.0920268
5.37843	4.05389	21.7916	21.8467	21.5115	21.4795		0.0207799	0.158812	0.0859017	0.08853	0.0921237
5.38563	4.09124	21.8109	21.8822	21.5371	21.5043		0.0209713	0.158953	0.0860411	0.0886354	0.0922301
5.39283	4.13106	21.8322	21.9196	21.563	21.5313		0.0211754	0.159108	0.0861881	0.0887422	0.0923459
5.40003	4.17352	21.856	21.9589	21.5895	21.5604		0.0213931	0.159281	0.0863428	0.0888512	0.0924707
5.40723	4.21884	21.8828	22.0004	21.6168	21.5914		0.0216254	0.159476	0.0865059	0.0889637	0.0926035
5.41443	4.26724	21.9127	22.0441	21.6452	21.624		0.0218735	0.159694	0.0866778	0.0890803	0.0927433
5.42163	4.31901	21.9457	22.0901	21.6747	21.6579		0.0221389	0.159935	0.0868586	0.0892019	0.0928889
5.42883	4.37446	21.9819	22.1383	21.7056	21.693		0.0224231	0.160198	0.0870481	0.0893289	0.0930394
5.43603	4.43393	22.0211	22.1887	21.7379	21.7292		0.0227279	0.160484	0.0872463	0.0894619	0.0931945
5.44323	4.49777	22.0633	22.2414	21.7717	21.7665		0.0230551	0.160792	0.0874533	0.0896008	0.0933546
5.45043	4.56633	22.1083	22.2963	21.8066	21.8053		0.0234066	0.16112	0.0876695	0.0897447	0.0935206
5.45763	4.63995	22.1563	22.3537	21.8425	21.8458		0.023784	0.16147	0.087895	0.0898924	0.0936944
5.46483	4.71897	22.2074	22.4134	21.8791	21.8886		0.024189	0.161842	0.0881298	0.0900428	0.093878
5.47204	4.80372	22.262	22.4755	21.9164	21.9342		0.0246234	0.16224	0.0883741	0.0901963	0.0940735
5.47924	4.89448	22.3202	22.5403	21.9549	21.983		0.0250887	0.162664	0.0886287	0.0903547	0.094283
5.48644	4.9916	22.3822	22.608	21.995	22.0353		0.0255865	0.163116	0.0888948	0.09052	0.0945072
5.49364	5.09539	22.4484	22.679	22.0374	22.091		0.0261185	0.163599	0.089174	0.0906946	0.0947462
5.50084	5.2062	22.5192	22.7537	22.0827	22.15		0.0266865	0.164114	0.0894679	0.0908808	0.0949991
5.50804	5.32439	22.5951	22.8325	22.1313	22.212		0.0272923	0.164668	0.0897779	0.0910809	0.095265
5.51524	5.45034	22.6766	22.9159	22.1838	22.2768		0.0279379	0.165262	0.0901056	0.091297	0.0955431
5.52244	5.58445	22.7642	23.0041	22.2404	22.3445		0.0286254	0.1659	0.0904525	0.0915299	0.0958334
5.52964	5.72715	22.8584	23.0976	22.3011	22.4152		0.0293568	0.166586	0.0908202	0.0917797	0.0961366
5.53684	5.87881	22.9595	23.1969	22.3659	22.4892		0.0301343	0.167323	0.0912106	0.0920464	0.0964539
5.54404	6.03984	23.068	23.3023	22.4348	22.5669		0.0309597	0.168113	0.0916252	0.09233	0.0967873
5.55124	6.21063	23.1839	23.4143	22.5081	22.649		0.0318351	0.168958	0.0920654	0.0926315	0.0971395
5.55844	6.39155	23.3072	23.5332	22.5859	22.736		0.0327625	0.169857	0.0925329	0.0929517	0.0975127
5.56564	6.58297	23.4376	23.6595	22.6685	22.8285		0.0337437	0.170808	0.0930293	0.0932919	0.0979092
5.57284	6.78523	23.5751	23.7936	22.7565	22.9267		0.0347805	0.171809	0.0935567	0.093654	0.0983303
5.58004	6.99863	23.7194	23.9358	22.8505	23.0308		0.0358744	0.172861	0.0941161	0.0940405	0.0987768
5.58724	7.22345	23.8704	24.0865	22.9509	23.141		0.0370267	0.173962	0.0947083	0.094454	0.0992494
5.59444	7.45989	24.0284	24.2454	23.0585	23.2574		0.0382387	0.175113	0.0953334	0.0948967	0.0997489
5.60164	7.70817	24.1934	24.4129	23.1736	23.3803		0.0395114	0.176316	0.0959918	0.0953703	0.100276
5.60884	7.96838	24.366	24.5889	23.2965	23.5097		0.0408452	0.177573	0.0966841	0.0958763	0.100831
5.61604	8.24056	24.5465	24.7739	23.4279	23.6459		0.0422403	0.178889	0.0974113	0.0964168	0.101415
5.62324	8.52466	24.7354	24.968	23.5682	23.7891		0.0436966	0.180265	0.0981746	0.0969943	0.102029
5.63044	8.82061	24.933	25.1718	23.7181	23.9397		0.0452136	0.181705	0.098976	0.0976113	0.102675
5.63764	9.1282	25.1396	25.3859	23.8783	24.0982		0.0467903	0.183211	0.0998177	0.0982707	0.103355
5.64484	9.44715	25.3552	25.6109	24.0495	24.2651		0.0484252	0.184782	0.100703	0.0989751	0.104071
5.65204	9.77701	25.5797	25.8475	24.2323	24.4412		0.0501161	0.186418	0.101633	0.0997277	0.104826
5.65924	10.1171	25.8128	26.0961	24.4277	24.627		0.0518595	0.188117	0.10261	0.100532	0.105623
5.66644	10.4666	26.0543	26.3567	24.6364	24.8232		0.0536509	0.189877	0.103635	0.101391	0.106464
5.67364	10.8244	26.3035	26.6293	24.8592	25.0303		0.0554848	0.191694	0.104707	0.102308	0.107353
5.68084	11.1891	26.5602	26.9136	25.0969	25.2488		0.0573543	0.193564	0.105825	0.103286	0.10829
5.68804	11.5591	26.8236	27.2093	25.3501	25.4789		0.0592509	0.195484	0.106987	0.104328	0.109277
5.69524	11.9325	27.0935	27.5158	25.6193	25.7209		0.0611649	0.197451	0.108192	0.105436	0.110315
5.70244	12.3071	27.3697	27.8325	25.9052	25.9748		0.0630852	0.199463	0.109438	0.106612	0.111403
5.70964	12.6806	27.6516	28.159	26.2082	26.2405		0.0649996	0.201518	0.110722	0.107859	0.112543
5.71684	13.0502	27.9391	28.4946	26.5289	26.5179		0.0668942	0.203613	0.112041	0.109179	0.113733
5.72404	13.4129	28.2315	28.8385	26.8676	26.807		0.0687535	0.205744	0.113394	0.110573	0.114973
5.73124	13.7654	28.5279	29.19	27.224	27.1077		0.0705604	0.207904	0.114775	0.11204	0.116263
5.73844	14.1041	28.8272	29.5476	27.5977	27.4199		0.0722961	0.210085	0.116182	0.113578	0.117601
5.74564	14.4249	29.1276	29.9095	27.9878	27.7428		0.0739408	0.212275	0.117605	0.115183	0.118986
5.75284	14.724	29.427	30.2733	28.3931	28.0757		0.0754737	0.214457	0.119035	0.116851	0.120414
5.76004	14.9971	29.7229	30.6358	28.8117	28.4175		0.0768736	0.216613	0.12046	0.118574	0.12188
5.76724	15.2402	30.0125	30.9934	29.2412	28.7662		0.07812	0.218723	0.121866	0.120341	0.123376
5.77444	15.4498	30.2927	31.3421	29.6782	29.1198		0.0791942	0.220766	0.123238	0.12214	0.124892
5.78164	15.6226	30.5608	31.6776	30.1193	29.4756		0.08008	0.222719	0.124557	0.123955	0.126418
5.78884	15.7562	30.8137	31.9949	30.5601	29.8306		0.0807646	0.224562	0.125805	0.125769	0.127941
5.79604	15.8487	31.0485	32.2896	30.9962	30.1816		0.0812389	0.226274	0.126963	0.127564	0.129446
5.80324	15.8991	31.2627	32.5572	31.4228	30.5252		0.0814976	0.227835	0.128016	0.12932	0.13092
5.81044	15.9074	31.4538	32.794	31.8346	30.8577		0.0815398	0.229228	0.128947	0.131015	0.132346
5.81764	15.874	31.6198	32.9969	32.2261	31.1754		0.0813689	0.230437	0.129744	0.132626	0.133708
5.82484	15.8005	31.7587	33.1631	32.5918	31.4744		0.0809918	0.23145	0.130398	0.134131	0.134991
5.83204	15.6887	31.8693	33.2907	32.9267	31.7509		0.0804186	0.232256	0.1309	0.135509	0.136177
5.83924	15.541	31.9505	33.3786	33.2262	32.0012		0.0796619	0.232847	0.131245	0.136742	0.13725
5.84644	15.3604	32.0018	33.4265	33.4859	32.2214		0.078736	0.233221	0.131434	0.13781	0.138195
5.85364	15.1499	32.0231	33.4349	33.7023	32.4084		0.0776572	0.233377	0.131466	0.138701	0.138997
5.86084	14.9131	32.0149	33.4046	33.8729	32.5595		0.076443	0.233317	0.131347	0.139403	0.139644
5.86804	14.6533	31.9778	33.337	33.996	32.6729		0.0751115	0.233046	0.131082	0.13991	0.140131
5.87524	14.3743	31.913	33.234	34.0713	32.7478		0.0736811	0.232574	0.130676	0.14022	0.140452
5.88244	14.0794	31.8218	33.0978	34.0991	32.7844		0.0721697	0.231909	0.130141	0.140334	0.140609
5.88964	13.7722	31.706	32.9314	34.0811	32.7835		0.070595	0.231065	0.129487	0.14026	0.140605
5.89684	13.456	31.5675	32.738	34.0193	32.7472		0.0689742	0.230056	0.128726	0.140006	0.14045
5.90404	13.134	31.4082	32.5207	33.9171	32.6779		0.0673235	0.228895	0.127872	0.139585	0.140152
5.91124	12.809	31.2303	32.283	33.778	32.5786		0.0656576	0.227599	0.126937	0.139013	0.139726
5.91844	12.4835	31.0362	32.0282	33.6061	32.4521		0.0639895	0.226184	0.125935	0.138305	0.139184
5.92564	12.1599	30.8282	31.7597	33.4056	32.3009		0.0623305	0.224668	0.12488	0.13748	0.138535
5.93284	11.8399	30.6089	31.481	33.1804	32.1274		0.0606905	0.22307	0.123784	0.136553	0.137791
5.94004	11.5253	30.3805	31.1951	32.9345	31.9339		0.0590778	0.221406	0.122659	0.135541	0.136961
5.94724	11.2174	30.145	30.9047	32.6715	31.7226		0.0574994	0.219689	0.121518	0.134459	0.136055
5.95444	10.9173	29.9043	30.6123	32.3946	31.4956		0.0559608	0.217935	0.120368	0.133319	0.135082
5.96164	10.6258	29.6601	30.3204	32.1065	31.2552		0.0544668	0.216156	0.11922	0.132133	0.13405
5.96884	10.3437	29.4144	30.0308	31.8097	31.0034		0.0530208	0.214365	0.118081	0.130912	0.132971
5.97604	10.0716	29.1686	29.7452	31.5069	30.743		0.051626	0.212574	0.116959	0.129666	0.131854
5.98324	9.80985	28.9244	29.4651	31.2003	30.4768		0.0502844	0.210794	0.115857	0.128404	0.130712
5.99044	9.55884	28.6829	29.1915	30.8922	30.2074		0.0489977	0.209034	0.114781	0.127136	0.129557
5.99764	9.31873	28.4456	28.9254	30.585	29.9373		0.047767	0.207305	0.113735	0.125872	0.128398
6.00484	9.0896	28.2137	28.6676	30.2808	29.6685		0.0465924	0.205614	0.112721	0.12462	0.127246
6.01204	8.87145	27.9881	28.4184	29.982	29.403		0.0454743	0.20397	0.111742	0.12339	0.126107
6.01924	8.66424	27.7694	28.1786	29.6902	29.1421		0.0444121	0.202377	0.110799	0.122189	0.124988
6.02644	8.46785	27.558	27.9483	29.4072	28.8873		0.0434054	0.200836	0.109893	0.121024	0.123895
6.03364	8.28209	27.3538	27.7282	29.134	28.6393		0.0424532	0.199347	0.109028	0.1199	0.122831
6.04084	8.10674	27.1568	27.5185	28.8716	28.3988		0.0415544	0.197912	0.108203	0.11882	0.1218
6.04804	7.94154	26.9671	27.3194	28.6206	28.1662		0.0407076	0.196529	0.10742	0.117787	0.120802
6.05524	7.78622	26.7846	27.1307	28.3814	27.9421		0.0399115	0.195199	0.106678	0.116803	0.119841
6.06244	7.64049	26.6094	26.952	28.1541	27.7267		0.0391644	0.193923	0.105976	0.115868	0.118917
6.06964	7.50406	26.4419	26.783	27.9384	27.5201		0.0384651	0.192702	0.105311	0.11498	0.118031
6.07684	7.37664	26.2824	26.6233	27.7339	27.3225		0.037812	0.19154	0.104683	0.114138	0.117184
6.08404	7.25799	26.1314	26.4723	27.5402	27.1338		0.0372038	0.190439	0.104089	0.113341	0.116374
6.09124	7.14791	25.9892	26.3296	27.3565	26.954		0.0366395	0.189403	0.103528	0.112585	0.115603
6.09844	7.04623	25.8558	26.1948	27.1824	26.7831		0.0361183	0.18843	0.102999	0.111869	0.11487
6.10564	6.9528	25.731	26.0678	27.0175	26.6209		0.0356394	0.187521	0.102499	0.11119	0.114175
6.11284	6.86747	25.6144	25.9485	26.8613	26.4674		0.035202	0.186671	0.10203	0.110547	0.113516
6.12004	6.79007	25.5051	25.8367	26.7138	26.3226		0.0348053	0.185875	0.10159	0.10994	0.112895
6.12724	6.72039	25.4023	25.732	26.5749	26.1863		0.0344481	0.185125	0.101179	0.109368	0.112311
6.13444	6.65819	25.3049	25.6339	26.4443	26.0584		0.0341293	0.184416	0.100793	0.108831	0.111762
6.14164	6.60318	25.2123	25.5418	26.3218	25.9386		0.0338473	0.183741	0.100431	0.108327	0.111248
6.14884	6.55499	25.1238	25.4548	26.2071	25.8265		0.0336003	0.183096	0.100089	0.107855	0.110767
6.15604	6.5132	25.0394	25.3726	26.0997	25.7217		0.0333861	0.182481	0.0997654	0.107413	0.110318
6.16324	6.47736	24.9589	25.2946	25.9991	25.6237		0.0332023	0.181894	0.0994587	0.106999	0.109898
6.17044	6.44699	24.8823	25.2205	25.9045	25.5317		0.0330467	0.181336	0.0991674	0.106609	0.109503
6.17764	6.42164	24.8099	25.1502	25.8155	25.445		0.0329167	0.180809	0.098891	0.106243	0.109131
6.18484	6.40078	24.7418	25.0838	25.7316	25.3632		0.0328098	0.180312	0.0986299	0.105898	0.108781
6.19204	6.38394	24.6781	25.0215	25.6528	25.2859		0.0327235	0.179848	0.0983848	0.105573	0.108449
6.19924	6.37066	24.6187	24.9635	25.579	25.2124		0.0326554	0.179415	0.0981568	0.10527	0.108134
6.20644	6.3605	24.5633	24.91	25.5106	25.1424		0.0326034	0.179011	0.0979464	0.104988	0.107833
6.21364	6.35307	24.5116	24.8607	25.4474	25.0754		0.0325652	0.178635	0.0977527	0.104728	0.107546
6.22084	6.34797	24.4632	24.8154	25.3892	25.0115		0.0325391	0.178282	0.0975744	0.104489	0.107272
6.22804	6.34484	24.4177	24.7734	25.3358	24.9505		0.0325231	0.17795	0.0974095	0.104269	0.10701
6.23524	6.34338	24.3745	24.7345	25.2865	24.8926		0.0325156	0.177635	0.0972564	0.104066	0.106762
6.24244	6.34328	24.3335	24.6981	25.2406	24.8377		0.032515	0.177336	0.0971132	0.103877	0.106526
6.24964	6.34424	24.2944	24.6637	25.1973	24.7859		0.03252	0.177052	0.0969781	0.103699	0.106304
6.25684	6.34598	24.2571	24.6309	25.1559	24.7373		0.0325289	0.17678	0.0968491	0.103529	0.106096
6.26404	6.34819	24.2215	24.5993	25.116	24.6921		0.0325403	0.17652	0.0967249	0.103364	0.105902
6.27124	6.35061	24.1875	24.5687	25.0773	24.6503		0.0325527	0.176273	0.0966045	0.103205	0.105723
6.27844	6.35301	24.1551	24.5389	25.04	24.6117		0.0325649	0.176037	0.0964875	0.103051	0.105557
6.28564	6.35518	24.1244	24.5099	25.0042	24.5762		0.0325761	0.175813	0.0963734	0.102904	0.105405
6.29284	6.35696	24.0955	24.4817	24.9702	24.5438		0.0325852	0.175602	0.0962623	0.102764	0.105266
6.30004	6.35826	24.0686	24.4542	24.9381	24.5145		0.0325919	0.175406	0.0961544	0.102632	0.10514
6.30724	6.35902	24.0438	24.4278	24.908	24.4879		0.0325958	0.175226	0.0960504	0.102508	0.105026
6.31444	6.35926	24.0214	24.4026	24.8799	24.4638		0.032597	0.175062	0.0959514	0.102393	0.104923
6.32164	6.35899	24.0012	24.379	24.8537	24.4417		0.0325956	0.174915	0.0958587	0.102285	0.104828
6.32884	6.35825	23.9835	24.3573	24.829	24.4213		0.0325918	0.174786	0.0957731	0.102183	0.104741
6.33604	6.35706	23.9679	24.3375	24.8055	24.4021		0.0325857	0.174672	0.0956954	0.102086	0.104658
6.34324	6.35537	23.9542	24.3197	24.7829	24.3835		0.032577	0.174572	0.0956256	0.101993	0.104578
6.35044	6.35314	23.9416	24.3038	24.7612	24.3648		0.0325656	0.174481	0.0955628	0.101904	0.104498
6.35764	6.35032	23.9297	24.2891	24.7404	24.3457		0.0325512	0.174394	0.0955052	0.101819	0.104416
6.36484	6.34682	23.9178	24.2752	24.7204	24.326		0.0325332	0.174307	0.0954505	0.101736	0.104332
6.37204	6.34258	23.9055	24.2615	24.7012	24.3057		0.0325115	0.174217	0.0953967	0.101657	0.104245
6.37924	6.33758	23.8923	24.2476	24.6828	24.285		0.0324859	0.174121	0.0953418	0.101582	0.104156
6.38644	6.3318	23.8783	24.233	24.665	24.2641		0.0324562	0.174019	0.0952844	0.101508	0.104067
6.39364	6.32529	23.8634	24.2175	24.6478	24.2435		0.0324228	0.173911	0.0952236	0.101438	0.103978
6.40084	6.31806	23.848	24.2011	24.631	24.2234		0.0323858	0.173799	0.0951591	0.101368	0.103892
6.40804	6.31016	23.8325	24.1839	24.6142	24.2042		0.0323453	0.173685	0.0950916	0.101299	0.103809
6.41524	6.30159	23.8172	24.1663	24.5974	24.1858		0.0323014	0.173574	0.0950224	0.10123	0.103731
6.42244	6.29233	23.8024	24.1487	24.5804	24.1683		0.0322539	0.173466	0.094953	0.10116	0.103656
6.42964	6.28234	23.7881	24.1315	24.563	24.1515		0.0322027	0.173361	0.0948853	0.101089	0.103583
6.43684	6.27161	23.7743	24.115	24.5456	24.1349		0.0321477	0.173261	0.0948206	0.101017	0.103512
6.44404	6.26012	23.7612	24.0995	24.5281	24.1183		0.0320888	0.173166	0.0947598	0.100945	0.103441
6.45124	6.2479	23.7487	24.0851	24.5108	24.1014		0.0320261	0.173075	0.0947031	0.100874	0.103368
6.45844	6.23501	23.7366	24.0718	24.4942	24.084		0.0319601	0.172987	0.0946507	0.100805	0.103294
6.46564	6.22159	23.7249	24.0595	24.4782	24.0662		0.0318913	0.172901	0.0946024	0.10074	0.103218
6.47284	6.20782	23.7137	24.0481	24.4633	24.0483		0.0318207	0.172819	0.0945574	0.100678	0.103141
6.48004	6.19388	23.703	24.0373	24.4494	24.0306		0.0317493	0.172742	0.094515	0.100621	0.103065
6.48724	6.17996	23.6931	24.0268	24.4365	24.0135		0.0316779	0.172669	0.0944737	0.100568	0.102992
6.49444	6.16619	23.6837	24.0164	24.4244	23.9971		0.0316073	0.172601	0.0944328	0.100518	0.102921
6.50164	6.15271	23.6747	24.006	24.413	23.9817		0.0315382	0.172535	0.094392	0.100471	0.102855
6.50884	6.13958	23.6657	23.9958	24.4021	23.9672		0.0314709	0.17247	0.0943517	0.100426	0.102793
6.51604	6.12683	23.6566	23.9859	24.3914	23.9536		0.0314056	0.172404	0.0943128	0.100382	0.102735
6.52324	6.11443	23.6473	23.9764	24.3809	23.9407		0.031342	0.172336	0.0942755	0.100339	0.102679
6.53044	6.10231	23.6374	23.9673	24.3704	23.928		0.0312799	0.172263	0.0942398	0.100296	0.102625
6.53764	6.09038	23.6268	23.9586	24.3601	23.9152		0.0312187	0.172186	0.0942054	0.100254	0.10257
6.54484	6.07857	23.6156	23.9499	24.3499	23.9023		0.0311582	0.172104	0.0941715	0.100212	0.102515
6.55204	6.06678	23.6039	23.9412	24.3398	23.8895		0.0310978	0.172019	0.0941371	0.10017	0.10246
6.55924	6.05491	23.5921	23.9321	24.3297	23.8769		0.0310369	0.171934	0.0941012	0.100128	0.102406
6.56644	6.04284	23.5805	23.9222	24.3195	23.8649		0.030975	0.171849	0.0940625	0.100086	0.102354
6.57364	6.03048	23.5692	23.9115	24.309	23.8537		0.0309117	0.171766	0.0940203	0.100043	0.102306
6.58084	6.01774	23.5582	23.8999	24.2982	23.8435		0.0308464	0.171686	0.0939747	0.0999987	0.102262
6.58804	6.0046	23.5477	23.8877	24.2869	23.8342		0.030779	0.17161	0.0939267	0.0999523	0.102223
6.59524	5.99098	23.5378	23.8753	24.2754	23.8259		0.0307092	0.171537	0.0938779	0.0999051	0.102187
6.60244	5.97692	23.5282	23.8631	24.264	23.8184		0.0306371	0.171468	0.0938302	0.0998578	0.102155
6.60964	5.96248	23.519	23.8515	24.2527	23.8112		0.0305631	0.171401	0.0937845	0.0998114	0.102124
6.61684	5.94776	23.51	23.8406	24.2418	23.8038		0.0304877	0.171335	0.0937414	0.0997666	0.102092
6.62404	5.9329	23.5014	23.8302	24.2314	23.7959		0.0304115	0.171272	0.0937007	0.0997236	0.102058
6.63124	5.91805	23.4933	23.8203	24.2215	23.7873		0.0303354	0.171213	0.0936619	0.0996828	0.102022
6.63844	5.90335	23.4857	23.8108	24.2121	23.7782		0.03026	0.171158	0.0936244	0.0996444	0.101983
6.64564	5.88895	23.4787	23.8014	24.2032	23.7686		0.0301862	0.171107	0.0935873	0.0996078	0.101941
6.65284	5.87503	23.4723	23.7919	24.1945	23.7584		0.0301148	0.17106	0.09355	0.0995719	0.101897
6.66004	5.86175	23.4665	23.7823	24.1856	23.7476		0.0300468	0.171018	0.0935124	0.0995352	0.101851
6.66724	5.8493	23.4615	23.7729	24.1763	23.7365		0.029983	0.170982	0.0934752	0.0994968	0.101804
6.67444	5.83792	23.4569	23.7638	24.1665	23.7252		0.0299247	0.170948	0.0934397	0.0994566	0.101755
6.68164	5.82792	23.4525	23.7556	24.1564	23.7138		0.0298734	0.170916	0.0934073	0.0994151	0.101706
6.68884	5.81967	23.448	23.7484	24.1462	23.7021		0.0298311	0.170883	0.093379	0.0993731	0.101656
6.69604	5.81365	23.4433	23.7423	24.1361	23.69		0.0298003	0.170849	0.0933551	0.0993314	0.101604
6.70324	5.81036	23.4383	23.7372	24.1263	23.6777		0.0297834	0.170812	0.093335	0.0992911	0.101551
6.71044	5.81027	23.433	23.7327	24.117	23.6653		0.0297829	0.170774	0.0933175	0.0992529	0.101498
6.71764	5.81383	23.4274	23.7286	24.1084	23.6529		0.0298011	0.170733	0.0933011	0.0992175	0.101445
6.72484	5.82135	23.4214	23.7243	24.1005	23.6406		0.0298397	0.17069	0.0932842	0.0991853	0.101392
6.73204	5.83305	23.4153	23.7195	24.0933	23.6286		0.0298997	0.170645	0.0932654	0.0991556	0.101341
6.73924	5.84894	23.4092	23.714	24.0864	23.6169		0.0299811	0.170601	0.0932436	0.0991272	0.101291
6.74644	5.86883	23.4033	23.7076	24.0795	23.6058		0.0300831	0.170558	0.0932186	0.0990985	0.101243
6.75364	5.89243	23.3976	23.7004	24.0721	23.5954		0.0302041	0.170516	0.0931904	0.0990681	0.101198
6.76084	5.91929	23.3921	23.6926	24.0641	23.5855		0.0303417	0.170476	0.0931595	0.0990351	0.101156
6.76804	5.94895	23.3865	23.6842	24.0555	23.5762		0.0304938	0.170435	0.0931265	0.0989997	0.101116
6.77524	5.98099	23.3809	23.6754	24.0464	23.5675		0.030658	0.170394	0.093092	0.0989622	0.101079
6.78244	6.01504	23.3753	23.6664	24.0369	23.5593		0.0308326	0.170353	0.0930566	0.0989234	0.101044
6.78964	6.05091	23.3697	23.6571	24.0273	23.5517		0.0310164	0.170312	0.0930202	0.0988837	0.101011
6.79684	6.08848	23.3643	23.6477	24.0176	23.5445		0.031209	0.170273	0.0929831	0.098844	0.10098
6.80404	6.12782	23.3592	23.6381	24.008	23.5378		0.0314106	0.170236	0.0929454	0.0988044	0.100951
6.81124	6.16907	23.3544	23.6285	23.9985	23.5312		0.0316221	0.170201	0.0929078	0.0987651	0.100923
6.81844	6.21247	23.3502	23.6192	23.9888	23.5247		0.0318445	0.17017	0.0928712	0.0987255	0.100895
6.82564	6.25823	23.3466	23.6105	23.979	23.5181		0.0320791	0.170144	0.0928367	0.098685	0.100867
6.83284	6.30653	23.3436	23.6025	23.9689	23.5113		0.0323267	0.170122	0.0928054	0.0986434	0.100838
6.84004	6.35748	23.3411	23.5955	23.9586	23.504		0.0325879	0.170104	0.0927778	0.098601	0.100806
6.84724	6.41105	23.3387	23.5896	23.9483	23.4962		0.0328625	0.170087	0.0927546	0.0985588	0.100773
6.85444	6.4671	23.3365	23.5849	23.9385	23.4878		0.0331498	0.170071	0.0927361	0.0985184	0.100737
6.86164	6.52537	23.3344	23.5815	23.9296	23.479		0.0334485	0.170055	0.0927226	0.0984816	0.100699
6.86884	6.58549	23.3327	23.5793	23.9219	23.47		0.0337566	0.170043	0.0927142	0.0984503	0.100661
6.87604	6.64704	23.3318	23.5784	23.9159	23.4612		0.0340721	0.170036	0.0927105	0.0984254	0.100623
6.88324	6.70961	23.3319	23.5786	23.9116	23.4528		0.0343929	0.170037	0.0927116	0.0984075	0.100587
6.89044	6.77285	23.3333	23.5803	23.9089	23.445		0.034717	0.170048	0.092718	0.0983964	0.100553
6.89764	6.83651	23.3364	23.5835	23.9078	23.4378		0.0350433	0.17007	0.0927305	0.0983919	0.100523
6.90484	6.90045	23.3413	23.5884	23.9083	23.4315		0.0353711	0.170106	0.0927501	0.098394	0.100496
6.91204	6.9647	23.3481	23.5955	23.9103	23.4264		0.0357004	0.170155	0.092778	0.0984024	0.100473
6.91924	7.02952	23.3566	23.6052	23.9139	23.4227		0.0360327	0.170217	0.0928161	0.0984171	0.100458
6.92644	7.09535	23.3667	23.6181	23.919	23.421		0.0363701	0.170291	0.0928667	0.0984379	0.10045
6.93364	7.16279	23.3783	23.635	23.9257	23.4216		0.0367158	0.170375	0.0929331	0.0984655	0.100453
6.94084	7.23258	23.3918	23.6567	23.9343	23.4254		0.0370736	0.170473	0.0930187	0.0985012	0.100469
6.94804	7.30556	23.4077	23.6845	23.9455	23.4332		0.0374476	0.17059	0.0931278	0.098547	0.100503
6.95524	7.38268	23.427	23.7195	23.9598	23.4459		0.0378429	0.17073	0.0932653	0.098606	0.100557
6.96244	7.46494	23.4507	23.7631	23.9782	23.4644		0.0382646	0.170903	0.0934369	0.0986816	0.100636
6.96964	7.5534	23.48	23.8171	24.0018	23.4893		0.038718	0.171116	0.0936491	0.0987787	0.100743
6.97684	7.64914	23.5162	23.8831	24.0321	23.5215		0.0392088	0.17138	0.0939086	0.0989036	0.100881
6.98404	7.75326	23.5609	23.9629	24.071	23.5617		0.0397425	0.171706	0.0942227	0.0990635	0.101054
6.99124	7.867	23.6153	24.0587	24.1203	23.6109		0.0403255	0.172103	0.094599	0.0992667	0.101265
6.99844	7.99168	23.6806	24.1723	24.1822	23.6702		0.0409646	0.172579	0.0950457	0.0995213	0.101519
7.00564	8.1288	23.7577	24.3059	24.2586	23.741		0.0416675	0.17314	0.0955713	0.0998357	0.101823
7.01284	8.28001	23.8473	24.462	24.3515	23.825		0.0424426	0.173793	0.096185	0.100218	0.102183
7.02004	8.44709	23.9505	24.643	24.463	23.9243		0.043299	0.174545	0.0968965	0.100677	0.102609
7.02724	8.63197	24.0683	24.8514	24.5952	24.041		0.0442467	0.175404	0.0977162	0.101221	0.103109
7.03445	8.83673	24.2018	25.0901	24.7505	24.1774		0.0452963	0.176377	0.0986545	0.10186	0.103694
7.04165	9.06346	24.3524	25.3615	24.9312	24.3361		0.0464585	0.177474	0.0997219	0.102604	0.104375
7.04885	9.31429	24.5213	25.6685	25.14	24.5196		0.0477442	0.178705	0.100929	0.103463	0.105162
7.05605	9.59127	24.7099	26.0137	25.3794	24.7307		0.049164	0.18008	0.102286	0.104448	0.106068
7.06325	9.8964	24.9197	26.3998	25.6524	24.972		0.050728	0.181609	0.103805	0.105572	0.107103
7.07045	10.2315	25.1521	26.8296	25.9614	25.2465		0.052446	0.183302	0.105494	0.106844	0.10828
7.07765	10.5985	25.4077	27.3053	26.3091	25.5571		0.0543268	0.185165	0.107365	0.108275	0.109612
7.08485	10.9987	25.6872	27.8289	26.698	25.9069		0.0563785	0.187202	0.109424	0.109875	0.111112
7.09205	11.4337	25.9908	28.4026	27.1302	26.2988		0.0586081	0.189415	0.111679	0.111654	0.112793
7.09925	11.9045	26.3185	29.0279	27.6082	26.7353		0.0610216	0.191803	0.114138	0.113621	0.114665
7.10645	12.4121	26.6701	29.7061	28.1339	27.2189		0.0636235	0.194365	0.116805	0.115785	0.116739
7.11365	12.957	27.0456	30.438	28.7095	27.7514		0.0664166	0.197101	0.119683	0.118153	0.119023
7.12085	13.5394	27.4449	31.2234	29.3367	28.3346		0.0694017	0.200012	0.122771	0.120734	0.121525
7.12805	14.159	27.8681	32.0617	30.0169	28.9696		0.0725776	0.203096	0.126067	0.123534	0.124248
7.13525	14.815	28.3149	32.9521	30.7511	29.6571		0.0759404	0.206352	0.129568	0.126556	0.127196
7.14245	15.5064	28.7848	33.893	31.5399	30.3972		0.0794841	0.209776	0.133268	0.129802	0.130371
7.14965	16.2313	29.2771	34.8822	32.3827	31.1898		0.0832003	0.213365	0.137157	0.13327	0.13377
7.15685	16.9878	29.7908	35.917	33.2787	32.0342		0.0870778	0.217108	0.141226	0.136958	0.137392
7.16405	17.7732	30.324	36.9938	34.2259	32.9292		0.0911039	0.220994	0.14546	0.140856	0.14123
7.17125	18.5847	30.8747	38.1088	35.2216	33.8728		0.0952635	0.225007	0.149844	0.144954	0.145277
7.17845	19.419	31.4399	39.2576	36.2626	34.8627		0.0995402	0.229126	0.154362	0.149238	0.149523
7.18565	20.2727	32.0165	40.4356	37.345	35.8956		0.103916	0.233328	0.158993	0.153693	0.153953
7.19285	21.142	32.6013	41.6372	38.4646	36.9679		0.108372	0.23759	0.163718	0.1583	0.158552
7.20005	22.023	33.1912	42.8566	39.6166	38.0756		0.112888	0.241889	0.168513	0.163041	0.163303
7.20725	22.9117	33.7828	44.0877	40.7958	39.2144		0.117443	0.246201	0.173354	0.167894	0.168187
7.21445	23.8039	34.3731	45.3244	41.9964	40.3797		0.122017	0.250503	0.178216	0.172835	0.173185
7.22165	24.6956	34.9589	46.5603	43.2127	41.5669		0.126588	0.254772	0.183076	0.177841	0.178277
7.22885	25.5825	35.5371	47.7893	44.4387	42.7713		0.131134	0.258986	0.187908	0.182887	0.183442
7.23605	26.4602	36.1051	49.005	45.6684	43.9879		0.135633	0.263125	0.192689	0.187947	0.18866
7.24325	27.3245	36.6601	50.2013	46.8955	45.2115		0.140063	0.267169	0.197392	0.192997	0.193908
7.25045	28.1711	37.1993	51.372	48.1135	46.4365		0.144403	0.271099	0.201995	0.19801	0.199162
7.25765	28.996	37.7203	52.5115	49.3165	47.6572		0.148631	0.274896	0.206476	0.202961	0.204397
7.26485	29.795	38.2205	53.6144	50.4989	48.8673		0.152726	0.278542	0.210812	0.207827	0.209587
7.27205	30.5642	38.6974	54.6754	51.6556	50.0601		0.156669	0.282017	0.214984	0.212587	0.214703
7.27925	31.2997	39.1487	55.6896	52.7815	51.2289		0.160439	0.285306	0.218972	0.217221	0.219716
7.28645	31.9974	39.572	56.6521	53.8716	52.3668		0.164016	0.288391	0.222757	0.221707	0.224596
7.29365	32.6537	39.9654	57.5584	54.9209	53.4674		0.16738	0.291258	0.22632	0.226026	0.229317
7.30085	33.2647	40.327	58.4043	55.9249	54.5248		0.170512	0.293893	0.229647	0.230158	0.233852
7.30805	33.8268	40.6552	59.186	56.8788	55.5338		0.173393	0.296285	0.23272	0.234083	0.238179
7.31525	34.3362	40.9488	59.9004	57.778	56.4898		0.176004	0.298425	0.235529	0.237784	0.242279
7.32245	34.7897	41.2067	60.5446	58.6179	57.3888		0.178329	0.300304	0.238062	0.241241	0.246135
7.32965	35.1842	41.4285	61.1167	59.3942	58.2276		0.180351	0.301921	0.240312	0.244435	0.249732
7.33685	35.5175	41.6142	61.6155	60.1036	59.0035		0.182059	0.303274	0.242273	0.247355	0.25306
7.34405	35.7876	41.7641	62.0402	60.7438	59.7144		0.183444	0.304366	0.243943	0.24999	0.256109
7.35125	35.9934	41.8784	62.3907	61.3131	60.358		0.184499	0.305199	0.245321	0.252333	0.25887
7.35845	36.1347	41.9579	62.6674	61.8102	60.9325		0.185223	0.305779	0.246409	0.254378	0.261334
7.36565	36.2115	42.0034	62.8709	62.234	61.436		0.185617	0.306111	0.247209	0.256123	0.263493
7.37285	36.225	42.0161	63.0019	62.5841	61.8672		0.185686	0.306203	0.247724	0.257563	0.265343
7.38005	36.1765	41.9971	63.0614	62.8603	62.2251		0.185438	0.306064	0.247958	0.2587	0.266878
7.38725	36.0684	41.9471	63.0506	63.0629	62.5094		0.184883	0.3057	0.247916	0.259534	0.268097
7.39445	35.9032	41.867	62.9712	63.1919	62.7204		0.184036	0.305116	0.247604	0.260065	0.269002
7.40165	35.6841	41.7575	62.8252	63.2481	62.8592		0.182913	0.304318	0.24703	0.260296	0.269597
7.40885	35.4146	41.6196	62.615	63.2328	62.9276		0.181532	0.303313	0.246203	0.260233	0.269891
7.41605	35.0985	41.4541	62.3429	63.1482	62.9277		0.179912	0.302107	0.245133	0.259885	0.269891
7.42325	34.7399	41.2621	62.0116	62.9971	62.8615		0.178074	0.300708	0.243831	0.259263	0.269607
7.43045	34.3433	41.0445	61.6239	62.7823	62.7315		0.17604	0.299122	0.242306	0.258379	0.26905
7.43765	33.9128	40.8025	61.1826	62.5067	62.5397		0.173834	0.297358	0.240571	0.257245	0.268227
7.44485	33.4527	40.5377	60.6907	62.1734	62.2877		0.171476	0.295428	0.238637	0.255873	0.267146
7.45205	32.9667	40.2517	60.1511	61.7851	61.977		0.168985	0.293344	0.236515	0.254275	0.265813
7.45925	32.4582	39.9463	59.5668	61.3446	61.6092		0.166378	0.291119	0.234217	0.252462	0.264236
7.46645	31.9302	39.6235	58.9409	60.8546	61.186		0.163671	0.288766	0.231756	0.250446	0.262421
7.47365	31.3854	39.2852	58.2769	60.3178	60.7097		0.160878	0.286301	0.229145	0.248237	0.260378
7.48085	30.826	38.9333	57.5782	59.7372	60.1833		0.158011	0.283736	0.226398	0.245847	0.258121
7.48805	30.2539	38.5696	56.8486	59.1158	59.6102		0.155079	0.281086	0.223529	0.24329	0.255663
7.49525	29.6707	38.1957	56.0914	58.4574	58.994		0.152089	0.278361	0.220552	0.24058	0.25302
7.50245	29.0782	37.8133	55.3099	57.7654	58.3388		0.149052	0.275574	0.217479	0.237732	0.25021
7.50965	28.4781	37.424	54.5076	57.0432	57.6487		0.145976	0.272737	0.214325	0.23476	0.24725
7.51685	27.872	37.0292	53.6877	56.294	56.9275		0.142869	0.269859	0.211101	0.231677	0.244157
7.52405	27.2617	36.6302	52.8537	55.5211	56.1785		0.139741	0.266951	0.207822	0.228496	0.240944
7.53125	26.6489	36.2283	52.0087	54.7274	55.4049		0.1366	0.264023	0.204499	0.225229	0.237626
7.53845	26.0352	35.8249	51.1556	53.9158	54.6093		0.133454	0.261083	0.201145	0.221889	0.234214
7.54565	25.4222	35.4214	50.2972	53.0893	53.7944		0.130312	0.258142	0.197769	0.218488	0.230719
7.55285	24.8114	35.0188	49.4363	52.2504	52.963		0.127181	0.255209	0.194384	0.215035	0.227153
7.56005	24.2042	34.6185	48.5754	51.4023	52.1176		0.124068	0.252291	0.190999	0.211545	0.223527
7.56725	23.6014	34.2212	47.717	50.5481	51.2612		0.120979	0.249395	0.187624	0.20803	0.219855
7.57445	23.0041	33.8279	46.8632	49.691	50.3972		0.117917	0.24653	0.184267	0.204502	0.216149
7.58165	22.4133	33.4397	46.0163	48.8339	49.5291		0.114888	0.243701	0.180937	0.200975	0.212426
7.58885	21.8298	33.0575	45.1784	47.9793	48.6607		0.111898	0.240915	0.177642	0.197458	0.208701
7.59605	21.2546	32.6818	44.3517	47.1298	47.7955		0.108949	0.238177	0.174392	0.193962	0.20499
7.60325	20.6887	32.3135	43.5386	46.2875	46.9367		0.106048	0.235492	0.171194	0.190495	0.201307
7.61045	20.1328	31.9528	42.7412	45.4548	46.0872		0.103199	0.232864	0.168059	0.187068	0.197664
7.61765	19.5877	31.6004	41.9613	44.6335	45.2494		0.100405	0.230295	0.164992	0.183688	0.19407
7.62485	19.0543	31.2562	41.2003	43.8253	44.4247		0.0976706	0.227787	0.162	0.180362	0.190533
7.63205	18.5331	30.9205	40.4593	43.0315	43.6143		0.0949989	0.225341	0.159087	0.177095	0.187057
7.63925	18.0245	30.5933	39.7394	42.2535	42.8187		0.0923922	0.222956	0.156256	0.173893	0.183645
7.64645	17.529	30.2749	39.041	41.4929	42.0386		0.0898518	0.220636	0.15351	0.170763	0.180299
7.65365	17.0465	29.9655	38.3647	40.7508	41.2746		0.087379	0.218381	0.15085	0.167709	0.177023
7.66085	16.5776	29.6658	37.7104	40.0285	40.5276		0.0849751	0.216197	0.148278	0.164736	0.173819
7.66805	16.1223	29.3763	37.078	39.3266	39.7984		0.0826416	0.214087	0.145791	0.161848	0.170692
7.67525	15.6812	29.0978	36.4674	38.6458	39.0882		0.0803805	0.212057	0.143391	0.159046	0.167646
7.68245	15.2546	28.8308	35.8786	37.9867	38.398		0.0781937	0.210111	0.141075	0.156334	0.164685
7.68965	14.8429	28.5758	35.3115	37.3497	37.7287		0.0760834	0.208253	0.138846	0.153712	0.161815
7.69685	14.4466	28.333	34.7661	36.735	37.0808		0.0740518	0.206484	0.136701	0.151182	0.159036
7.70405	14.0659	28.1021	34.2423	36.1422	36.4546		0.0721007	0.204801	0.134641	0.148743	0.15635
7.71125	13.7013	27.8825	33.7402	35.5714	35.8501		0.0702314	0.203201	0.132667	0.146393	0.153758
7.71845	13.3527	27.6735	33.2598	35.0222	35.2676		0.0684447	0.201678	0.130778	0.144133	0.151259
7.72565	13.0202	27.474	32.8015	34.4948	34.7071		0.0667405	0.200224	0.128976	0.141962	0.148856
7.73285	12.7037	27.2834	32.3652	33.9889	34.1689		0.0651182	0.198834	0.12726	0.13988	0.146547
7.74005	12.403	27.1009	31.9506	33.5043	33.653		0.0635768	0.197505	0.12563	0.137886	0.144334
7.74725	12.1179	26.9263	31.5571	33.041	33.1598		0.0621151	0.196232	0.124083	0.135979	0.142219
7.75445	11.8479	26.7594	31.1836	32.5986	32.6895		0.0607314	0.195016	0.122614	0.134159	0.140202
7.76165	11.5929	26.6004	30.8292	32.1769	32.2419		0.0594243	0.193857	0.121221	0.132423	0.138282
7.76885	11.3525	26.4496	30.4925	31.7753	31.8164		0.0581917	0.192758	0.119897	0.130771	0.136458
7.77605	11.1262	26.3072	30.1723	31.3934	31.4121		0.0570318	0.191721	0.118638	0.129199	0.134724
7.78325	10.9136	26.1735	29.8676	31.0303	31.028		0.0559421	0.190746	0.11744	0.127705	0.133076
7.79045	10.7143	26.0484	29.5773	30.6853	30.663		0.0549203	0.189834	0.116298	0.126285	0.131511
7.79765	10.5276	25.9315	29.3007	30.3577	30.3161		0.0539637	0.188983	0.115211	0.124936	0.130023
7.80485	10.3532	25.8224	29.0375	30.0466	29.9867		0.0530694	0.188187	0.114176	0.123656	0.12861
7.81205	10.1903	25.7203	28.7874	29.7514	29.674		0.0522346	0.187443	0.113192	0.122441	0.127269
7.81925	10.0385	25.6247	28.5503	29.4715	29.3773		0.0514566	0.186746	0.11226	0.121289	0.125997
7.82645	9.89729	25.5348	28.326	29.2062	29.0962		0.0507326	0.186091	0.111378	0.120197	0.124791
7.83365	9.76604	25.4503	28.1143	28.955	28.8298		0.0500598	0.185475	0.110546	0.119164	0.123648
7.84085	9.64424	25.3708	27.9148	28.7176	28.5774		0.0494355	0.184896	0.109761	0.118187	0.122566
7.84805	9.53144	25.2963	27.7271	28.4935	28.3383		0.0488573	0.184353	0.109023	0.117265	0.12154
7.85525	9.4272	25.2269	27.5511	28.2824	28.1115		0.048323	0.183847	0.108331	0.116395	0.120568
7.86245	9.33114	25.1626	27.3862	28.0835	27.8962		0.0478306	0.183379	0.107683	0.115577	0.119644
7.86965	9.2429	25.1037	27.232	27.8963	27.6915		0.0473783	0.18295	0.107077	0.114806	0.118766
7.87685	9.16219	25.0504	27.0878	27.72	27.4971		0.0469645	0.182561	0.10651	0.114081	0.117933
7.88405	9.08876	25.0025	26.9528	27.5539	27.3129		0.0465882	0.182212	0.105979	0.113398	0.117143
7.89125	9.02248	24.9599	26.8263	27.3975	27.1389		0.0462484	0.181902	0.105481	0.112754	0.116396
7.89845	8.96323	24.9223	26.7075	27.2499	26.9747		0.0459447	0.181627	0.105014	0.112147	0.115692
7.90565	8.91089	24.8892	26.5958	27.1106	26.8205		0.0456764	0.181386	0.104575	0.111573	0.115031
7.91285	8.86537	24.8602	26.4906	26.9787	26.6761		0.0454431	0.181175	0.104161	0.11103	0.114411
7.92005	8.82657	24.8349	26.3911	26.8537	26.5413		0.0452442	0.18099	0.10377	0.110516	0.113833
7.92725	8.79437	24.8127	26.2972	26.7352	26.4158		0.0450791	0.180829	0.103401	0.110028	0.113295
7.93445	8.76869	24.7936	26.2087	26.6231	26.2989		0.0449475	0.180689	0.103053	0.109567	0.112794
7.94165	8.74943	24.7776	26.1258	26.5171	26.19		0.0448488	0.180573	0.102727	0.10913	0.112327
7.94885	8.73652	24.765	26.0485	26.417	26.0883		0.0447826	0.180481	0.102423	0.108719	0.11189
7.95605	8.72992	24.7561	25.9771	26.3229	25.9932		0.0447488	0.180417	0.102142	0.108331	0.111482
7.96325	8.72962	24.7513	25.9115	26.2349	25.9043		0.0447473	0.180381	0.101885	0.107969	0.111101
7.97045	8.73562	24.7507	25.8518	26.1534	25.821		0.044778	0.180377	0.10165	0.107634	0.110744
7.97765	8.74789	24.7544	25.7979	26.079	25.7432		0.0448409	0.180404	0.101438	0.107327	0.11041
7.98485	8.76645	24.7627	25.7499	26.0117	25.6705		0.044936	0.180464	0.101249	0.107051	0.110098
7.99205	8.79124	24.7755	25.7077	25.9516	25.6029		0.0450631	0.180557	0.101083	0.106803	0.109808
7.99925	8.82228	24.7927	25.6712	25.8987	25.5402		0.0452222	0.180683	0.10094	0.106585	0.109539
8.00645	8.85959	24.8142	25.6403	25.8527	25.4825		0.0454134	0.18084	0.100818	0.106396	0.109292
8.01365	8.90321	24.8399	25.6148	25.8133	25.4299		0.045637	0.181027	0.100718	0.106234	0.109067
8.02085	8.95325	24.87	25.5949	25.78	25.3824		0.0458935	0.181247	0.10064	0.106097	0.108863
8.02805	9.00989	24.9047	25.5809	25.7522	25.3398		0.0461838	0.181499	0.100585	0.105982	0.10868
8.03525	9.07332	24.9441	25.573	25.7291	25.3023		0.046509	0.181787	0.100553	0.105888	0.108519
8.04245	9.14382	24.9886	25.5713	25.7106	25.2698		0.0468704	0.182111	0.100547	0.105812	0.10838
8.04965	9.2216	25.0381	25.5763	25.697	25.2428		0.0472691	0.182472	0.100566	0.105756	0.108264
8.05685	9.30694	25.0925	25.5881	25.6888	25.2213		0.0477065	0.182868	0.100613	0.105722	0.108172
8.06405	9.40008	25.1518	25.6071	25.6866	25.2054		0.048184	0.1833	0.100688	0.105713	0.108103
8.07125	9.50133	25.2157	25.6337	25.6913	25.1953		0.0487029	0.183765	0.100792	0.105732	0.10806
8.07845	9.61105	25.2841	25.6678	25.7034	25.1915		0.0492653	0.184264	0.100926	0.105782	0.108044
8.08565	9.72971	25.357	25.7096	25.7237	25.1944		0.0498736	0.184795	0.10109	0.105865	0.108056
8.09285	9.85799	25.4341	25.7587	25.7527	25.2046		0.0505311	0.185357	0.101284	0.105984	0.1081
8.10005	9.99672	25.5154	25.8151	25.7905	25.2226		0.0512423	0.18595	0.101505	0.10614	0.108177
8.10725	10.1471	25.6011	25.8786	25.837	25.2487		0.052013	0.186575	0.101755	0.106332	0.108289
8.11445	10.3105	25.6918	25.9493	25.892	25.2831		0.0528505	0.187235	0.102033	0.106558	0.108437
8.12165	10.4887	25.7881	26.0273	25.9553	25.3262		0.0537639	0.187937	0.10234	0.106819	0.108621
8.12885	10.6838	25.891	26.1131	26.0268	25.378		0.0547644	0.188687	0.102677	0.107113	0.108844
8.13605	10.8986	26.0016	26.207	26.1063	25.4384		0.0558653	0.189493	0.103046	0.10744	0.109103
8.14325	11.1362	26.1212	26.3093	26.1938	25.5071		0.0570831	0.190364	0.103449	0.1078	0.109398
8.15045	11.4003	26.2513	26.4201	26.2891	25.5839		0.0584371	0.191313	0.103884	0.108192	0.109727
8.15765	11.6956	26.3936	26.5392	26.392	25.6686		0.0599505	0.19235	0.104352	0.108616	0.11009
8.16485	12.0271	26.5497	26.666	26.5022	25.761		0.0616498	0.193488	0.104851	0.109069	0.110487
8.17205	12.4009	26.7211	26.7999	26.6194	25.8611		0.0635659	0.194737	0.105378	0.109552	0.110916
8.17925	12.8238	26.9091	26.9397	26.7432	25.9684		0.0657335	0.196107	0.105927	0.110061	0.111376
8.18645	13.3034	27.1152	27.0845	26.8732	26.0828		0.0681918	0.197609	0.106497	0.110596	0.111867
8.19365	13.8481	27.341	27.2332	27.0091	26.2037		0.0709844	0.199254	0.107081	0.111155	0.112385
8.20085	14.4675	27.5886	27.3851	27.1508	26.3307		0.074159	0.201058	0.107679	0.111739	0.11293
8.20805	15.1715	27.8605	27.5397	27.298	26.4632		0.077768	0.20304	0.108287	0.112344	0.113498
8.21525	15.9714	28.1599	27.6966	27.4504	26.6006		0.081868	0.205222	0.108904	0.112971	0.114088
8.22245	16.8789	28.4905	27.8554	27.6076	26.7424		0.0865199	0.207632	0.109528	0.113618	0.114696
8.22965	17.9067	28.8563	28.0157	27.769	26.8881		0.0917882	0.210298	0.110158	0.114283	0.115321
8.23685	19.068	29.262	28.1771	27.9341	27.0374		0.097741	0.213254	0.110793	0.114962	0.115961
8.24405	20.3766	29.7123	28.3392	28.1017	27.1902		0.104449	0.216536	0.11143	0.115652	0.116616
8.25125	21.8468	30.2121	28.5013	28.2709	27.3461		0.111984	0.220178	0.112068	0.116348	0.117285
8.25845	23.4927	30.7663	28.663	28.4405	27.5047		0.120422	0.224217	0.112703	0.117046	0.117965
8.26565	25.3289	31.3801	28.8238	28.6097	27.6653		0.129833	0.22869	0.113335	0.117743	0.118654
8.27285	27.3691	32.0583	28.983	28.7775	27.8272		0.140291	0.233633	0.113961	0.118433	0.119348
8.28005	29.6266	32.8061	29.1401	28.943	27.9895		0.151863	0.239083	0.114579	0.119114	0.120044
8.28725	32.1139	33.6292	29.2947	29.1055	28.1512		0.164613	0.245081	0.115187	0.119783	0.120738
8.29445	34.8418	34.5331	29.4459	29.2644	28.3112		0.178596	0.251669	0.115782	0.120437	0.121424
8.30165	37.8194	35.5239	29.593	29.4192	28.4682		0.193859	0.258889	0.11636	0.121074	0.122098
8.30885	41.0535	36.6072	29.7351	29.5693	28.6214		0.210436	0.266784	0.116919	0.121692	0.122754
8.31605	44.5478	37.7889	29.8713	29.7145	28.7698		0.228348	0.275396	0.117454	0.12229	0.123391
8.32325	48.3032	39.0742	30.0006	29.8545	28.9131		0.247598	0.284763	0.117963	0.122866	0.124006
8.33045	52.3168	40.4683	30.1224	29.9891	29.0509		0.268171	0.294923	0.118442	0.12342	0.124596
8.33765	56.5823	41.9756	30.2362	30.118	29.1829		0.290036	0.305908	0.118889	0.12395	0.125163
8.34485	61.0898	43.5999	30.3416	30.2409	29.309		0.313141	0.317745	0.119304	0.124456	0.125704
8.35205	65.8258	45.3438	30.4386	30.3575	29.4293		0.337417	0.330455	0.119685	0.124936	0.126219
8.35925	70.7735	47.2091	30.5275	30.4676	29.5436		0.362779	0.344048	0.120035	0.125389	0.12671
8.36645	75.913	49.1964	30.6086	30.5705	29.652		0.389123	0.358531	0.120354	0.125812	0.127175
8.37365	81.2215	51.3056	30.6825	30.6661	29.7545		0.416334	0.373902	0.120644	0.126206	0.127614
8.38085	86.6739	53.5353	30.7494	30.7538	29.8509		0.444283	0.390152	0.120907	0.126567	0.128028
8.38805	92.2427	55.8827	30.8098	30.8336	29.9415		0.472828	0.407259	0.121145	0.126895	0.128416
8.39525	97.8984	58.3436	30.8643	30.9055	30.0261		0.501818	0.425193	0.121359	0.127191	0.128779
8.40245	103.61	60.9127	30.913	30.9696	30.1048		0.531096	0.443917	0.12155	0.127455	0.129116
8.40965	109.346	63.5838	30.9563	31.0261	30.1776		0.560496	0.463383	0.121721	0.127687	0.129429
8.41685	115.074	66.3497	30.9941	31.0755	30.2445		0.589857	0.48354	0.121869	0.127891	0.129716
8.42405	120.762	69.2016	31.0263	31.1182	30.3055		0.619014	0.504324	0.121996	0.128066	0.129977
8.43125	126.379	72.1297	31.0529	31.1548	30.3604		0.647809	0.525663	0.1221	0.128217	0.130213
8.43845	131.897	75.1228	31.0741	31.1855	30.409		0.676092	0.547476	0.122184	0.128343	0.130421
8.44565	137.287	78.1689	31.0902	31.2106	30.4508		0.70372	0.569675	0.122247	0.128446	0.130601
8.45285	142.524	81.2553	31.1012	31.2304	30.4857		0.730565	0.592168	0.12229	0.128528	0.13075
8.46005	147.585	84.3681	31.1074	31.2452	30.5134		0.756507	0.614854	0.122315	0.128589	0.130869
8.46725	152.449	87.4928	31.109	31.2552	30.5342		0.781441	0.637626	0.122321	0.12863	0.130958
8.47445	157.098	90.6142	31.1063	31.2607	30.5482		0.805268	0.660374	0.12231	0.128653	0.131018
8.48165	161.514	93.7173	31.0995	31.2618	30.5559		0.827906	0.682988	0.122284	0.128657	0.131051
8.48885	165.684	96.7877	31.089	31.2588	30.5579		0.84928	0.705364	0.122242	0.128645	0.13106
8.49605	169.595	99.8115	31.0749	31.252	30.5547		0.869331	0.727401	0.122187	0.128617	0.131046
8.50325	173.239	102.776	31.0574	31.2418	30.5471		0.888008	0.749004	0.122118	0.128575	0.131014
8.51045	176.607	105.668	31.0369	31.2285	30.5356		0.905269	0.770081	0.122038	0.12852	0.130964
8.51765	179.692	108.476	31.0139	31.2123	30.5205		0.921083	0.790549	0.121947	0.128454	0.1309
8.52485	182.49	111.191	30.9886	31.1936	30.5021		0.935428	0.810331	0.121848	0.128377	0.130821
8.53205	185	113.801	30.9615	31.1728	30.4804		0.948294	0.829356	0.121741	0.128291	0.130728
8.53925	187.221	116.299	30.9328	31.1502	30.4556		0.959679	0.847558	0.121628	0.128198	0.130621
8.54645	189.155	118.675	30.9026	31.1261	30.4279		0.96959	0.864873	0.12151	0.128099	0.130503
8.55365	190.804	120.922	30.871	31.1005	30.3978		0.978042	0.881246	0.121385	0.127993	0.130373
8.56085	192.173	123.032	30.838	31.0735	30.3657		0.985059	0.896625	0.121256	0.127882	0.130236
8.56805	193.268	125	30.8038	31.0453	30.3321		0.990674	0.91097	0.121121	0.127766	0.130092
8.57525	194.098	126.823	30.7685	31.016	30.2976		0.994929	0.924251	0.120982	0.127646	0.129944
8.58245	194.672	128.497	30.7324	30.9858	30.2626		0.99787	0.936452	0.12084	0.127521	0.129793
8.58965	194.998	130.021	30.6961	30.9549	30.2272		0.999544	0.947562	0.120697	0.127394	0.129642
8.59686	195.087	131.396	30.6598	30.9237	30.1916		1	0.957581	0.120555	0.127266	0.129489
8.60406	194.947	132.621	30.6242	30.8924	30.1558		0.999282	0.966508	0.120415	0.127137	0.129335
8.61126	194.587	133.697	30.5894	30.8611	30.1195		0.997436	0.974349	0.120278	0.127008	0.12918
8.61846	194.015	134.624	30.5558	30.8301	30.0825		0.994505	0.98111	0.120146	0.12688	0.129021
8.62566	193.24	135.406	30.5233	30.7993	30.0447		0.990529	0.986805	0.120018	0.126754	0.128859
8.63286	192.268	136.043	30.4914	30.7688	30.0063		0.985547	0.99145	0.119893	0.126628	0.128694
8.64006	191.108	136.539	30.46	30.7386	29.9675		0.979603	0.995065	0.119769	0.126504	0.128528
8.64726	189.769	136.898	30.4289	30.7089	29.9289		0.97274	0.997675	0.119647	0.126382	0.128362
8.65446	188.261	137.122	30.3981	30.6794	29.8908		0.965008	0.999308	0.119526	0.126261	0.128199
8.66166	186.594	137.217	30.368	30.6505	29.8535		0.956461	1	0.119407	0.126142	0.128039
8.66886	184.778	137.188	30.3388	30.6222	29.8175		0.947155	0.999791	0.119293	0.126025	0.127884
8.67606	182.825	137.041	30.311	30.5948	29.783		0.937144	0.99872	0.119183	0.125912	0.127736
8.68326	180.745	136.781	30.2848	30.5681	29.7501		0.926481	0.996823	0.11908	0.125802	0.127595
8.69046	178.548	136.412	30.2604	30.5423	29.7188		0.915219	0.994133	0.118984	0.125696	0.127461
8.69766	176.243	135.938	30.2379	30.5172	29.6892		0.903406	0.990683	0.118896	0.125593	0.127334
8.70486	173.841	135.365	30.2169	30.4929	29.6611		0.891092	0.98651	0.118813	0.125493	0.127213
8.71206	171.349	134.699	30.1973	30.4695	29.6346		0.87832	0.981655	0.118736	0.125397	0.1271
8.71926	168.777	133.946	30.1787	30.4473	29.61		0.865135	0.976164	0.118663	0.125305	0.126994
8.72646	166.133	133.111	30.1609	30.4266	29.5871		0.851581	0.970082	0.118593	0.12522	0.126896
8.73366	163.425	132.202	30.1443	30.4079	29.5659		0.837699	0.963452	0.118528	0.125143	0.126805
8.74086	160.661	131.223	30.1294	30.3916	29.546		0.823534	0.95632	0.118469	0.125076	0.12672
8.74806	157.85	130.181	30.1171	30.3783	29.5273		0.809125	0.948728	0.118421	0.125021	0.12664
8.75526	154.999	129.082	30.1083	30.3682	29.5098		0.794513	0.940715	0.118386	0.12498	0.126565
8.76246	152.116	127.929	30.1039	30.3615	29.4936		0.779733	0.932313	0.118369	0.124952	0.126495
8.76966	149.206	126.725	30.1046	30.3582	29.479		0.764818	0.923542	0.118372	0.124939	0.126432
8.77686	146.277	125.474	30.1108	30.3584	29.4664		0.749802	0.91442	0.118396	0.124939	0.126379
8.78406	143.334	124.176	30.1229	30.362	29.4567		0.734719	0.904963	0.118444	0.124954	0.126337
8.79126	140.386	122.834	30.1411	30.3691	29.4508		0.719606	0.895187	0.118515	0.124983	0.126312
8.79846	137.44	121.452	30.1655	30.3801	29.4498		0.704504	0.88511	0.118611	0.125029	0.126307
8.80566	134.503	120.031	30.1964	30.3955	29.4546		0.689451	0.874753	0.118733	0.125092	0.126328
8.81286	131.584	118.574	30.2343	30.4161	29.4659		0.67449	0.864138	0.118882	0.125177	0.126377
8.82006	128.691	117.085	30.2802	30.4427	29.4841		0.659661	0.853289	0.119062	0.125286	0.126454
8.82726	125.832	115.569	30.3354	30.4765	29.5097		0.645001	0.842237	0.119279	0.125425	0.126564
8.83446	123.011	114.029	30.4015	30.5185	29.5433		0.630543	0.831012	0.119539	0.125598	0.126708
8.84166	120.235	112.469	30.4807	30.5699	29.5857		0.616313	0.819647	0.119851	0.12581	0.12689
8.84886	117.507	110.895	30.5753	30.6321	29.6377		0.602332	0.808177	0.120223	0.126066	0.127113
8.85606	114.832	109.312	30.688	30.7065	29.7005		0.588617	0.796637	0.120666	0.126372	0.127383
8.86326	112.212	107.723	30.8214	30.7948	29.7754		0.575187	0.78506	0.12119	0.126735	0.127704
8.87046	109.651	106.134	30.9783	30.8987	29.8642		0.562059	0.773475	0.121807	0.127163	0.128084
8.87766	107.152	104.547	31.1617	31.0199	29.9685		0.549253	0.761909	0.122528	0.127662	0.128532
8.88486	104.72	102.965	31.3748	31.1603	30.0903		0.536785	0.750383	0.123366	0.128239	0.129054
8.89206	102.357	101.391	31.6211	31.322	30.2312		0.524672	0.738915	0.124335	0.128905	0.129659
8.89926	100.066	99.8278	31.9047	31.5076	30.3933		0.512929	0.72752	0.12545	0.129669	0.130354
8.90646	97.8492	98.2754	32.2302	31.7196	30.579		0.501566	0.716207	0.126729	0.130541	0.13115
8.91366	95.7083	96.7354	32.6028	31.9613	30.7908		0.490592	0.704983	0.128195	0.131536	0.132059
8.92086	93.6436	95.2086	33.029	32.2361	31.0321		0.480008	0.693856	0.129871	0.132667	0.133094
8.92806	91.6548	93.6961	33.5163	32.5479	31.3064		0.469814	0.682834	0.131786	0.13395	0.13427
8.93526	89.7416	92.1994	34.0731	32.9011	31.6182		0.460007	0.671926	0.133976	0.135404	0.135607
8.94246	87.9037	90.7203	34.7089	33.3005	31.9722		0.450587	0.661147	0.136476	0.137048	0.137126
8.94966	86.1413	89.2613	35.434	33.7513	32.3738		0.441552	0.650514	0.139327	0.138903	0.138848
8.95686	84.4545	87.8248	36.2595	34.2589	32.8288		0.432906	0.640045	0.142573	0.140992	0.1408
8.96406	82.8435	86.4136	37.1975	34.8296	33.3433		0.424648	0.629761	0.146261	0.14334	0.143006
8.97126	81.3084	85.03	38.2607	35.4697	33.9239		0.416779	0.619677	0.150442	0.145975	0.145496
8.97846	79.8488	83.6759	39.4628	36.1868	34.5777		0.409298	0.609809	0.155168	0.148926	0.1483
8.98566	78.4644	82.3528	40.8179	36.9889	35.312		0.402201	0.600167	0.160497	0.152227	0.15145
8.99286	77.1546	81.0615	42.3408	37.885	36.1347		0.395487	0.590756	0.166485	0.155915	0.154978
9.00006	75.9186	79.8024	44.0468	38.8849	37.0542		0.389152	0.58158	0.173193	0.16003	0.158922
9.00726	74.7554	78.5752	45.9518	39.999	38.0797		0.383189	0.572637	0.180683	0.164615	0.16332
9.01446	73.6642	77.3797	48.0721	41.2382	39.221		0.377596	0.563924	0.18902	0.169715	0.168215
9.02166	72.6443	76.2155	50.424	42.614	40.4886		0.372368	0.55544	0.198268	0.175377	0.173652
9.02886	71.6947	75.0828	53.0235	44.138	41.8935		0.367501	0.547185	0.208489	0.181649	0.179677
9.03606	70.8147	73.9817	55.8861	45.8221	43.4476		0.36299	0.53916	0.219745	0.18858	0.186343
9.04326	70.0031	72.9123	59.026	47.678	45.1632		0.358829	0.531367	0.232091	0.196218	0.1937
9.05046	69.258	71.8746	62.456	49.7173	47.0528		0.35501	0.523804	0.245578	0.20461	0.201805
9.05766	68.5771	70.8684	66.1862	51.9514	49.1289		0.35152	0.516471	0.260245	0.213805	0.210709
9.06486	67.958	69.8935	70.2239	54.3916	51.4033		0.348347	0.509366	0.276121	0.223848	0.220464
9.07206	67.3981	68.9497	74.5725	57.0488	53.8871		0.345476	0.502489	0.29322	0.234783	0.231117
9.07926	66.8949	68.037	79.2315	59.9328	56.5905		0.342897	0.495837	0.311539	0.246652	0.242711
9.08646	66.4461	67.155	84.1959	63.052	59.522		0.340597	0.489409	0.33106	0.259489	0.255284
9.09366	66.0494	66.3033	89.4559	66.4134	62.6889		0.338563	0.483202	0.351742	0.273323	0.268867
9.10086	65.7024	65.4814	94.997	70.0227	66.0963		0.336785	0.477212	0.37353	0.288177	0.283481
9.10806	65.4028	64.6887	100.8	73.8837	69.7472		0.335249	0.471435	0.396348	0.304067	0.299139
9.11526	65.1482	63.9247	106.843	77.9979	73.6426		0.333944	0.465867	0.420108	0.320999	0.315846
9.12246	64.9359	63.1889	113.098	82.3643	77.7806		0.332855	0.460505	0.444704	0.338968	0.333594
9.12966	64.7627	62.4808	119.537	86.9787	82.1568		0.331968	0.455344	0.470019	0.357959	0.352363
9.13686	64.6252	61.7996	126.126	91.8336	86.7634		0.331263	0.45038	0.495928	0.377939	0.37212
9.14406	64.5197	61.1444	132.831	96.918	91.5896		0.330722	0.445605	0.522294	0.398864	0.392819
9.15126	64.4426	60.5144	139.617	102.216	96.6214		0.330327	0.441014	0.548977	0.420669	0.4144
9.15846	64.3904	59.9086	146.446	107.709	101.841		0.330059	0.436599	0.575829	0.443273	0.436788
9.16566	64.36	59.3262	153.281	113.373	107.229		0.329903	0.432355	0.602703	0.466582	0.459896
9.17286	64.3476	58.7663	160.083	119.182	112.762		0.32984	0.428274	0.62945	0.49049	0.483625
9.18006	64.35	58.2277	166.817	125.108	118.414		0.329852	0.424349	0.655925	0.514881	0.507867
9.18726	64.3636	57.7093	173.444	131.123	124.159		0.329922	0.420571	0.681984	0.539634	0.532506
9.19446	64.3853	57.2101	179.93	137.195	129.968		0.330033	0.416933	0.707488	0.564624	0.557422
9.20166	64.412	56.7292	186.243	143.294	135.814		0.33017	0.413428	0.732308	0.589724	0.582491
9.20886	64.4406	56.2663	192.351	149.39	141.666		0.330317	0.410055	0.756329	0.614813	0.607592
9.21606	64.4686	55.821	198.231	155.455	147.497		0.33046	0.40681	0.779449	0.639771	0.6326
9.22326	64.4936	55.3931	203.861	161.459	153.279		0.330588	0.403691	0.801585	0.664482	0.657398
9.23046	64.5137	54.982	209.223	167.375	158.984		0.330692	0.400695	0.822669	0.688829	0.681867
9.23766	64.5275	54.5872	214.303	173.175	164.586		0.330762	0.397818	0.842643	0.712697	0.705896
9.24486	64.5335	54.2078	219.091	178.832	170.061		0.330793	0.395053	0.861467	0.735981	0.729376
9.25206	64.5301	53.8429	223.577	184.325	175.384		0.330775	0.392393	0.879109	0.758583	0.752207
9.25926	64.5157	53.4912	227.757	189.63	180.534		0.330702	0.389831	0.895545	0.780419	0.774294
9.26646	64.4885	53.1517	231.626	194.731	185.49		0.330562	0.387357	0.910759	0.801409	0.795551
9.27366	64.4468	52.8232	235.181	199.609	190.235		0.330348	0.384962	0.924734	0.821484	0.815901
9.28086	64.3885	52.5043	238.418	204.25	194.753		0.33005	0.382638	0.937464	0.840585	0.835279
9.28806	64.3119	52.194	241.338	208.643	199.032		0.329657	0.380377	0.948944	0.858666	0.85363
9.29526	64.2156	51.8915	243.941	212.78	203.062		0.329163	0.378172	0.959181	0.875693	0.870916
9.30246	64.0984	51.596	246.233	216.656	206.837		0.328563	0.376019	0.968192	0.891642	0.887106
9.30966	63.9597	51.3069	248.22	220.264	210.354		0.327851	0.373912	0.976003	0.906492	0.902186
9.31686	63.7991	51.0235	249.91	223.602	213.61		0.327028	0.371847	0.982648	0.920227	0.916151
9.32406	63.6166	50.7452	251.313	226.666	216.606		0.326093	0.369818	0.988167	0.932838	0.929003
9.33126	63.4127	50.4713	252.44	229.457	219.345		0.325047	0.367822	0.992596	0.944325	0.940751
9.33846	63.1878	50.2015	253.297	231.976	221.829		0.323895	0.365856	0.995969	0.954694	0.951403
9.34566	62.943	49.9356	253.893	234.226	224.06		0.32264	0.363918	0.998312	0.963954	0.960974
9.35286	62.6789	49.6735	254.233	236.21	226.042		0.321287	0.362008	0.999648	0.972115	0.969474
9.36006	62.3964	49.4146	254.323	237.929	227.777		0.319838	0.360121	1	0.97919	0.976915
9.36726	62.096	49.1582	254.167	239.388	229.267		0.318299	0.358253	0.999388	0.985195	0.983303
9.37446	61.7783	48.9038	253.772	240.592	230.512		0.31667	0.356399	0.997836	0.990153	0.988643
9.38166	61.4436	48.6509	253.146	241.548	231.514		0.314954	0.354556	0.995374	0.994086	0.992941
9.38886	61.0923	48.3992	252.298	242.26	232.276		0.313154	0.352721	0.992038	0.997015	0.996209
9.39606	60.7249	48.1484	251.238	242.733	232.801		0.31127	0.350894	0.987873	0.998963	0.998462
9.40326	60.3416	47.8983	249.98	242.973	233.094		0.309305	0.349071	0.982926	0.999949	0.999719
9.41046	59.9427	47.6486	248.535	242.985	233.16		0.307261	0.347251	0.977242	1	1
9.41766	59.5288	47.3996	246.911	242.777	233.003		0.305139	0.345436	0.970856	0.999141	0.999329
9.42486	59.1009	47.1514	245.116	242.352	232.631		0.302946	0.343628	0.9638	0.997396	0.997731
9.43206	58.6606	46.9043	243.157	241.718	232.048		0.300689	0.341827	0.956096	0.994786	0.99523
9.43926	58.2091	46.6583	241.039	240.88	231.26		0.298375	0.340034	0.947767	0.991335	0.991851
9.44646	57.7477	46.4136	238.766	239.843	230.272		0.296009	0.338251	0.938833	0.987069	0.987615
9.45366	57.2776	46.17	236.346	238.616	229.088		0.2936	0.336475	0.929315	0.98202	0.982538
9.46086	56.8005	45.9276	233.783	237.206	227.713		0.291154	0.334709	0.91924	0.976218	0.97664
9.46806	56.3181	45.6863	231.087	235.621	226.152		0.288681	0.33295	0.908637	0.969692	0.969944
9.47526	55.8323	45.4463	228.266	233.867	224.412		0.286191	0.331201	0.897544	0.962474	0.96248
9.48246	55.3443	45.2078	225.331	231.954	222.501		0.28369	0.329463	0.886004	0.9546	0.954284
9.48966	54.8554	44.971	222.294	229.89	220.429		0.281184	0.327738	0.874064	0.946109	0.945398
9.49686	54.3665	44.7363	219.167	227.686	218.206		0.278678	0.326027	0.861768	0.937037	0.935865
9.50406	53.8789	44.5037	215.96	225.349	215.845		0.276178	0.324332	0.849158	0.927417	0.925737
9.51126	53.3938	44.2736	212.683	222.885	213.356		0.273692	0.322655	0.836271	0.917279	0.915063
9.51846	52.9123	44.046	209.343	220.303	210.751		0.271224	0.320996	0.823141	0.906653	0.903893
9.52566	52.435	43.8211	205.95	217.611	208.043		0.268777	0.319357	0.809798	0.895572	0.892275
9.53286	51.9624	43.599	202.51	214.816	205.24		0.266355	0.317738	0.796273	0.88407	0.880255
9.54006	51.4956	43.38	199.031	211.928	202.353		0.263962	0.316143	0.782593	0.872186	0.867872
9.54726	51.0357	43.165	195.518	208.957	199.389		0.261604	0.314576	0.768781	0.859958	0.855161
9.55446	50.5842	42.9548	191.979	205.912	196.357		0.25929	0.313044	0.754866	0.847428	0.842156
9.56166	50.1425	42.7505	188.422	202.805	193.263		0.257026	0.311555	0.740879	0.834638	0.828887
9.56886	49.712	42.5535	184.855	199.645	190.115		0.254819	0.310119	0.726854	0.821635	0.815386
9.57606	49.294	42.3648	181.289	196.444	186.921		0.252677	0.308744	0.71283	0.808463	0.801685
9.58326	48.8905	42.1855	177.732	193.212	183.688		0.250608	0.307437	0.698843	0.795161	0.787819
9.59046	48.5033	42.016	174.193	189.956	180.424		0.248623	0.306202	0.684929	0.781761	0.773823
9.59766	48.1342	41.8562	170.681	186.684	177.14		0.246732	0.305038	0.671122	0.768292	0.759735
9.60486	47.7849	41.7057	167.206	183.4	173.843		0.244941	0.30394	0.657457	0.754778	0.745596
9.61206	47.4565	41.5639	163.775	180.111	170.545		0.243258	0.302907	0.643966	0.741243	0.731453
9.61926	47.1501	41.4306	160.395	176.824	167.257		0.241687	0.301936	0.630675	0.727715	0.717351
9.62646	46.8663	41.3058	157.072	173.545	163.989		0.240232	0.301026	0.617608	0.714221	0.703334
9.63366	46.6057	41.1896	153.81	170.281	160.749		0.238897	0.30018	0.604785	0.700789	0.689438
9.64086	46.3683	41.0823	150.617	167.04	157.545		0.23768	0.299398	0.592226	0.687449	0.675697
9.64806	46.1542	40.9845	147.496	163.829	154.385		0.236582	0.298685	0.579955	0.674236	0.662141
9.65526	45.9633	40.897	144.452	160.658	151.273		0.235604	0.298047	0.567988	0.661183	0.648794
9.66246	45.7956	40.8204	141.49	157.533	148.214		0.234744	0.297489	0.556339	0.648322	0.635678
9.66966	45.6512	40.755	138.61	154.461	145.214		0.234004	0.297013	0.545015	0.635681	0.622809
9.67686	45.53	40.7003	135.814	151.448	142.275		0.233383	0.296614	0.534022	0.62328	0.610204
9.68406	45.432	40.6554	133.102	148.496	139.401		0.23288	0.296286	0.523359	0.611133	0.597876
9.69126	45.3566	40.6195	130.474	145.609	136.594		0.232494	0.296025	0.513027	0.599252	0.58584
9.69846	45.3032	40.5916	127.929	142.788	133.86		0.23222	0.295821	0.503019	0.587642	0.574111
9.70566	45.2705	40.5707	125.464	140.035	131.199		0.232053	0.295669	0.493327	0.576309	0.562698
9.71286	45.2569	40.5552	123.078	137.348	128.613		0.231983	0.295556	0.483944	0.565254	0.55161
9.72006	45.2598	40.5436	120.768	134.73	126.105		0.231998	0.295471	0.474862	0.554478	0.540851
9.72726	45.2767	40.5342	118.533	132.18	123.673		0.232084	0.295403	0.466072	0.543982	0.530421
9.73446	45.3044	40.5258	116.369	129.697	121.318		0.232226	0.295342	0.457566	0.533766	0.52032
9.74166	45.3401	40.5167	114.276	127.282	119.038		0.232409	0.295275	0.449336	0.523826	0.510543
9.74886	45.3808	40.5053	112.251	124.933	116.833		0.232618	0.295192	0.441371	0.514159	0.501085
9.75606	45.4236	40.4899	110.289	122.649	114.701		0.232837	0.29508	0.433658	0.50476	0.49194
9.76326	45.4658	40.4692	108.388	120.428	112.639		0.233054	0.29493	0.426184	0.495619	0.483098
9.77046	45.5051	40.4425	106.545	118.267	110.645		0.233255	0.294735	0.418935	0.486725	0.474544
9.77766	45.5392	40.4091	104.755	116.162	108.714		0.23343	0.294491	0.411898	0.478064	0.466264
9.78486	45.5662	40.3683	103.016	114.111	106.843		0.233568	0.294194	0.405059	0.469623	0.458239
9.79206	45.5843	40.3194	101.323	112.111	105.026		0.233661	0.293838	0.398404	0.461391	0.450449
9.79926	45.5919	40.2615	99.674	110.159	103.26		0.2337	0.293416	0.39192	0.453357	0.442872
9.80646	45.5873	40.194	98.0644	108.253	101.539		0.233676	0.292924	0.385591	0.445511	0.435491
9.81366	45.569	40.1163	96.4911	106.39	99.8591		0.233582	0.292357	0.379404	0.437845	0.428286
9.82086	45.5356	40.0277	94.951	104.568	98.2171		0.233411	0.291712	0.373349	0.430349	0.421244
9.82806	45.4864	39.9277	93.4415	102.786	96.6105		0.233159	0.290983	0.367413	0.423013	0.414353
9.83526	45.4205	39.816	91.96	101.04	95.0379		0.232821	0.290169	0.361588	0.415828	0.407608
9.84246	45.3377	39.6927	90.5045	99.329	93.4979		0.232397	0.28927	0.355865	0.408786	0.401004
9.84966	45.238	39.5584	89.0736	97.6504	91.9895		0.231886	0.288292	0.350239	0.401878	0.394534
9.85686	45.1217	39.4139	87.6663	96.0024	90.5115		0.23129	0.287239	0.344705	0.395096	0.388195
9.86406	44.9896	39.2598	86.2822	94.3839	89.0626		0.230612	0.286116	0.339263	0.388435	0.381981
9.87126	44.8427	39.0966	84.9211	92.7943	87.6417		0.22986	0.284926	0.333911	0.381893	0.375887
9.87846	44.6822	38.9245	83.5828	91.234	86.2477		0.229037	0.283672	0.328649	0.375472	0.369908
9.88566	44.5093	38.7439	82.2673	89.7038	84.8794		0.22815	0.282356	0.323476	0.369174	0.36404
9.89286	44.3249	38.5551	80.9747	88.204	83.5357		0.227205	0.28098	0.318394	0.363002	0.358277
9.90006	44.1301	38.3587	79.7054	86.7351	82.2155		0.226207	0.279548	0.313403	0.356956	0.352615
9.90726	43.9256	38.1554	78.4601	85.297	80.9181		0.225159	0.278067	0.308506	0.351038	0.34705
9.91446	43.712	37.9463	77.2396	83.8899	79.6427		0.224064	0.276543	0.303707	0.345247	0.34158
9.92166	43.4897	37.7327	76.0444	82.5131	78.3885		0.222924	0.274986	0.299008	0.339581	0.336201
9.92886	43.2591	37.5161	74.8753	81.1658	77.155		0.221742	0.273408	0.294411	0.334036	0.33091
9.93606	43.0203	37.2979	73.7319	79.8469	75.9417		0.220518	0.271818	0.289915	0.328608	0.325707
9.94326	42.7736	37.0794	72.6138	78.5555	74.7486		0.219254	0.270225	0.285519	0.323293	0.32059
9.95046	42.5194	36.8613	71.52	77.2912	73.5763		0.21795	0.268636	0.281218	0.31809	0.315562
9.95766	42.2578	36.644	70.4491	76.0538	72.4254		0.21661	0.267052	0.277007	0.312998	0.310626
9.96486	41.9893	36.4273	69.4	74.8432	71.2964		0.215233	0.265473	0.272882	0.308015	0.305784
9.97206	41.7145	36.2109	68.3715	73.6587	70.1899		0.213825	0.263896	0.268838	0.303141	0.301038
9.97926	41.4343	35.9946	67.3627	72.4997	69.1061		0.212389	0.26232	0.264871	0.298371	0.296389
9.98646	41.1496	35.7782	66.3732	71.3654	68.0449		0.210929	0.260743	0.26098	0.293703	0.291838
9.99366	40.861	35.5618	65.4031	70.2549	67.0057		0.20945	0.259166	0.257166	0.289133	0.287381
10.0009	40.5696	35.3455	64.4527	69.1673	65.9872		0.207956	0.257589	0.253429	0.284657	0.283013
10.0081	40.2759	35.1297	63.5222	68.1015	64.988		0.206451	0.256016	0.24977	0.28027	0.278727
10.0153	39.9808	34.9146	62.6112	67.0567	64.007		0.204938	0.254449	0.246188	0.27597	0.27452
10.0225	39.6846	34.7009	61.719	66.0325	63.0434		0.20342	0.252891	0.24268	0.271755	0.270387
10.0297	39.3875	34.4888	60.8449	65.0293	62.0969		0.201897	0.251346	0.239243	0.267627	0.266328
10.0369	39.0894	34.2789	59.9878	64.0473	61.1674		0.200369	0.249816	0.235873	0.263585	0.262341
10.0441	38.7907	34.0713	59.1471	63.0869	60.255		0.198837	0.248303	0.232567	0.259633	0.258428
10.0513	38.4917	33.8659	58.3222	62.148	59.3602		0.197305	0.246806	0.229324	0.255769	0.25459
10.0585	38.1933	33.663	57.5132	61.2305	58.4836		0.195775	0.245327	0.226143	0.251993	0.250831
10.0657	37.8965	33.4625	56.7207	60.334	57.6257		0.194254	0.243866	0.223026	0.248303	0.247151
10.0729	37.6024	33.2646	55.9453	59.4583	56.7868		0.192746	0.242424	0.219978	0.244699	0.243553
10.0801	37.3121	33.0695	55.1883	58.6033	55.9671		0.191258	0.241003	0.217001	0.24118	0.240038
10.0873	37.0267	32.8775	54.4506	57.7688	55.1667		0.189796	0.239603	0.2141	0.237746	0.236605
10.0945	36.747	32.6887	53.7327	56.955	54.3855		0.188362	0.238227	0.211278	0.234397	0.233254
10.1017	36.4731	32.5035	53.0351	56.1619	53.6233		0.186958	0.236877	0.208535	0.231133	0.229985
10.1089	36.2051	32.3224	52.3578	55.3899	52.8801		0.185584	0.235558	0.205872	0.227956	0.226798
10.1161	35.9425	32.146	51.7011	54.6396	52.1559		0.184238	0.234272	0.203289	0.224868	0.223692
10.1233	35.6849	31.9746	51.0648	53.9112	51.4508		0.182918	0.233023	0.200788	0.22187	0.220667
10.1305	35.4321	31.8086	50.4488	53.2044	50.7646		0.181621	0.231813	0.198365	0.218961	0.217725
10.1377	35.1841	31.6481	49.8528	52.5188	50.0974		0.180351	0.230643	0.196022	0.21614	0.214863
10.1449	34.9416	31.493	49.2766	51.8538	49.4492		0.179108	0.229513	0.193756	0.213403	0.212083
10.1521	34.7053	31.3428	48.72	51.2092	48.8203		0.177896	0.228419	0.191568	0.21075	0.209385
10.1593	34.4759	31.197	48.183	50.5847	48.2108		0.17672	0.227356	0.189456	0.20818	0.206771
10.1665	34.2543	31.0549	47.6652	49.9805	47.621		0.175585	0.22632	0.18742	0.205694	0.204242
10.1737	34.0415	30.9159	47.1661	49.3966	47.0514		0.174493	0.225307	0.185458	0.20329	0.201799
10.1809	33.8379	30.7797	46.6853	48.8333	46.5021		0.17345	0.224315	0.183567	0.200972	0.199443
10.1881	33.6437	30.6462	46.2221	48.2911	45.9737		0.172455	0.223342	0.181746	0.198741	0.197177
10.1953	33.4588	30.5155	45.7765	47.7705	45.4662		0.171507	0.222389	0.179994	0.196598	0.195
10.2025	33.2829	30.388	45.3487	47.2719	44.9799		0.170605	0.22146	0.178312	0.194547	0.192914
10.2097	33.1157	30.2645	44.9389	46.7955	44.5147		0.169748	0.22056	0.1767	0.192586	0.190919
10.2169	32.957	30.1456	44.5472	46.341	44.0706		0.168935	0.219694	0.17516	0.190716	0.189014
10.2241	32.8067	30.0323	44.1741	45.908	43.6471		0.168164	0.218868	0.173693	0.188933	0.187198
10.2313	32.6647	29.9248	43.8198	45.4958	43.2437		0.167436	0.218085	0.1723	0.187237	0.185468
10.2385	32.5306	29.8236	43.4847	45.1036	42.86		0.166749	0.217347	0.170983	0.185623	0.183822
10.2457	32.4045	29.7285	43.1692	44.7308	42.4952		0.166103	0.216654	0.169742	0.184088	0.182258
10.2529	32.2865	29.6398	42.8729	44.3763	42.149		0.165498	0.216007	0.168577	0.18263	0.180773
10.2601	32.1766	29.5572	42.5957	44.0396	41.8213		0.164934	0.215406	0.167487	0.181244	0.179368
10.2673	32.0753	29.4808	42.3372	43.72	41.5118		0.164415	0.214848	0.16647	0.179929	0.17804
10.2745	31.9829	29.4103	42.0973	43.4174	41.2204		0.163941	0.214335	0.165527	0.178683	0.17679
10.2817	31.8999	29.346	41.8761	43.132	40.9473		0.163516	0.213866	0.164657	0.177509	0.175619
10.2889	31.8273	29.2881	41.6738	42.864	40.6929		0.163144	0.213444	0.163862	0.176406	0.174528
10.2961	31.7657	29.2369	41.4907	42.6139	40.4576		0.162828	0.213071	0.163142	0.175376	0.173519
10.3033	31.7162	29.193	41.3273	42.3822	40.242		0.162574	0.212751	0.162499	0.174423	0.172594
10.3105	31.6791	29.1569	41.1842	42.1697	40.0461		0.162384	0.212488	0.161937	0.173548	0.171754
10.3177	31.6548	29.129	41.0621	41.977	39.8702		0.16226	0.212285	0.161457	0.172755	0.170999
10.3249	31.6431	29.1096	40.9613	41.8049	39.7144		0.162199	0.212143	0.161061	0.172047	0.170331
10.3321	31.6436	29.099	40.8824	41.6539	39.5789		0.162202	0.212066	0.16075	0.171426	0.16975
10.3393	31.6561	29.0973	40.8255	41.5244	39.4641		0.162266	0.212054	0.160527	0.170893	0.169258
10.3465	31.6796	29.1045	40.7907	41.417	39.37		0.162387	0.212106	0.160389	0.170451	0.168854
10.3537	31.7134	29.1202	40.7773	41.3316	39.297		0.16256	0.212221	0.160337	0.170099	0.168541
10.3609	31.7567	29.144	40.7847	41.2682	39.2452		0.162782	0.212394	0.160366	0.169838	0.168319
10.3681	31.8089	29.1751	40.8119	41.2264	39.2151		0.163049	0.212621	0.160473	0.169666	0.16819
10.3753	31.8695	29.2128	40.8577	41.2055	39.2068		0.16336	0.212896	0.160653	0.16958	0.168154
10.3825	31.9382	29.2563	40.9206	41.2042	39.2203		0.163712	0.213213	0.1609	0.169575	0.168212
10.3897	32.0146	29.3049	40.9991	41.2212	39.2551		0.164104	0.213567	0.161209	0.169645	0.168361
10.3969	32.0978	29.3579	41.0915	41.2552	39.3103		0.16453	0.213953	0.161572	0.169785	0.168598
10.4041	32.1869	29.4145	41.196	41.3048	39.3847		0.164987	0.214366	0.161983	0.169989	0.168917
10.4113	32.2804	29.4741	41.311	41.3685	39.4768		0.165466	0.2148	0.162435	0.170251	0.169312
10.4185	32.3768	29.5358	41.4346	41.445	39.585		0.165961	0.215249	0.162922	0.170566	0.169776
10.4257	32.4744	29.5987	41.5649	41.5327	39.7073		0.166461	0.215708	0.163434	0.170927	0.170301
10.4329	32.5712	29.6618	41.6997	41.6304	39.8419		0.166957	0.216168	0.163964	0.171329	0.170878
10.4401	32.6651	29.724	41.8368	41.7363	39.9864		0.167438	0.216621	0.164503	0.171765	0.171498
10.4473	32.7544	29.7839	41.974	41.8485	40.1389		0.167896	0.217057	0.165042	0.172227	0.172152
10.4545	32.8379	29.8401	42.1088	41.9646	40.2971		0.168324	0.217467	0.165573	0.172704	0.17283
10.4617	32.9147	29.8914	42.2391	42.0815	40.4584		0.168718	0.217841	0.166085	0.173185	0.173522
10.4689	32.9845	29.9368	42.3626	42.1962	40.6202		0.169075	0.218172	0.16657	0.173658	0.174216
10.4761	33.0467	29.9759	42.4779	42.306	40.7794		0.169394	0.218457	0.167024	0.174109	0.174899
10.4833	33.1009	30.0087	42.5839	42.4082	40.933		0.169672	0.218696	0.16744	0.17453	0.175558
10.4905	33.1468	30.0351	42.6799	42.5009	41.0786		0.169907	0.218888	0.167818	0.174912	0.176182
10.4977	33.1839	30.0554	42.7656	42.5829	41.2138		0.170098	0.219036	0.168155	0.175249	0.176762
10.5049	33.2121	30.0702	42.8407	42.6534	41.3374		0.170242	0.219144	0.16845	0.175539	0.177292
10.5121	33.231	30.08	42.9048	42.7122	41.4484		0.170339	0.219215	0.168702	0.175781	0.177768
10.5193	33.2405	30.0853	42.9575	42.7596	41.5469		0.170388	0.219254	0.16891	0.175976	0.178191
10.5265	33.2408	30.0865	42.9985	42.796	41.6335		0.170389	0.219263	0.169071	0.176126	0.178562
10.5337	33.2322	30.0836	43.0271	42.8216	41.7093		0.170345	0.219241	0.169183	0.176231	0.178887
10.5409	33.2158	30.0763	43.0431	42.8366	41.7752		0.170261	0.219189	0.169246	0.176293	0.17917
10.5481	33.1925	30.0643	43.0461	42.8405	41.8318		0.170142	0.219101	0.169258	0.176309	0.179413
10.5553	33.1637	30.0473	43.0364	42.8333	41.8794		0.169994	0.218977	0.16922	0.176279	0.179617
10.5625	33.1299	30.0248	43.0147	42.8146	41.9177		0.169821	0.218813	0.169134	0.176202	0.179781
10.5697	33.0916	29.9966	42.9818	42.7846	41.9465		0.169625	0.218608	0.169005	0.176079	0.179905
10.5769	33.0491	29.9623	42.9392	42.7436	41.9655		0.169407	0.218358	0.168838	0.17591	0.179986
10.5841	33.0027	29.9219	42.8883	42.6924	41.9744		0.169169	0.218063	0.168637	0.1757	0.180024
10.5913	32.9525	29.8754	42.8303	42.6321	41.9732		0.168911	0.217724	0.168409	0.175452	0.180019
10.5985	32.8988	29.8233	42.7661	42.564	41.9623		0.168636	0.217345	0.168157	0.175171	0.179972
10.6057	32.8417	29.7663	42.6964	42.4896	41.9427		0.168343	0.21693	0.167883	0.174865	0.179888
10.6129	32.7814	29.7053	42.6212	42.4101	41.9154		0.168034	0.216485	0.167587	0.174538	0.179771
10.6201	32.7182	29.6408	42.5406	42.3266	41.8815		0.16771	0.216015	0.16727	0.174194	0.179626
10.6273	32.6524	29.5735	42.4543	42.2397	41.8419		0.167373	0.215525	0.166931	0.173836	0.179456
10.6345	32.584	29.504	42.3615	42.1495	41.797		0.167023	0.215018	0.166566	0.173465	0.179264
10.6417	32.5129	29.4325	42.2615	42.0558	41.7469		0.166658	0.214497	0.166173	0.17308	0.179049
10.6489	32.4386	29.3594	42.1535	41.9584	41.6914		0.166277	0.213964	0.165748	0.172679	0.17881
10.6561	32.3603	29.2846	42.0369	41.8564	41.6298		0.165876	0.213419	0.16529	0.172259	0.178546
10.6633	32.2773	29.2081	41.9112	41.7489	41.5615		0.16545	0.212861	0.164795	0.171817	0.178253
10.6705	32.1887	29.1297	41.7759	41.6349	41.4856		0.164996	0.21229	0.164263	0.171348	0.177928
10.6777	32.0936	29.0493	41.6306	41.5134	41.4014		0.164509	0.211704	0.163692	0.170847	0.177567
10.6849	31.9914	28.9667	41.4747	41.3833	41.3083		0.163985	0.211102	0.163079	0.170312	0.177167
10.6921	31.8815	28.8817	41.3082	41.2439	41.2055		0.163422	0.210483	0.162424	0.169738	0.176727
10.6993	31.7637	28.7942	41.131	41.0946	41.0925		0.162818	0.209845	0.161728	0.169124	0.176242
10.7065	31.6381	28.7042	40.9434	40.9349	40.9687		0.162174	0.209189	0.16099	0.168467	0.175711
10.7137	31.5054	28.6114	40.7456	40.7647	40.8337		0.161494	0.208513	0.160212	0.167766	0.175132
10.7209	31.3663	28.5158	40.5376	40.5841	40.687		0.160781	0.207816	0.159394	0.167023	0.174503
10.7281	31.2219	28.4171	40.3198	40.3934	40.5284		0.160041	0.207097	0.158538	0.166238	0.173822
10.7353	31.0731	28.3156	40.0924	40.1928	40.3578		0.159278	0.206357	0.157644	0.165413	0.173091
10.7425	30.9206	28.2112	39.856	39.9828	40.1754		0.158496	0.205596	0.156714	0.164548	0.172309
10.7497	30.765	28.1041	39.6114	39.7639	39.9818		0.157699	0.204816	0.155753	0.163647	0.171478
10.7569	30.6068	27.9947	39.3595	39.5365	39.7773		0.156887	0.204018	0.154762	0.162711	0.170601
10.7641	30.4459	27.8831	39.1014	39.3014	39.5627		0.156063	0.203205	0.153747	0.161744	0.16968
10.7713	30.2822	27.7697	38.8382	39.0595	39.3385		0.155224	0.202378	0.152712	0.160749	0.168719
10.7785	30.1154	27.6548	38.5712	38.8118	39.1058		0.154369	0.201542	0.151663	0.159729	0.167721
10.7857	29.9453	27.539	38.3018	38.5595	38.8655		0.153497	0.200697	0.150603	0.158691	0.16669
10.7929	29.7723	27.4225	38.031	38.3035	38.6185		0.15261	0.199848	0.149538	0.157637	0.165631
10.8001	29.597	27.3056	37.7597	38.045	38.3655		0.151712	0.198997	0.148472	0.156573	0.164546
10.8073	29.4202	27.1887	37.4883	37.7848	38.1073		0.150805	0.198144	0.147405	0.155502	0.163438
10.8145	29.2429	27.0718	37.2172	37.5234	37.8445		0.149896	0.197293	0.146339	0.154427	0.162312
10.8217	29.066	26.955	36.9463	37.2614	37.5781		0.14899	0.196441	0.145273	0.153348	0.161169
10.8289	28.8908	26.8384	36.6757	36.9989	37.3088		0.148091	0.195591	0.144209	0.152268	0.160014
10.8361	28.7183	26.722	36.4055	36.7361	37.0372		0.147207	0.194743	0.143147	0.151187	0.158849
10.8433	28.5492	26.6061	36.136	36.4734	36.7639		0.146341	0.193898	0.142087	0.150105	0.157677
10.8505	28.3839	26.4906	35.8675	36.2112	36.4896		0.145493	0.193057	0.141031	0.149026	0.156501
10.8577	28.2221	26.3759	35.6004	35.9501	36.2153		0.144664	0.192221	0.139981	0.147952	0.155324
10.8649	28.0635	26.2622	35.3353	35.691	35.942		0.143851	0.191392	0.138939	0.146885	0.154152
10.8721	27.9077	26.1501	35.0732	35.4345	35.6707		0.143052	0.190576	0.137908	0.14583	0.152988
10.8793	27.7543	26.0401	34.8147	35.1814	35.4019		0.142266	0.189774	0.136892	0.144788	0.151835
10.8865	27.603	25.9327	34.5604	34.9321	35.1361		0.14149	0.188991	0.135892	0.143762	0.150696
10.8937	27.4534	25.8281	34.3108	34.6867	34.8738		0.140724	0.188229	0.134911	0.142752	0.14957
10.9009	27.3051	25.7267	34.0661	34.4452	34.6152		0.139963	0.18749	0.133948	0.141758	0.148461
10.9081	27.1582	25.6283	33.8263	34.2071	34.3603		0.139211	0.186773	0.133006	0.140779	0.147368
10.9153	27.0132	25.5329	33.5915	33.9722	34.1091		0.138467	0.186077	0.132082	0.139812	0.146291
10.9225	26.8707	25.44	33.3614	33.7404	33.8614		0.137737	0.1854	0.131178	0.138858	0.145228
10.9297	26.7312	25.3491	33.136	33.5116	33.6174		0.137022	0.184738	0.130291	0.137916	0.144182
10.9369	26.5951	25.2598	32.9151	33.2864	33.3771		0.136324	0.184087	0.129422	0.136989	0.143151
10.9441	26.4627	25.1718	32.6987	33.0652	33.141		0.135646	0.183446	0.128572	0.136079	0.142139
10.9513	26.3342	25.0848	32.4868	32.8485	32.9093		0.134987	0.182812	0.127739	0.135187	0.141145
10.9585	26.2097	24.9985	32.2794	32.6368	32.6821		0.134349	0.182183	0.126923	0.134316	0.14017
10.9657	26.0893	24.9129	32.0766	32.4302	32.4594		0.133731	0.181559	0.126126	0.133466	0.139215
10.9729	25.9727	24.8279	31.8783	32.2284	32.2411		0.133134	0.18094	0.125346	0.132635	0.138279
10.9801	25.8595	24.7439	31.6845	32.0311	32.0271		0.132553	0.180327	0.124584	0.131823	0.137361
10.9873	25.7491	24.6612	31.495	31.8376	31.8173		0.131988	0.179725	0.123839	0.131027	0.136461
10.9945	25.6412	24.5802	31.3096	31.6472	31.6113		0.131435	0.179134	0.12311	0.130243	0.135578
11.0017	25.5353	24.5014	31.1279	31.4594	31.4092		0.130892	0.17856	0.122395	0.12947	0.134711
11.0089	25.4309	24.425	30.9497	31.2741	31.2108		0.130357	0.178003	0.121695	0.128708	0.13386
11.0161	25.3276	24.3515	30.775	31.0917	31.0161		0.129827	0.177468	0.121008	0.127957	0.133025
11.0233	25.2251	24.281	30.6035	30.9125	30.8254		0.129301	0.176954	0.120334	0.12722	0.132207
11.0305	25.1234	24.2136	30.4354	30.7372	30.6389		0.12878	0.176463	0.119672	0.126498	0.131407
11.0377	25.0228	24.1488	30.2706	30.5665	30.4565		0.128265	0.175991	0.119024	0.125796	0.130625
11.0449	24.9237	24.0861	30.1092	30.4006	30.2782		0.127757	0.175533	0.11839	0.125113	0.12986
11.0521	24.8266	24.0245	29.9515	30.2396	30.1039		0.127259	0.175084	0.11777	0.12445	0.129113
11.0593	24.7321	23.9635	29.7978	30.0832	29.9335		0.126775	0.17464	0.117165	0.123807	0.128382
11.0665	24.6407	23.9026	29.6484	29.9312	29.7672		0.126306	0.174196	0.116578	0.123181	0.127669
11.0737	24.5529	23.8418	29.5036	29.783	29.605		0.125856	0.173753	0.116009	0.122571	0.126973
11.0809	24.4687	23.7811	29.3635	29.6384	29.4467		0.125424	0.173311	0.115458	0.121976	0.126294
11.0881	24.388	23.721	29.2284	29.4971	29.2921		0.125011	0.172873	0.114926	0.121394	0.125631
11.0953	24.3106	23.662	29.0982	29.3589	29.1414		0.124614	0.172443	0.114414	0.120826	0.124985
11.1025	24.2364	23.6046	28.9728	29.2241	28.9944		0.124234	0.172024	0.113921	0.120271	0.124354
11.1097	24.1655	23.5493	28.852	29.0928	28.8512		0.12387	0.171621	0.113446	0.119731	0.12374
11.1169	24.0977	23.4962	28.7353	28.9651	28.7118		0.123523	0.171235	0.112987	0.119205	0.123142
11.1241	24.0332	23.4453	28.6222	28.8414	28.576		0.123192	0.170863	0.112543	0.118696	0.12256
11.1313	23.9716	23.396	28.5124	28.7217	28.444		0.122876	0.170505	0.112111	0.118203	0.121994
11.1385	23.9129	23.348	28.4056	28.606	28.3159		0.122576	0.170154	0.111691	0.117727	0.121444
11.1457	23.8571	23.3007	28.3015	28.4946	28.1919		0.122289	0.16981	0.111282	0.117269	0.120912
11.1529	23.8037	23.254	28.2001	28.3873	28.0722		0.122016	0.169469	0.110883	0.116827	0.120399
11.1601	23.7523	23.2075	28.1016	28.2843	27.9567		0.121752	0.169131	0.110496	0.116404	0.119904
11.1673	23.7019	23.1614	28.0061	28.1853	27.8457		0.121494	0.168794	0.110121	0.115996	0.119427
11.1745	23.652	23.1155	27.914	28.0899	27.739		0.121238	0.16846	0.109758	0.115603	0.11897
11.1817	23.6022	23.0699	27.8252	27.9975	27.6367		0.120983	0.168128	0.109409	0.115223	0.118531
11.1889	23.5526	23.025	27.74	27.9077	27.5388		0.120729	0.167801	0.109074	0.114854	0.118111
11.1961	23.5036	22.9812	27.6581	27.82	27.4449		0.120477	0.167481	0.108752	0.114493	0.117708
11.2033	23.4556	22.9386	27.5796	27.734	27.3547		0.120231	0.167171	0.108443	0.114139	0.117322
11.2105	23.4087	22.8977	27.5041	27.6494	27.2679		0.119991	0.166873	0.108147	0.11379	0.116949
11.2177	23.3632	22.8585	27.4313	27.5662	27.184		0.119758	0.166587	0.10786	0.113448	0.11659
11.2249	23.3194	22.8213	27.3609	27.4847	27.1026		0.119533	0.166316	0.107583	0.113113	0.116241
11.2321	23.2774	22.7862	27.2925	27.4053	27.0234		0.119318	0.16606	0.107314	0.112786	0.115901
11.2393	23.2369	22.7531	27.2259	27.3283	26.946		0.11911	0.165819	0.107052	0.112469	0.115569
11.2465	23.1978	22.7219	27.1608	27.254	26.8703		0.11891	0.165592	0.106797	0.112163	0.115244
11.2537	23.1596	22.6919	27.097	27.1827	26.7962		0.118714	0.165373	0.106546	0.11187	0.114926
11.2609	23.1222	22.6626	27.0344	27.1144	26.7237		0.118522	0.165159	0.1063	0.111589	0.114615
11.2681	23.0856	22.6333	26.9728	27.0491	26.6528		0.118335	0.164946	0.106057	0.11132	0.114311
11.2753	23.05	22.6036	26.9124	26.9865	26.5836		0.118152	0.164729	0.10582	0.111063	0.114015
11.2825	23.0154	22.573	26.8532	26.9265	26.5163		0.117975	0.164506	0.105587	0.110815	0.113726
11.2897	22.9817	22.5411	26.7953	26.8684	26.451		0.117802	0.164274	0.105359	0.110576	0.113446
11.2969	22.9489	22.508	26.7385	26.8122	26.3879		0.117634	0.164033	0.105136	0.110345	0.113175
11.3041	22.917	22.4738	26.6831	26.7575	26.3271		0.11747	0.163784	0.104918	0.11012	0.112914
11.3113	22.8858	22.4391	26.6289	26.7041	26.2686		0.117311	0.16353	0.104705	0.1099	0.112664
11.3185	22.8554	22.4044	26.5761	26.6517	26.2125		0.117155	0.163277	0.104498	0.109684	0.112423
11.3257	22.8259	22.3702	26.5246	26.6001	26.159		0.117003	0.163028	0.104295	0.109472	0.112193
11.3329	22.7975	22.337	26.4745	26.5491	26.1078		0.116858	0.162787	0.104098	0.109262	0.111974
11.3401	22.7706	22.3051	26.4258	26.4989	26.0586		0.11672	0.162554	0.103907	0.109056	0.111763
11.3473	22.7452	22.2746	26.3786	26.4495	26.0109		0.11659	0.162332	0.103721	0.108852	0.111558
11.3545	22.7208	22.2456	26.3329	26.4011	25.9643		0.116465	0.16212	0.103541	0.108653	0.111358
11.3617	22.6973	22.2177	26.2886	26.3538	25.9184		0.116344	0.161917	0.103367	0.108458	0.111162
11.3689	22.6743	22.1907	26.2458	26.3075	25.873		0.116226	0.16172	0.103199	0.108268	0.110967
11.3761	22.6513	22.1645	26.2044	26.2622	25.8278		0.116109	0.16153	0.103036	0.108081	0.110773
11.3833	22.6279	22.1393	26.1643	26.2176	25.7827		0.115989	0.161346	0.102878	0.107898	0.11058
11.3905	22.6036	22.1152	26.1253	26.1736	25.738		0.115864	0.16117	0.102725	0.107717	0.110388
11.3977	22.5785	22.0927	26.0872	26.1302	25.6938		0.115735	0.161006	0.102575	0.107538	0.110198
11.4049	22.553	22.0721	26.0498	26.0871	25.6505		0.115604	0.160856	0.102428	0.107361	0.110012
11.4121	22.5278	22.0537	26.013	26.0446	25.6082		0.115476	0.160722	0.102283	0.107186	0.109831
11.4193	22.5038	22.0381	25.9767	26.0026	25.5671		0.115352	0.160608	0.102141	0.107013	0.109655
11.4265	22.4813	22.0255	25.9408	25.9616	25.5271		0.115237	0.160516	0.101999	0.106844	0.109483
11.4337	22.4604	22.0161	25.9051	25.9217	25.4881		0.11513	0.160448	0.101859	0.10668	0.109316
11.4409	22.4414	22.0099	25.8698	25.8832	25.4498		0.115032	0.160403	0.10172	0.106522	0.109152
11.4481	22.4239	22.0066	25.8349	25.8461	25.4122		0.114943	0.160379	0.101583	0.106369	0.10899
11.4553	22.4075	22.0059	25.8005	25.8102	25.375		0.114859	0.160374	0.101448	0.106221	0.108831
11.4625	22.3916	22.0074	25.7667	25.7753	25.338		0.114777	0.160384	0.101315	0.106078	0.108672
11.4697	22.3752	22.0106	25.7335	25.741	25.3012		0.114693	0.160408	0.101184	0.105937	0.108514
11.4769	22.3582	22.015	25.701	25.7071	25.2646		0.114606	0.16044	0.101057	0.105797	0.108357
11.4841	22.3405	22.02	25.6694	25.6733	25.2283		0.114516	0.160476	0.100932	0.105658	0.108202
11.4913	22.3224	22.025	25.6386	25.6395	25.1927		0.114423	0.160513	0.100811	0.105519	0.108049
11.4985	22.3041	22.0299	25.6087	25.6057	25.1581		0.114329	0.160549	0.100694	0.10538	0.107901
11.5057	22.2859	22.0345	25.5795	25.5719	25.1246		0.114236	0.160582	0.100579	0.105241	0.107757
11.5129	22.2684	22.0389	25.5511	25.5383	25.0927		0.114146	0.160614	0.100467	0.105102	0.10762
11.5201	22.2521	22.0432	25.5235	25.505	25.0623		0.114062	0.160645	0.100359	0.104965	0.10749
11.5273	22.237	22.0475	25.4968	25.4721	25.0337		0.113985	0.160677	0.100254	0.10483	0.107367
11.5345	22.2233	22.0523	25.4712	25.4397	25.0066		0.113914	0.160712	0.100153	0.104696	0.107251
11.5417	22.2104	22.0577	25.4466	25.4078	24.9808		0.113848	0.160751	0.100056	0.104565	0.10714
11.5489	22.1979	22.0637	25.4229	25.3767	24.956		0.113784	0.160795	0.0999631	0.104437	0.107034
11.5561	22.1856	22.0706	25.4	25.3466	24.9318		0.113722	0.160845	0.0998731	0.104313	0.10693
11.5633	22.1733	22.0783	25.3779	25.3174	24.9077		0.113658	0.160901	0.0997861	0.104193	0.106827
11.5705	22.1606	22.0867	25.3563	25.2891	24.8836		0.113593	0.160962	0.0997013	0.104077	0.106724
11.5777	22.1473	22.0956	25.3349	25.2619	24.8594		0.113525	0.161027	0.0996173	0.103965	0.10662
11.5849	22.1333	22.1047	25.3133	25.2357	24.8351		0.113453	0.161094	0.0995323	0.103857	0.106515
11.5921	22.1186	22.1136	25.2912	25.2105	24.8107		0.113378	0.161158	0.0994454	0.103753	0.106411
11.5993	22.1035	22.1216	25.2684	25.1861	24.7865		0.113301	0.161217	0.0993558	0.103653	0.106307
11.6065	22.0883	22.1287	25.2449	25.1619	24.7624		0.113223	0.161268	0.0992634	0.103553	0.106204
11.6137	22.0733	22.1344	25.2207	25.1376	24.7387		0.113146	0.16131	0.099168	0.103453	0.106102
11.6209	22.0587	22.1387	25.1957	25.113	24.7154		0.113071	0.161342	0.0990697	0.103352	0.106002
11.6281	22.0447	22.1417	25.17	25.088	24.6924		0.112999	0.161363	0.098969	0.103249	0.105903
11.6353	22.0319	22.1434	25.1441	25.0626	24.6695		0.112933	0.161375	0.098867	0.103144	0.105805
11.6425	22.0203	22.1442	25.1183	25.0369	24.6464		0.112874	0.161381	0.0987654	0.103039	0.105706
11.6497	22.0103	22.1447	25.093	25.011	24.6229		0.112823	0.161385	0.0986659	0.102932	0.105605
11.6569	22.0017	22.1455	25.0686	24.9852	24.5988		0.112779	0.161391	0.09857	0.102826	0.105502
11.6641	21.9943	22.147	25.0454	24.96	24.5742		0.112741	0.161401	0.0984789	0.102722	0.105396
11.6713	21.9878	22.1494	25.0237	24.9357	24.5492		0.112708	0.161419	0.0983935	0.102622	0.105289
11.6785	21.9819	22.1527	25.0036	24.9125	24.5239		0.112677	0.161444	0.0983143	0.102527	0.10518
11.6857	21.9762	22.157	24.985	24.89	24.4984		0.112648	0.161475	0.0982413	0.102434	0.105071
11.6929	21.9706	22.1622	24.9678	24.8683	24.4731		0.112619	0.161512	0.0981736	0.102345	0.104963
11.7001	21.965	22.1681	24.9515	24.847	24.4482		0.112591	0.161556	0.0981097	0.102257	0.104856
11.7073	21.9594	22.1746	24.9359	24.826	24.424		0.112562	0.161603	0.0980482	0.102171	0.104752
11.7145	21.9538	22.1813	24.9205	24.8051	24.4008		0.112533	0.161652	0.0979879	0.102085	0.104653
11.7217	21.9483	22.188	24.9052	24.7843	24.3786		0.112505	0.161701	0.0979277	0.101999	0.104557
11.7289	21.9429	22.1943	24.8896	24.7638	24.3572		0.112477	0.161747	0.0978663	0.101915	0.104466
11.7361	21.9376	22.2001	24.8735	24.7437	24.3366		0.11245	0.161789	0.0978028	0.101832	0.104377
11.7433	21.9323	22.2051	24.8565	24.7242	24.3166		0.112423	0.161825	0.097736	0.101752	0.104292
11.7505	21.9268	22.2093	24.8385	24.7055	24.2973		0.112395	0.161856	0.0976655	0.101675	0.104209
11.7577	21.921	22.2125	24.8196	24.6873	24.2787		0.112365	0.161879	0.0975912	0.1016	0.104129
11.7649	21.915	22.2149	24.7998	24.6695	24.2606		0.112334	0.161896	0.0975133	0.101527	0.104051
11.7721	21.9089	22.2163	24.7792	24.6521	24.2429		0.112303	0.161907	0.0974323	0.101455	0.103976
11.7793	21.9031	22.2171	24.7582	24.6347	24.2258		0.112273	0.161913	0.0973495	0.101384	0.103902
11.7865	21.8977	22.2175	24.7372	24.6173	24.2092		0.112245	0.161916	0.0972669	0.101312	0.103831
11.7937	21.8929	22.2176	24.7168	24.6	24.1932		0.112221	0.161917	0.0971866	0.101241	0.103762
11.8009	21.8889	22.2177	24.6975	24.5828	24.1778		0.1122	0.161917	0.097111	0.10117	0.103696
11.8081	21.8858	22.2176	24.6797	24.566	24.1628		0.112184	0.161917	0.0970411	0.101101	0.103632
11.8153	21.8834	22.2175	24.6635	24.5499	24.1481		0.112173	0.161916	0.0969771	0.101034	0.103569
11.8225	21.8816	22.2173	24.6486	24.5344	24.1334		0.112163	0.161914	0.0969185	0.100971	0.103506
11.8297	21.8801	22.2172	24.6347	24.5194	24.1187		0.112155	0.161914	0.0968639	0.100909	0.103443
11.8369	21.8785	22.2174	24.6213	24.5048	24.1041		0.112147	0.161915	0.0968111	0.100849	0.10338
11.8441	21.8767	22.2178	24.6077	24.4903	24.0896		0.112138	0.161918	0.0967579	0.100789	0.103318
11.8513	21.8746	22.2183	24.5935	24.4753	24.0752		0.112127	0.161921	0.096702	0.100728	0.103256
11.8585	21.8718	22.2185	24.5783	24.4598	24.061		0.112113	0.161923	0.0966423	0.100664	0.103195
11.8657	21.8683	22.2181	24.5622	24.4435	24.0472		0.112095	0.16192	0.0965789	0.100597	0.103136
11.8729	21.864	22.2169	24.5453	24.4265	24.0338		0.112073	0.161911	0.0965125	0.100527	0.103079
11.8801	21.8588	22.2145	24.528	24.4092	24.0209		0.112046	0.161894	0.0964445	0.100455	0.103023
11.8873	21.8527	22.2108	24.5107	24.3917	24.0082		0.112015	0.161867	0.0963766	0.100383	0.102969
11.8945	21.846	22.2057	24.4939	24.3744	23.9958		0.11198	0.16183	0.0963104	0.100312	0.102916
11.9017	21.8385	22.1997	24.4779	24.3577	23.9834		0.111942	0.161786	0.0962476	0.100244	0.102863
11.9089	21.8304	22.1934	24.4632	24.3419	23.971		0.111901	0.16174	0.0961895	0.100178	0.102809
11.9161	21.8219	22.1876	24.4498	24.3271	23.9584		0.111857	0.161698	0.0961368	0.100118	0.102755
11.9233	21.8131	22.183	24.4376	24.3134	23.9457		0.111812	0.161664	0.096089	0.100061	0.102701
11.9305	21.8045	22.1799	24.4265	24.3008	23.933		0.111768	0.161642	0.0960452	0.100009	0.102646
11.9377	21.7963	22.1783	24.416	24.2891	23.9204		0.111726	0.16163	0.096004	0.0999611	0.102592
11.9449	21.7888	22.178	24.4058	24.2781	23.908		0.111687	0.161627	0.095964	0.0999161	0.102539
11.9521	21.7821	22.1783	24.3956	24.2679	23.8958		0.111653	0.16163	0.0959238	0.0998742	0.102487
11.9593	21.7765	22.1787	24.3849	24.2583	23.8838		0.111624	0.161633	0.0958817	0.0998347	0.102435
11.9665	21.772	22.1784	24.3734	24.2491	23.8722		0.111601	0.16163	0.0958365	0.0997967	0.102385
11.9737	21.7688	22.1767	24.3609	24.2401	23.8607		0.111585	0.161619	0.0957876	0.0997595	0.102336
11.9809	21.7666	22.1737	24.3477	24.2311	23.8493		0.111573	0.161596	0.0957355	0.0997224	0.102288
11.9881	21.7649	22.1694	24.334	24.222	23.8379		0.111565	0.161565	0.0956818	0.0996849	0.102239
11.9953	21.7633	22.1644	24.3204	24.2128	23.8265		0.111557	0.161529	0.0956281	0.0996471	0.102189
12.0025	21.7614	22.1593	24.3071	24.2034	23.8151		0.111547	0.161491	0.0955759	0.0996087	0.102141
12.0097	21.7589	22.1545	24.2945	24.1941	23.8041		0.111534	0.161456	0.0955264	0.0995701	0.102093
12.0169	21.7556	22.1505	24.2828	24.1848	23.7936		0.111517	0.161427	0.0954802	0.0995321	0.102048
12.0241	21.7512	22.1474	24.2719	24.176	23.7839		0.111495	0.161405	0.0954373	0.0994956	0.102007
12.0313	21.7458	22.1455	24.2618	24.1677	23.7754		0.111467	0.161391	0.0953977	0.0994615	0.10197
12.0385	21.7395	22.1446	24.2523	24.16	23.7682		0.111435	0.161384	0.0953604	0.09943	0.10194
12.0457	21.7326	22.1442	24.2432	24.1528	23.7627		0.111399	0.161381	0.0953245	0.0994005	0.101916
12.0529	21.7253	22.144	24.2341	24.1459	23.7585		0.111362	0.16138	0.0952886	0.0993719	0.101898
12.0601	21.7178	22.1433	24.2247	24.1389	23.7556		0.111323	0.161375	0.095252	0.0993429	0.101885
12.0673	21.7103	22.1417	24.2152	24.1314	23.7534		0.111285	0.161363	0.0952146	0.0993122	0.101876
12.0745	21.7029	22.1388	24.2055	24.1232	23.7514		0.111247	0.161342	0.0951765	0.0992784	0.101868
12.0817	21.6961	22.1348	24.1958	24.114	23.7491		0.111212	0.161313	0.0951384	0.0992405	0.101858
12.0889	21.6896	22.1296	24.1862	24.1037	23.7457		0.111179	0.161275	0.0951004	0.0991982	0.101843
12.0961	21.6834	22.1233	24.1764	24.0924	23.741		0.111147	0.161229	0.0950621	0.0991519	0.101823
12.1033	21.6772	22.1161	24.1666	24.0805	23.7344		0.111115	0.161177	0.0950234	0.0991028	0.101795
12.1105	21.6709	22.1087	24.1567	24.0682	23.726		0.111083	0.161123	0.0949843	0.0990521	0.101759
12.1177	21.6647	22.1015	24.1466	24.0557	23.7158		0.111051	0.16107	0.0949448	0.0990009	0.101715
12.1249	21.6586	22.095	24.1364	24.0432	23.7039		0.11102	0.161023	0.0949047	0.0989493	0.101664
12.1321	21.653	22.0891	24.126	24.0306	23.691		0.110991	0.16098	0.0948639	0.0988973	0.101609
12.1393	21.6481	22.0838	24.1154	24.0177	23.6777		0.110966	0.160941	0.094822	0.0988444	0.101551
12.1465	21.6444	22.0788	24.1045	24.0046	23.6643		0.110947	0.160905	0.0947794	0.0987905	0.101494
12.1537	21.6422	22.0738	24.0937	23.9913	23.6512		0.110936	0.160869	0.0947369	0.0987355	0.101438
12.1609	21.6415	22.0688	24.0832	23.9776	23.6386		0.110932	0.160832	0.0946953	0.0986792	0.101384
12.1681	21.642	22.0636	24.0729	23.9637	23.6265		0.110935	0.160794	0.094655	0.0986222	0.101332
12.1753	21.6433	22.0579	24.0629	23.9499	23.615		0.110942	0.160753	0.0946157	0.0985652	0.101282
12.1825	21.6446	22.0519	24.0531	23.9364	23.6039		0.110948	0.160709	0.0945772	0.0985097	0.101235
12.1897	21.6452	22.0457	24.0434	23.9236	23.593		0.110951	0.160664	0.0945391	0.0984572	0.101188
12.1969	21.6445	22.0397	24.0338	23.9119	23.5824		0.110948	0.16062	0.0945012	0.0984089	0.101142
12.2041	21.6423	22.0345	24.0241	23.9013	23.5718		0.110936	0.160582	0.094463	0.0983655	0.101097
12.2113	21.6385	22.0303	24.0142	23.8919	23.5617		0.110917	0.160551	0.0944243	0.0983267	0.101054
12.2185	21.6335	22.0273	24.0041	23.8835	23.5519		0.110891	0.160529	0.0943845	0.0982921	0.101012
12.2257	21.6274	22.0254	23.9937	23.8758	23.5426		0.11086	0.160516	0.0943436	0.0982605	0.100972
12.2329	21.6208	22.0246	23.9831	23.8685	23.5335		0.110826	0.16051	0.0943017	0.0982303	0.100933
12.2401	21.6137	22.0243	23.9722	23.8611	23.5246		0.11079	0.160507	0.0942591	0.0981997	0.100895
12.2473	21.6064	22.0242	23.9613	23.8531	23.5157		0.110753	0.160507	0.0942161	0.0981668	0.100856
12.2545	21.5989	22.0237	23.9503	23.8442	23.5069		0.110714	0.160503	0.0941731	0.0981304	0.100819
12.2617	21.5911	22.0226	23.9394	23.8344	23.4982		0.110674	0.160495	0.0941302	0.0980901	0.100781
12.2689	21.5829	22.0204	23.9287	23.8237	23.4896		0.110632	0.160479	0.0940878	0.0980459	0.100745
12.2761	21.5744	22.0171	23.9181	23.8122	23.4814		0.110588	0.160455	0.0940465	0.0979986	0.100709
12.2833	21.5658	22.013	23.9081	23.8003	23.4736		0.110544	0.160425	0.0940068	0.0979496	0.100676
12.2905	21.5574	22.0085	23.8986	23.7885	23.4664		0.110501	0.160392	0.0939696	0.0979012	0.100645
12.2977	21.5498	22.004	23.8898	23.7774	23.4597		0.110462	0.16036	0.093935	0.0978553	0.100617
12.3049	21.5431	22.0001	23.8817	23.7672	23.4531		0.110428	0.160331	0.093903	0.0978136	0.100588
12.3121	21.5374	21.997	23.874	23.7583	23.4462		0.110399	0.160309	0.0938729	0.0977767	0.100558
12.3193	21.5327	21.9949	23.8667	23.7505	23.4385		0.110374	0.160293	0.093844	0.0977448	0.100525
12.3265	21.5285	21.9937	23.8594	23.7439	23.43		0.110353	0.160285	0.0938154	0.0977173	0.100489
12.3337	21.5247	21.9936	23.8518	23.7379	23.4208		0.110334	0.160284	0.0937857	0.0976927	0.10045
12.3409	21.5209	21.9943	23.8437	23.7322	23.4111		0.110314	0.160289	0.0937538	0.0976692	0.100408
12.3481	21.5171	21.9956	23.8348	23.7261	23.4011		0.110295	0.160299	0.0937189	0.0976443	0.100365
12.3553	21.5131	21.9974	23.8251	23.7193	23.3912		0.110274	0.160311	0.0936808	0.0976163	0.100323
12.3625	21.5092	21.9992	23.8148	23.7115	23.382		0.110254	0.160325	0.0936402	0.0975841	0.100283
12.3697	21.5054	22.001	23.8042	23.7026	23.3737		0.110235	0.160338	0.0935984	0.0975475	0.100248
12.3769	21.5019	22.0025	23.7936	23.6927	23.3663		0.110217	0.160349	0.0935567	0.0975068	0.100216
12.3841	21.4987	22.0034	23.7834	23.6819	23.3595		0.1102	0.160356	0.0935167	0.0974624	0.100187
12.3913	21.4953	22.0035	23.7739	23.6705	23.3528		0.110183	0.160356	0.0934792	0.0974152	0.100158
12.3985	21.4915	22.0025	23.7652	23.6587	23.3458		0.110163	0.160349	0.0934451	0.0973666	0.100128
12.4057	21.4865	22.0002	23.7574	23.6469	23.3381		0.110138	0.160332	0.0934146	0.0973182	0.100095
12.4129	21.48	21.9969	23.7505	23.6354	23.3295		0.110104	0.160308	0.0933875	0.0972709	0.100058
12.4201	21.4719	21.9928	23.7443	23.6243	23.32		0.110063	0.160278	0.0933628	0.0972254	0.100017
12.4273	21.4627	21.9883	23.7382	23.6137	23.3094		0.110016	0.160245	0.093339	0.0971816	0.0999717
12.4345	21.453	21.9838	23.732	23.6035	23.2978		0.109966	0.160212	0.0933145	0.0971397	0.0999222
12.4417	21.4438	21.9796	23.7253	23.5938	23.2857		0.109919	0.160182	0.093288	0.0970999	0.0998701
12.4489	21.4359	21.9763	23.7179	23.5846	23.2733		0.109879	0.160158	0.0932589	0.0970618	0.0998169
12.4561	21.4301	21.9739	23.7097	23.5756	23.261		0.109849	0.16014	0.0932269	0.0970247	0.0997642
12.4633	21.4265	21.9724	23.7009	23.5665	23.2491		0.10983	0.160129	0.0931922	0.0969872	0.0997131
12.4705	21.4251	21.9715	23.6916	23.557	23.2377		0.109823	0.160123	0.0931557	0.0969485	0.0996642
12.4777	21.425	21.9708	23.6822	23.5472	23.2268		0.109823	0.160118	0.0931188	0.0969079	0.0996174
12.4849	21.4251	21.9699	23.6731	23.5369	23.2164		0.109823	0.160111	0.093083	0.0968655	0.0995729
12.4921	21.4243	21.9685	23.6646	23.526	23.2065		0.109819	0.160101	0.0930494	0.0968209	0.0995305
12.4993	21.4218	21.9664	23.6565	23.5148	23.1971		0.109806	0.160085	0.0930177	0.0967745	0.0994902
12.5065	21.4175	21.9634	23.6487	23.5032	23.1881		0.109784	0.160064	0.0929871	0.096727	0.0994514
12.5137	21.4113	21.9595	23.6408	23.4918	23.1793		0.109752	0.160035	0.0929561	0.09668	0.0994137
12.5209	21.4039	21.9549	23.6325	23.4808	23.1706		0.109714	0.160002	0.0929232	0.0966347	0.0993766
12.5281	21.3959	21.9499	23.6232	23.4704	23.1622		0.109673	0.159966	0.0928869	0.0965921	0.0993405
12.5353	21.3881	21.9449	23.6129	23.4607	23.1541		0.109633	0.159929	0.0928462	0.0965522	0.0993059
12.5425	21.3812	21.9402	23.6013	23.4515	23.1466		0.109598	0.159894	0.0928006	0.0965143	0.0992734
12.5497	21.3757	21.9357	23.5887	23.4427	23.1395		0.10957	0.159862	0.092751	0.0964779	0.0992431
12.5569	21.3716	21.9315	23.5754	23.4339	23.1328		0.109549	0.159831	0.0926989	0.0964419	0.0992146
12.5641	21.3686	21.9275	23.5622	23.4249	23.1264		0.109534	0.159802	0.092647	0.0964049	0.0991868
12.5713	21.3662	21.9235	23.5497	23.4153	23.1198		0.109521	0.159773	0.0925977	0.0963651	0.0991586
12.5785	21.364	21.9196	23.5382	23.4048	23.113		0.10951	0.159745	0.0925527	0.0963218	0.0991294
12.5857	21.3616	21.9157	23.5282	23.3933	23.1057		0.109498	0.159716	0.0925131	0.0962747	0.0990984
12.5929	21.359	21.9118	23.5196	23.3812	23.098		0.109485	0.159688	0.0924793	0.096225	0.0990651
12.6001	21.3562	21.9078	23.5124	23.3688	23.0896		0.10947	0.159658	0.0924509	0.0961739	0.0990293
12.6073	21.3532	21.9038	23.5063	23.3564	23.0808		0.109454	0.159629	0.0924273	0.0961228	0.0989913
12.6145	21.3501	21.9001	23.5012	23.3445	23.0716		0.109439	0.159602	0.092407	0.0960737	0.0989521
12.6217	21.3472	21.8968	23.4964	23.3335	23.0626		0.109424	0.159579	0.0923884	0.0960287	0.0989134
12.6289	21.3446	21.8941	23.4918	23.3239	23.0541		0.10941	0.159559	0.0923699	0.0959891	0.0988767
12.6361	21.3423	21.892	23.4868	23.3158	23.0462		0.109399	0.159543	0.0923506	0.0959556	0.0988432
12.6433	21.3401	21.8902	23.4816	23.309	23.0391		0.109388	0.15953	0.0923301	0.0959277	0.0988127
12.6505	21.3378	21.8887	23.4761	23.3033	23.0325		0.109376	0.159519	0.0923085	0.095904	0.0987841
12.6577	21.3352	21.8872	23.4704	23.2981	23.0259		0.109362	0.159509	0.0922861	0.0958828	0.098756
12.6649	21.3319	21.8857	23.4646	23.293	23.0191		0.109345	0.159498	0.0922631	0.095862	0.0987268
12.6721	21.3279	21.8839	23.4587	23.2877	23.0117		0.109325	0.159484	0.0922398	0.0958398	0.0986952
12.6793	21.3233	21.8815	23.4527	23.2815	23.0036		0.109301	0.159467	0.0922163	0.0958147	0.0986604
12.6865	21.3179	21.8782	23.4466	23.2746	22.9947		0.109274	0.159443	0.0921924	0.0957862	0.098622
12.6937	21.3119	21.8741	23.4403	23.267	22.985		0.109243	0.159413	0.0921675	0.0957549	0.0985803
12.7009	21.3055	21.8693	23.4334	23.259	22.9747		0.10921	0.159378	0.0921405	0.0957218	0.0985364
12.7081	21.2991	21.8639	23.4257	23.2509	22.9644		0.109177	0.159338	0.09211	0.0956884	0.0984922
12.7153	21.2929	21.8582	23.4169	23.243	22.9545		0.109145	0.159297	0.0920755	0.0956559	0.0984496
12.7225	21.2873	21.8526	23.407	23.2355	22.9452		0.109117	0.159256	0.0920367	0.0956253	0.0984097
12.7297	21.2826	21.8472	23.3962	23.2287	22.9366		0.109093	0.159217	0.0919941	0.095597	0.098373
12.7369	21.2791	21.8425	23.3847	23.2222	22.9287		0.109075	0.159183	0.0919489	0.0955705	0.0983392
12.7441	21.2768	21.8385	23.3729	23.2159	22.9213		0.109063	0.159154	0.0919028	0.0955445	0.0983074
12.7513	21.2756	21.8351	23.3614	23.2092	22.9142		0.109057	0.159129	0.0918574	0.095517	0.0982769
12.7585	21.2753	21.8322	23.3505	23.2017	22.9072		0.109055	0.159108	0.0918145	0.0954859	0.0982468
12.7657	21.2754	21.8293	23.3404	23.1929	22.9001		0.109056	0.159087	0.0917748	0.0954497	0.0982164
12.7729	21.2756	21.8263	23.3311	23.1825	22.8929		0.109057	0.159065	0.0917383	0.0954072	0.0981855
12.7801	21.2753	21.8229	23.3225	23.1705	22.8855		0.109055	0.15904	0.0917044	0.0953578	0.0981537
12.7873	21.2742	21.8189	23.3143	23.157	22.8778		0.109049	0.159011	0.091672	0.095302	0.0981208
12.7945	21.2719	21.8145	23.3061	23.1422	22.8698		0.109038	0.158978	0.09164	0.0952414	0.0980864
12.8017	21.2686	21.8096	23.2977	23.1268	22.8616		0.109021	0.158943	0.0916071	0.0951778	0.0980511
12.8089	21.2644	21.8045	23.2889	23.1113	22.8533		0.108999	0.158905	0.0915721	0.095114	0.0980156
12.8161	21.2596	21.7993	23.2793	23.0963	22.8451		0.108975	0.158868	0.0915344	0.0950522	0.0979806
12.8233	21.2545	21.7943	23.2689	23.0822	22.8371		0.108949	0.158832	0.0914938	0.0949942	0.0979462
12.8305	21.2496	21.7897	23.2579	23.0691	22.8292		0.108923	0.158798	0.0914504	0.0949404	0.0979121
12.8377	21.2452	21.7855	23.2463	23.057	22.8211		0.108901	0.158767	0.0914048	0.0948905	0.0978777
12.8449	21.2414	21.7819	23.2343	23.0456	22.813		0.108881	0.158741	0.0913577	0.0948435	0.0978426
12.8521	21.2382	21.7791	23.2221	23.0345	22.8044		0.108865	0.15872	0.0913095	0.094798	0.0978058
12.8593	21.2355	21.7771	23.2096	23.0234	22.795		0.108851	0.158706	0.0912606	0.0947524	0.0977657
12.8665	21.2331	21.7759	23.1971	23.012	22.7845		0.108839	0.158697	0.0912112	0.0947053	0.0977204
12.8737	21.2306	21.7752	23.1844	22.9999	22.7724		0.108826	0.158692	0.0911613	0.0946556	0.0976687
12.8809	21.2279	21.7746	23.1716	22.9871	22.7589		0.108812	0.158688	0.0911109	0.0946029	0.0976108
12.8881	21.2246	21.7739	23.1587	22.9739	22.7442		0.108795	0.158683	0.0910602	0.0945485	0.0975479
12.8953	21.2205	21.7726	23.1457	22.9605	22.7288		0.108775	0.158673	0.0910094	0.0944936	0.0974818
12.9025	21.2158	21.7704	23.133	22.9474	22.7132		0.10875	0.158657	0.0909593	0.0944395	0.0974147
12.9097	21.2103	21.7673	23.1207	22.9346	22.6978		0.108722	0.158634	0.0909107	0.0943868	0.0973485
12.9169	21.2042	21.763	23.109	22.9221	22.6829		0.108691	0.158604	0.0908648	0.0943356	0.0972847
12.9241	21.1978	21.7579	23.0982	22.9101	22.6686		0.108658	0.158566	0.0908223	0.0942858	0.0972235
12.9313	21.1911	21.7523	23.0884	22.8983	22.6548		0.108623	0.158525	0.0907838	0.0942373	0.0971641
12.9385	21.1843	21.7466	23.0794	22.8866	22.6409		0.108589	0.158484	0.0907486	0.0941892	0.0971046
12.9457	21.1777	21.7414	23.071	22.8747	22.6266		0.108555	0.158446	0.0907154	0.0941402	0.0970435
12.9529	21.1713	21.737	23.0625	22.8622	22.6117		0.108522	0.158414	0.0906822	0.0940891	0.0969795
12.9601	21.1652	21.7334	23.0536	22.8491	22.596		0.108491	0.158388	0.090647	0.0940351	0.0969121
12.9673	21.1592	21.7307	23.0437	22.8353	22.5795		0.10846	0.158368	0.0906083	0.0939782	0.0968413
12.9745	21.1536	21.7287	23.0327	22.8208	22.5625		0.108432	0.158354	0.0905651	0.0939184	0.0967683
12.9817	21.1486	21.7274	23.0206	22.8056	22.5454		0.108406	0.158344	0.0905173	0.093856	0.0966952
12.9889	21.1441	21.7263	23.0076	22.79	22.529		0.108383	0.158336	0.0904661	0.0937919	0.0966248
12.9961	21.1402	21.7253	22.9941	22.7743	22.5138		0.108363	0.158328	0.0904133	0.0937272	0.0965593
13.0033	21.137	21.7239	22.981	22.7589	22.4998		0.108347	0.158319	0.0903615	0.0936639	0.0964996
13.0105	21.1345	21.7223	22.9686	22.7444	22.4871		0.108333	0.158306	0.0903128	0.093604	0.0964451
13.0177	21.1325	21.7203	22.9574	22.7311	22.4755		0.108323	0.158292	0.0902687	0.0935493	0.0963953
13.0249	21.1311	21.7181	22.9475	22.7193	22.4648		0.108316	0.158276	0.0902299	0.0935009	0.0963493
13.0321	21.1302	21.7157	22.9389	22.7093	22.4547		0.108312	0.158259	0.0901961	0.0934598	0.0963061
13.0393	21.1295	21.7134	22.9314	22.7012	22.4451		0.108308	0.158242	0.0901664	0.0934261	0.0962648
13.0465	21.1291	21.7112	22.9244	22.6946	22.4356		0.108306	0.158226	0.0901391	0.0933993	0.0962242
13.0537	21.129	21.709	22.9177	22.6894	22.4263		0.108306	0.15821	0.0901128	0.0933776	0.0961842
13.0609	21.1295	21.7068	22.911	22.6847	22.4172		0.108308	0.158194	0.0900864	0.0933585	0.0961454
13.0681	21.1306	21.7043	22.9042	22.6801	22.4088		0.108313	0.158176	0.0900596	0.0933393	0.0961092
13.0753	21.1324	21.7014	22.8972	22.675	22.4012		0.108323	0.158154	0.0900322	0.0933183	0.0960765
13.0825	21.1349	21.698	22.8903	22.6692	22.3946		0.108335	0.15813	0.0900049	0.0932947	0.0960482
13.0897	21.1377	21.6943	22.8835	22.6628	22.389		0.10835	0.158103	0.0899782	0.0932685	0.0960243
13.0969	21.1406	21.6905	22.877	22.6558	22.3845		0.108365	0.158075	0.0899528	0.0932396	0.0960049
13.1041	21.1435	21.6866	22.8711	22.6483	22.3809		0.108379	0.158047	0.0899296	0.0932085	0.0959894
13.1113	21.1458	21.6829	22.8659	22.6404	22.3779		0.108392	0.15802	0.089909	0.0931761	0.0959767
13.1185	21.1476	21.6795	22.8613	22.6326	22.3754		0.1084	0.157995	0.0898911	0.0931438	0.0959658
13.1257	21.1485	21.6763	22.8574	22.625	22.3728		0.108405	0.157971	0.0898757	0.0931129	0.095955
13.1329	21.1485	21.6732	22.854	22.6181	22.3701		0.108405	0.157949	0.0898624	0.0930841	0.0959431
13.1401	21.1479	21.67	22.8512	22.6116	22.3667		0.108402	0.157926	0.0898513	0.0930574	0.0959287
13.1473	21.1472	21.6665	22.849	22.6055	22.3624		0.108398	0.1579	0.0898424	0.0930322	0.0959103
13.1545	21.1466	21.6624	22.8472	22.5997	22.357		0.108395	0.15787	0.0898356	0.0930088	0.0958868
13.1617	21.1464	21.6579	22.8459	22.5945	22.3502		0.108394	0.157838	0.0898306	0.0929874	0.0958578
13.1689	21.1467	21.6533	22.845	22.59	22.3423		0.108396	0.157804	0.0898267	0.0929686	0.0958239
13.1761	21.1476	21.649	22.8441	22.5861	22.3335		0.108401	0.157772	0.0898232	0.0929525	0.0957863
13.1833	21.1491	21.6452	22.8431	22.5827	22.3244		0.108408	0.157745	0.0898195	0.0929385	0.0957472
13.1905	21.151	21.6424	22.8419	22.5797	22.3153		0.108418	0.157724	0.0898148	0.0929261	0.0957084
13.1977	21.153	21.6405	22.8403	22.5769	22.307		0.108428	0.15771	0.0898085	0.0929149	0.0956725
13.2049	21.155	21.6397	22.8381	22.5744	22.2997		0.108439	0.157705	0.0897999	0.0929046	0.0956415
13.2121	21.1565	21.64	22.8352	22.572	22.2941		0.108446	0.157707	0.0897885	0.0928945	0.0956171
13.2193	21.1574	21.6411	22.8316	22.5693	22.29		0.108451	0.157715	0.0897743	0.0928835	0.0955999
13.2265	21.1576	21.6426	22.8274	22.5662	22.2874		0.108452	0.157726	0.0897576	0.0928708	0.0955887
13.2337	21.1573	21.6442	22.8227	22.5627	22.2858		0.10845	0.157737	0.0897391	0.0928562	0.0955816
13.2409	21.1567	21.6454	22.8177	22.5587	22.2845		0.108447	0.157746	0.0897196	0.0928397	0.095576
13.2481	21.1564	21.6462	22.8127	22.5543	22.2831		0.108446	0.157752	0.0896999	0.0928217	0.0955699
13.2553	21.1565	21.6464	22.8078	22.5497	22.2813		0.108446	0.157753	0.0896808	0.092803	0.0955622
13.2625	21.1577	21.6458	22.8033	22.5452	22.2789		0.108452	0.15775	0.0896629	0.0927844	0.0955522
13.2697	21.16	21.6445	22.7992	22.5411	22.2761		0.108464	0.15774	0.089647	0.0927674	0.09554
13.2769	21.1636	21.6425	22.7959	22.5377	22.273		0.108483	0.157725	0.0896339	0.0927533	0.0955266
13.2841	21.1684	21.64	22.7935	22.5352	22.2699		0.108507	0.157707	0.0896242	0.092743	0.0955134
13.2913	21.1738	21.6371	22.7919	22.5336	22.2673		0.108535	0.157686	0.089618	0.0927367	0.0955021
13.2985	21.1793	21.6338	22.791	22.533	22.2654		0.108563	0.157662	0.0896144	0.0927339	0.0954942
13.3057	21.1846	21.6302	22.7906	22.533	22.2644		0.10859	0.157636	0.0896128	0.092734	0.0954897
13.3129	21.1893	21.6264	22.7904	22.5335	22.264		0.108615	0.157608	0.0896123	0.0927361	0.095488
13.3201	21.1934	21.6226	22.7904	22.5341	22.2638		0.108636	0.15758	0.0896123	0.0927386	0.0954875
13.3273	21.197	21.619	22.7903	22.5344	22.2638		0.108654	0.157554	0.0896119	0.0927398	0.0954871
13.3345	21.2001	21.6157	22.7898	22.5341	22.2634		0.10867	0.15753	0.0896099	0.0927386	0.0954858
13.3417	21.2032	21.6129	22.7887	22.533	22.2627		0.108685	0.157509	0.0896054	0.0927341	0.0954827
13.3489	21.2066	21.6105	22.7869	22.5312	22.2615		0.108703	0.157492	0.0895984	0.0927267	0.0954773
13.3561	21.2107	21.6088	22.7846	22.5289	22.2598		0.108724	0.157479	0.0895896	0.0927171	0.09547
13.3633	21.2156	21.6075	22.7822	22.5262	22.2579		0.108749	0.15747	0.0895801	0.0927061	0.0954621
13.3705	21.2213	21.6067	22.7799	22.5235	22.2564		0.108778	0.157464	0.0895708	0.0926948	0.0954556
13.3777	21.2276	21.606	22.7777	22.5208	22.2557		0.108811	0.157459	0.0895623	0.092684	0.0954526
13.3849	21.2345	21.6052	22.776	22.5185	22.2561		0.108846	0.157453	0.0895555	0.0926745	0.0954545
13.3921	21.242	21.6041	22.7749	22.5168	22.2579		0.108885	0.157445	0.0895514	0.0926673	0.0954618
13.3993	21.2501	21.6025	22.7748	22.5157	22.2608		0.108926	0.157433	0.089551	0.0926629	0.0954744
13.4065	21.2587	21.6002	22.7757	22.5154	22.2647		0.10897	0.157417	0.0895544	0.0926617	0.0954914
13.4137	21.2678	21.5973	22.7773	22.5159	22.2693		0.109017	0.157396	0.0895607	0.0926638	0.0955111
13.4209	21.2775	21.5939	22.7794	22.5172	22.274		0.109067	0.157371	0.0895691	0.0926691	0.0955312
13.4281	21.2881	21.59	22.7818	22.5191	22.2783		0.109121	0.157342	0.0895784	0.0926768	0.0955497
13.4353	21.2999	21.5858	22.7842	22.5214	22.282		0.109182	0.157312	0.0895876	0.0926864	0.0955652
13.4425	21.3134	21.5815	22.7862	22.5239	22.2849		0.109251	0.157281	0.0895955	0.0926968	0.0955776
13.4497	21.329	21.5774	22.7875	22.5263	22.2872		0.109331	0.15725	0.0896007	0.0927067	0.0955878
13.4569	21.3473	21.5735	22.7877	22.5283	22.2893		0.109424	0.157222	0.0896017	0.0927146	0.0955968
13.4641	21.3689	21.5699	22.7868	22.5294	22.2914		0.109535	0.157196	0.0895982	0.0927193	0.0956057
13.4713	21.3948	21.5667	22.7848	22.5295	22.2937		0.109668	0.157173	0.0895901	0.0927196	0.0956155
13.4785	21.4255	21.564	22.7817	22.5284	22.2964		0.109825	0.157153	0.089578	0.0927153	0.0956271
13.4857	21.4616	21.5617	22.7777	22.5264	22.2995		0.11001	0.157136	0.0895624	0.0927068	0.0956406
13.4929	21.5032	21.5597	22.7732	22.5234	22.3029		0.110223	0.157121	0.0895444	0.0926947	0.0956552
13.5001	21.5501	21.5578	22.7682	22.5199	22.3063		0.110464	0.157108	0.0895248	0.0926801	0.0956696
13.5073	21.6016	21.5558	22.7631	22.5159	22.3093		0.110728	0.157093	0.0895047	0.0926637	0.0956824
13.5145	21.6571	21.5536	22.758	22.5118	22.3116		0.111012	0.157078	0.0894848	0.0926468	0.0956925
13.5217	21.7154	21.5512	22.7531	22.5078	22.3131		0.111311	0.15706	0.0894655	0.0926303	0.0956988
13.5289	21.7754	21.5485	22.7483	22.5041	22.3136		0.111619	0.15704	0.0894467	0.0926152	0.0957009
13.5361	21.8362	21.5454	22.7437	22.5009	22.3129		0.11193	0.157017	0.0894286	0.0926021	0.0956979
13.5433	21.8967	21.5417	22.7392	22.4984	22.3111		0.11224	0.15699	0.089411	0.0925915	0.0956901
13.5505	21.9564	21.5374	22.7348	22.4964	22.3082		0.112547	0.156959	0.0893937	0.0925835	0.0956778
13.5577	22.0148	21.5328	22.7305	22.4951	22.3045		0.112846	0.156926	0.0893765	0.0925783	0.095662
13.5649	22.0717	21.5281	22.7262	22.4945	22.3003		0.113138	0.156891	0.0893597	0.0925757	0.0956441
13.5721	22.1269	21.5232	22.7222	22.4945	22.296		0.11342	0.156856	0.0893439	0.0925758	0.0956254
13.5793	22.1801	21.5185	22.7186	22.4951	22.2918		0.113693	0.156822	0.0893298	0.0925781	0.0956074
13.5865	22.231	21.5141	22.7155	22.4961	22.2881		0.113954	0.156789	0.0893179	0.0925822	0.0955914
13.5937	22.2792	21.5104	22.713	22.4972	22.285		0.114201	0.156762	0.0893079	0.0925869	0.0955782
13.6009	22.3245	21.5076	22.7109	22.4982	22.2827		0.114433	0.156742	0.0892997	0.092591	0.0955683
13.6081	22.3668	21.5059	22.7092	22.4987	22.281		0.11465	0.156729	0.089293	0.0925928	0.0955612
13.6153	22.4062	21.505	22.7078	22.4983	22.2798		0.114852	0.156723	0.0892874	0.0925912	0.095556
13.6225	22.4429	21.5048	22.7065	22.4968	22.2787		0.11504	0.156722	0.0892821	0.092585	0.0955511
13.6297	22.4772	21.505	22.7049	22.4939	22.2773		0.115216	0.156723	0.0892759	0.0925732	0.0955451
13.6369	22.5092	21.5057	22.7027	22.4897	22.2753		0.11538	0.156728	0.0892674	0.0925557	0.0955368
13.6441	22.5394	21.5066	22.6997	22.4841	22.2727		0.115535	0.156735	0.0892557	0.092533	0.0955253
13.6513	22.5678	21.5077	22.6958	22.4777	22.2691		0.11568	0.156743	0.0892403	0.0925063	0.0955103
13.6585	22.5944	21.5087	22.6909	22.4706	22.2648		0.115817	0.15675	0.0892211	0.0924773	0.0954915
13.6657	22.6191	21.5097	22.6852	22.4633	22.2597		0.115943	0.156757	0.0891985	0.0924472	0.0954696
13.6729	22.6415	21.5106	22.6787	22.456	22.2541		0.116058	0.156764	0.089173	0.0924172	0.0954456
13.6801	22.6612	21.5114	22.6717	22.4489	22.2482		0.116159	0.15677	0.0891456	0.0923881	0.0954202
13.6873	22.6783	21.5121	22.6646	22.4423	22.2422		0.116247	0.156775	0.0891176	0.0923609	0.0953945
13.6945	22.693	21.5124	22.6577	22.4363	22.2362		0.116322	0.156777	0.0890905	0.092336	0.0953691
13.7017	22.7055	21.5119	22.6513	22.4308	22.2305		0.116386	0.156774	0.0890654	0.0923137	0.0953445
13.7089	22.7164	21.5106	22.6457	22.4259	22.2251		0.116442	0.156764	0.0890431	0.0922934	0.0953214
13.7161	22.7261	21.5085	22.6407	22.4213	22.2203		0.116492	0.156749	0.0890237	0.0922744	0.0953007
13.7233	22.7354	21.5058	22.6364	22.4169	22.2161		0.116539	0.156729	0.0890067	0.0922563	0.0952827
13.7305	22.7446	21.5025	22.6325	22.4126	22.2126		0.116587	0.156705	0.0889913	0.0922386	0.0952677
13.7377	22.7543	21.4988	22.6287	22.4084	22.2098		0.116637	0.156678	0.0889764	0.0922211	0.0952556
13.7449	22.7645	21.4953	22.6248	22.404	22.2076		0.116688	0.156652	0.0889612	0.092203	0.0952462
13.7521	22.7749	21.4922	22.6208	22.3993	22.2059		0.116742	0.15663	0.0889453	0.0921839	0.0952389
13.7593	22.7853	21.49	22.6165	22.3943	22.2045		0.116795	0.156613	0.0889285	0.0921634	0.095233
13.7665	22.7956	21.4887	22.6121	22.3892	22.2032		0.116848	0.156604	0.0889111	0.0921423	0.0952276
13.7737	22.8053	21.4883	22.6077	22.3842	22.2019		0.116898	0.156601	0.0888937	0.0921215	0.0952219
13.7809	22.8143	21.4884	22.6033	22.3794	22.2003		0.116944	0.156602	0.0888767	0.092102	0.095215
13.7881	22.8219	21.4887	22.5991	22.3751	22.1983		0.116983	0.156604	0.0888602	0.0920843	0.0952062
13.7953	22.8279	21.4889	22.5951	22.3714	22.1956		0.117014	0.156605	0.0888442	0.092069	0.0951947
13.8025	22.832	21.4885	22.5911	22.3683	22.1922		0.117035	0.156603	0.0888286	0.0920564	0.0951802
13.8097	22.8339	21.4875	22.5871	22.3659	22.1882		0.117045	0.156596	0.0888128	0.0920465	0.0951632
13.8169	22.8334	21.4858	22.5829	22.3641	22.1838		0.117042	0.156583	0.0887961	0.092039	0.0951443
13.8241	22.8304	21.4835	22.5781	22.3626	22.1792		0.117027	0.156567	0.0887776	0.0920328	0.0951243
13.8313	22.8248	21.4808	22.5729	22.361	22.1744		0.116998	0.156547	0.0887568	0.0920261	0.0951041
13.8385	22.8168	21.4778	22.567	22.3589	22.1699		0.116957	0.156525	0.0887338	0.0920176	0.0950844
13.8457	22.8067	21.4745	22.5607	22.3561	22.1656		0.116905	0.156501	0.088709	0.0920059	0.0950663
13.8529	22.7951	21.471	22.5541	22.3524	22.162		0.116846	0.156476	0.0886832	0.0919907	0.0950508
13.8601	22.7822	21.4674	22.5476	22.3479	22.1591		0.11678	0.156449	0.0886573	0.0919721	0.0950381
13.8673	22.7686	21.4636	22.5412	22.3427	22.1567		0.11671	0.156422	0.0886323	0.0919508	0.0950278
13.8745	22.7545	21.4599	22.5354	22.3371	22.1545		0.116637	0.156394	0.0886094	0.0919279	0.0950187
13.8817	22.74	21.4564	22.5304	22.3316	22.1525		0.116563	0.156369	0.08859	0.091905	0.0950098
13.8889	22.7252	21.4535	22.5267	22.3265	22.1502		0.116487	0.156348	0.0885752	0.0918841	0.0950001
13.8961	22.7099	21.4517	22.5241	22.3222	22.1475		0.116409	0.156335	0.0885651	0.0918666	0.0949885
13.9033	22.6941	21.4513	22.5227	22.319	22.1442		0.116328	0.156332	0.0885596	0.0918534	0.0949744
13.9105	22.6777	21.4523	22.5222	22.3167	22.1402		0.116244	0.156339	0.0885574	0.0918441	0.0949574
13.9177	22.6608	21.4545	22.5221	22.3151	22.1356		0.116157	0.156355	0.0885573	0.0918373	0.0949373
13.9249	22.6435	21.4573	22.5222	22.3136	22.1303		0.116068	0.156375	0.0885576	0.0918313	0.0949148
13.9321	22.6259	21.46	22.522	22.3119	22.1247		0.115978	0.156395	0.0885569	0.091824	0.0948905
13.9393	22.6084	21.4619	22.5213	22.3094	22.1188		0.115889	0.156409	0.088554	0.0918138	0.0948652
13.9465	22.5911	21.4627	22.5199	22.306	22.1128		0.1158	0.156415	0.0885485	0.0917998	0.0948397
13.9537	22.574	21.4621	22.5178	22.3016	22.1069		0.115712	0.156411	0.0885404	0.0917817	0.0948145
13.9609	22.5572	21.4604	22.5153	22.2964	22.1013		0.115626	0.156398	0.0885306	0.0917601	0.0947903
13.9681	22.5406	21.458	22.5127	22.2907	22.096		0.115541	0.15638	0.0885203	0.091737	0.0947676
13.9753	22.5244	21.4554	22.5102	22.2852	22.0912		0.115458	0.156361	0.0885105	0.0917141	0.0947472
13.9825	22.5085	21.4533	22.5079	22.2801	22.0871		0.115376	0.156346	0.0885014	0.0916931	0.0947293
13.9897	22.493	21.4523	22.5057	22.2757	22.0835		0.115297	0.156339	0.0884927	0.091675	0.094714
13.9969	22.4779	21.4525	22.5033	22.2719	22.0805		0.115219	0.15634	0.0884834	0.0916597	0.094701
14.0041	22.4632	21.4538	22.5005	22.2687	22.0778		0.115144	0.15635	0.0884724	0.0916463	0.0946896
14.0113	22.4489	21.4557	22.497	22.2656	22.0754		0.115071	0.156364	0.0884587	0.0916336	0.0946793
14.0185	22.4349	21.4579	22.4927	22.2623	22.0731		0.114999	0.15638	0.0884415	0.09162	0.0946695
14.0257	22.4211	21.4602	22.4873	22.2585	22.0708		0.114928	0.156397	0.0884205	0.0916043	0.0946594
14.0329	22.4073	21.4624	22.481	22.254	22.0682		0.114858	0.156413	0.0883957	0.0915858	0.0946485
14.0401	22.3935	21.4641	22.4741	22.2488	22.0655		0.114787	0.156425	0.0883684	0.0915646	0.0946367
14.0473	22.3798	21.4652	22.4668	22.2434	22.0626		0.114717	0.156433	0.0883398	0.0915421	0.0946243
14.0545	22.3663	21.4656	22.4597	22.2379	22.0598		0.114648	0.156436	0.0883117	0.0915197	0.0946123
14.0617	22.3533	21.4653	22.453	22.233	22.0573		0.114581	0.156433	0.0882853	0.0914993	0.0946015
14.0689	22.3411	21.4643	22.4469	22.2288	22.0551		0.114519	0.156427	0.0882614	0.091482	0.0945921
14.0761	22.33	21.4627	22.4414	22.2255	22.0532		0.114461	0.156415	0.0882401	0.0914687	0.0945842
14.0833	22.3199	21.4605	22.4366	22.2233	22.0517		0.11441	0.156399	0.0882212	0.0914594	0.0945774
14.0905	22.3109	21.4576	22.4324	22.2218	22.0503		0.114364	0.156378	0.0882046	0.0914532	0.0945715
14.0977	22.3027	21.4543	22.4287	22.2206	22.049		0.114321	0.156353	0.0881901	0.0914484	0.0945661
14.1049	22.2952	21.4506	22.4255	22.2192	22.0478		0.114283	0.156327	0.0881773	0.0914427	0.0945611
14.1121	22.2883	21.447	22.4225	22.2171	22.0467		0.114248	0.1563	0.0881657	0.0914341	0.0945561
14.1193	22.2818	21.4434	22.4197	22.2139	22.0455		0.114215	0.156274	0.0881547	0.0914209	0.0945509
14.1265	22.2758	21.4399	22.4169	22.2095	22.0442		0.114183	0.156249	0.0881435	0.0914027	0.0945456
14.1337	22.27	21.4366	22.414	22.204	22.043		0.114154	0.156225	0.0881321	0.0913801	0.0945405
14.1409	22.2646	21.4334	22.4111	22.1978	22.042		0.114127	0.156201	0.0881206	0.0913546	0.0945361
14.1481	22.2597	21.4304	22.4081	22.1913	22.041		0.114101	0.156179	0.088109	0.0913278	0.0945319
14.1553	22.2552	21.4276	22.4051	22.1849	22.0398		0.114078	0.156159	0.0880971	0.0913015	0.0945268
14.1625	22.2507	21.4251	22.4018	22.1791	22.0382		0.114055	0.15614	0.0880843	0.0912777	0.0945197
14.1697	22.2457	21.4228	22.3983	22.1742	22.0359		0.114029	0.156124	0.0880705	0.0912574	0.0945098
14.1769	22.2398	21.4207	22.3945	22.1703	22.0328		0.113999	0.156109	0.0880556	0.0912414	0.0944964
14.1841	22.2326	21.4186	22.3905	22.1673	22.0288		0.113962	0.156094	0.0880398	0.0912288	0.0944793
14.1913	22.2241	21.4165	22.3862	22.1647	22.024		0.113919	0.156078	0.0880228	0.0912184	0.0944587
14.1985	22.2143	21.4141	22.3815	22.1623	22.0186		0.113869	0.156061	0.0880046	0.0912084	0.0944355
14.2057	22.2035	21.4113	22.3765	22.1597	22.0129		0.113813	0.15604	0.0879849	0.0911978	0.0944113
14.2129	22.1922	21.4078	22.3713	22.1568	22.0076		0.113755	0.156015	0.0879642	0.0911856	0.0943885
14.2201	22.1808	21.4036	22.366	22.1533	22.003		0.113697	0.155984	0.0879434	0.0911713	0.0943688
14.2273	22.1702	21.3989	22.3608	22.1491	21.9994		0.113642	0.15595	0.0879232	0.0911542	0.0943534
14.2345	22.1606	21.3939	22.356	22.1443	21.997		0.113593	0.155913	0.0879043	0.0911344	0.094343
14.2417	22.1526	21.3887	22.3516	22.139	21.9957		0.113552	0.155875	0.0878869	0.0911125	0.0943374
14.2489	22.1459	21.3834	22.3475	22.1333	21.9953		0.113518	0.155837	0.0878708	0.0910892	0.094336
14.2561	22.1405	21.3781	22.3437	22.1274	21.9955		0.11349	0.155798	0.0878556	0.091065	0.0943364
14.2633	22.1361	21.3727	22.3398	22.1214	21.9954		0.113468	0.155759	0.0878404	0.0910402	0.0943361
14.2705	22.1323	21.3672	22.3357	22.1153	21.9945		0.113448	0.155719	0.0878243	0.091015	0.0943324
14.2777	22.1287	21.3615	22.3312	22.1092	21.9926		0.11343	0.155677	0.0878067	0.0909899	0.0943241
14.2849	22.125	21.3555	22.3262	22.1032	21.9896		0.113411	0.155633	0.087787	0.0909652	0.0943113
14.2921	22.1209	21.3491	22.3206	22.0973	21.9858		0.11339	0.155587	0.087765	0.0909411	0.0942951
14.2993	22.1162	21.3425	22.3144	22.0917	21.9816		0.113365	0.155539	0.0877407	0.0909178	0.0942771
14.3065	22.1107	21.3357	22.3079	22.0862	21.9776		0.113337	0.155489	0.0877148	0.0908955	0.0942598
14.3137	22.1045	21.3289	22.3011	22.0812	21.9743		0.113306	0.155439	0.0876881	0.0908747	0.0942459
14.3209	22.0978	21.322	22.2944	22.0766	21.9725		0.113271	0.15539	0.0876619	0.0908557	0.094238
14.3281	22.0907	21.3152	22.2882	22.0724	21.9724		0.113235	0.15534	0.0876374	0.0908385	0.0942376
14.3353	22.0834	21.3085	22.2824	22.0686	21.974		0.113198	0.155291	0.0876149	0.090823	0.0942444
14.3425	22.0764	21.3021	22.2773	22.0652	21.9768		0.113162	0.155245	0.0875945	0.0908087	0.0942564
14.3497	22.07	21.2962	22.2724	22.0618	21.9801		0.113129	0.155201	0.0875755	0.0907951	0.0942705
14.3569	22.0647	21.2908	22.2678	22.0585	21.9831		0.113102	0.155162	0.0875573	0.0907812	0.0942832
14.3641	22.0606	21.2862	22.2632	22.0548	21.9849		0.113081	0.155129	0.087539	0.0907661	0.0942912
14.3713	22.0578	21.2824	22.2583	22.0506	21.9851		0.113066	0.155101	0.08752	0.0907489	0.0942921
14.3785	22.0562	21.2794	22.2531	22.0457	21.9835		0.113058	0.155079	0.0874994	0.0907285	0.094285
14.3857	22.0555	21.2771	22.2472	22.0398	21.98		0.113055	0.155062	0.0874765	0.0907043	0.0942702
[truncated: 84 more rows]

## Sheet: Fig. 2D
<>	1	2	3	4	5	6	7	8	9	10	11	12	13	14	15						no fab		with fab
A	8056	16990	9199	8956	19459	20417	2946	7032	3867	3707	2438	18309	16822	9	11968					no substrate	9	9
B	8223	15960	8992	8628	16875	17786	2958	6750	3529	3554	1689	13732	15791	9	11263					no PAD4	16822	15791
	8139.5	16475	9095.5	8792	18167	19101.5	2952	6891	3698	3630.5	2063.5	16020.5	16306.5	9	11615.5					wt	8056	8223	2946	2958
	8139.5	16475	9095.5	8792	18167	19101.5	2952	6891	3698	3630.5	2063.5	16020.5	16306.5	9	11615.5					Y435A	16990	15960	7032	6750
																				R8E	19459	16875	2438	1689
																				R8E/Y435A	20417	17786	18309	13732
																				N438A	9199	8992	3867	3529
	no substrate	no PAD4	wt	Y435A	R8E	R8E/Y435A			N438A	N438R										N438R	8956	8628	3707	3554
No Fab A2	9	16306.5	8139.5	16475	18167	19101.5			9095.5	8792
With Fab A2			2952	6891	2063.5	16020.5
	no substrate	no PAD4	wt	N438A	N438R
No Fab A2	9	16306.5	8139.5	9095.5	8792
With Fab A2			2952	3698	3630.5													11968	11263

## Sheet: Fig. 2E
Include	Index	Color	Sensor Location	Sensor Type	Sensor Info	Replicate Group	Baseline Loc.	Assoc. (Sample) Loc.	Sample ID	Dissoc. Loc.	Loading Well Location	Loading Sample ID	Cycle	Conc. (nM)	Response	KD (M)	KD Error	kon(1/Ms)	kon Error	kdis(1/s)	kdis Error	RMax	RMax Error	kobs(1/s)	Req	Req/Rmax(%)	Full X^2	Full R^2	SSG KD	SSG Rmax	SSG R^2
x	0	-14261055	A5	SA (Streptavidin)		N/A	A3	B4	#102 fab 362	A3	A4	#147 100 nM	1	333	1.8398	1.705e-09	4.438e-11	119400	263.3	0.0002037	5.282e-06	1.7988	0.0019	0.03998	1.7896	99.5	1.9137	0.9981
x	1	-14261055	B5	SA (Streptavidin)		N/A	C3	D4	#102 fab 362	C3	C4	#147 100 nM	1	100	1.5181	1.705e-09	4.438e-11	119400	263.3	0.0002037	5.282e-06	1.7988	0.0019	0.01215	1.7686	98.3	1.9137	0.9981
x	2	-14261055	C5	SA (Streptavidin)		N/A	E3	F4	#102 fab 362	E3	E4	#147 100 nM	1	33	0.8852	1.705e-09	4.438e-11	119400	263.3	0.0002037	5.282e-06	1.7988	0.0019	0.004145	1.7104	95.1	1.9137	0.9981
x	3	-14261055	D5	SA (Streptavidin)		N/A	G3	H4	#102 fab 362	G3	G4	#147 100 nM	1	10	0.3221	1.705e-09	4.438e-11	119400	263.3	0.0002037	5.282e-06	1.7988	0.0019	0.001398	1.5367	85.4	1.9137	0.9981
x	4	-14261055	E5	SA (Streptavidin)		N/A	I3	J4	#102 fab 362	I3	I4	#147 100 nM	1	3.3	0.1122	1.705e-09	4.438e-11	119400	263.3	0.0002037	5.282e-06	1.7988	0.0019	0.0005979	1.1859	65.9	1.9137	0.9981
x	5	-3721216	F5	SA (Streptavidin)		N/A	K3	L4	#102 fab 362	K3	K4	#148 100 nM	1	333	1.3275	1.754e-08	1.086e-10	93180	309.2	0.001634	8.54e-06	1.3287	0.0021	0.03266	1.2622	95	1.3806	0.9962
x	6	-3721216	G5	SA (Streptavidin)		N/A	M3	N4	#102 fab 362	M3	M4	#148 100 nM	1	100	0.9272	1.754e-08	1.086e-10	93180	309.2	0.001634	8.54e-06	1.3287	0.0021	0.01095	1.1304	85.1	1.3806	0.9962
x	7	-3721216	H5	SA (Streptavidin)		N/A	O3	P4	#102 fab 362	O3	O4	#148 100 nM	1	33	0.4921	1.754e-08	1.086e-10	93180	309.2	0.001634	8.54e-06	1.3287	0.0021	0.004709	0.8676	65.3	1.3806	0.9962
x	8	-3721216	A6	SA (Streptavidin)		N/A	A5	B6	#102 fab 362	A5	A6	#148 100 nM	1	10	0.1791	1.754e-08	1.086e-10	93180	309.2	0.001634	8.54e-06	1.3287	0.0021	0.002566	0.4825	36.3	1.3806	0.9962
x	9	-3721216	B6	SA (Streptavidin)		N/A	C5	D6	#102 fab 362	C5	C6	#148 100 nM	1	3.3	0.0571	1.754e-08	1.086e-10	93180	309.2	0.001634	8.54e-06	1.3287	0.0021	0.001942	0.2104	15.8	1.3806	0.9962
x	10	-12144190	C6	SA (Streptavidin)		N/A	E5	F6	#102 fab 362	E5	E6	#149 100 nM	1	333	1.8926	1.148e-09	5.497e-11	118300	320.2	0.0001358	6.49e-06	1.8402	0.0024	0.03952	1.8338	99.7	3.0873	0.9971
x	11	-12144190	D6	SA (Streptavidin)		N/A	G5	H6	#102 fab 362	G5	G6	#149 100 nM	1	100	1.5336	1.148e-09	5.497e-11	118300	320.2	0.0001358	6.49e-06	1.8402	0.0024	0.01196	1.8193	98.9	3.0873	0.9971
x	12	-12144190	E6	SA (Streptavidin)		N/A	I5	J6	#102 fab 362	I5	I6	#149 100 nM	1	33	0.918	1.148e-09	5.497e-11	118300	320.2	0.0001358	6.49e-06	1.8402	0.0024	0.004038	1.7783	96.6	3.0873	0.9971
x	13	-12144190	F6	SA (Streptavidin)		N/A	K5	L6	#102 fab 362	K5	K6	#149 100 nM	1	10	0.3337	1.148e-09	5.497e-11	118300	320.2	0.0001358	6.49e-06	1.8402	0.0024	0.001318	1.6506	89.7	3.0873	0.9971
x	14	-12144190	G6	SA (Streptavidin)		N/A	M5	N6	#102 fab 362	M5	M6	#149 100 nM	1	3.3	0.1071	1.148e-09	5.497e-11	118300	320.2	0.0001358	6.49e-06	1.8402	0.0024	0.0005261	1.3651	74.2	3.0873	0.9971
x	15	-8992723	A7	SA (Streptavidin)		N/A	A7	B8	#102 fab 362	A7	A8	#150 100 nM	1	333	1.6388	1.56e-09	5.783e-11	136200	452.5	0.0002125	7.847e-06	1.5788	0.0024	0.04558	1.5714	99.5	3.4524	0.9955
x	16	-8992723	B7	SA (Streptavidin)		N/A	C7	D8	#102 fab 362	C7	C8	#150 100 nM	1	100	1.3526	1.56e-09	5.783e-11	136200	452.5	0.0002125	7.847e-06	1.5788	0.0024	0.01384	1.5545	98.5	3.4524	0.9955
x	17	-8992723	C7	SA (Streptavidin)		N/A	E7	F8	#102 fab 362	E7	E8	#150 100 nM	1	33	0.8565	1.56e-09	5.783e-11	136200	452.5	0.0002125	7.847e-06	1.5788	0.0024	0.004708	1.5075	95.5	3.4524	0.9955
x	18	-8992723	D7	SA (Streptavidin)		N/A	G7	H8	#102 fab 362	G7	G8	#150 100 nM	1	10	0.3226	1.56e-09	5.783e-11	136200	452.5	0.0002125	7.847e-06	1.5788	0.0024	0.001575	1.3658	86.5	3.4524	0.9955
x	19	-8992723	E7	SA (Streptavidin)		N/A	I7	J8	#102 fab 362	I7	I8	#150 100 nM	1	3.3	0.112	1.56e-09	5.783e-11	136200	452.5	0.0002125	7.847e-06	1.5788	0.0024	0.0006621	1.0721	67.9	3.4524	0.9955
x	20	-1264826	F7	SA (Streptavidin)		N/A	K7	L8	#102 fab 362	K7	K8	#151 100 nM	1	333	1.3711	4.653e-09	9.388e-11	101300	385.3	0.0004714	9.341e-06	1.3167	0.0025	0.03421	1.2986	98.6	2.6689	0.9943
x	21	-1264826	G7	SA (Streptavidin)		N/A	M7	N8	#102 fab 362	M7	M8	#151 100 nM	1	100	1.0053	4.653e-09	9.388e-11	101300	385.3	0.0004714	9.341e-06	1.3167	0.0025	0.0106	1.2582	95.6	2.6689	0.9943
x	22	-1264826	H7	SA (Streptavidin)		N/A	O7	P8	#102 fab 362	O7	O8	#151 100 nM	1	33	0.5742	4.653e-09	9.388e-11	101300	385.3	0.0004714	9.341e-06	1.3167	0.0025	0.003815	1.154	87.6	2.6689	0.9943
x	23	-1264826	A8	SA (Streptavidin)		N/A	A9	B10	#102 fab 362	A9	A10	#151 100 nM	1	10	0.2174	4.653e-09	9.388e-11	101300	385.3	0.0004714	9.341e-06	1.3167	0.0025	0.001485	0.8986	68.2	2.6689	0.9943
x	24	-1264826	B8	SA (Streptavidin)		N/A	C9	D10	#102 fab 362	C9	C10	#151 100 nM	1	3.3	0.0653	4.653e-09	9.388e-11	101300	385.3	0.0004714	9.341e-06	1.3167	0.0025	0.0008058	0.5464	41.5	2.6689	0.9943
x	25	-4545552	C8	SA (Streptavidin)		N/A	E9	F10	#102 fab 362	E9	E10	#152 100 nM	1	333	0.8414	2.689e-07	2.932e-09	26600	276.4	0.007154	2.359e-05	1.6123	0.012	0.01601	0.8919	55.3	0.5553	0.9944
x	26	-4545552	D8	SA (Streptavidin)		N/A	G9	H10	#102 fab 362	G9	G10	#152 100 nM	1	100	0.3537	2.689e-07	2.932e-09	26600	276.4	0.007154	2.359e-05	1.6123	0.012	0.009814	0.437	27.1	0.5553	0.9944
x	27	-4545552	E8	SA (Streptavidin)		N/A	I9	J10	#102 fab 362	I9	I10	#152 100 nM	1	33	0.1136	2.689e-07	2.932e-09	26600	276.4	0.007154	2.359e-05	1.6123	0.012	0.008032	0.1762	10.9	0.5553	0.9944
x	28	-4545552	F8	SA (Streptavidin)		N/A	K9	L10	#102 fab 362	K9	K10	#152 100 nM	1	10	0.0256	2.689e-07	2.932e-09	26600	276.4	0.007154	2.359e-05	1.6123	0.012	0.00742	0.0578	3.6	0.5553	0.9944
x	29	-4545552	G8	SA (Streptavidin)		N/A	M9	N10	#102 fab 362	M9	M10	#152 100 nM	1	3.3	0.0066	2.689e-07	2.932e-09	26600	276.4	0.007154	2.359e-05	1.6123	0.012	0.007242	0.0195	1.2	0.5553	0.9944
