# Supplementary material for: Antibody discovery identifies regulatory mechanisms of protein arginine deiminase 4
Source: Nat Chem Biol. 2024 Feb 2;20(6):742–50. doi: 10.1038/s41589-023-01535-8 (PMC11142921; doi:10.1038/s41589-023-01535-8)
Supplement: Supplementary file 5 — Source data, unprocessed western blots. [file 41589_2023_1535_MOESM5_ESM.zip]

Archive with 4 entries (4 files):
- Fig5_IC50_WB_rep3.tif
- Fig5_source.xlsx
- Fig5_IC50_WB_rep2.tif
- Fig5_IC50_WB_rep1.tif
