# Supplementary material for: Antibody discovery identifies regulatory mechanisms of protein arginine deiminase 4
Source: Nat Chem Biol. 2024 Feb 2;20(6):742–50. doi: 10.1038/s41589-023-01535-8 (PMC11142921; doi:10.1038/s41589-023-01535-8)
Supplement: Supplementary file 5 — Source data, unprocessed western blots. [file 41589_2023_1535_MOESM5_ESM.zip › Fig5_source.xlsx]

## Sheet: Fig. 5B
Time (min)		IH280	IH356	E1	E2	E3	E4	E5	E6	rl3_19	rl3_25	rl3_35	RL3_41
0.003433		0.569701	-0.110149	0.413597	-0.130475	-0.693798	-0.87482	-0.8868	-0.17214	-0.58842	-0.13036	-0.11659	-0.13214
0.0101		0.57584	-0.110745	0.417411	-0.132024	-0.700951	-0.88394	-0.89508	-0.17291	-0.59062	-0.13083	-0.117	-0.13304
0.016767		0.582099	-0.111282	0.421166	-0.133514	-0.708044	-0.893	-0.90313	-0.17375	-0.59325	-0.13125	-0.11724	-0.13393
0.023433		0.588477	-0.111818	0.424862	-0.135005	-0.715196	-0.90218	-0.91141	-0.17488	-0.59718	-0.13179	-0.11754	-0.13477
0.0301		0.594854	-0.112355	0.428319	-0.136554	-0.722408	-0.91165	-0.92018	-0.17637	-0.60344	-0.13268	-0.11802	-0.13566
0.036767		0.601292	-0.112832	0.431597	-0.138104	-0.72974	-0.92149	-0.92959	-0.17834	-0.61285	-0.13423	-0.11885	-0.13673
0.043433		0.60761	-0.113368	0.434697	-0.139654	-0.73719	-0.9315	-0.93985	-0.18066	-0.62579	-0.13649	-0.12004	-0.13804
0.0501		0.613809	-0.113904	0.437856	-0.141203	-0.744641	-0.94146	-0.95081	-0.18334	-0.64188	-0.13965	-0.12177	-0.13959
0.056767		0.619769	-0.114501	0.441194	-0.142753	-0.751853	-0.95099	-0.96202	-0.18603	-0.6603	-0.14359	-0.12392	-0.14138
0.063433		0.625372	-0.115097	0.445008	-0.144184	-0.758588	-0.95952	-0.97293	-0.18853	-0.67949	-0.148	-0.12642	-0.14335
0.0701		0.630677	-0.115752	0.449479	-0.145495	-0.764549	-0.96661	-0.98288	-0.1905	-0.69731	-0.15253	-0.1291	-0.14549
0.076767		0.635624	-0.116408	0.454724	-0.146687	-0.769556	-0.97197	-0.99117	-0.19163	-0.71174	-0.15676	-0.13179	-0.14764
0.083433		0.640273	-0.117123	0.460863	-0.1477	-0.77343	-0.97531	-0.99725	-0.19175	-0.72068	-0.16022	-0.13417	-0.14967
0.0901		0.644684	-0.117898	0.467777	-0.148654	-0.776231	-0.97686	-1.00076	-0.19085	-0.72265	-0.16248	-0.13608	-0.15157
0.096767		0.648856	-0.118732	0.475228	-0.149488	-0.778019	-0.97692	-1.00178	-0.18901	-0.71704	-0.1632	-0.13739	-0.15318
0.103433		0.652969	-0.119627	0.482917	-0.150383	-0.779271	-0.97609	-1.00064	-0.18644	-0.70417	-0.16236	-0.13798	-0.1545
0.1101		0.657082	-0.120699	0.490308	-0.151455	-0.780404	-0.97525	-0.99814	-0.1837	-0.68527	-0.1601	-0.13798	-0.15557
0.116767		0.661135	-0.122011	0.497103	-0.152707	-0.781953	-0.97525	-0.99528	-0.18108	-0.66262	-0.1567	-0.13751	-0.1564
0.123433		0.665188	-0.123501	0.502825	-0.154316	-0.784516	-0.97692	-0.99325	-0.17917	-0.63866	-0.15271	-0.13673	-0.15712
0.1301		0.669241	-0.125349	0.507236	-0.156283	-0.788569	-0.98103	-0.99301	-0.17822	-0.61613	-0.14853	-0.1359	-0.15783
0.136767		0.673294	-0.127554	0.510216	-0.158548	-0.794351	-0.98801	-0.99552	-0.17852	-0.59742	-0.14484	-0.13518	-0.15867
0.143433		0.677407	-0.129998	0.511885	-0.161231	-0.8021	-0.99796	-1.00124	-0.18018	-0.58436	-0.14198	-0.13477	-0.15962
0.1501		0.68146	-0.132799	0.512242	-0.164092	-0.811696	-1.01084	-1.01048	-0.18305	-0.57817	-0.14025	-0.13477	-0.16075
0.156767		0.685513	-0.135779	0.511765	-0.167072	-0.822902	-1.02621	-1.02299	-0.1871	-0.57912	-0.13977	-0.13524	-0.16212
0.163433		0.689566	-0.138938	0.510693	-0.170052	-0.835359	-1.04356	-1.03855	-0.19193	-0.58699	-0.14055	-0.13614	-0.16367
0.1701		0.693619	-0.142038	0.509381	-0.173032	-0.848651	-1.06227	-1.05643	-0.19729	-0.60105	-0.14246	-0.13751	-0.1654
0.176767		0.697732	-0.145078	0.508249	-0.175774	-0.862479	-1.08165	-1.07604	-0.20283	-0.62019	-0.14526	-0.13918	-0.16719
0.183433		0.701904	-0.147879	0.507534	-0.178277	-0.876367	-1.10114	-1.09667	-0.20838	-0.64301	-0.14877	-0.14108	-0.16904
0.1901		0.706196	-0.150383	0.507414	-0.180483	-0.890136	-1.12015	-1.11765	-0.21362	-0.66823	-0.15265	-0.14317	-0.17083
0.196767		0.710547	-0.152528	0.507951	-0.182331	-0.903487	-1.13845	-1.13851	-0.21857	-0.69475	-0.15682	-0.14532	-0.1725
0.203433		0.715077	-0.154316	0.509202	-0.18394	-0.916362	-1.15567	-1.15883	-0.22304	-0.72157	-0.16105	-0.14746	-0.17411
0.2101		0.719726	-0.155687	0.51105	-0.185311	-0.92864	-1.17171	-1.17832	-0.22709	-0.74798	-0.16516	-0.14955	-0.17548
0.216767		0.724435	-0.15676	0.513494	-0.186503	-0.940442	-1.18667	-1.1968	-0.23067	-0.77337	-0.16916	-0.15152	-0.17667
0.223433		0.729263	-0.157475	0.516415	-0.187576	-0.951707	-1.20044	-1.21415	-0.23389	-0.79715	-0.17291	-0.15336	-0.17768
0.2301		0.73421	-0.157893	0.519693	-0.188529	-0.962436	-1.21313	-1.2303	-0.23669	-0.81909	-0.17637	-0.15497	-0.17846
0.236767		0.739217	-0.158131	0.523269	-0.189543	-0.972688	-1.22494	-1.24514	-0.23919	-0.83894	-0.17953	-0.1564	-0.17905
0.243433		0.744283	-0.15825	0.527143	-0.190556	-0.982344	-1.2359	-1.25873	-0.2414	-0.85664	-0.18227	-0.15759	-0.17947
0.2501		0.74929	-0.15825	0.531197	-0.191629	-0.991583	-1.24621	-1.27113	-0.24325	-0.87225	-0.1846	-0.15855	-0.17977
0.256767		0.754356	-0.158191	0.535429	-0.192702	-1.00029	-1.25593	-1.28245	-0.24492	-0.8859	-0.18656	-0.15926	-0.18001
0.263433		0.759304	-0.158191	0.539899	-0.193894	-1.00857	-1.26529	-1.29282	-0.24629	-0.89794	-0.18817	-0.15986	-0.18024
0.2701		0.764191	-0.158131	0.544429	-0.195086	-1.0165	-1.27435	-1.30236	-0.24748	-0.90849	-0.18948	-0.16034	-0.18048
0.276767		0.76896	-0.158191	0.549138	-0.196278	-1.02407	-1.28317	-1.31124	-0.24849	-0.91797	-0.1905	-0.16063	-0.1809
0.283433		0.773668	-0.15831	0.553906	-0.197411	-1.03146	-1.29181	-1.31953	-0.24933	-0.92655	-0.19139	-0.16093	-0.18138
0.2901		0.778258	-0.158429	0.558734	-0.198483	-1.03855	-1.30033	-1.32746	-0.2501	-0.93442	-0.19211	-0.16123	-0.18197
0.296767		0.782728	-0.158668	0.563562	-0.199497	-1.04558	-1.3088	-1.33502	-0.25076	-0.94187	-0.19282	-0.16159	-0.18269
0.303433		0.787079	-0.159025	0.56833	-0.20045	-1.05244	-1.31714	-1.34242	-0.25141	-0.94897	-0.1936	-0.16195	-0.18346
0.3101		0.79143	-0.159383	0.573039	-0.201285	-1.05923	-1.32549	-1.34963	-0.25213	-0.95588	-0.19437	-0.16248	-0.18424
0.316767		0.795782	-0.15974	0.577629	-0.202119	-1.06597	-1.33377	-1.35678	-0.2529	-0.96256	-0.19521	-0.16308	-0.18507
0.323433		0.800073	-0.160217	0.582099	-0.202894	-1.07259	-1.34194	-1.36393	-0.25374	-0.96905	-0.19616	-0.16379	-0.18585
0.3301		0.804424	-0.160694	0.58639	-0.203609	-1.07914	-1.3501	-1.37109	-0.25463	-0.97549	-0.19723	-0.16469	-0.18662
0.336767		0.808775	-0.161231	0.590563	-0.204325	-1.08564	-1.35827	-1.3783	-0.25558	-0.98181	-0.19836	-0.16564	-0.18734
0.343433		0.813186	-0.161767	0.594556	-0.20504	-1.09202	-1.36638	-1.38557	-0.25666	-0.98801	-0.1995	-0.16671	-0.18799
0.3501		0.817657	-0.162363	0.598431	-0.205815	-1.09839	-1.37448	-1.39296	-0.25773	-0.99415	-0.20069	-0.16785	-0.18871
0.356767		0.822186	-0.163019	0.602245	-0.206649	-1.10471	-1.38259	-1.40041	-0.25874	-1.00023	-0.20182	-0.16898	-0.18936
0.363433		0.826716	-0.163674	0.605941	-0.207543	-1.11097	-1.3907	-1.40798	-0.25982	-1.00619	-0.20295	-0.17011	-0.19008
0.3701		0.831306	-0.16439	0.609517	-0.208557	-1.11729	-1.3988	-1.41567	-0.26077	-1.01209	-0.20403	-0.17118	-0.19079
0.376767		0.835896	-0.165105	0.613093	-0.20963	-1.12361	-1.40685	-1.42342	-0.26166	-1.01799	-0.20498	-0.1722	-0.19151
0.383433		0.840485	-0.16588	0.61655	-0.210881	-1.12993	-1.41501	-1.43123	-0.26244	-1.02389	-0.20587	-0.17315	-0.19222
0.3901		0.845015	-0.166595	0.620067	-0.212193	-1.1363	-1.42312	-1.43909	-0.26321	-1.02979	-0.20665	-0.17405	-0.193
0.396767		0.849485	-0.16731	0.623465	-0.213623	-1.14268	-1.43123	-1.44702	-0.26393	-1.03575	-0.20736	-0.17488	-0.19372
0.403433		0.853956	-0.167966	0.626922	-0.215113	-1.14918	-1.43939	-1.45501	-0.26459	-1.04177	-0.20796	-0.17571	-0.19449
0.4101		0.858307	-0.168681	0.63026	-0.216544	-1.15567	-1.44762	-1.46306	-0.2653	-1.04785	-0.2085	-0.17649	-0.19526
0.416767		0.862598	-0.169337	0.633657	-0.217974	-1.16223	-1.45584	-1.47116	-0.26602	-1.05399	-0.20897	-0.17732	-0.19604
0.423433		0.86683	-0.169992	0.636995	-0.219285	-1.16879	-1.46413	-1.47927	-0.26679	-1.06019	-0.20945	-0.17804	-0.19681
0.4301		0.871062	-0.170708	0.640273	-0.220478	-1.1754	-1.47247	-1.48749	-0.26762	-1.06639	-0.20993	-0.17881	-0.19771
0.436767		0.875235	-0.171363	0.643551	-0.22155	-1.18202	-1.48094	-1.49572	-0.26852	-1.07259	-0.2104	-0.17959	-0.19866
0.443433		0.879467	-0.172019	0.64677	-0.222445	-1.18858	-1.4894	-1.504	-0.26941	-1.07878	-0.211	-0.1803	-0.19962
0.4501		0.883698	-0.172675	0.649929	-0.22316	-1.19513	-1.49792	-1.51235	-0.27037	-1.08492	-0.21166	-0.18102	-0.20069
0.456767		0.88799	-0.17339	0.653028	-0.223815	-1.20163	-1.50645	-1.52069	-0.27132	-1.091	-0.21237	-0.18167	-0.20176
0.463433		0.892282	-0.174046	0.656188	-0.224411	-1.20801	-1.51491	-1.52904	-0.27221	-1.09702	-0.21321	-0.18233	-0.20283
0.4701		0.896573	-0.174761	0.659347	-0.225008	-1.21433	-1.52326	-1.53738	-0.27311	-1.10298	-0.2141	-0.18299	-0.20391
0.476767		0.900805	-0.175476	0.662565	-0.225663	-1.22058	-1.53148	-1.54573	-0.274	-1.10888	-0.21511	-0.1837	-0.20486
0.483433		0.905037	-0.176132	0.665903	-0.226438	-1.22678	-1.53947	-1.55407	-0.27484	-1.11473	-0.21613	-0.18448	-0.20581
0.4901		0.90915	-0.176847	0.66936	-0.227392	-1.23292	-1.54734	-1.56236	-0.27573	-1.12051	-0.21726	-0.18537	-0.20659
0.496767		0.913203	-0.177562	0.672936	-0.228524	-1.23906	-1.55509	-1.57058	-0.27668	-1.12635	-0.21833	-0.18638	-0.2073
0.503433		0.917196	-0.178277	0.676692	-0.229836	-1.24526	-1.56265	-1.57881	-0.2777	-1.13225	-0.21946	-0.18746	-0.20796
0.5101		0.921071	-0.178993	0.680447	-0.231385	-1.25152	-1.57011	-1.58691	-0.27877	-1.13821	-0.22066	-0.18865	-0.2085
0.516767		0.924826	-0.179708	0.684321	-0.232995	-1.25778	-1.57756	-1.59502	-0.27996	-1.14423	-0.22185	-0.18996	-0.20909
0.523433		0.928581	-0.180364	0.688136	-0.234723	-1.2641	-1.58495	-1.60301	-0.28121	-1.15031	-0.22304	-0.19127	-0.20969
0.5301		0.932217	-0.181019	0.691891	-0.236511	-1.27047	-1.5924	-1.61088	-0.28265	-1.15645	-0.22429	-0.19258	-0.21029
0.536767		0.935853	-0.181615	0.695586	-0.23824	-1.27685	-1.59997	-1.61874	-0.28408	-1.16271	-0.22548	-0.19383	-0.211
0.543433		0.939488	-0.182211	0.699162	-0.239968	-1.28317	-1.60754	-1.62655	-0.28563	-1.16903	-0.22662	-0.19497	-0.21178
0.5501		0.943124	-0.182748	0.70256	-0.241578	-1.28949	-1.61529	-1.63436	-0.28723	-1.17534	-0.22775	-0.19604	-0.21267
0.556767		0.94676	-0.183225	0.705898	-0.243127	-1.29575	-1.62309	-1.64217	-0.28878	-1.18172	-0.22882	-0.19693	-0.21362
0.563433		0.950456	-0.183761	0.709116	-0.244617	-1.30188	-1.63096	-1.64998	-0.29033	-1.18822	-0.22978	-0.19771	-0.2147
0.5701		0.954211	-0.184298	0.712216	-0.245988	-1.30802	-1.63895	-1.6579	-0.29182	-1.19472	-0.23073	-0.19836	-0.21571
0.576767		0.958085	-0.184774	0.715315	-0.247359	-1.31416	-1.64694	-1.66583	-0.29325	-1.20121	-0.23156	-0.1989	-0.21678
0.583433		0.962019	-0.18537	0.718415	-0.248671	-1.3203	-1.65498	-1.67388	-0.29451	-1.20783	-0.23234	-0.19944	-0.2178
0.5901		0.966072	-0.185907	0.721455	-0.249922	-1.32656	-1.66303	-1.68192	-0.29564	-1.2145	-0.23317	-0.19991	-0.21875
0.596767		0.970185	-0.186503	0.724554	-0.251234	-1.33288	-1.67102	-1.68997	-0.29665	-1.22124	-0.23395	-0.20045	-0.21964
0.603433		0.974417	-0.187099	0.727654	-0.252426	-1.33926	-1.679	-1.69808	-0.29755	-1.22792	-0.23484	-0.20099	-0.22048
0.6101		0.978649	-0.187695	0.730693	-0.253618	-1.34575	-1.68687	-1.70606	-0.29832	-1.23465	-0.2358	-0.20164	-0.22125
0.616767		0.98294	-0.188291	0.733793	-0.254691	-1.35231	-1.69474	-1.71405	-0.29898	-1.24133	-0.23675	-0.2023	-0.22197
0.623433		0.987172	-0.188828	0.736833	-0.255764	-1.35893	-1.70255	-1.72192	-0.29957	-1.248	-0.23776	-0.20301	-0.22268
0.6301		0.991404	-0.189304	0.739932	-0.256717	-1.3656	-1.7103	-1.72973	-0.30011	-1.25468	-0.23878	-0.20379	-0.2234
0.636767		0.995517	-0.189781	0.742972	-0.257611	-1.37216	-1.71804	-1.73748	-0.30065	-1.26135	-0.23973	-0.20462	-0.22417
0.643433		0.999629	-0.190198	0.746012	-0.258446	-1.37872	-1.72579	-1.74522	-0.30118	-1.26803	-0.24068	-0.20546	-0.22495
0.6501		1.00362	-0.190675	0.749111	-0.259221	-1.38515	-1.7336	-1.75291	-0.30178	-1.27476	-0.24158	-0.20641	-0.22572
0.656767		1.00762	-0.191092	0.75227	-0.260055	-1.39141	-1.74141	-1.7606	-0.30237	-1.2815	-0.24241	-0.20736	-0.2265
0.663433		1.01155	-0.191629	0.755489	-0.26089	-1.39761	-1.74922	-1.76835	-0.30303	-1.28829	-0.24319	-0.20832	-0.22727
0.6701		1.01543	-0.192165	0.758767	-0.261724	-1.40369	-1.75709	-1.7761	-0.30375	-1.29521	-0.2439	-0.20933	-0.22799
0.676767		1.0193	-0.192821	0.762105	-0.262678	-1.40965	-1.76495	-1.78385	-0.30446	-1.30212	-0.24468	-0.2104	-0.22858
0.683433		1.02323	-0.193477	0.765562	-0.263631	-1.41555	-1.77288	-1.79172	-0.30529	-1.30904	-0.24545	-0.21148	-0.22912
0.6901		1.02717	-0.194252	0.769019	-0.264645	-1.42133	-1.78075	-1.79964	-0.30613	-1.31601	-0.24623	-0.21261	-0.2296
0.696767		1.0311	-0.195086	0.772536	-0.265658	-1.42711	-1.78856	-1.80757	-0.30708	-1.32293	-0.24706	-0.21368	-0.23001
0.703433		1.03497	-0.19592	0.776112	-0.266731	-1.4329	-1.79625	-1.81562	-0.30804	-1.32978	-0.24796	-0.21476	-0.23037
0.7101		1.03891	-0.196815	0.779629	-0.267804	-1.43868	-1.80387	-1.82366	-0.30905	-1.33657	-0.24885	-0.21583	-0.23067
0.716767		1.04272	-0.197709	0.783145	-0.268936	-1.44452	-1.81139	-1.83183	-0.31012	-1.34337	-0.24974	-0.21678	-0.23103
0.723433		1.04654	-0.198543	0.786602	-0.270069	-1.45036	-1.81884	-1.84	-0.31126	-1.35005	-0.25064	-0.21768	-0.23144
0.7301		1.05023	-0.199378	0.79006	-0.271201	-1.45632	-1.82611	-1.84816	-0.31239	-1.35666	-0.25147	-0.21857	-0.23198
0.736767		1.05393	-0.200093	0.793457	-0.272393	-1.46234	-1.83332	-1.85633	-0.31352	-1.36322	-0.25231	-0.21935	-0.23264
0.743433		1.05751	-0.200808	0.796854	-0.273585	-1.46842	-1.84047	-1.86449	-0.31471	-1.36977	-0.25308	-0.22012	-0.23341
0.7501		1.06102	-0.201464	0.800252	-0.274837	-1.4745	-1.84751	-1.87254	-0.31579	-1.37621	-0.25386	-0.22072	-0.23431
0.756767		1.06454	-0.20206	0.803709	-0.276089	-1.48052	-1.85448	-1.88053	-0.31686	-1.38271	-0.25457	-0.22131	-0.23532
0.763433		1.06811	-0.202596	0.807166	-0.2774	-1.4866	-1.86145	-1.88833	-0.31787	-1.38909	-0.25523	-0.22185	-0.23633
0.7701		1.07169	-0.203133	0.810683	-0.278652	-1.49256	-1.86837	-1.89608	-0.31877	-1.39552	-0.256	-0.22233	-0.23746
0.776767		1.07533	-0.203669	0.814199	-0.279903	-1.49846	-1.87528	-1.90371	-0.31966	-1.40184	-0.25672	-0.22286	-0.23854
0.783433		1.07908	-0.204206	0.817776	-0.281036	-1.5043	-1.8822	-1.91122	-0.32043	-1.40822	-0.25749	-0.22334	-0.23961
0.7901		1.0829	-0.204742	0.821352	-0.282049	-1.51008	-1.88917	-1.91873	-0.32115	-1.4146	-0.25833	-0.22388	-0.24062
0.796767		1.08689	-0.205338	0.824928	-0.283003	-1.51581	-1.89614	-1.92612	-0.32192	-1.42103	-0.25922	-0.22441	-0.24152
0.803433		1.09088	-0.205994	0.828505	-0.283837	-1.52159	-1.90318	-1.93357	-0.32264	-1.42747	-0.26011	-0.22501	-0.24235
0.8101		1.09506	-0.206649	0.832021	-0.284553	-1.52743	-1.91033	-1.94108	-0.32347	-1.43397	-0.26107	-0.22572	-0.24307
0.816767		1.09929	-0.207305	0.835538	-0.285208	-1.53327	-1.91754	-1.9486	-0.32443	-1.44053	-0.26196	-0.2265	-0.24372
0.823433		1.10358	-0.207901	0.838995	-0.285864	-1.53923	-1.92487	-1.95611	-0.32544	-1.44708	-0.26286	-0.22727	-0.24432
0.8301		1.10787	-0.208497	0.842452	-0.28646	-1.54525	-1.9322	-1.96368	-0.32651	-1.45364	-0.26375	-0.22811	-0.2448
0.836767		1.11216	-0.209033	0.845909	-0.287116	-1.55133	-1.93965	-1.97124	-0.32771	-1.46019	-0.26459	-0.22894	-0.24527
0.843433		1.11645	-0.209451	0.849366	-0.287831	-1.55747	-1.94716	-1.97881	-0.3289	-1.46669	-0.26536	-0.22972	-0.24569
0.8501		1.12069	-0.209868	0.852883	-0.288665	-1.56355	-1.95473	-1.98638	-0.33015	-1.47313	-0.26613	-0.23049	-0.24617
0.856767		1.12486	-0.210166	0.856459	-0.289559	-1.56969	-1.9623	-1.99383	-0.3314	-1.47939	-0.26691	-0.23127	-0.24658
0.863433		1.12903	-0.210404	0.860095	-0.290453	-1.57571	-1.96987	-2.00123	-0.33265	-1.48559	-0.26768	-0.23192	-0.247
0.8701		1.13314	-0.210702	0.863791	-0.291407	-1.58167	-1.97738	-2.00856	-0.33379	-1.49167	-0.26846	-0.23264	-0.24748
0.876767		1.1372	-0.211	0.867546	-0.292361	-1.58757	-1.98489	-2.01577	-0.33486	-1.49769	-0.26923	-0.23323	-0.2479
0.883433		1.14131	-0.211358	0.871301	-0.293314	-1.59335	-1.99229	-2.02298	-0.33581	-1.50371	-0.26995	-0.23389	-0.24837
0.8901		1.14548	-0.211835	0.875115	-0.294209	-1.59907	-1.99962	-2.03007	-0.33665	-1.50967	-0.27072	-0.23454	-0.24879
0.896767		1.14971	-0.212371	0.87887	-0.295043	-1.60468	-2.00689	-2.03711	-0.33742	-1.51575	-0.2715	-0.2352	-0.24933
0.903433		1.15413	-0.213027	0.882566	-0.295818	-1.61028	-2.0141	-2.04408	-0.33808	-1.52194	-0.27227	-0.23592	-0.24986
0.9101		1.15854	-0.213742	0.886202	-0.296593	-1.61576	-2.02119	-2.051	-0.33861	-1.52826	-0.27299	-0.23663	-0.25046
0.916767		1.16312	-0.214577	0.889838	-0.297368	-1.62119	-2.02817	-2.05797	-0.33909	-1.53476	-0.2737	-0.23735	-0.25111
0.923433		1.16777	-0.215411	0.893354	-0.298142	-1.62661	-2.03502	-2.06488	-0.33957	-1.54138	-0.27448	-0.23806	-0.25177
0.9301		1.17248	-0.216305	0.896871	-0.298917	-1.63203	-2.04176	-2.07186	-0.34004	-1.54811	-0.27519	-0.23878	-0.25254
0.936767		1.17719	-0.21714	0.900447	-0.299752	-1.63746	-2.04843	-2.07889	-0.34064	-1.55503	-0.27597	-0.23943	-0.25338
0.943433		1.1819	-0.217915	0.904024	-0.300646	-1.64294	-2.05505	-2.08598	-0.3413	-1.56194	-0.2768	-0.24003	-0.25421
0.9501		1.18661	-0.21863	0.907719	-0.30154	-1.64837	-2.06155	-2.0932	-0.34207	-1.56891	-0.2777	-0.24056	-0.25511
0.956767		1.19126	-0.219226	0.911474	-0.302553	-1.65391	-2.06804	-2.10053	-0.34302	-1.57589	-0.27865	-0.24104	-0.25594
0.963433		1.19591	-0.219822	0.915349	-0.303566	-1.65939	-2.07454	-2.10798	-0.3441	-1.5828	-0.27961	-0.2414	-0.25678
0.9701		1.20056	-0.220299	0.919342	-0.30458	-1.66494	-2.0811	-2.11555	-0.34523	-1.5896	-0.28056	-0.24182	-0.25755
0.976767		1.20515	-0.220776	0.923336	-0.305653	-1.67042	-2.08771	-2.12324	-0.34654	-1.59633	-0.28157	-0.24217	-0.25833
0.983433		1.20979	-0.221252	0.927448	-0.306785	-1.67596	-2.09445	-2.13093	-0.34779	-1.60295	-0.28253	-0.24259	-0.25904
0.9901		1.21439	-0.221729	0.931501	-0.307858	-1.68145	-2.10124	-2.13867	-0.34904	-1.60939	-0.28348	-0.24301	-0.25976
0.996767		1.21903	-0.222206	0.935555	-0.30899	-1.68687	-2.10816	-2.14642	-0.3503	-1.61564	-0.28437	-0.24354	-0.26047
1.00343		1.22368	-0.222743	0.939548	-0.310063	-1.6923	-2.11519	-2.15411	-0.35149	-1.62178	-0.28521	-0.2442	-0.26113
1.0101		1.22827	-0.223398	0.943601	-0.311136	-1.69772	-2.12228	-2.16168	-0.35262	-1.6278	-0.28604	-0.24492	-0.26184
1.01677		1.23292	-0.224054	0.947595	-0.31209	-1.70308	-2.12944	-2.16919	-0.35369	-1.63376	-0.28688	-0.24575	-0.2625
1.02343		1.23745	-0.224829	0.951648	-0.312984	-1.70839	-2.13659	-2.17652	-0.35477	-1.63966	-0.28771	-0.2467	-0.26321
1.0301		1.24204	-0.225663	0.95576	-0.313818	-1.71369	-2.14368	-2.18379	-0.35578	-1.64557	-0.28855	-0.24772	-0.26399
1.03677		1.24657	-0.226498	0.959873	-0.314534	-1.719	-2.15077	-2.19089	-0.35679	-1.65141	-0.28944	-0.24873	-0.2647
1.04343		1.25116	-0.227392	0.964046	-0.315249	-1.72418	-2.15781	-2.19792	-0.35781	-1.65731	-0.29039	-0.2498	-0.26542
1.0501		1.25575	-0.228286	0.968218	-0.315905	-1.72943	-2.16472	-2.2049	-0.35882	-1.66327	-0.29141	-0.25082	-0.26619
1.05677		1.26034	-0.22918	0.97239	-0.31656	-1.73461	-2.17152	-2.21175	-0.35983	-1.66917	-0.29242	-0.25183	-0.26685
1.06343		1.26499	-0.230074	0.976562	-0.317276	-1.73986	-2.17825	-2.21854	-0.36079	-1.67519	-0.29343	-0.25284	-0.26751
1.0701		1.2697	-0.230849	0.980735	-0.31805	-1.74516	-2.18487	-2.22528	-0.36174	-1.68115	-0.29451	-0.25374	-0.2681
1.07677		1.27441	-0.231624	0.984788	-0.318885	-1.75053	-2.19142	-2.23202	-0.36269	-1.68711	-0.29546	-0.25463	-0.26864
1.08343		1.27917	-0.232399	0.988841	-0.319779	-1.75595	-2.19792	-2.23881	-0.36359	-1.69307	-0.29641	-0.25547	-0.26917
1.0901		1.284	-0.233054	0.992835	-0.320673	-1.7615	-2.20436	-2.24555	-0.36442	-1.69897	-0.29731	-0.25624	-0.26959
1.09677		1.28883	-0.23365	0.996828	-0.321627	-1.7671	-2.21074	-2.25234	-0.36526	-1.70487	-0.29814	-0.25696	-0.26995
1.10343		1.29366	-0.234127	1.00076	-0.32258	-1.77276	-2.21705	-2.25914	-0.36615	-1.71071	-0.29892	-0.25755	-0.27031
1.1101		1.29855	-0.234544	1.0047	-0.323534	-1.77842	-2.22343	-2.26593	-0.36699	-1.71655	-0.29969	-0.25815	-0.27055
1.11677		1.30349	-0.234842	1.00869	-0.324428	-1.78403	-2.22975	-2.27278	-0.36788	-1.7224	-0.30047	-0.25862	-0.27084
1.12343		1.30844	-0.23514	1.01268	-0.325263	-1.78957	-2.23607	-2.2797	-0.36883	-1.7283	-0.30124	-0.25904	-0.27108
1.1301		1.31339	-0.235379	1.01668	-0.326157	-1.79493	-2.24239	-2.28661	-0.36985	-1.73426	-0.30208	-0.25946	-0.27132
1.13677		1.31834	-0.235558	1.02067	-0.326991	-1.80024	-2.2487	-2.29359	-0.37092	-1.74028	-0.30291	-0.25988	-0.27156
1.14343		1.32328	-0.235796	1.02472	-0.327826	-1.80537	-2.25502	-2.30056	-0.37199	-1.74642	-0.30386	-0.26023	-0.27186
1.1501		1.32823	-0.235975	1.02878	-0.3286	-1.81043	-2.26122	-2.30765	-0.37307	-1.75267	-0.30482	-0.26059	-0.27221
1.15677		1.33306	-0.236213	1.03289	-0.329375	-1.81538	-2.26742	-2.31475	-0.3742	-1.75905	-0.30577	-0.26101	-0.27257
1.16343		1.33783	-0.236452	1.037	-0.33015	-1.82039	-2.2735	-2.3219	-0.37533	-1.76555	-0.30679	-0.26137	-0.27311
1.1701		1.34254	-0.23669	1.04111	-0.330925	-1.82539	-2.27952	-2.32905	-0.37652	-1.77217	-0.3078	-0.26178	-0.2737
1.17677		1.34718	-0.236928	1.04535	-0.3317	-1.8304	-2.28548	-2.3362	-0.37766	-1.77884	-0.30875	-0.26226	-0.27442
1.18343		1.35171	-0.237167	1.04964	-0.332415	-1.83558	-2.29132	-2.3433	-0.37879	-1.78552	-0.30965	-0.26274	-0.27525
1.1901		1.35624	-0.237405	1.05399	-0.33319	-1.84077	-2.29704	-2.35033	-0.37986	-1.79219	-0.31054	-0.26333	-0.27621
1.19677		1.36071	-0.237584	1.0584	-0.333965	-1.84608	-2.30277	-2.35718	-0.38099	-1.79881	-0.31143	-0.26393	-0.27722
1.20343		1.36519	-0.237823	1.06293	-0.334799	-1.85144	-2.30843	-2.36398	-0.38207	-1.80525	-0.31227	-0.26459	-0.27829
1.2101		1.36966	-0.238121	1.06746	-0.335693	-1.85686	-2.31409	-2.37066	-0.38314	-1.81162	-0.31304	-0.26536	-0.27931
1.21677		1.37418	-0.238359	1.07211	-0.336587	-1.86223	-2.31975	-2.37721	-0.38421	-1.81782	-0.31394	-0.26619	-0.28032
1.22343		1.37878	-0.238717	1.0767	-0.337541	-1.86765	-2.32548	-2.38365	-0.38522	-1.82396	-0.31477	-0.26709	-0.28121
1.2301		1.38342	-0.239134	1.08129	-0.338495	-1.87296	-2.33126	-2.39003	-0.38624	-1.83004	-0.31567	-0.2681	-0.28199
1.23677		1.38807	-0.23967	1.08588	-0.339508	-1.87826	-2.33716	-2.39635	-0.38731	-1.836	-0.31662	-0.26911	-0.28259
1.24343		1.39284	-0.240266	1.09041	-0.340521	-1.88351	-2.34312	-2.4026	-0.38832	-1.84202	-0.31763	-0.27007	-0.28312
1.2501		1.39767	-0.240922	1.09482	-0.341535	-1.88863	-2.3492	-2.4088	-0.3894	-1.84804	-0.31859	-0.2709	-0.28354
1.25677		1.4025	-0.241697	1.09923	-0.342548	-1.89376	-2.3554	-2.41506	-0.39047	-1.85406	-0.3196	-0.27168	-0.28396
1.26343		1.40739	-0.242472	1.10352	-0.343502	-1.89883	-2.36166	-2.42126	-0.3916	-1.86014	-0.32061	-0.27227	-0.28437
1.2701		1.41221	-0.243247	1.10775	-0.344455	-1.90389	-2.36791	-2.42746	-0.39274	-1.86622	-0.32151	-0.27269	-0.28479
1.27677		1.41704	-0.244081	1.11192	-0.345409	-1.9089	-2.37429	-2.43372	-0.39393	-1.87224	-0.3224	-0.27299	-0.28527
1.28343		1.42181	-0.244796	1.11604	-0.346303	-1.91385	-2.38073	-2.43992	-0.39518	-1.87826	-0.32324	-0.27311	-0.28592
1.2901		1.42646	-0.245512	1.12009	-0.347137	-1.91879	-2.38711	-2.44617	-0.39643	-1.88422	-0.32401	-0.27311	-0.28658
1.29677		1.43105	-0.246167	1.12408	-0.347972	-1.92374	-2.3936	-2.45243	-0.39774	-1.89012	-0.32479	-0.27305	-0.28735
1.30343		1.43558	-0.246704	1.12808	-0.348747	-1.92869	-2.40004	-2.45875	-0.39905	-1.89596	-0.3255	-0.27299	-0.28813
1.3101		1.43999	-0.247121	1.13201	-0.349522	-1.93363	-2.40648	-2.46507	-0.4003	-1.90181	-0.32628	-0.27293	-0.28884
1.31677		1.44428	-0.247538	1.136	-0.350237	-1.93852	-2.41286	-2.47139	-0.40156	-1.90771	-0.32705	-0.27293	-0.2895
1.32343		1.44857	-0.247955	1.13994	-0.350952	-1.94347	-2.41911	-2.47782	-0.40281	-1.91367	-0.32794	-0.27311	-0.29004
1.3301		1.45286	-0.248313	1.14393	-0.351667	-1.94836	-2.42537	-2.4842	-0.404	-1.91975	-0.32896	-0.27329	-0.29051
1.33677		1.4571	-0.248671	1.14793	-0.352383	-1.95318	-2.43151	-2.4907	-0.40513	-1.92595	-0.32997	-0.27364	-0.29081
1.34343		1.46139	-0.249147	1.15198	-0.353158	-1.95801	-2.43753	-2.49714	-0.40627	-1.93238	-0.3311	-0.274	-0.29111
1.3501		1.46574	-0.249684	1.15597	-0.353932	-1.96284	-2.44349	-2.50363	-0.40734	-1.93894	-0.3323	-0.27448	-0.29141
1.35677		1.47015	-0.25028	1.16003	-0.354707	-1.96755	-2.44927	-2.51007	-0.40835	-1.94561	-0.33355	-0.27508	-0.29171
1.36343		1.47462	-0.250936	1.16402	-0.355542	-1.97226	-2.455	-2.51657	-0.40936	-1.95241	-0.33474	-0.27567	-0.29206
1.3701		1.47915	-0.251651	1.16801	-0.356376	-1.97685	-2.46066	-2.52295	-0.41032	-1.9592	-0.33599	-0.27633	-0.2926
1.37677		1.48374	-0.252485	1.17201	-0.357211	-1.98144	-2.46626	-2.52932	-0.41133	-1.96606	-0.33718	-0.27698	-0.29331
1.38343		1.48833	-0.25326	1.17594	-0.358105	-1.98597	-2.47186	-2.53564	-0.41234	-1.97279	-0.33838	-0.2777	-0.29415
1.3901		1.49298	-0.254035	1.17981	-0.35888	-1.9905	-2.47747	-2.5419	-0.41336	-1.97941	-0.33951	-0.27841	-0.2951
1.39677		1.49751	-0.25475	1.18363	-0.359714	-1.99491	-2.48307	-2.54816	-0.41449	-1.98597	-0.34052	-0.27919	-0.29618
1.40343		1.5021	-0.255406	1.18744	-0.360489	-1.99938	-2.48879	-2.55436	-0.41562	-1.9924	-0.34148	-0.2799	-0.29725
1.4101		1.50657	-0.256002	1.19114	-0.361264	-2.00373	-2.49451	-2.5605	-0.41687	-1.99872	-0.34231	-0.28062	-0.29838
1.41677		1.51092	-0.256479	1.19483	-0.362098	-2.00814	-2.50036	-2.5667	-0.41825	-2.00504	-0.34308	-0.28133	-0.29951
1.42343		1.51527	-0.256836	1.19841	-0.362933	-2.01255	-2.5062	-2.57283	-0.41968	-2.01124	-0.3438	-0.28199	-0.30065
1.4301		1.51944	-0.257134	1.20193	-0.363767	-2.01696	-2.5121	-2.57897	-0.42117	-2.01744	-0.34451	-0.28265	-0.30166
1.43677		1.52355	-0.257313	1.20544	-0.364721	-2.02137	-2.518	-2.58517	-0.42272	-2.02364	-0.34517	-0.2833	-0.30267
1.44343		1.52761	-0.257492	1.20896	-0.365615	-2.02578	-2.5239	-2.59131	-0.42427	-2.02972	-0.34589	-0.2839	-0.30357
1.4501		1.53154	-0.257611	1.21254	-0.366628	-2.03025	-2.5298	-2.59745	-0.42582	-2.0358	-0.34672	-0.28443	-0.30446
1.45677		1.53542	-0.25773	1.21617	-0.367641	-2.03472	-2.53564	-2.60359	-0.42725	-2.04176	-0.34755	-0.28503	-0.30529
1.46343		1.53929	-0.257909	1.21993	-0.368655	-2.03919	-2.54148	-2.60967	-0.42862	-2.04766	-0.34851	-0.28557	-0.30613
1.4701		1.5431	-0.258148	1.22374	-0.369668	-2.04366	-2.54726	-2.61581	-0.42981	-2.05344	-0.34958	-0.2861	-0.30696
1.47677		1.54692	-0.258505	1.22768	-0.370741	-2.04813	-2.55305	-2.62183	-0.43088	-2.05916	-0.35077	-0.28664	-0.3078
1.48343		1.55073	-0.258923	1.23173	-0.371814	-2.05261	-2.55889	-2.62791	-0.43184	-2.06476	-0.35197	-0.28718	-0.30863
1.4901		1.55449	-0.259459	1.23572	-0.372827	-2.05708	-2.56467	-2.63399	-0.43267	-2.07031	-0.35316	-0.28765	-0.30947
1.49677		1.5583	-0.260055	1.23972	-0.3739	-2.06149	-2.57051	-2.64007	-0.43339	-2.07579	-0.35429	-0.28819	-0.31024
1.50343		1.562	-0.260711	1.24365	-0.374913	-2.0659	-2.57635	-2.64609	-0.4341	-2.08116	-0.35542	-0.28872	-0.31108
1.5101		1.56564	-0.261366	1.24747	-0.375867	-2.07031	-2.58225	-2.65217	-0.43482	-2.08646	-0.35644	-0.2892	-0.31179
1.51677		1.56921	-0.262022	1.25116	-0.376821	-2.07472	-2.58809	-2.65819	-0.43559	-2.09177	-0.35745	-0.28974	-0.31245
1.52343		1.57261	-0.262618	1.25474	-0.377715	-2.07913	-2.59393	-2.66415	-0.43648	-2.09707	-0.35828	-0.29016	-0.31304
1.5301		1.57595	-0.263095	1.25825	-0.378609	-2.0836	-2.59978	-2.67011	-0.43738	-2.10243	-0.35912	-0.29063	-0.31358
1.53677		1.57916	-0.263512	1.26165	-0.379384	-2.08807	-2.6055	-2.67595	-0.43845	-2.1078	-0.35977	-0.29105	-0.314
1.54343		1.58232	-0.263751	1.26499	-0.380218	-2.09266	-2.61128	-2.68179	-0.43952	-2.11322	-0.36043	-0.29141	-0.3143
1.5501		1.58548	-0.26387	1.26827	-0.380993	-2.09731	-2.61694	-2.68751	-0.44066	-2.11877	-0.36103	-0.29176	-0.31453
1.55677		1.58858	-0.263929	1.27161	-0.381768	-2.10202	-2.62266	-2.69324	-0.44185	-2.12443	-0.36162	-0.29212	-0.31477
1.56343		1.5918	-0.263929	1.27494	-0.382602	-2.10673	-2.62839	-2.69896	-0.44304	-2.13015	-0.36222	-0.29242	-0.31489
1.5701		1.59514	-0.263929	1.27834	-0.383437	-2.11149	-2.63417	-2.70462	-0.44417	-2.13593	-0.36275	-0.29272	-0.31507
1.57677		1.59854	-0.263929	1.28174	-0.384271	-2.11626	-2.63995	-2.71034	-0.44531	-2.14177	-0.36335	-0.29302	-0.31519
1.58343		1.60211	-0.263929	1.2852	-0.385106	-2.12097	-2.64579	-2.71612	-0.44638	-2.14761	-0.36395	-0.29331	-0.31537
1.5901		1.60581	-0.264049	1.28865	-0.38594	-2.12556	-2.65163	-2.72191	-0.44739	-2.1534	-0.36454	-0.29361	-0.31555
1.59677		1.60956	-0.264287	1.29211	-0.386715	-2.13009	-2.65747	-2.72769	-0.44841	-2.15912	-0.36526	-0.29391	-0.3159
1.60343		1.61338	-0.264585	1.29563	-0.38749	-2.13444	-2.66331	-2.73353	-0.44948	-2.16478	-0.36597	-0.29427	-0.31632
1.6101		1.61725	-0.264943	1.29908	-0.388145	-2.13861	-2.66922	-2.73937	-0.45049	-2.17038	-0.36669	-0.29469	-0.3168
1.61677		1.62113	-0.265419	1.3026	-0.388801	-2.14273	-2.675	-2.74527	-0.45156	-2.17599	-0.3674	-0.29516	-0.31745
1.62343		1.62488	-0.265837	1.30612	-0.389338	-2.14678	-2.68078	-2.75117	-0.4527	-2.18153	-0.36812	-0.29564	-0.31823
1.6301		1.62858	-0.266314	1.30969	-0.389814	-2.15071	-2.6865	-2.75707	-0.45383	-2.18707	-0.36883	-0.29618	-0.31906
1.63677		1.63215	-0.26679	1.31327	-0.390291	-2.15471	-2.69216	-2.76291	-0.45496	-2.19268	-0.36943	-0.29677	-0.31996
1.64343		1.63567	-0.267267	1.31696	-0.390828	-2.1587	-2.69783	-2.76881	-0.45609	-2.19834	-0.37003	-0.29731	-0.32085
1.6501		1.63913	-0.267744	1.32066	-0.391424	-2.16275	-2.70343	-2.77472	-0.45723	-2.20406	-0.37056	-0.2979	-0.32175
1.65677		1.64247	-0.268161	1.32442	-0.392079	-2.16687	-2.70897	-2.78056	-0.45824	-2.2099	-0.37104	-0.29844	-0.32258
1.66343		1.64574	-0.268579	1.32823	-0.392795	-2.17104	-2.7144	-2.78646	-0.45919	-2.21574	-0.37152	-0.29898	-0.32336
1.6701		1.6489	-0.269055	1.33204	-0.393569	-2.17533	-2.71976	-2.7923	-0.46015	-2.22164	-0.37205	-0.29951	-0.32401
1.67677		1.652	-0.269532	1.33586	-0.394464	-2.17962	-2.72495	-2.79814	-0.46092	-2.22754	-0.37265	-0.30005	-0.32455
1.68343		1.65498	-0.270009	1.33961	-0.395358	-2.18397	-2.73007	-2.80392	-0.4617	-2.23351	-0.37324	-0.30059	-0.32508
1.6901		1.65784	-0.270545	1.34325	-0.396311	-2.18832	-2.73508	-2.8097	-0.46241	-2.23947	-0.37402	-0.30106	-0.32562
1.69677		1.66058	-0.270963	1.34677	-0.397205	-2.19268	-2.74003	-2.81549	-0.46313	-2.24549	-0.37479	-0.3016	-0.32616
1.70343		1.66321	-0.27144	1.35022	-0.39804	-2.19697	-2.74491	-2.82127	-0.46378	-2.25151	-0.37569	-0.30214	-0.32669
1.7101		1.66571	-0.271857	1.3535	-0.398874	-2.20126	-2.74968	-2.82705	-0.4645	-2.25759	-0.37664	-0.30273	-0.32729
1.71677		1.66816	-0.272334	1.35672	-0.399649	-2.20549	-2.75451	-2.83289	-0.46521	-2.26378	-0.3776	-0.30333	-0.328
1.72343		1.6706	-0.272751	1.35988	-0.400424	-2.20972	-2.75928	-2.83873	-0.46593	-2.26998	-0.37855	-0.30398	-0.32872
1.7301		1.67304	-0.273168	1.36286	-0.401139	-2.2139	-2.76417	-2.84463	-0.4667	-2.2763	-0.37944	-0.30464	-0.32943
1.73677		1.67549	-0.273585	1.36584	-0.401974	-2.21795	-2.76899	-2.85059	-0.46742	-2.28256	-0.38034	-0.30529	-0.33021
1.74343		1.67805	-0.274003	1.36864	-0.402808	-2.222	-2.77388	-2.85655	-0.46813	-2.28888	-0.38111	-0.30595	-0.33098
1.7501		1.68061	-0.274479	1.37138	-0.403702	-2.22594	-2.77883	-2.86251	-0.46885	-2.29508	-0.38183	-0.30655	-0.3317
1.75677		1.68324	-0.274897	1.37395	-0.404716	-2.22975	-2.78378	-2.86853	-0.46945	-2.30128	-0.38248	-0.30714	-0.33242
1.76343		1.6858	-0.275373	1.37627	-0.405788	-2.23356	-2.78878	-2.87455	-0.47004	-2.3073	-0.38314	-0.30774	-0.33307
1.7701		1.68824	-0.275731	1.37842	-0.406981	-2.23726	-2.79373	-2.88057	-0.47058	-2.31332	-0.38373	-0.30822	-0.33367
1.77677		1.69057	-0.276089	1.38032	-0.408173	-2.2409	-2.79874	-2.88659	-0.47112	-2.31916	-0.38433	-0.30863	-0.33426
1.78343		1.69259	-0.276387	1.38205	-0.409365	-2.24453	-2.80374	-2.89261	-0.47165	-2.32488	-0.38493	-0.30893	-0.3348
1.7901		1.69444	-0.276566	1.3836	-0.410497	-2.24811	-2.80875	-2.89869	-0.47219	-2.33054	-0.38558	-0.30917	-0.3354
1.79677		1.69593	-0.276685	1.38503	-0.41163	-2.25174	-2.8137	-2.90471	-0.47284	-2.33614	-0.38618	-0.30935	-0.33605
1.80343		1.69712	-0.276804	1.38628	-0.412703	-2.25538	-2.81858	-2.91067	-0.47356	-2.34169	-0.38683	-0.30953	-0.33671
1.8101		1.69808	-0.276864	1.38754	-0.413656	-2.25908	-2.82347	-2.91663	-0.47433	-2.34723	-0.38755	-0.30971	-0.33742
1.81677		1.69879	-0.276923	1.38867	-0.41455	-2.26283	-2.8283	-2.92253	-0.47523	-2.35271	-0.38821	-0.30988	-0.3382
1.82343		1.69927	-0.276983	1.38974	-0.415266	-2.26671	-2.83313	-2.92838	-0.47612	-2.35814	-0.38892	-0.31018	-0.33903
1.8301		1.69963	-0.277162	1.39076	-0.415921	-2.27064	-2.83796	-2.9341	-0.47702	-2.36356	-0.38964	-0.31048	-0.33987
1.83677		1.69986	-0.2774	1.39171	-0.416517	-2.27469	-2.84284	-2.9397	-0.47797	-2.36893	-0.39035	-0.3109	-0.3407
1.84343		1.70004	-0.277698	1.39248	-0.417113	-2.2788	-2.84779	-2.94518	-0.47886	-2.37429	-0.39113	-0.31143	-0.34148
1.8501		1.7001	-0.278115	1.3932	-0.41765	-2.28304	-2.8528	-2.95055	-0.47976	-2.3796	-0.39184	-0.31203	-0.34225
1.85677		1.7001	-0.278592	1.3938	-0.418186	-2.28739	-2.85798	-2.95579	-0.48065	-2.3849	-0.39268	-0.31269	-0.34291
1.86343		1.70004	-0.279188	1.39433	-0.418723	-2.2918	-2.86323	-2.96086	-0.48149	-2.39021	-0.39345	-0.3134	-0.34344
1.8701		1.69986	-0.279784	1.39481	-0.419378	-2.29621	-2.86859	-2.96587	-0.48238	-2.39551	-0.39423	-0.31406	-0.34398
1.87677		1.69963	-0.28044	1.39534	-0.420034	-2.30056	-2.87414	-2.97076	-0.48327	-2.40082	-0.39494	-0.31477	-0.3444
1.88343		1.69933	-0.281036	1.39588	-0.420749	-2.30491	-2.87968	-2.97558	-0.48417	-2.40612	-0.3956	-0.31537	-0.34481
1.8901		1.69891	-0.281692	1.39654	-0.421464	-2.30914	-2.88528	-2.98029	-0.48506	-2.41148	-0.39619	-0.31596	-0.34523
1.89677		1.69843	-0.282228	1.39725	-0.42218	-2.31332	-2.89094	-2.98494	-0.48602	-2.41685	-0.39673	-0.3165	-0.34565
1.90343		1.69784	-0.282764	1.39809	-0.422895	-2.31731	-2.89655	-2.98953	-0.48685	-2.42227	-0.39721	-0.31692	-0.34618
1.9101		1.69724	-0.283182	1.39898	-0.423551	-2.32112	-2.90209	-2.99406	-0.48774	-2.42776	-0.39756	-0.31734	-0.34672
1.91677		1.69665	-0.283539	1.39993	-0.424087	-2.32488	-2.90757	-2.99865	-0.48852	-2.4333	-0.39798	-0.31763	-0.34732
1.92343		1.69605	-0.283837	1.40089	-0.424623	-2.32857	-2.91294	-3.00318	-0.48923	-2.4389	-0.39828	-0.31793	-0.34797
1.9301		1.69551	-0.284135	1.40178	-0.425041	-2.33221	-2.91818	-3.00777	-0.48995	-2.44451	-0.39864	-0.31823	-0.34863
1.93677		1.69498	-0.284374	1.40256	-0.425458	-2.33579	-2.92331	-3.01242	-0.49061	-2.45011	-0.39899	-0.31853	-0.34922
1.94343		1.69456	-0.284612	1.40333	-0.425816	-2.33936	-2.92832	-3.01713	-0.49126	-2.45577	-0.39941	-0.31883	-0.34988
1.9501		1.69414	-0.28491	1.40393	-0.426173	-2.34294	-2.93326	-3.0219	-0.49186	-2.46131	-0.39989	-0.31918	-0.35042
1.95677		1.69379	-0.285208	1.40446	-0.426531	-2.34646	-2.93809	-3.02684	-0.49245	-2.4668	-0.40042	-0.31948	-0.35095
1.96343		1.69343	-0.285506	1.40494	-0.426888	-2.34991	-2.94292	-3.03185	-0.49299	-2.47216	-0.40108	-0.31978	-0.35143
1.9701		1.69319	-0.285864	1.40542	-0.427306	-2.35331	-2.94775	-3.03704	-0.49353	-2.47747	-0.40185	-0.32014	-0.35185
1.97677		1.69295	-0.286281	1.40584	-0.427723	-2.35659	-2.95252	-3.04222	-0.49394	-2.48259	-0.40275	-0.32043	-0.35232
1.98343		1.69271	-0.286579	1.40631	-0.4282	-2.35981	-2.9574	-3.04753	-0.49436	-2.4876	-0.4037	-0.32073	-0.3528
1.9901		1.69253	-0.286877	1.40685	-0.428736	-2.36291	-2.96235	-3.05289	-0.49478	-2.49255	-0.40478	-0.32097	-0.35334
1.99677		1.69236	-0.287056	1.40744	-0.429273	-2.36601	-2.96742	-3.0582	-0.49514	-2.49738	-0.40591	-0.32121	-0.35393
2.00343		1.69223	-0.287116	1.4081	-0.429928	-2.36899	-2.9726	-3.06356	-0.49543	-2.5022	-0.4071	-0.32139	-0.35459
2.0101		1.69212	-0.287056	1.40876	-0.430584	-2.37197	-2.97785	-3.0688	-0.49579	-2.50691	-0.40823	-0.32163	-0.35536
2.01677		1.692	-0.286818	1.40941	-0.431299	-2.37501	-2.98321	-3.07405	-0.49615	-2.51168	-0.40931	-0.32187	-0.35614
2.02343		1.69188	-0.28652	1.41001	-0.432014	-2.37805	-2.98864	-3.07918	-0.49651	-2.51639	-0.4102	-0.32216	-0.35697
2.0301		1.69182	-0.286102	1.4106	-0.432789	-2.38121	-2.99406	-3.0843	-0.49698	-2.52122	-0.41103	-0.32258	-0.35775
2.03677		1.69176	-0.285625	1.41108	-0.433505	-2.38448	-2.99948	-3.08931	-0.49746	-2.52604	-0.41163	-0.323	-0.35858
2.04343		1.69176	-0.285149	1.4115	-0.43416	-2.38782	-3.00485	-3.09432	-0.49794	-2.53105	-0.41217	-0.32347	-0.3593
2.0501		1.69188	-0.284672	1.4118	-0.434756	-2.39122	-3.01015	-3.09926	-0.49847	-2.53612	-0.41252	-0.32407	-0.35995
2.05677		1.69212	-0.284314	1.41197	-0.435233	-2.39468	-3.01534	-3.10421	-0.49889	-2.54142	-0.41288	-0.32467	-0.36055
2.06343		1.69253	-0.283957	1.41209	-0.435591	-2.39819	-3.02047	-3.10916	-0.49931	-2.54685	-0.41318	-0.32526	-0.36097
2.0701		1.69307	-0.283718	1.41209	-0.435889	-2.40171	-3.02547	-3.1141	-0.49967	-2.55239	-0.41354	-0.3258	-0.36138
2.07677		1.69385	-0.283599	1.41203	-0.436008	-2.40529	-3.03042	-3.11911	-0.49996	-2.55811	-0.41401	-0.32634	-0.36168
2.08343		1.69486	-0.283539	1.41197	-0.436127	-2.4088	-3.03525	-3.12412	-0.50026	-2.56389	-0.41455	-0.32681	-0.36198
2.0901		1.69599	-0.28348	1.41191	-0.436306	-2.41232	-3.04008	-3.12912	-0.5005	-2.56968	-0.41521	-0.32723	-0.36228
2.09677		1.69736	-0.28348	1.41186	-0.436485	-2.41578	-3.0449	-3.13419	-0.50074	-2.5754	-0.41592	-0.32765	-0.36258
2.10343		1.69885	-0.28348	1.4118	-0.436783	-2.41929	-3.04961	-3.13932	-0.50104	-2.581	-0.4167	-0.328	-0.36293
2.1101		1.70052	-0.28348	1.4118	-0.4372	-2.42269	-3.05432	-3.14444	-0.50133	-2.58636	-0.41753	-0.32836	-0.36329
2.11677		1.70225	-0.28342	1.41191	-0.437737	-2.42609	-3.05897	-3.14957	-0.50169	-2.59155	-0.41837	-0.32872	-0.36371
2.12343		1.7041	-0.283301	1.41209	-0.438392	-2.42949	-3.06362	-3.1547	-0.50205	-2.5965	-0.41914	-0.32908	-0.36412
2.1301		1.706	-0.283182	1.41239	-0.439167	-2.43282	-3.06821	-3.15988	-0.50247	-2.60127	-0.41991	-0.32938	-0.36454
2.13677		1.70785	-0.283003	1.41275	-0.440001	-2.4361	-3.0728	-3.16507	-0.50288	-2.6058	-0.42063	-0.32973	-0.3649
2.14343		1.7097	-0.282824	1.41311	-0.440896	-2.43932	-3.07739	-3.17025	-0.50324	-2.61027	-0.42129	-0.32997	-0.36532
2.1501		1.71149	-0.282645	1.41358	-0.44173	-2.44254	-3.08198	-3.17538	-0.50366	-2.61456	-0.42182	-0.33021	-0.36567
2.15677		1.71322	-0.282526	1.414	-0.442445	-2.44576	-3.08663	-3.1805	-0.50408	-2.61891	-0.4223	-0.33033	-0.36609
2.16343		1.71477	-0.282526	1.41448	-0.443161	-2.44898	-3.09134	-3.18557	-0.50455	-2.6232	-0.42272	-0.33039	-0.36651
2.1701		1.7162	-0.282526	1.41484	-0.443757	-2.45219	-3.09604	-3.19058	-0.50503	-2.62761	-0.42307	-0.33039	-0.36693
2.17677		1.71745	-0.282645	1.41519	-0.444293	-2.45541	-3.10087	-3.19552	-0.50557	-2.63202	-0.42343	-0.33033	-0.36734
2.18343		1.71852	-0.282824	1.41549	-0.44477	-2.45863	-3.1057	-3.20035	-0.50616	-2.63649	-0.42367	-0.33027	-0.36782
2.1901		1.71948	-0.283122	1.41573	-0.445187	-2.46185	-3.11053	-3.20512	-0.50676	-2.64102	-0.42397	-0.33021	-0.3683
2.19677		1.72037	-0.283539	1.41591	-0.445604	-2.46507	-3.11536	-3.20983	-0.50747	-2.64555	-0.42433	-0.33015	-0.36883
2.20343		1.72114	-0.284016	1.41609	-0.445962	-2.46835	-3.12018	-3.21454	-0.50813	-2.65008	-0.42468	-0.33015	-0.36931
2.2101		1.72186	-0.284553	1.41621	-0.446379	-2.47163	-3.12495	-3.21919	-0.50884	-2.65461	-0.4251	-0.33021	-0.36979
2.21677		1.72257	-0.285149	1.41621	-0.446796	-2.4749	-3.12972	-3.2239	-0.5095	-2.6592	-0.42564	-0.33033	-0.3702
2.22343		1.72335	-0.285804	1.41621	-0.447273	-2.47824	-3.13437	-3.22855	-0.51016	-2.66379	-0.42623	-0.33051	-0.37062
2.2301		1.72424	-0.28646	1.41609	-0.44769	-2.48152	-3.13902	-3.23325	-0.51069	-2.66838	-0.42701	-0.33069	-0.37098
2.23677		1.7252	-0.287116	1.41591	-0.448108	-2.48486	-3.14355	-3.2379	-0.51123	-2.67309	-0.42784	-0.33092	-0.37128
2.24343		1.72627	-0.287771	1.41561	-0.448465	-2.48826	-3.14802	-3.24255	-0.51171	-2.67786	-0.42874	-0.3311	-0.37152
2.2501		1.72746	-0.288367	1.41525	-0.448823	-2.49159	-3.15243	-3.2472	-0.51212	-2.68275	-0.42969	-0.33134	-0.37181
2.25677		1.72877	-0.288904	1.41484	-0.449181	-2.49505	-3.15678	-3.25173	-0.51254	-2.68769	-0.43064	-0.33146	-0.37205
2.26343		1.7302	-0.289321	1.41436	-0.449479	-2.49851	-3.16113	-3.25632	-0.51296	-2.69276	-0.4316	-0.33158	-0.37229
2.2701		1.73181	-0.289679	1.414	-0.449777	-2.50196	-3.16542	-3.26079	-0.51337	-2.69794	-0.43249	-0.33164	-0.37253
2.27677		1.73348	-0.289917	1.41364	-0.450134	-2.50542	-3.16978	-3.26526	-0.51379	-2.70319	-0.43333	-0.3317	-0.37277
2.28343		1.73521	-0.290036	1.41346	-0.450492	-2.50888	-3.17413	-3.26973	-0.51421	-2.70844	-0.43404	-0.33176	-0.37301
2.2901		1.73706	-0.290036	1.41346	-0.450909	-2.51228	-3.17854	-3.27414	-0.51469	-2.71374	-0.43476	-0.33176	-0.3733
2.29677		1.73891	-0.290036	1.41364	-0.451446	-2.51561	-3.18307	-3.27867	-0.51516	-2.71904	-0.43529	-0.33182	-0.37354
2.30343		1.74087	-0.289977	1.41394	-0.452161	-2.51889	-3.18766	-3.2832	-0.51564	-2.72429	-0.43583	-0.33194	-0.37384
2.3101		1.74296	-0.289917	1.41436	-0.452936	-2.52211	-3.19237	-3.28779	-0.51606	-2.72954	-0.43637	-0.33206	-0.37414
2.31677		1.74516	-0.289917	1.4149	-0.45383	-2.52527	-3.19713	-3.29238	-0.51653	-2.73472	-0.43684	-0.3323	-0.37438
2.32343		1.74743	-0.289977	1.41549	-0.454843	-2.52831	-3.20196	-3.29703	-0.51689	-2.73985	-0.43738	-0.33253	-0.37467
2.3301		1.74993	-0.290096	1.41615	-0.455916	-2.53135	-3.20667	-3.30168	-0.51731	-2.74491	-0.43792	-0.33283	-0.37503
2.33677		1.75256	-0.290334	1.41674	-0.457048	-2.53433	-3.21138	-3.30627	-0.51767	-2.74992	-0.43857	-0.33319	-0.37533
2.34343		1.75536	-0.290573	1.41734	-0.458121	-2.53731	-3.21597	-3.31086	-0.51808	-2.75481	-0.43923	-0.33361	-0.37575
2.3501		1.75834	-0.29093	1.41793	-0.459194	-2.54023	-3.22044	-3.31539	-0.51844	-2.75964	-0.43994	-0.33402	-0.37611
2.35677		1.7615	-0.291348	1.41853	-0.460207	-2.54321	-3.22479	-3.31992	-0.51886	-2.76434	-0.44072	-0.33444	-0.37652
2.36343		1.76483	-0.291765	1.41907	-0.461102	-2.54625	-3.22902	-3.32433	-0.51939	-2.76893	-0.44149	-0.33486	-0.37694
2.3701		1.76829	-0.292182	1.41972	-0.461936	-2.54929	-3.23313	-3.32874	-0.51993	-2.77346	-0.44227	-0.33528	-0.37736
2.37677		1.77193	-0.29254	1.42032	-0.462711	-2.55233	-3.23719	-3.33315	-0.52053	-2.77781	-0.44304	-0.33563	-0.37777
2.38343		1.77568	-0.292897	1.42103	-0.463307	-2.55543	-3.24124	-3.3375	-0.52124	-2.78211	-0.44382	-0.33593	-0.37813
2.3901		1.7795	-0.293136	1.42175	-0.463903	-2.55859	-3.24535	-3.34185	-0.52196	-2.78646	-0.44453	-0.33617	-0.37849
2.39677		1.78349	-0.293434	1.42252	-0.464439	-2.56169	-3.24953	-3.34615	-0.52273	-2.79075	-0.44519	-0.33641	-0.37879
2.40343		1.78748	-0.293612	1.42324	-0.464916	-2.56491	-3.25382	-3.35044	-0.52345	-2.7951	-0.44584	-0.33659	-0.37903
2.4101		1.79166	-0.293851	1.42395	-0.465393	-2.56807	-3.25817	-3.35473	-0.5241	-2.79963	-0.44644	-0.33677	-0.37926
2.41677		1.79577	-0.29403	1.42467	-0.46587	-2.57123	-3.26258	-3.3589	-0.52464	-2.80422	-0.44709	-0.33695	-0.3795
2.42343		1.8	-0.294209	1.42539	-0.466347	-2.57438	-3.26711	-3.36307	-0.52506	-2.80893	-0.44769	-0.33718	-0.3798
2.4301		1.80417	-0.294447	1.42604	-0.466764	-2.57754	-3.27176	-3.36713	-0.5253	-2.81382	-0.44829	-0.33748	-0.38016
2.43677		1.80846	-0.294685	1.4267	-0.467241	-2.58076	-3.27647	-3.37112	-0.52547	-2.81876	-0.44882	-0.33796	-0.38064
2.44343		1.81276	-0.294924	1.42735	-0.467777	-2.58404	-3.28118	-3.37511	-0.52553	-2.82371	-0.44942	-0.33849	-0.38111
2.4501		1.81711	-0.295162	1.42801	-0.468314	-2.58732	-3.28583	-3.37911	-0.52559	-2.82872	-0.44996	-0.33909	-0.38177
2.45677		1.82158	-0.29546	1.42872	-0.46891	-2.59072	-3.29053	-3.3831	-0.52559	-2.8336	-0.45049	-0.33981	-0.38242
2.46343		1.82617	-0.295699	1.42944	-0.469565	-2.59423	-3.29512	-3.38715	-0.52565	-2.83843	-0.45097	-0.34052	-0.38314
2.4701		1.83099	-0.296056	1.43021	-0.470281	-2.59781	-3.29977	-3.39127	-0.52577	-2.84314	-0.45145	-0.3413	-0.38391
2.47677		1.83594	-0.296354	1.43099	-0.471115	-2.60144	-3.3043	-3.39544	-0.52595	-2.84767	-0.45192	-0.34201	-0.38469
2.48343		1.84113	-0.296772	1.43188	-0.472009	-2.60514	-3.30889	-3.39973	-0.52625	-2.85214	-0.45234	-0.34261	-0.3854
2.4901		1.84655	-0.297189	1.43272	-0.472963	-2.60878	-3.31342	-3.40414	-0.52667	-2.85643	-0.45276	-0.34314	-0.38612
2.49677		1.85215	-0.297725	1.43361	-0.473976	-2.61241	-3.31801	-3.40861	-0.52708	-2.86061	-0.45317	-0.34356	-0.38677
2.50343		1.85794	-0.298262	1.4345	-0.474989	-2.61593	-3.3226	-3.41314	-0.52756	-2.86466	-0.45365	-0.34386	-0.38737
2.5101		1.8639	-0.298858	1.43534	-0.476122	-2.61933	-3.32719	-3.41773	-0.52804	-2.86871	-0.45413	-0.3441	-0.38785
2.51677		1.86998	-0.299454	1.43623	-0.477254	-2.6226	-3.33178	-3.42226	-0.52857	-2.87271	-0.4546	-0.34416	-0.38832
2.52343		1.87617	-0.300109	1.43701	-0.478327	-2.6257	-3.33637	-3.42679	-0.52899	-2.87676	-0.45508	-0.34422	-0.38862
2.5301		1.88249	-0.300646	1.43784	-0.47946	-2.62868	-3.34096	-3.4312	-0.52947	-2.88081	-0.45562	-0.34422	-0.38892
2.53677		1.88899	-0.301182	1.43856	-0.480592	-2.63155	-3.34543	-3.43561	-0.52983	-2.88498	-0.45615	-0.34422	-0.38904
2.54343		1.89555	-0.3016	1.43933	-0.481665	-2.63435	-3.3499	-3.4399	-0.53018	-2.88922	-0.45663	-0.34422	-0.38916
2.5501		1.90228	-0.302017	1.44011	-0.482738	-2.63715	-3.35425	-3.44414	-0.53054	-2.89357	-0.45711	-0.34422	-0.38916
2.55677		1.90914	-0.302315	1.44088	-0.483692	-2.64001	-3.35854	-3.44831	-0.53084	-2.89804	-0.45758	-0.34428	-0.3891
2.56343		1.91611	-0.302613	1.44178	-0.484586	-2.64287	-3.36289	-3.45242	-0.53114	-2.90263	-0.458	-0.34434	-0.38904
2.5701		1.92326	-0.302851	1.44273	-0.485361	-2.64585	-3.36719	-3.45647	-0.53149	-2.90728	-0.45842	-0.3444	-0.38904
2.57677		1.93047	-0.30303	1.44374	-0.486016	-2.64883	-3.37148	-3.46053	-0.53185	-2.91198	-0.45878	-0.34451	-0.38904
2.58343		1.93781	-0.303149	1.44482	-0.486553	-2.65193	-3.37583	-3.46458	-0.53221	-2.91675	-0.45913	-0.34463	-0.38916
2.5901		1.94514	-0.303328	1.44601	-0.48697	-2.65503	-3.38018	-3.46863	-0.53257	-2.92152	-0.45943	-0.34481	-0.3894
2.59677		1.95247	-0.303447	1.44714	-0.487328	-2.65825	-3.38453	-3.47269	-0.53298	-2.92623	-0.45985	-0.34505	-0.3897
2.60343		1.95974	-0.303566	1.44833	-0.487685	-2.66147	-3.38888	-3.47686	-0.5334	-2.93094	-0.46027	-0.34529	-0.39023
2.6101		1.96701	-0.303745	1.44953	-0.488043	-2.66474	-3.39317	-3.48097	-0.53376	-2.93553	-0.46068	-0.34553	-0.39083
2.61677		1.97429	-0.303805	1.45072	-0.48846	-2.66802	-3.39741	-3.4852	-0.53412	-2.94018	-0.46116	-0.34589	-0.39148
2.62343		1.98138	-0.303924	1.45191	-0.488937	-2.67136	-3.40158	-3.48949	-0.53447	-2.94477	-0.46164	-0.34624	-0.39226
2.6301		1.98847	-0.304103	1.4531	-0.489533	-2.6747	-3.40563	-3.49385	-0.53483	-2.94936	-0.46211	-0.34666	-0.39309
2.63677		1.99544	-0.304222	1.45423	-0.490308	-2.6781	-3.40968	-3.49826	-0.53519	-2.95395	-0.46259	-0.34714	-0.39393
2.64343		2.0023	-0.304401	1.45549	-0.491142	-2.68149	-3.41374	-3.50267	-0.53567	-2.95866	-0.46307	-0.34755	-0.39476
2.6501		2.00909	-0.304639	1.45674	-0.492096	-2.68489	-3.41785	-3.50714	-0.53614	-2.96336	-0.46355	-0.34803	-0.39548
2.65677		2.01577	-0.304937	1.45805	-0.493109	-2.68823	-3.42202	-3.51161	-0.53668	-2.96813	-0.46402	-0.34845	-0.39619
2.66343		2.02233	-0.305235	1.45942	-0.494182	-2.69157	-3.42625	-3.51602	-0.53734	-2.9729	-0.4645	-0.34887	-0.39685
2.6701		2.02876	-0.305593	1.46085	-0.495255	-2.69485	-3.4306	-3.52043	-0.53805	-2.97767	-0.46498	-0.34916	-0.39744
2.67677		2.03514	-0.30601	1.46228	-0.496268	-2.69812	-3.43502	-3.52478	-0.53883	-2.98244	-0.46545	-0.34946	-0.39798
2.68343		2.04146	-0.306487	1.46371	-0.497282	-2.7014	-3.43955	-3.52913	-0.5396	-2.98721	-0.46599	-0.3497	-0.39846
2.6901		2.04766	-0.306964	1.4652	-0.498116	-2.70468	-3.44414	-3.53342	-0.54044	-2.9918	-0.46659	-0.34988	-0.39899
2.69677		2.0538	-0.307441	1.46669	-0.498891	-2.70796	-3.44872	-3.53765	-0.54121	-2.99639	-0.46724	-0.35	-0.39953
2.70343		2.05988	-0.307918	1.46812	-0.499547	-2.71124	-3.45325	-3.54183	-0.54204	-3.0008	-0.4679	-0.35012	-0.40007
2.7101		2.06596	-0.308394	1.46961	-0.500083	-2.71463	-3.45778	-3.546	-0.54288	-3.00509	-0.46855	-0.35024	-0.40066
2.71677		2.07192	-0.308871	1.47104	-0.5005	-2.71803	-3.46226	-3.55011	-0.54371	-3.00926	-0.46927	-0.3503	-0.40126
2.72343		2.07788	-0.309348	1.47241	-0.500798	-2.72149	-3.46673	-3.55422	-0.54455	-3.01337	-0.47004	-0.35042	-0.40185
2.7301		2.08366	-0.309825	1.47378	-0.501037	-2.72495	-3.47108	-3.55828	-0.54544	-3.01743	-0.47076	-0.35048	-0.40251
2.73677		2.08938	-0.310302	1.47516	-0.501215	-2.72834	-3.47537	-3.56233	-0.54634	-3.02148	-0.47153	-0.35065	-0.40317
2.74343		2.09498	-0.310779	1.47641	-0.501454	-2.73168	-3.4796	-3.56638	-0.54729	-3.02547	-0.47225	-0.35083	-0.40382
2.7501		2.10041	-0.311255	1.4776	-0.501633	-2.7349	-3.48371	-3.57044	-0.54818	-3.02953	-0.47302	-0.35113	-0.40442
2.75677		2.10571	-0.311732	1.47873	-0.50199	-2.738	-3.48783	-3.57455	-0.54902	-3.03352	-0.47374	-0.35143	-0.40507
2.76343		2.1109	-0.312269	1.4798	-0.502348	-2.74098	-3.49188	-3.5786	-0.54979	-3.03757	-0.47445	-0.35185	-0.40567
2.7701		2.11591	-0.312805	1.48094	-0.502825	-2.74384	-3.49587	-3.58266	-0.55051	-3.04163	-0.47511	-0.35232	-0.40621
2.77677		2.12073	-0.313401	1.48207	-0.503421	-2.74664	-3.49981	-3.58671	-0.5511	-3.04568	-0.47582	-0.3528	-0.4068
2.78343		2.12544	-0.313997	1.48326	-0.504076	-2.74938	-3.50374	-3.59076	-0.55164	-3.04967	-0.47648	-0.35334	-0.40734
2.7901		2.13003	-0.314593	1.48463	-0.504792	-2.75213	-3.50767	-3.59476	-0.55218	-3.05372	-0.47714	-0.35387	-0.40787
2.79677		2.13438	-0.315249	1.48612	-0.505567	-2.75493	-3.51155	-3.59869	-0.55265	-3.05772	-0.47779	-0.35441	-0.40841
2.80343		2.13856	-0.315905	1.48773	-0.506341	-2.75779	-3.51548	-3.60262	-0.55307	-3.06177	-0.47845	-0.35495	-0.40889
2.8101		2.14255	-0.316441	1.48946	-0.507057	-2.76065	-3.51942	-3.6065	-0.55349	-3.06576	-0.4791	-0.35536	-0.40936
2.81677		2.1463	-0.316978	1.49131	-0.507772	-2.76357	-3.52335	-3.61031	-0.55385	-3.06982	-0.47976	-0.35578	-0.40984
2.82343		2.14988	-0.317395	1.49316	-0.508428	-2.76649	-3.52734	-3.61413	-0.5542	-3.07393	-0.48041	-0.3562	-0.4102
2.8301		2.15322	-0.317693	1.49488	-0.509024	-2.76941	-3.53134	-3.61788	-0.55444	-3.0781	-0.48113	-0.35661	-0.41056
2.83677		2.15632	-0.317931	1.49649	-0.50962	-2.77233	-3.53533	-3.62164	-0.55474	-3.08228	-0.48178	-0.35697	-0.41085
2.84343		2.15918	-0.31805	1.49792	-0.510216	-2.77525	-3.53932	-3.62527	-0.55498	-3.08651	-0.4825	-0.35733	-0.41115
2.8501		2.1618	-0.31811	1.49918	-0.510871	-2.77805	-3.54338	-3.62885	-0.55522	-3.09068	-0.48321	-0.35775	-0.41139
2.85677		2.16418	-0.31811	1.50019	-0.511527	-2.78085	-3.54743	-3.63243	-0.55546	-3.09491	-0.48399	-0.3581	-0.41169
2.86343		2.16633	-0.31811	1.50096	-0.512242	-2.7836	-3.55154	-3.63588	-0.55575	-3.09908	-0.4847	-0.35852	-0.41199
2.8701		2.16818	-0.31817	1.50168	-0.513017	-2.78628	-3.5556	-3.63928	-0.55611	-3.1032	-0.48548	-0.35888	-0.41234
2.87677		2.16973	-0.318229	1.50228	-0.513852	-2.78896	-3.55971	-3.64274	-0.55659	-3.10731	-0.48631	-0.35918	-0.41276
2.88343		2.17092	-0.318408	1.50287	-0.514686	-2.79164	-3.56382	-3.64614	-0.55712	-3.11136	-0.48715	-0.35954	-0.4133
2.8901		2.17187	-0.318587	1.50347	-0.51558	-2.79433	-3.56793	-3.64965	-0.55778	-3.11536	-0.48804	-0.35977	-0.41389
2.89677		2.17259	-0.318825	1.50412	-0.516534	-2.79707	-3.57205	-3.65323	-0.55844	-3.11935	-0.48888	-0.36007	-0.41455
2.90343		2.17301	-0.319123	1.5049	-0.517428	-2.79981	-3.57616	-3.65692	-0.55909	-3.12328	-0.48977	-0.36043	-0.41527
2.9101		2.17319	-0.319362	1.50573	-0.518322	-2.80255	-3.58033	-3.66068	-0.55975	-3.12728	-0.49067	-0.36079	-0.41604
2.91677		2.17325	-0.3196	1.50663	-0.519216	-2.80535	-3.58444	-3.66455	-0.56034	-3.13133	-0.4915	-0.36114	-0.41682
2.92343		2.17307	-0.319839	1.50758	-0.52011	-2.80821	-3.58856	-3.66855	-0.56094	-3.13544	-0.49227	-0.36162	-0.41753
2.9301		2.17277	-0.320077	1.50865	-0.521004	-2.81113	-3.59267	-3.67266	-0.56148	-3.13967	-0.49299	-0.36216	-0.41819
2.93677		2.17235	-0.320315	1.50985	-0.521839	-2.81405	-3.59678	-3.67671	-0.56195	-3.14403	-0.49371	-0.36281	-0.41872
2.94343		2.17181	-0.320554	1.51104	-0.522733	-2.81703	-3.6009	-3.68077	-0.56243	-3.1485	-0.49424	-0.36347	-0.4192
2.9501		2.1711	-0.320733	1.51235	-0.523627	-2.82001	-3.60501	-3.68482	-0.56297	-3.1532	-0.49478	-0.36412	-0.4195
2.95677		2.17027	-0.320971	1.51366	-0.52458	-2.823	-3.60918	-3.68869	-0.5635	-3.15797	-0.49531	-0.36484	-0.41974
2.96343		2.16931	-0.321209	1.51503	-0.525475	-2.82604	-3.61329	-3.69251	-0.5641	-3.16292	-0.49579	-0.3655	-0.41986
2.9701		2.16824	-0.321329	1.5164	-0.526369	-2.82902	-3.61741	-3.69614	-0.56481	-3.16787	-0.49627	-0.36621	-0.41997
2.97677		2.16699	-0.321507	1.51777	-0.527263	-2.832	-3.62158	-3.6996	-0.56547	-3.17281	-0.49675	-0.36681	-0.42009
2.98343		2.16567	-0.321567	1.51908	-0.528157	-2.83498	-3.62569	-3.703	-0.56618	-3.1777	-0.49728	-0.3674	-0.42021
2.9901		2.16425	-0.321567	1.52034	-0.528932	-2.83796	-3.62986	-3.70628	-0.5669	-3.18253	-0.49788	-0.368	-0.42039
2.99677		2.16263	-0.321507	1.52153	-0.529706	-2.84088	-3.63404	-3.7095	-0.56762	-3.18712	-0.49847	-0.36854	-0.42063
3.00343		2.16091	-0.321448	1.5226	-0.530422	-2.84374	-3.63815	-3.71265	-0.56821	-3.19159	-0.49913	-0.36907	-0.42087
3.0101		2.15906	-0.321329	1.52361	-0.531077	-2.8466	-3.64226	-3.71575	-0.56875	-3.19594	-0.49978	-0.36955	-0.42117
3.01677		2.15697	-0.321269	1.52451	-0.531673	-2.84946	-3.64631	-3.71879	-0.56922	-3.20017	-0.50044	-0.36997	-0.42152
3.02343		2.15465	-0.321209	1.5254	-0.532269	-2.85226	-3.65037	-3.72183	-0.56964	-3.20429	-0.50104	-0.37038	-0.42188
3.0301		2.15209	-0.321269	1.52618	-0.532866	-2.85506	-3.6543	-3.72487	-0.57	-3.2084	-0.50163	-0.37074	-0.42224
3.03677		2.14934	-0.321388	1.52701	-0.533462	-2.8578	-3.65812	-3.72791	-0.57036	-3.21245	-0.50223	-0.37104	-0.42266
3.04343		2.1463	-0.321686	1.52779	-0.534058	-2.86061	-3.66193	-3.73083	-0.57065	-3.21656	-0.50277	-0.37122	-0.42307
3.0501		2.14303	-0.322103	1.52856	-0.534773	-2.86347	-3.66563	-3.73381	-0.57095	-3.22068	-0.50336	-0.3714	-0.42349
3.05677		2.13951	-0.32258	1.52934	-0.535548	-2.86627	-3.66932	-3.73679	-0.57131	-3.22479	-0.5039	-0.37158	-0.42391
3.06343		2.13581	-0.323176	1.53011	-0.536382	-2.86913	-3.67296	-3.73977	-0.57167	-3.22884	-0.50455	-0.37169	-0.42433
3.0701		2.132	-0.323892	1.53083	-0.537336	-2.87199	-3.67659	-3.74275	-0.57209	-3.23284	-0.50521	-0.37187	-0.42468
3.07677		2.128	-0.324547	1.53154	-0.538349	-2.87485	-3.68029	-3.74591	-0.57256	-3.23677	-0.50592	-0.37205	-0.42492
3.08343		2.12395	-0.325263	1.5322	-0.539362	-2.87771	-3.68398	-3.74913	-0.57316	-3.24064	-0.50676	-0.37235	-0.42516
3.0901		2.1199	-0.325978	1.53279	-0.540435	-2.88051	-3.68774	-3.75247	-0.57381	-3.2444	-0.50765	-0.37265	-0.42528
3.09677		2.11573	-0.326574	1.53333	-0.541508	-2.88326	-3.69149	-3.75593	-0.57453	-3.2481	-0.50861	-0.37301	-0.42534
3.10343		2.11155	-0.32717	1.53381	-0.542521	-2.886	-3.69531	-3.75938	-0.5753	-3.25179	-0.50962	-0.37342	-0.42534
3.1101		2.10732	-0.327647	1.53422	-0.543475	-2.88868	-3.69918	-3.76284	-0.57614	-3.25549	-0.51063	-0.3739	-0.42534
3.11677		2.10309	-0.328064	1.53464	-0.544369	-2.8913	-3.70306	-3.7663	-0.57691	-3.2593	-0.51165	-0.37444	-0.42534
3.12343		2.0988	-0.328422	1.53494	-0.545144	-2.89387	-3.70693	-3.76964	-0.57775	-3.26324	-0.51266	-0.37491	-0.42534
3.1301		2.09445	-0.32872	1.5353	-0.545919	-2.89643	-3.71087	-3.77291	-0.57852	-3.26735	-0.51349	-0.37545	-0.42546
3.13677		2.09004	-0.328898	1.53559	-0.546575	-2.89905	-3.7148	-3.77595	-0.57924	-3.27164	-0.51427	-0.37593	-0.42564
3.14343		2.08551	-0.329077	1.53595	-0.54723	-2.90161	-3.71873	-3.77893	-0.57995	-3.27605	-0.51492	-0.3764	-0.42588
3.1501		2.08098	-0.329196	1.53631	-0.547826	-2.90424	-3.72273	-3.78168	-0.58067	-3.28058	-0.5154	-0.37682	-0.42617
3.15677		2.07639	-0.329316	1.53667	-0.548422	-2.90692	-3.72678	-3.78436	-0.58132	-3.28517	-0.51576	-0.37724	-0.42653
3.16343		2.07174	-0.329375	1.53702	-0.549018	-2.90966	-3.73077	-3.78692	-0.58198	-3.28982	-0.516	-0.37754	-0.42689
3.1701		2.06703	-0.329554	1.53738	-0.549674	-2.91246	-3.73483	-3.78948	-0.5827	-3.29447	-0.51618	-0.37783	-0.42731
3.17677		2.06238	-0.329673	1.53774	-0.55033	-2.91532	-3.73888	-3.79199	-0.58347	-3.29906	-0.51624	-0.37807	-0.42772
3.18343		2.05767	-0.329852	1.53804	-0.550985	-2.91824	-3.74281	-3.79449	-0.5843	-3.30353	-0.51636	-0.37825	-0.42814
3.1901		2.05296	-0.329971	1.53834	-0.55176	-2.92116	-3.74675	-3.79711	-0.58514	-3.30794	-0.51647	-0.37837	-0.42856
3.19677		2.04819	-0.33021	1.53863	-0.552535	-2.92414	-3.75062	-3.79974	-0.58603	-3.31223	-0.51671	-0.37849	-0.42897
3.20343		2.04343	-0.330389	1.53899	-0.55331	-2.92706	-3.75444	-3.80248	-0.58693	-3.3164	-0.51701	-0.37861	-0.42945
3.2101		2.0386	-0.330627	1.53935	-0.554144	-2.92999	-3.75813	-3.80522	-0.58776	-3.32052	-0.51737	-0.37873	-0.42987
3.21677		2.03371	-0.330865	1.53971	-0.554919	-2.93291	-3.76183	-3.80802	-0.58854	-3.32463	-0.51785	-0.37885	-0.43029
3.22343		2.02876	-0.331104	1.54018	-0.555754	-2.93577	-3.7654	-3.81088	-0.58931	-3.32874	-0.51844	-0.37891	-0.4307
3.2301		2.02364	-0.331402	1.54066	-0.556469	-2.93851	-3.76898	-3.81374	-0.58997	-3.33285	-0.5191	-0.37903	-0.43112
3.23677		2.01845	-0.3317	1.54114	-0.557184	-2.94125	-3.77256	-3.8166	-0.5905	-3.33703	-0.51981	-0.37915	-0.43148
3.24343		2.01315	-0.332057	1.54161	-0.55784	-2.94387	-3.77613	-3.81953	-0.59092	-3.34126	-0.52059	-0.3792	-0.43178
3.2501		2.00772	-0.332475	1.54209	-0.558436	-2.9465	-3.77971	-3.82245	-0.59134	-3.34555	-0.52142	-0.37932	-0.43213
3.25677		2.0023	-0.332892	1.54245	-0.558913	-2.94906	-3.78323	-3.82531	-0.5917	-3.34984	-0.52232	-0.37944	-0.43243
3.26343		1.99682	-0.333369	1.54275	-0.55939	-2.95162	-3.7868	-3.82823	-0.59205	-3.35425	-0.52321	-0.37962	-0.43273
3.2701		1.99133	-0.333786	1.54287	-0.559866	-2.95419	-3.79038	-3.83115	-0.59247	-3.35866	-0.52422	-0.37986	-0.43309
3.27677		1.98597	-0.334203	1.54299	-0.560284	-2.95669	-3.7939	-3.83407	-0.59295	-3.36307	-0.52524	-0.38022	-0.43344
3.28343		1.9806	-0.33462	1.54293	-0.56076	-2.95925	-3.79741	-3.83699	-0.59354	-3.36742	-0.52625	-0.38069	-0.43386
3.2901		1.97542	-0.334918	1.54281	-0.561297	-2.96181	-3.80099	-3.83997	-0.59426	-3.37178	-0.52726	-0.38129	-0.43422
3.29677		1.97023	-0.335097	1.54257	-0.561833	-2.96438	-3.8045	-3.84295	-0.59503	-3.37607	-0.52822	-0.38195	-0.43458
3.30343		1.96522	-0.335276	1.54221	-0.56237	-2.96688	-3.80808	-3.84599	-0.59587	-3.3803	-0.52917	-0.38272	-0.43482
3.3101		1.96028	-0.335276	1.54185	-0.563025	-2.96944	-3.8116	-3.84903	-0.59676	-3.38435	-0.53012	-0.38356	-0.43505
3.31677		1.95539	-0.335276	1.54138	-0.563681	-2.97195	-3.81517	-3.85213	-0.5976	-3.38835	-0.53096	-0.38439	-0.43511
3.32343		1.95056	-0.335217	1.54084	-0.564337	-2.97445	-3.81875	-3.85523	-0.59843	-3.39222	-0.53179	-0.38517	-0.43511
3.3301		1.94579	-0.335217	1.5403	-0.565112	-2.97689	-3.82227	-3.85845	-0.59927	-3.39603	-0.53257	-0.38594	-0.43499
3.33677		1.94103	-0.335217	1.53971	-0.565827	-2.97934	-3.82578	-3.86178	-0.59998	-3.39973	-0.53334	-0.38654	-0.43482
3.34343		1.93626	-0.335276	1.53911	-0.566602	-2.98184	-3.82924	-3.86518	-0.60064	-3.40343	-0.53406	-0.38713	-0.4347
3.3501		1.93149	-0.335455	1.53857	-0.567317	-2.98429	-3.8327	-3.8687	-0.60129	-3.40712	-0.53477	-0.38761	-0.43458
3.35677		1.92672	-0.335693	1.53804	-0.568092	-2.98673	-3.8361	-3.87233	-0.60195	-3.41088	-0.53549	-0.38797	-0.43452
3.36343		1.92201	-0.336051	1.53762	-0.568807	-2.98911	-3.83943	-3.87615	-0.6026	-3.41469	-0.53614	-0.38821	-0.43458
3.3701		1.9173	-0.336528	1.53726	-0.569582	-2.99156	-3.84283	-3.88008	-0.60332	-3.41856	-0.53668	-0.38844	-0.43482
3.37677		1.91265	-0.337005	1.53697	-0.570357	-2.99394	-3.84629	-3.88408	-0.60403	-3.42262	-0.53722	-0.38862	-0.43511
3.38343		1.908	-0.337541	1.53679	-0.571132	-2.99633	-3.8498	-3.88813	-0.60481	-3.42667	-0.53763	-0.38874	-0.43559
3.3901		1.90335	-0.338137	1.53673	-0.571966	-2.99871	-3.8535	-3.8923	-0.60558	-3.43078	-0.53793	-0.38886	-0.43613
3.39677		1.89877	-0.338733	1.53667	-0.572801	-3.00109	-3.85731	-3.89647	-0.60636	-3.43496	-0.53823	-0.38892	-0.43678
3.40343		1.89424	-0.33927	1.53667	-0.573575	-3.00348	-3.86125	-3.90065	-0.60707	-3.43907	-0.53841	-0.38904	-0.43738
3.4101		1.88965	-0.339806	1.53661	-0.57441	-3.00586	-3.8653	-3.90476	-0.60773	-3.44312	-0.53859	-0.38922	-0.43797
3.41677		1.88512	-0.340343	1.53655	-0.575185	-3.00831	-3.86947	-3.90881	-0.60827	-3.44712	-0.53877	-0.38946	-0.43845
3.42343		1.88059	-0.340879	1.53643	-0.57596	-3.01069	-3.87371	-3.91287	-0.6088	-3.45099	-0.539	-0.38975	-0.43893
3.4301		1.87606	-0.341415	1.53631	-0.576675	-3.01319	-3.87794	-3.9168	-0.60922	-3.45474	-0.53936	-0.39011	-0.43929
3.43677		1.87153	-0.341952	1.53607	-0.57739	-3.01564	-3.88217	-3.92067	-0.6097	-3.4585	-0.53978	-0.39059	-0.43964
3.44343		1.86712	-0.342488	1.53577	-0.578046	-3.01814	-3.88634	-3.92449	-0.61011	-3.46214	-0.54032	-0.39107	-0.43988
3.4501		1.86276	-0.343025	1.53536	-0.578761	-3.0207	-3.89045	-3.92824	-0.61059	-3.46571	-0.54097	-0.39154	-0.44
3.45677		1.85853	-0.343502	1.53494	-0.579417	-3.02321	-3.89445	-3.93194	-0.61113	-3.46935	-0.54175	-0.39208	-0.44012
3.46343		1.85442	-0.343978	1.53452	-0.580132	-3.02571	-3.89832	-3.93564	-0.61178	-3.47292	-0.54264	-0.3925	-0.44024
3.4701		1.85043	-0.344455	1.53399	-0.580847	-3.02815	-3.90202	-3.93921	-0.61256	-3.47662	-0.54359	-0.39291	-0.4403
3.47677		1.84649	-0.344813	1.53351	-0.581563	-3.03066	-3.90565	-3.94279	-0.61339	-3.48032	-0.54461	-0.39327	-0.44036
3.48343		1.84274	-0.34517	1.53297	-0.582278	-3.0331	-3.90917	-3.9463	-0.61429	-3.48413	-0.54568	-0.39351	-0.44048
3.4901		1.83898	-0.345469	1.53244	-0.582933	-3.03543	-3.91257	-3.94976	-0.61518	-3.488	-0.54675	-0.39375	-0.4406
3.49677		1.83535	-0.345707	1.5319	-0.583589	-3.03775	-3.91591	-3.95316	-0.61613	-3.492	-0.54771	-0.39387	-0.44078
3.50343		1.83171	-0.345886	1.53142	-0.584126	-3.03996	-3.91912	-3.95644	-0.61703	-3.49611	-0.54866	-0.39399	-0.44107
3.5101		1.82813	-0.346065	1.53089	-0.584602	-3.04216	-3.92222	-3.95966	-0.61792	-3.50034	-0.5495	-0.39405	-0.44137
3.51677		1.8245	-0.346243	1.53041	-0.58502	-3.04431	-3.9252	-3.96276	-0.61876	-3.50457	-0.55015	-0.39417	-0.44179
3.52343		1.8208	-0.346422	1.52993	-0.585377	-3.04639	-3.92818	-3.9658	-0.61953	-3.50887	-0.55063	-0.39434	-0.44227
3.5301		1.81711	-0.346661	1.52946	-0.585675	-3.04848	-3.93105	-3.96878	-0.62025	-3.51316	-0.55099	-0.39452	-0.44274
3.53677		1.81329	-0.346839	1.52898	-0.585973	-3.05051	-3.93391	-3.9717	-0.62084	-3.51733	-0.55122	-0.39476	-0.44316
3.54343		1.80948	-0.347078	1.52856	-0.586271	-3.05259	-3.93677	-3.97468	-0.62138	-3.5215	-0.55134	-0.39506	-0.44358
3.5501		1.8056	-0.347257	1.52808	-0.586569	-3.05468	-3.93957	-3.9776	-0.62191	-3.5255	-0.5514	-0.39542	-0.44388
3.55677		1.80167	-0.347495	1.52767	-0.586927	-3.05688	-3.94243	-3.98058	-0.62233	-3.52943	-0.55152	-0.39572	-0.44411
3.56343		1.79774	-0.347733	1.52719	-0.587344	-3.05909	-3.94535	-3.98362	-0.62281	-3.53318	-0.55164	-0.39607	-0.44423
3.5701		1.7938	-0.347912	1.52665	-0.587881	-3.06141	-3.94833	-3.98678	-0.62323	-3.53688	-0.55188	-0.39637	-0.44429
3.57677		1.78987	-0.348091	1.52612	-0.588417	-3.06386	-3.95143	-3.98999	-0.62376	-3.54052	-0.55224	-0.39667	-0.44423
3.58343		1.78599	-0.34827	1.5254	-0.589013	-3.06636	-3.95465	-3.99333	-0.6243	-3.54409	-0.55271	-0.39691	-0.44417
3.5901		1.78218	-0.348389	1.52469	-0.589669	-3.06898	-3.95793	-3.99673	-0.6249	-3.54767	-0.55337	-0.39709	-0.44417
3.59677		1.77842	-0.348568	1.52379	-0.590384	-3.07167	-3.96132	-4.00019	-0.62555	-3.5513	-0.55408	-0.39721	-0.44411
3.60343		1.77473	-0.348747	1.52284	-0.591099	-3.07447	-3.96484	-4.0037	-0.62633	-3.555	-0.55486	-0.39732	-0.44417
3.6101		1.77115	-0.348926	1.52183	-0.591815	-3.07721	-3.96842	-4.00728	-0.6271	-3.5587	-0.55569	-0.39738	-0.44429
3.61677		1.76764	-0.349104	1.52081	-0.59247	-3.08001	-3.97205	-4.0108	-0.62793	-3.56251	-0.55653	-0.39744	-0.44453
3.62343		1.76424	-0.349343	1.5198	-0.593126	-3.08275	-3.97575	-4.01437	-0.62877	-3.56632	-0.5573	-0.39756	-0.44477
3.6301		1.76096	-0.349522	1.51885	-0.593781	-3.08537	-3.97944	-4.01783	-0.6296	-3.57026	-0.55808	-0.39774	-0.44513
3.63677		1.75774	-0.34976	1.51789	-0.594318	-3.08794	-3.98314	-4.02129	-0.63038	-3.57419	-0.55885	-0.39798	-0.44549
3.64343		1.75464	-0.350058	1.51712	-0.594854	-3.09038	-3.98678	-4.02468	-0.63115	-3.57825	-0.55957	-0.39828	-0.4459
3.6501		1.75154	-0.350356	1.51634	-0.595272	-3.09283	-3.99029	-4.02802	-0.63193	-3.5823	-0.56022	-0.39864	-0.44632
3.65677		1.74856	-0.350654	1.51569	-0.595689	-3.09515	-3.99381	-4.0313	-0.63264	-3.58647	-0.561	-0.39911	-0.4468
3.66343		1.74552	-0.351071	1.51509	-0.596046	-3.09741	-3.99721	-4.03458	-0.63336	-3.59058	-0.56171	-0.39971	-0.44721
3.6701		1.7426	-0.351429	1.51449	-0.596404	-3.09962	-4.0006	-4.0378	-0.63407	-3.59482	-0.56255	-0.40036	-0.44763
3.67677		1.73962	-0.351906	1.5139	-0.596821	-3.10183	-4.00394	-4.04114	-0.63479	-3.59893	-0.56338	-0.40102	-0.44811
3.68343		1.73664	-0.352383	1.51336	-0.597298	-3.10403	-4.00722	-4.04441	-0.6355	-3.6031	-0.56428	-0.40174	-0.44852
3.6901		1.73366	-0.352859	1.51277	-0.597775	-3.1063	-4.01044	-4.04781	-0.63628	-3.60715	-0.56517	-0.40239	-0.449
3.69677		1.73062	-0.353396	1.51211	-0.598371	-3.10862	-4.01366	-4.05121	-0.63699	-3.61109	-0.56607	-0.40305	-0.44948
3.70343		1.72752	-0.353873	1.51151	-0.599027	-3.11095	-4.01682	-4.05467	-0.63765	-3.61484	-0.5669	-0.40358	-0.4499
3.7101		1.72436	-0.35435	1.51092	-0.599802	-3.11333	-4.01992	-4.05818	-0.63831	-3.61848	-0.56773	-0.404	-0.45031
3.71677		1.72114	-0.354767	1.51032	-0.600576	-3.11571	-4.02296	-4.06164	-0.63896	-3.62194	-0.56845	-0.40424	-0.45067
3.72343		1.71792	-0.355124	1.50973	-0.601411	-3.11816	-4.02594	-4.06516	-0.63962	-3.62527	-0.56911	-0.40436	-0.45103
3.7301		1.71465	-0.355422	1.50913	-0.602305	-3.12066	-4.02892	-4.06867	-0.64021	-3.62849	-0.56964	-0.40436	-0.45127
3.73677		1.71137	-0.355601	1.50859	-0.60308	-3.12304	-4.03184	-4.07219	-0.64081	-3.63159	-0.57012	-0.40418	-0.45151
3.74343		1.70809	-0.355721	1.50806	-0.603914	-3.12543	-4.03476	-4.07571	-0.64147	-3.63463	-0.57054	-0.404	-0.45162
3.7501		1.70487	-0.35584	1.50746	-0.60463	-3.12775	-4.03768	-4.07922	-0.64206	-3.63773	-0.57089	-0.40376	-0.45168
3.75677		1.70165	-0.355899	1.50692	-0.605345	-3.12996	-4.04072	-4.08274	-0.64278	-3.64083	-0.57131	-0.40358	-0.45174
3.76343		1.69855	-0.355899	1.50633	-0.605941	-3.13205	-4.04376	-4.0862	-0.64349	-3.64405	-0.57167	-0.40346	-0.45174
3.7701		1.69545	-0.355899	1.50567	-0.606537	-3.13413	-4.04692	-4.08965	-0.64427	-3.64745	-0.57214	-0.40352	-0.45174
3.77677		1.69241	-0.355899	1.50502	-0.607073	-3.13616	-4.0502	-4.09305	-0.6451	-3.6509	-0.57262	-0.40376	-0.4518
3.78343		1.68943	-0.355899	1.50436	-0.60761	-3.13818	-4.05347	-4.09645	-0.646	-3.65448	-0.57322	-0.40424	-0.45192
3.7901		1.68651	-0.35584	1.50371	-0.608087	-3.14027	-4.05675	-4.09979	-0.64695	-3.65818	-0.57393	-0.40489	-0.4521
3.79677		1.68365	-0.35584	1.50299	-0.608623	-3.14236	-4.06009	-4.10312	-0.6479	-3.66193	-0.57465	-0.40573	-0.45234
3.80343		1.68085	-0.35584	1.50234	-0.609159	-3.1445	-4.06349	-4.1064	-0.6488	-3.66569	-0.57548	-0.40662	-0.45264
3.8101		1.67811	-0.35578	1.50174	-0.609696	-3.14665	-4.06688	-4.10974	-0.64969	-3.6695	-0.57638	-0.40752	-0.45305
3.81677		1.67537	-0.35584	1.50108	-0.610232	-3.14891	-4.07028	-4.11308	-0.65053	-3.67326	-0.57727	-0.40841	-0.45359
3.82343		1.6728	-0.35584	1.50049	-0.610828	-3.15118	-4.07374	-4.11648	-0.6513	-3.67689	-0.57828	-0.40925	-0.45413
3.8301		1.67024	-0.355899	1.49989	-0.611365	-3.15344	-4.07726	-4.11993	-0.65196	-3.68047	-0.57924	-0.4099	-0.45466
3.83677		1.6678	-0.356019	1.49924	-0.611901	-3.15571	-4.08083	-4.12345	-0.65255	-3.68398	-0.58025	-0.41044	-0.45526
3.84343		1.66541	-0.356197	1.49858	-0.612438	-3.15803	-4.08441	-4.12703	-0.65309	-3.68732	-0.5812	-0.41091	-0.4558
3.8501		1.66315	-0.356436	1.49792	-0.612974	-3.1603	-4.0881	-4.13072	-0.65356	-3.69066	-0.58216	-0.41133	-0.45627
3.85677		1.661	-0.356793	1.49721	-0.613451	-3.16262	-4.0918	-4.13436	-0.65404	-3.69382	-0.58311	-0.41169	-0.45675
3.86343		1.65886	-0.35727	1.49643	-0.613987	-3.16501	-4.09549	-4.13805	-0.65452	-3.69692	-0.58395	-0.41205	-0.45711
3.8701		1.65689	-0.357747	1.49566	-0.614464	-3.16739	-4.09919	-4.14169	-0.655	-3.69996	-0.58472	-0.41252	-0.45741
3.87677		1.65486	-0.358224	1.49482	-0.615001	-3.16983	-4.10283	-4.14521	-0.65553	-3.703	-0.58544	-0.413	-0.45758
3.88343		1.6529	-0.35876	1.49399	-0.615597	-3.17234	-4.1064	-4.14866	-0.65607	-3.70592	-0.58609	-0.41354	-0.45776
3.8901		1.65093	-0.359237	1.49322	-0.616193	-3.17484	-4.10998	-4.152	-0.6566	-3.7089	-0.58663	-0.41413	-0.45788
3.89677		1.6489	-0.359654	1.4925	-0.616789	-3.17746	-4.11338	-4.15522	-0.65714	-3.71188	-0.58711	-0.41479	-0.458
3.90343		1.64682	-0.360012	1.49184	-0.617445	-3.18009	-4.11677	-4.15832	-0.65768	-3.71486	-0.58746	-0.41533	-0.45812
3.9101		1.64467	-0.36025	1.49125	-0.6181	-3.18271	-4.11999	-4.16124	-0.65821	-3.7179	-0.58782	-0.41586	-0.45824
3.91677		1.64247	-0.36037	1.49071	-0.618696	-3.18533	-4.12315	-4.1641	-0.65863	-3.721	-0.58812	-0.41628	-0.45842
3.92343		1.64014	-0.360429	1.49018	-0.619233	-3.18789	-4.12619	-4.1669	-0.65905	-3.7241	-0.58842	-0.41658	-0.4586
3.9301		1.63776	-0.360429	1.48964	-0.619769	-3.1904	-4.12923	-4.1697	-0.65935	-3.72732	-0.58866	-0.41687	-0.45878
3.93677		1.63537	-0.36037	1.48904	-0.620306	-3.19284	-4.13215	-4.1725	-0.65964	-3.73065	-0.58895	-0.41717	-0.45902
3.94343		1.63299	-0.36031	1.48845	-0.620782	-3.19517	-4.13507	-4.17536	-0.65994	-3.73399	-0.58919	-0.41747	-0.45919
3.9501		1.63066	-0.36031	1.48779	-0.6212	-3.19743	-4.13799	-4.17835	-0.66024	-3.73751	-0.58949	-0.41777	-0.45937
3.95677		1.6284	-0.36025	1.48708	-0.621676	-3.19964	-4.14085	-4.1815	-0.6606	-3.74103	-0.58979	-0.41813	-0.45955
3.96343		1.62625	-0.36025	1.4863	-0.622153	-3.20172	-4.14377	-4.18478	-0.66102	-3.74466	-0.59015	-0.41854	-0.45973
3.9701		1.62417	-0.360191	1.48553	-0.62269	-3.20375	-4.14675	-4.18824	-0.66155	-3.74836	-0.5905	-0.41896	-0.45985
3.97677		1.6222	-0.360191	1.48475	-0.623226	-3.20578	-4.14979	-4.19176	-0.66221	-3.75205	-0.59092	-0.41944	-0.45997
3.98343		1.62029	-0.360131	1.48398	-0.623763	-3.20774	-4.15283	-4.19533	-0.66292	-3.75575	-0.5914	-0.41986	-0.46015
3.9901		1.61851	-0.360131	1.48332	-0.624299	-3.20971	-4.15593	-4.19891	-0.6637	-3.7595	-0.59199	-0.42027	-0.46033
3.99677		1.61672	-0.360072	1.48267	-0.624835	-3.21174	-4.15903	-4.20243	-0.66453	-3.76314	-0.59259	-0.42063	-0.46057
4.00343		1.61493	-0.360012	1.48207	-0.625312	-3.21376	-4.16219	-4.20582	-0.66543	-3.76678	-0.59325	-0.42099	-0.4608
4.0101		1.61314	-0.360012	1.48153	-0.62573	-3.21579	-4.16529	-4.20904	-0.6662	-3.77035	-0.59396	-0.42129	-0.46104
4.01677		1.61141	-0.360012	1.481	-0.626087	-3.21782	-4.16839	-4.21214	-0.66698	-3.77393	-0.59468	-0.42158	-0.4614
4.02343		1.60962	-0.360072	1.48046	-0.626385	-3.21978	-4.17143	-4.21506	-0.66769	-3.7775	-0.59533	-0.42188	-0.4617
4.0301		1.60778	-0.36025	1.47992	-0.626683	-3.22181	-4.17435	-4.2178	-0.66835	-3.78102	-0.59599	-0.42224	-0.462
4.03677		1.60593	-0.360489	1.47933	-0.626922	-3.22372	-4.17727	-4.22055	-0.66888	-3.78454	-0.59652	-0.42266	-0.46223
4.04343		1.60402	-0.360727	1.47873	-0.62722	-3.22562	-4.18013	-4.22323	-0.66942	-3.78805	-0.59706	-0.42313	-0.46247
4.0501		1.60205	-0.361085	1.47802	-0.627577	-3.22741	-4.18293	-4.22597	-0.66984	-3.79157	-0.59748	-0.42361	-0.46271
4.05677		1.60003	-0.361383	1.47724	-0.628054	-3.22914	-4.18574	-4.22871	-0.67031	-3.79503	-0.59777	-0.42409	-0.46289
4.06343		1.59794	-0.361681	1.47653	-0.628591	-3.23087	-4.18866	-4.23157	-0.67079	-3.79843	-0.59807	-0.42456	-0.46301
4.0701		1.59586	-0.36186	1.47569	-0.629246	-3.23254	-4.19158	-4.23443	-0.67127	-3.80182	-0.59831	-0.42498	-0.46313
4.07677		1.59377	-0.361979	1.47492	-0.630021	-3.23421	-4.19462	-4.23741	-0.67174	-3.8051	-0.59855	-0.42534	-0.46313
4.08343		1.59168	-0.362039	1.47414	-0.630856	-3.23588	-4.19772	-4.24039	-0.67228	-3.80826	-0.59879	-0.42564	-0.46319
4.0901		1.58971	-0.361979	1.47337	-0.63175	-3.23755	-4.20094	-4.24343	-0.67276	-3.81142	-0.59909	-0.42582	-0.46313
4.09677		1.58775	-0.36186	1.47265	-0.632584	-3.23921	-4.20415	-4.24641	-0.67329	-3.81446	-0.59938	-0.42593	-0.46313
4.10343		1.58596	-0.361741	1.47194	-0.633419	-3.24094	-4.20743	-4.24939	-0.67371	-3.81738	-0.59968	-0.42599	-0.46307
4.1101		1.58429	-0.361562	1.47122	-0.634134	-3.24267	-4.21071	-4.25237	-0.67419	-3.82024	-0.60004	-0.42599	-0.46295
4.11677		1.58268	-0.361443	1.47051	-0.63473	-3.24446	-4.21393	-4.25535	-0.67455	-3.82304	-0.60046	-0.42605	-0.46283
4.12343		1.58119	-0.361383	1.46985	-0.635207	-3.24619	-4.21703	-4.25833	-0.67484	-3.82572	-0.60081	-0.42611	-0.46271
4.1301		1.57976	-0.361323	1.46914	-0.635505	-3.24792	-4.22001	-4.26126	-0.67514	-3.82829	-0.60123	-0.42623	-0.46253
4.13677		1.57833	-0.361383	1.46842	-0.635743	-3.24959	-4.22287	-4.26424	-0.67532	-3.83079	-0.60165	-0.42641	-0.46235
4.14343		1.57702	-0.361443	1.46776	-0.635803	-3.25125	-4.22561	-4.26716	-0.67556	-3.83317	-0.60201	-0.42665	-0.46217
4.1501		1.57565	-0.361502	1.46711	-0.635803	-3.25286	-4.22817	-4.27008	-0.67574	-3.8355	-0.60236	-0.42695	-0.46194
4.15677		1.57428	-0.361562	1.46651	-0.635803	-3.25435	-4.23068	-4.27294	-0.67586	-3.83776	-0.60266	-0.42725	-0.46164
4.16343		1.57297	-0.361681	1.46592	-0.635684	-3.25584	-4.23306	-4.27574	-0.67604	-3.83997	-0.60296	-0.42754	-0.46134
4.1701		1.5716	-0.361741	1.46538	-0.635624	-3.25733	-4.23539	-4.27848	-0.67627	-3.84212	-0.6032	-0.42784	-0.4611
4.17677		1.57017	-0.36186	1.46484	-0.635564	-3.25882	-4.23771	-4.2811	-0.67651	-3.84426	-0.60344	-0.42802	-0.4608
4.18343		1.56879	-0.361979	1.46431	-0.635445	-3.26043	-4.24004	-4.28373	-0.67675	-3.84647	-0.60368	-0.42814	-0.46062
4.1901		1.56736	-0.362098	1.46371	-0.635386	-3.26204	-4.24236	-4.28629	-0.67705	-3.84867	-0.6038	-0.42814	-0.46045
4.19677		1.56593	-0.362217	1.46312	-0.635326	-3.26389	-4.2448	-4.28885	-0.67741	-3.85088	-0.60391	-0.42802	-0.46027
4.20343		1.56456	-0.362396	1.46246	-0.635326	-3.2658	-4.24725	-4.29142	-0.67776	-3.85314	-0.60403	-0.42784	-0.46021
4.2101		1.56319	-0.362635	1.46174	-0.635386	-3.26788	-4.24981	-4.29398	-0.67812	-3.85553	-0.60415	-0.42766	-0.46021
4.21677		1.56188	-0.362813	1.46097	-0.635505	-3.27009	-4.25243	-4.2966	-0.67848	-3.85797	-0.60427	-0.42737	-0.46027
4.22343		1.56069	-0.363052	1.46019	-0.635743	-3.27241	-4.25512	-4.29934	-0.67884	-3.86047	-0.60439	-0.42707	-0.46033
4.2301		1.5595	-0.36329	1.45948	-0.636101	-3.27468	-4.2578	-4.30208	-0.67919	-3.8631	-0.60457	-0.42683	-0.46045
4.23677		1.55842	-0.363469	1.45876	-0.636518	-3.27694	-4.26048	-4.30495	-0.67943	-3.86578	-0.60475	-0.42653	-0.46062
4.24343		1.55747	-0.363708	1.45811	-0.637054	-3.27915	-4.2631	-4.30787	-0.67967	-3.86858	-0.60493	-0.42635	-0.4608
4.2501		1.55652	-0.363946	1.45757	-0.63771	-3.28118	-4.26573	-4.31079	-0.67991	-3.87138	-0.60523	-0.42617	-0.46104
4.25677		1.55562	-0.364184	1.4571	-0.638485	-3.28308	-4.26823	-4.31371	-0.68009	-3.8743	-0.60552	-0.42605	-0.46122
4.26343		1.55473	-0.364482	1.45674	-0.6392	-3.28487	-4.27073	-4.31669	-0.68027	-3.87722	-0.60588	-0.42599	-0.4614
4.2701		1.55383	-0.36484	1.45644	-0.639915	-3.28648	-4.27318	-4.31967	-0.68051	-3.8802	-0.6063	-0.42599	-0.46152
4.27677		1.55294	-0.365198	1.45626	-0.640571	-3.28803	-4.27568	-4.32265	-0.68086	-3.88318	-0.60678	-0.42605	-0.46164
4.28343		1.55193	-0.365615	1.45614	-0.641167	-3.28952	-4.27824	-4.32563	-0.68128	-3.88616	-0.60731	-0.42611	-0.4617
4.2901		1.55091	-0.366032	1.45608	-0.641704	-3.29101	-4.28087	-4.32861	-0.68182	-3.88914	-0.60797	-0.42629	-0.46176
4.29677		1.5499	-0.366449	1.45608	-0.64218	-3.29244	-4.28355	-4.33165	-0.68247	-3.89212	-0.60862	-0.42647	-0.46176
4.30343		1.54889	-0.366926	1.45608	-0.642657	-3.29399	-4.28641	-4.33475	-0.68325	-3.8951	-0.60934	-0.42671	-0.4617
4.3101		1.54793	-0.367343	1.45608	-0.643075	-3.29554	-4.28927	-4.33785	-0.68402	-3.89802	-0.61005	-0.42701	-0.4617
4.31677		1.54704	-0.367761	1.45608	-0.643492	-3.29715	-4.29225	-4.34107	-0.68486	-3.901	-0.61083	-0.42731	-0.4617
4.32343		1.54626	-0.368178	1.45602	-0.643969	-3.29888	-4.29529	-4.34434	-0.68563	-3.90393	-0.6116	-0.4276	-0.4617
4.3301		1.54555	-0.368476	1.45596	-0.644386	-3.30073	-4.29839	-4.34768	-0.68641	-3.90685	-0.61232	-0.42784	-0.46176
4.33677		1.54495	-0.368714	1.4559	-0.644922	-3.30263	-4.30143	-4.35108	-0.68706	-3.90971	-0.61303	-0.42808	-0.46188
4.34343		1.54448	-0.368893	1.4559	-0.645459	-3.30466	-4.30453	-4.35454	-0.68772	-3.91257	-0.61363	-0.4282	-0.462
4.3501		1.544	-0.369012	1.4559	-0.645936	-3.30675	-4.30763	-4.35799	-0.68831	-3.91537	-0.61423	-0.42826	-0.46211
4.35677		1.54358	-0.369072	1.45608	-0.646412	-3.30895	-4.31073	-4.36139	-0.68879	-3.91811	-0.6147	-0.42826	-0.46229
4.36343		1.54316	-0.369072	1.45638	-0.646889	-3.31128	-4.31371	-4.36473	-0.68927	-3.92085	-0.61512	-0.42826	-0.46241
4.3701		1.54269	-0.369072	1.45692	-0.647306	-3.31354	-4.31669	-4.36795	-0.68974	-3.92359	-0.61548	-0.42814	-0.46253
4.37677		1.54227	-0.369012	1.45775	-0.647724	-3.31587	-4.31967	-4.37099	-0.69022	-3.92628	-0.61572	-0.42808	-0.46259
4.38343		1.54179	-0.369072	1.45888	-0.648141	-3.31813	-4.32259	-4.37385	-0.69064	-3.92896	-0.61584	-0.42808	-0.46259
4.3901		1.54138	-0.369132	1.46031	-0.648558	-3.32028	-4.32551	-4.37665	-0.69112	-3.9317	-0.61589	-0.42814	-0.46253
4.39677		1.54102	-0.369251	1.4621	-0.648975	-3.32236	-4.32843	-4.37933	-0.69153	-3.93444	-0.61584	-0.42832	-0.46241
4.40343		1.54072	-0.369489	1.46425	-0.649452	-3.32433	-4.33141	-4.38201	-0.69201	-3.93718	-0.61572	-0.42856	-0.46223
4.4101		1.54042	-0.369787	1.46675	-0.649929	-3.32618	-4.33445	-4.3847	-0.69243	-3.93993	-0.6156	-0.42886	-0.462
4.41677		1.54018	-0.370145	1.46955	-0.650406	-3.32797	-4.33761	-4.38738	-0.69284	-3.94267	-0.61548	-0.42921	-0.46176
4.42343		1.54001	-0.370502	1.47265	-0.650823	-3.32963	-4.34089	-4.39018	-0.69332	-3.94541	-0.61536	-0.42969	-0.46152
4.4301		1.53989	-0.37092	1.47605	-0.6513	-3.3313	-4.34434	-4.39304	-0.69386	-3.94815	-0.6153	-0.43011	-0.46122
4.43677		1.53983	-0.371277	1.47969	-0.651658	-3.33303	-4.34786	-4.39596	-0.69445	-3.95089	-0.6153	-0.43058	-0.46098
4.44343		1.53983	-0.371635	1.48356	-0.652015	-3.3347	-4.3515	-4.399	-0.69511	-3.95364	-0.61548	-0.43094	-0.46074
4.4501		1.53989	-0.371993	1.48767	-0.652313	-3.33643	-4.35513	-4.40204	-0.69588	-3.95644	-0.61572	-0.4313	-0.46057
4.45677		1.54001	-0.37235	1.49208	-0.652552	-3.33822	-4.35871	-4.40508	-0.6966	-3.95918	-0.61601	-0.4316	-0.46045
4.46343		1.5403	-0.372648	1.49673	-0.65273	-3.34013	-4.36223	-4.40818	-0.69737	-3.96198	-0.61637	-0.43184	-0.46033
4.4701		1.54072	-0.373065	1.50174	-0.652909	-3.34203	-4.36556	-4.41116	-0.69815	-3.96484	-0.61679	-0.43201	-0.46027
4.47677		1.54132	-0.373423	1.50704	-0.653148	-3.344	-4.36884	-4.41414	-0.69886	-3.96764	-0.61721	-0.43207	-0.46021
4.48343		1.54197	-0.3739	1.51277	-0.653327	-3.34597	-4.37194	-4.41706	-0.69946	-3.97044	-0.61762	-0.43213	-0.46015
4.4901		1.54281	-0.374436	1.51891	-0.653625	-3.34805	-4.37486	-4.41998	-0.69994	-3.97313	-0.6181	-0.43213	-0.45997
4.49677		1.5437	-0.374973	1.52558	-0.653923	-3.35008	-4.37766	-4.42278	-0.70029	-3.97581	-0.61858	-0.43201	-0.45985
4.50343		1.54465	-0.375569	1.53267	-0.65428	-3.35222	-4.3804	-4.42564	-0.70059	-3.97837	-0.61899	-0.4319	-0.45961
4.5101		1.54555	-0.376165	1.5403	-0.654697	-3.35437	-4.38315	-4.42839	-0.70083	-3.98088	-0.61935	-0.43172	-0.45931
4.51677		1.5465	-0.376761	1.54841	-0.655115	-3.35664	-4.38583	-4.43119	-0.70113	-3.98332	-0.61971	-0.43154	-0.45902
4.52343		1.54751	-0.377297	1.55699	-0.655651	-3.3589	-4.38851	-4.43393	-0.70143	-3.98576	-0.62001	-0.4313	-0.45866
4.5301		1.54841	-0.377774	1.56599	-0.656188	-3.36123	-4.39125	-4.43667	-0.70184	-3.98821	-0.62031	-0.431	-0.45836
4.53677		1.54936	-0.378132	1.57541	-0.656724	-3.36361	-4.39399	-4.43935	-0.70232	-3.99065	-0.62042	-0.43076	-0.45806
4.54343		1.55026	-0.37843	1.58513	-0.65732	-3.36599	-4.39686	-4.4421	-0.70298	-3.99321	-0.62054	-0.43046	-0.45788
4.5501		1.55115	-0.378609	1.5952	-0.657916	-3.36838	-4.39972	-4.44484	-0.70369	-3.99578	-0.62048	-0.43029	-0.45782
4.55677		1.55204	-0.378668	1.60545	-0.658572	-3.37076	-4.40264	-4.44758	-0.70447	-3.99846	-0.62042	-0.43011	-0.45782
4.56343		1.55288	-0.378668	1.61606	-0.659168	-3.37303	-4.40562	-4.45026	-0.70524	-4.0012	-0.62031	-0.43005	-0.45782
4.5701		1.55371	-0.378549	1.62685	-0.659823	-3.37523	-4.40854	-4.453	-0.70602	-4.004	-0.62019	-0.42999	-0.45788
4.57677		1.55455	-0.37843	1.63794	-0.66036	-3.37732	-4.41152	-4.45569	-0.70667	-4.0068	-0.62013	-0.43005	-0.45788
4.58343		1.55526	-0.378251	1.64926	-0.660896	-3.37929	-4.41444	-4.45831	-0.70727	-4.0096	-0.62013	-0.43017	-0.45782
4.5901		1.55598	-0.378013	1.66076	-0.661314	-3.38107	-4.4173	-4.46087	-0.70781	-4.01241	-0.62019	-0.43029	-0.4577
4.59677		1.55663	-0.377774	1.67257	-0.661552	-3.3828	-4.42004	-4.46343	-0.70816	-4.01515	-0.62025	-0.43046	-0.45741
4.60343		1.55729	-0.377536	1.68461	-0.661612	-3.38447	-4.42272	-4.46588	-0.70852	-4.01789	-0.62042	-0.43064	-0.45705
4.6101		1.55801	-0.377178	1.69683	-0.661492	-3.38614	-4.42535	-4.46832	-0.70876	-4.02063	-0.62066	-0.43076	-0.45657
4.61677		1.55872	-0.376701	1.70928	-0.661135	-3.38775	-4.42785	-4.47071	-0.709	-4.02331	-0.6209	-0.43082	-0.45604
4.62343		1.5595	-0.376105	1.7218	-0.660479	-3.38942	-4.43029	-4.47303	-0.70924	-4.026	-0.62114	-0.43082	-0.4555
4.6301		1.56039	-0.375271	1.73444	-0.659466	-3.39109	-4.43274	-4.47541	-0.70941	-4.02868	-0.62138	-0.43076	-0.45496
4.63677		1.56134	-0.374198	1.74707	-0.658095	-3.39282	-4.43512	-4.47786	-0.70965	-4.0313	-0.62156	-0.43064	-0.45443
4.64343		1.56242	-0.372708	1.75971	-0.656307	-3.39448	-4.43739	-4.48036	-0.70989	-4.03392	-0.62168	-0.43046	-0.45407
4.6501		1.56367	-0.3708	1.7724	-0.653982	-3.39615	-4.43965	-4.48292	-0.71007	-4.03649	-0.6218	-0.43029	-0.45371
4.65677		1.56504	-0.368476	1.78498	-0.651121	-3.3977	-4.4418	-4.48561	-0.71025	-4.03899	-0.62186	-0.43005	-0.45347
4.66343		1.56659	-0.365496	1.7975	-0.647545	-3.39907	-4.44382	-4.48829	-0.71031	-4.04137	-0.62191	-0.42981	-0.45329
4.6701		1.56838	-0.361919	1.8099	-0.643253	-3.40027	-4.44567	-4.49103	-0.71031	-4.04364	-0.62191	-0.42963	-0.45311
4.67677		1.57052	-0.357509	1.82211	-0.638008	-3.40122	-4.44728	-4.49377	-0.71025	-4.04584	-0.62197	-0.42939	-0.453
4.68343		1.57297	-0.352323	1.83409	-0.631809	-3.40188	-4.44853	-4.4964	-0.71001	-4.04799	-0.62197	-0.42921	-0.45282
4.6901		1.57595	-0.346124	1.84584	-0.624418	-3.40223	-4.44943	-4.49896	-0.70965	-4.05002	-0.62197	-0.42903	-0.45264
4.69677		1.57946	-0.338793	1.85734	-0.615716	-3.40229	-4.44984	-4.50134	-0.70912	-4.05204	-0.62197	-0.42886	-0.45246
4.70343		1.58376	-0.330269	1.86843	-0.605583	-3.40211	-4.44967	-4.50361	-0.70834	-4.05395	-0.62191	-0.42862	-0.45216
4.7101		1.58888	-0.320375	1.87916	-0.593841	-3.40158	-4.44889	-4.50563	-0.70727	-4.05586	-0.6218	-0.42832	-0.4518
4.71677		1.59496	-0.308931	1.88947	-0.580311	-3.40074	-4.4474	-4.50748	-0.70596	-4.05765	-0.62168	-0.42802	-0.45145
4.72343		1.60223	-0.295877	1.8993	-0.564814	-3.39961	-4.44514	-4.50915	-0.70429	-4.05937	-0.62144	-0.42766	-0.45103
4.7301		1.61076	-0.281096	1.90866	-0.54729	-3.39806	-4.4421	-4.51058	-0.7022	-4.06098	-0.6212	-0.42719	-0.45061
4.73677		1.62071	-0.264466	1.91754	-0.527501	-3.39603	-4.43822	-4.51177	-0.69976	-4.06241	-0.62084	-0.42659	-0.45019
4.74343		1.63215	-0.245929	1.92595	-0.505447	-3.39347	-4.43357	-4.51273	-0.6969	-4.06373	-0.62037	-0.42588	-0.44978
4.7501		1.64509	-0.225425	1.93387	-0.48095	-3.39025	-4.42821	-4.51332	-0.69356	-4.0648	-0.61983	-0.42504	-0.44936
4.75677		1.65957	-0.202894	1.94126	-0.454009	-3.38626	-4.42219	-4.51362	-0.6898	-4.06563	-0.61923	-0.42403	-0.44894
4.76343		1.67561	-0.178277	1.94812	-0.424504	-3.38143	-4.41557	-4.5135	-0.68569	-4.06611	-0.61852	-0.42284	-0.44852
4.7701		1.69301	-0.151515	1.95438	-0.392437	-3.37571	-4.4086	-4.51297	-0.68104	-4.06629	-0.61762	-0.42146	-0.44805
4.77677		1.71173	-0.122666	1.9601	-0.357747	-3.36903	-4.40127	-4.51195	-0.67598	-4.06611	-0.61667	-0.41991	-0.44745
4.78343		1.73158	-0.0916123	1.96522	-0.320435	-3.36128	-4.39382	-4.51046	-0.67037	-4.06551	-0.61554	-0.41819	-0.4468
4.7901		1.75238	-0.0583529	1.96964	-0.28044	-3.35246	-4.38625	-4.50855	-0.66423	-4.0645	-0.61423	-0.41628	-0.44602
4.79677		1.77389	-0.0228286	1.97333	-0.237763	-3.34251	-4.37874	-4.50629	-0.65744	-4.06307	-0.61268	-0.41419	-0.44507
4.80343		1.79595	0.0149608	1.97631	-0.192285	-3.33136	-4.37135	-4.50361	-0.64993	-4.06116	-0.61101	-0.41199	-0.44399
4.8101		1.81836	0.0549555	1.97846	-0.144124	-3.31897	-4.36413	-4.50069	-0.64164	-4.05884	-0.6091	-0.40966	-0.44268
4.81677		1.84089	0.0971556	1.97983	-0.0932217	-3.30526	-4.3571	-4.49747	-0.63246	-4.05604	-0.60695	-0.40722	-0.44131
4.82343		1.86342	0.141621	1.9803	-0.0395179	-3.29018	-4.35036	-4.49401	-0.62233	-4.05288	-0.60469	-0.40466	-0.43982
4.8301		1.88577	0.188172	1.97995	0.0169873	-3.27361	-4.34393	-4.49044	-0.61113	-4.04936	-0.60225	-0.40191	-0.43821
4.83677		1.90783	0.236869	1.97875	0.0763536	-3.25549	-4.33773	-4.48674	-0.59885	-4.04549	-0.59968	-0.39911	-0.4366
4.84343		1.92946	0.287592	1.97679	0.138581	-3.23576	-4.33183	-4.48298	-0.58544	-4.04137	-0.59706	-0.39619	-0.43499
4.8501		1.95062	0.340283	1.97399	0.203729	-3.21436	-4.32616	-4.47923	-0.57083	-4.03696	-0.59438	-0.39321	-0.43339
4.85677		1.97118	0.39494	1.97041	0.271857	-3.19129	-4.3208	-4.47541	-0.55504	-4.03243	-0.5917	-0.39005	-0.43178
4.86343		1.99115	0.451446	1.96606	0.342965	-3.16644	-4.31561	-4.4716	-0.53793	-4.02778	-0.58895	-0.38689	-0.43023
4.8701		2.0104	0.509739	1.96099	0.417054	-3.13985	-4.31073	-4.46784	-0.51951	-4.02302	-0.58633	-0.38362	-0.42868
4.87677		2.02894	0.569761	1.95515	0.494063	-3.11142	-4.30602	-4.46415	-0.49984	-4.01825	-0.58371	-0.38034	-0.42719
4.88343		2.04676	0.631392	1.94865	0.573993	-3.08114	-4.30155	-4.46039	-0.47886	-4.01342	-0.58115	-0.37706	-0.4257
4.8901		2.06387	0.694633	1.94138	0.656724	-3.04896	-4.29732	-4.45676	-0.45651	-4.00859	-0.57864	-0.37384	-0.42415
4.89677		2.08026	0.759363	1.9334	0.742197	-3.01486	-4.29332	-4.45312	-0.43273	-4.0037	-0.57614	-0.37062	-0.42266
4.90343		2.09606	0.825405	1.92469	0.830293	-2.97874	-4.28951	-4.44949	-0.40764	-3.99882	-0.57358	-0.3674	-0.42111
4.9101		2.1112	0.892639	1.91522	0.920892	-2.94054	-4.28587	-4.44585	-0.38105	-3.99393	-0.57107	-0.3643	-0.41956
4.91677		2.12592	0.961006	1.90514	1.01388	-2.90024	-4.28241	-4.44227	-0.35304	-3.98898	-0.56845	-0.3612	-0.41801
4.92343		2.14011	1.03027	1.89435	1.10906	-2.85769	-4.27914	-4.43864	-0.32359	-3.98391	-0.56577	-0.35816	-0.41634
4.9301		2.15393	1.10036	1.88297	1.2064	-2.81292	-4.27604	-4.43506	-0.29254	-3.97885	-0.56297	-0.35518	-0.41467
4.93677		2.1674	1.17105	1.87099	1.30576	-2.76583	-4.27306	-4.43149	-0.26	-3.97372	-0.56005	-0.35226	-0.41294
4.94343		2.18052	1.24228	1.85847	1.40703	-2.71648	-4.2702	-4.42803	-0.22578	-3.96854	-0.55701	-0.3494	-0.41121
4.9501		2.19339	1.31381	1.84548	1.51014	-2.66474	-4.26745	-4.42463	-0.18996	-3.96329	-0.55385	-0.3466	-0.40942
4.95677		2.20603	1.38551	1.83207	1.61499	-2.61074	-4.26483	-4.42135	-0.15247	-3.95805	-0.55057	-0.34386	-0.40764
4.96343		2.21837	1.45733	1.81824	1.72144	-2.55436	-4.26233	-4.41819	-0.11319	-3.9528	-0.54729	-0.34124	-0.40585
4.9701		2.23053	1.52904	1.80405	1.82939	-2.49565	-4.25988	-4.41521	-0.07218	-3.94756	-0.54395	-0.33879	-0.40418
4.97677		2.24245	1.60056	1.78957	1.93876	-2.43461	-4.2575	-4.41247	-0.02944	-3.94243	-0.54061	-0.33647	-0.40251
4.98343		2.25425	1.67185	1.77479	2.04951	-2.37119	-4.25512	-4.40991	0.01508	-3.93736	-0.53728	-0.33432	-0.40096
4.9901		2.26593	1.74266	1.75977	2.16138	-2.30539	-4.25279	-4.40758	0.061452	-3.9323	-0.534	-0.33236	-0.39953
4.99677		2.27749	1.81293	1.74463	2.27445	-2.2372	-4.25041	-4.40544	0.109553	-3.92741	-0.53078	-0.33051	-0.39822
5.00343		2.28906	1.88261	1.72931	2.38854	-2.16657	-4.24796	-4.40347	0.159442	-3.92252	-0.52756	-0.32878	-0.39703
5.0101		2.30056	1.95158	1.71387	2.50351	-2.09349	-4.24546	-4.40162	0.21112	-3.91775	-0.52434	-0.32717	-0.39589
5.01677		2.31212	2.01976	1.69849	2.61945	-2.01803	-4.2429	-4.3999	0.264645	-3.91304	-0.52112	-0.32562	-0.39482
5.02343		2.32381	2.087	1.68306	2.73615	-1.94019	-4.24021	-4.39829	0.320017	-3.9084	-0.5179	-0.32407	-0.39375
5.0301		2.33555	2.15334	1.66774	2.85351	-1.85996	-4.23741	-4.39668	0.377238	-3.90375	-0.51457	-0.32252	-0.39262
5.03677		2.34747	2.2186	1.65248	2.97159	-1.77747	-4.23449	-4.39513	0.436246	-3.89904	-0.51117	-0.32097	-0.39142
5.04343		2.35963	2.28286	1.6374	3.09008	-1.69265	-4.23145	-4.39358	0.497103	-3.89433	-0.50765	-0.3193	-0.39011
5.0501		2.37203	2.34598	1.6225	3.20899	-1.60575	-4.22823	-4.39203	0.559747	-3.88956	-0.50396	-0.31757	-0.38868
5.05677		2.38478	2.40785	1.60778	3.3282	-1.51664	-4.22496	-4.39048	0.624061	-3.88467	-0.50008	-0.31579	-0.38713
5.06343		2.39784	2.46841	1.59335	3.44741	-1.4255	-4.2215	-4.38893	0.690103	-3.87979	-0.49603	-0.31394	-0.38546
5.0701		2.41131	2.52753	1.57917	3.56662	-1.33228	-4.21792	-4.38744	0.757813	-3.87478	-0.4918	-0.31203	-0.38368
5.07677		2.42513	2.58523	1.56528	3.68547	-1.23709	-4.21417	-4.38589	0.827014	-3.86965	-0.48733	-0.31006	-0.38177
5.08343		2.43932	2.64126	1.55181	3.80385	-1.14	-4.21023	-4.38428	0.897765	-3.86435	-0.48256	-0.3081	-0.37974
5.0901		2.45386	2.69562	1.53869	3.92151	-1.04094	-4.20612	-4.38267	0.970066	-3.85886	-0.47761	-0.30607	-0.37766
5.09677		2.4687	2.74819	1.526	4.03816	-0.940084	-4.20177	-4.38094	1.04374	-3.8532	-0.47237	-0.30404	-0.37551
5.10343		2.48385	2.79891	1.51378	4.15355	-0.837445	-4.1973	-4.37909	1.1189	-3.8473	-0.46688	-0.30202	-0.3733
5.1101		2.49934	2.84767	1.50198	4.26739	-0.733197	-4.19265	-4.37713	1.19543	-3.84104	-0.46116	-0.29993	-0.37104
5.11677		2.51514	2.89452	1.49059	4.37939	-0.627458	-4.18782	-4.37498	1.27327	-3.83455	-0.45514	-0.29778	-0.36865
5.12343		2.53135	2.93934	1.47963	4.48918	-0.520289	-4.18288	-4.37278	1.35243	-3.82769	-0.44882	-0.29552	-0.36627
5.1301		2.54798	2.98208	1.46908	4.59647	-0.411987	-4.17781	-4.37045	1.43272	-3.8206	-0.44221	-0.2932	-0.36383
5.13677		2.56509	3.02267	1.45882	4.70084	-0.302613	-4.1728	-4.36813	1.51408	-3.81333	-0.43535	-0.29081	-0.36132
5.14343		2.58273	3.06112	1.44881	4.80199	-0.192463	-4.1678	-4.36574	1.59633	-3.80582	-0.42814	-0.28825	-0.35876
5.1501		2.60085	3.09724	1.43903	4.89956	-0.0817776	-4.16285	-4.36342	1.6793	-3.79825	-0.42069	-0.28563	-0.35614
5.15677		2.61957	3.13097	1.42944	4.99314	0.0292063	-4.15808	-4.36115	1.76281	-3.79068	-0.413	-0.28294	-0.35346
5.16343		2.6387	3.16226	1.41996	5.08243	0.14019	-4.15349	-4.35907	1.84667	-3.78311	-0.40501	-0.28026	-0.35059
5.1701		2.65831	3.19099	1.4106	5.16701	0.250936	-4.14908	-4.3571	1.93065	-3.77572	-0.39691	-0.27758	-0.34767
5.17677		2.67828	3.21698	1.40136	5.2467	0.361025	-4.14491	-4.35537	2.01452	-3.76844	-0.38856	-0.27496	-0.34457
5.18343		2.69848	3.24023	1.39219	5.32109	0.470221	-4.14085	-4.35382	2.09796	-3.76141	-0.38004	-0.27233	-0.34136
5.1901		2.71881	3.26061	1.38319	5.38999	0.578105	-4.13704	-4.35245	2.18081	-3.75462	-0.37134	-0.26983	-0.33796
5.19677		2.73925	3.27802	1.37424	5.45323	0.684202	-4.13334	-4.35132	2.26283	-3.74812	-0.36258	-0.26739	-0.33438
5.20343		2.75958	3.29244	1.36554	5.51051	0.788212	-4.12983	-4.35042	2.34366	-3.74204	-0.35363	-0.26506	-0.33069
5.2101		2.77984	3.30377	1.35696	5.56177	0.889778	-4.12637	-4.34971	2.42305	-3.73626	-0.34463	-0.2628	-0.32687
5.21677		2.79987	3.31199	1.34867	5.60677	0.988483	-4.12315	-4.34929	2.50065	-3.73089	-0.33551	-0.26059	-0.323
5.22343		2.81966	3.31712	1.34063	5.64557	1.08397	-4.12011	-4.34911	2.57629	-3.72589	-0.3264	-0.25851	-0.31906
5.2301		2.83909	3.31908	1.33276	5.67806	1.17582	-4.11731	-4.34923	2.64955	-3.72124	-0.31716	-0.25654	-0.31507
5.23677		2.85822	3.31795	1.32513	5.70434	1.26386	-4.11481	-4.34959	2.72018	-3.71706	-0.30798	-0.25469	-0.31114
5.24343		2.87688	3.31372	1.31768	5.72449	1.34766	-4.11266	-4.3503	2.78795	-3.71319	-0.29886	-0.25302	-0.3072
5.2501		2.89512	3.30645	1.31047	5.73856	1.42694	-4.11087	-4.35138	2.8525	-3.70967	-0.2898	-0.25153	-0.30327
5.25677		2.91288	3.29626	1.30332	5.7469	1.50156	-4.10956	-4.35275	2.91371	-3.70657	-0.28092	-0.25016	-0.29939
5.26343		2.93011	3.2832	1.29634	5.74964	1.5713	-4.10867	-4.35448	2.97141	-3.70377	-0.27227	-0.24909	-0.29558
5.2701		2.94673	3.26747	1.28949	5.74708	1.63603	-4.10825	-4.35656	3.02529	-3.70139	-0.26381	-0.24813	-0.29171
5.27677		2.96283	3.24911	1.28269	5.73963	1.69557	-4.10831	-4.35889	3.07536	-3.69936	-0.25564	-0.24748	-0.28795
5.28343		2.97832	3.22831	1.27602	5.72747	1.74993	-4.10885	-4.36151	3.12155	-3.69781	-0.24778	-0.247	-0.28419
5.2901		2.99323	3.20524	1.26928	5.71108	1.79911	-4.10974	-4.36443	3.1637	-3.69668	-0.24027	-0.2467	-0.2805
5.29677		3.00747	3.18003	1.26266	5.69063	1.84309	-4.11099	-4.36747	3.20196	-3.69596	-0.23299	-0.24652	-0.27686
5.30343		3.02112	3.15291	1.25611	5.66655	1.88208	-4.11254	-4.37069	3.23623	-3.69573	-0.22614	-0.24652	-0.27341
5.3101		3.03411	3.124	1.24961	5.63908	1.91605	-4.11445	-4.37403	3.26675	-3.69591	-0.21964	-0.24658	-0.27013
5.31677		3.04645	3.09354	1.24317	5.6085	1.94526	-4.11654	-4.37742	3.29339	-3.69656	-0.21356	-0.2467	-0.26697
5.32343		3.05808	3.06165	1.23692	5.57512	1.96975	-4.1188	-4.38094	3.3164	-3.69757	-0.2079	-0.24688	-0.26411
5.3301		3.06892	3.02857	1.23072	5.53906	1.98978	-4.1213	-4.38452	3.33589	-3.699	-0.20272	-0.24712	-0.26143
5.33677		3.07906	2.99436	1.22476	5.50061	2.00546	-4.12393	-4.38815	3.35187	-3.70079	-0.19801	-0.24742	-0.25898
5.34343		3.08835	2.95925	1.21891	5.46002	2.01702	-4.12667	-4.39179	3.36444	-3.70294	-0.19383	-0.24772	-0.25684
5.3501		3.09688	2.92325	1.21331	5.41747	2.02465	-4.12959	-4.3956	3.37386	-3.70538	-0.1902	-0.24819	-0.25487
5.35677		3.10457	2.88659	1.20789	5.37318	2.02852	-4.13263	-4.39948	3.38012	-3.70818	-0.1871	-0.24873	-0.2532
5.36343		3.11142	2.84928	1.20264	5.32728	2.02882	-4.13585	-4.40347	3.3834	-3.71122	-0.18442	-0.24945	-0.25171
5.3701		3.1175	2.81143	1.19758	5.28002	2.02572	-4.13924	-4.40764	3.38388	-3.71456	-0.18227	-0.25034	-0.25052
5.37677		3.12287	2.77317	1.19263	5.23144	2.01946	-4.14282	-4.412	3.38161	-3.71814	-0.1806	-0.25141	-0.24951
5.38343		3.12751	2.7346	1.18786	5.18173	2.01023	-4.14658	-4.41647	3.37678	-3.72195	-0.17929	-0.25266	-0.24873
5.3901		3.13151	2.69574	1.18321	5.13101	1.99819	-4.15051	-4.42111	3.36957	-3.72595	-0.1784	-0.25398	-0.24813
5.39677		3.13497	2.65682	1.17868	5.07927	1.98346	-4.15456	-4.42588	3.36015	-3.73006	-0.17786	-0.25541	-0.24784
5.40343		3.13789	2.6179	1.17427	5.0267	1.96624	-4.15874	-4.43077	3.34859	-3.73441	-0.17774	-0.2569	-0.24766
5.4101		3.14045	2.57903	1.16998	4.97329	1.94669	-4.16303	-4.43584	3.33512	-3.73882	-0.17792	-0.25845	-0.24766
5.41677		3.14254	2.54035	1.16587	4.91911	1.92493	-4.16738	-4.44096	3.31986	-3.74341	-0.1784	-0.25994	-0.24784
5.42343		3.14426	2.5019	1.16193	4.86416	1.90103	-4.17179	-4.44615	3.30293	-3.74812	-0.17917	-0.26143	-0.24807
5.4301		3.14558	2.46376	1.15818	4.8086	1.87528	-4.17626	-4.45145	3.28445	-3.75289	-0.18024	-0.26286	-0.24843
5.43677		3.14653	2.42585	1.15454	4.75252	1.84762	-4.18079	-4.45682	3.26461	-3.75783	-0.18156	-0.26435	-0.24885
5.44343		3.14701	2.3883	1.15114	4.69589	1.8183	-4.18538	-4.46224	3.24351	-3.76284	-0.18317	-0.26584	-0.24927
5.4501		3.14718	2.35105	1.14787	4.63885	1.78742	-4.18997	-4.46773	3.22127	-3.76797	-0.18501	-0.26733	-0.2498
5.45677		3.14695	2.31415	1.14483	4.58151	1.755	-4.19456	-4.47321	3.19809	-3.77321	-0.18704	-0.26882	-0.25034
5.46343		3.14635	2.27761	1.14197	4.52399	1.72114	-4.19915	-4.47863	3.17395	-3.77852	-0.18924	-0.27043	-0.251
5.4701		3.14546	2.24143	1.13934	4.46635	1.68604	-4.20368	-4.48412	3.14909	-3.78394	-0.19169	-0.27198	-0.25171
5.47677		3.14432	2.20561	1.13684	4.40866	1.64968	-4.20821	-4.48948	3.12346	-3.78937	-0.19425	-0.27359	-0.25254
5.48343		3.14295	2.17026	1.13451	4.35096	1.61207	-4.21268	-4.49485	3.09724	-3.79485	-0.19693	-0.27519	-0.2535
5.4901		3.1414	2.13528	1.13231	4.29332	1.57338	-4.21709	-4.50009	3.07047	-3.80033	-0.19979	-0.2768	-0.25451
5.49677		3.13979	2.10071	1.13028	4.2358	1.53369	-4.22144	-4.50528	3.04318	-3.80576	-0.20266	-0.27835	-0.25558
5.50343		3.13801	2.06667	1.12832	4.17835	1.49292	-4.22579	-4.51034	3.01546	-3.81112	-0.20564	-0.27978	-0.25672
5.5101		3.1361	2.03305	1.12635	4.12112	1.45125	-4.23014	-4.51541	2.98732	-3.81643	-0.20856	-0.28121	-0.25791
5.51677		3.13407	1.99997	1.12432	4.06402	1.40864	-4.23449	-4.52042	2.95883	-3.82167	-0.21154	-0.28259	-0.25916
5.52343		3.13187	1.96737	1.1223	4.0071	1.36518	-4.2389	-4.52536	2.92999	-3.8268	-0.21446	-0.2839	-0.26041
5.5301		3.12954	1.9353	1.12015	3.95036	1.3209	-4.24343	-4.53037	2.90078	-3.83192	-0.21738	-0.28521	-0.26172
5.53677		3.12698	1.90383	1.11789	3.89379	1.27578	-4.24802	-4.53532	2.87134	-3.83693	-0.2203	-0.28652	-0.26304
5.54343		3.12436	1.8729	1.1155	3.83741	1.22994	-4.25261	-4.54032	2.84159	-3.84206	-0.22316	-0.28777	-0.26447
5.5501		3.12155	1.84256	1.113	3.78132	1.18339	-4.25726	-4.54533	2.81167	-3.84718	-0.22602	-0.28908	-0.26596
5.55677		3.11875	1.81282	1.11032	3.72541	1.1363	-4.26197	-4.55034	2.78163	-3.85243	-0.22888	-0.29045	-0.26751
5.56343		3.11601	1.78367	1.10751	3.6698	1.08868	-4.26668	-4.55534	2.75153	-3.85773	-0.23174	-0.29182	-0.26923
5.5701		3.11333	1.75518	1.10471	3.61449	1.04064	-4.27133	-4.56029	2.72149	-3.86322	-0.2346	-0.29325	-0.27096
5.57677		3.11095	1.72728	1.10179	3.55947	0.992298	-4.27598	-4.56524	2.69169	-3.86876	-0.23752	-0.29469	-0.27281
5.58343		3.10874	1.69998	1.09893	3.50493	0.94378	-4.28057	-4.57007	2.66212	-3.87436	-0.24039	-0.29624	-0.2746
5.5901		3.10689	1.67328	1.09613	3.45081	0.895023	-4.2851	-4.57478	2.63292	-3.88002	-0.24331	-0.29773	-0.27639
5.59677		3.10528	1.64723	1.09345	3.39717	0.846267	-4.28951	-4.57942	2.60425	-3.88563	-0.24623	-0.29927	-0.27806
5.60343		3.10397	1.62178	1.09082	3.34412	0.79751	-4.29392	-4.5839	2.57605	-3.89117	-0.24915	-0.30077	-0.27966
5.6101		3.1029	1.59687	1.08838	3.29167	0.748873	-4.29827	-4.58825	2.54846	-3.89659	-0.25207	-0.30231	-0.2811
5.61677		3.10195	1.57255	1.086	3.23981	0.700295	-4.30262	-4.59248	2.52134	-3.90196	-0.25499	-0.3038	-0.28235
5.62343		3.10111	1.54883	1.08379	3.18867	0.651836	-4.30685	-4.59665	2.49475	-3.90708	-0.25785	-0.30524	-0.28342
5.6301		3.10022	1.52564	1.08165	3.13812	0.603676	-4.31114	-4.6007	2.4687	-3.91215	-0.26071	-0.30661	-0.28437
5.63677		3.09926	1.50305	1.0795	3.08824	0.555754	-4.31538	-4.60476	2.44313	-3.9171	-0.26351	-0.30786	-0.28515
5.64343		3.09825	1.481	1.07735	3.03906	0.508249	-4.31961	-4.60869	2.41804	-3.92199	-0.26625	-0.30905	-0.28586
5.6501		3.09712	1.45948	1.07515	2.99054	0.461221	-4.32384	-4.61262	2.39348	-3.92675	-0.26888	-0.31012	-0.28658
5.65677		3.09592	1.43856	1.07294	2.94262	0.414729	-4.32801	-4.61656	2.3694	-3.93152	-0.27144	-0.31108	-0.28718
5.66343		3.09473	1.41823	1.07068	2.89541	0.368774	-4.33218	-4.62043	2.34598	-3.93629	-0.27394	-0.31197	-0.28777
5.6701		3.09354	1.39838	1.06835	2.84886	0.323534	-4.3363	-4.62431	2.32315	-3.941	-0.27627	-0.31281	-0.28837
5.67677		3.09253	1.37913	1.06609	2.80297	0.27895	-4.34029	-4.62806	2.30092	-3.94577	-0.27841	-0.31358	-0.2889
5.68343		3.09169	1.36042	1.06388	2.75779	0.235081	-4.34417	-4.63176	2.2794	-3.95054	-0.28044	-0.3143	-0.28944
5.6901		3.09116	1.34212	1.06174	2.71332	0.191867	-4.3478	-4.63539	2.25854	-3.9553	-0.28229	-0.31495	-0.28986
5.69677		3.09086	1.3243	1.05965	2.66963	0.149369	-4.35126	-4.63885	2.23839	-3.96001	-0.2839	-0.31561	-0.29022
5.70343		3.0908	1.30683	1.05774	2.62666	0.107408	-4.35442	-4.64219	2.21884	-3.96472	-0.28539	-0.3162	-0.29051
5.7101		3.0911	1.28984	1.0559	2.58446	0.0661016	-4.35734	-4.64535	2.19995	-3.96937	-0.2867	-0.3168	-0.29063
5.71677		3.09169	1.27321	1.05411	2.54303	0.0253916	-4.35996	-4.64839	2.18159	-3.97402	-0.28777	-0.31734	-0.29063
5.72343		3.09247	1.25694	1.05232	2.50238	-0.014782	-4.36229	-4.65125	2.16389	-3.97855	-0.28872	-0.31787	-0.29039
5.7301		3.09354	1.24115	1.05053	2.46251	-0.0542998	-4.36437	-4.65399	2.14678	-3.98302	-0.2895	-0.31835	-0.29004
5.73677		3.09479	1.22571	1.04874	2.42347	-0.0931621	-4.36622	-4.65655	2.13027	-3.98737	-0.29016	-0.31877	-0.2895
5.74343		3.09622	1.21063	1.04684	2.3852	-0.131369	-4.36789	-4.659	2.1143	-3.99154	-0.29063	-0.31918	-0.28878
5.7501		3.09783	1.19603	1.04493	2.34771	-0.16886	-4.36938	-4.66132	2.09892	-3.9956	-0.29105	-0.3196	-0.28795
5.75677		3.09968	1.18184	1.04296	2.31105	-0.205576	-4.37087	-4.66365	2.08408	-3.99953	-0.29141	-0.32002	-0.28706
5.76343		3.10165	1.16807	1.041	2.27517	-0.241637	-4.37242	-4.66591	2.06971	-4.00335	-0.29159	-0.32043	-0.28604
5.7701		3.10379	1.1546	1.03897	2.24006	-0.276864	-4.37397	-4.66824	2.05588	-4.00698	-0.29176	-0.32085	-0.28503
5.77677		3.10612	1.14155	1.03694	2.20567	-0.311375	-4.37576	-4.67056	2.04247	-4.0105	-0.29188	-0.32127	-0.28402
5.78343		3.10868	1.12873	1.03498	2.17199	-0.345051	-4.3776	-4.67288	2.02948	-4.01396	-0.29188	-0.32175	-0.28306
5.7901		3.11154	1.11628	1.03295	2.13903	-0.378013	-4.37969	-4.67533	2.01678	-4.01729	-0.29182	-0.32228	-0.28217
5.79677		3.11464	1.10406	1.03098	2.10667	-0.410199	-4.38201	-4.67771	2.00445	-4.02057	-0.29165	-0.32288	-0.28127
5.80343		3.11804	1.0922	1.02901	2.07496	-0.441611	-4.38446	-4.68022	1.99235	-4.02379	-0.29129	-0.32347	-0.28038
5.8101		3.12173	1.08051	1.02699	2.0439	-0.472248	-4.38702	-4.68266	1.98054	-4.02701	-0.29087	-0.32413	-0.27955
5.81677		3.12573	1.06919	1.02502	2.01339	-0.502169	-4.38964	-4.68516	1.96904	-4.03023	-0.29033	-0.32479	-0.27865
5.82343		3.12996	1.0581	1.02299	1.98346	-0.531256	-4.39233	-4.68767	1.95777	-4.03351	-0.28968	-0.3255	-0.27776
5.8301		3.13443	1.04731	1.02103	1.9542	-0.559628	-4.39507	-4.69017	1.94681	-4.03672	-0.28896	-0.32622	-0.2768
5.83677		3.13908	1.03682	1.01912	1.92547	-0.587344	-4.39769	-4.69273	1.93608	-4.04012	-0.28813	-0.32687	-0.27579
5.84343		3.14385	1.02669	1.01733	1.89728	-0.614285	-4.40031	-4.69536	1.92571	-4.04352	-0.28723	-0.32747	-0.27466
5.8501		3.14873	1.01686	1.0156	1.86974	-0.64069	-4.40288	-4.69804	1.91557	-4.04716	-0.2864	-0.328	-0.27353
5.85677		3.15368	1.00738	1.01405	1.84268	-0.66644	-4.40532	-4.70084	1.90574	-4.05085	-0.28551	-0.32848	-0.27227
5.86343		3.15869	0.998139	1.01256	1.81627	-0.691593	-4.40776	-4.7037	1.8962	-4.05473	-0.28467	-0.3289	-0.27096
5.8701		3.16376	0.989139	1.01125	1.79034	-0.716209	-4.41015	-4.70662	1.8869	-4.05872	-0.2839	-0.3292	-0.26965
5.87677		3.16882	0.980318	1.01	1.76495	-0.74029	-4.41253	-4.70966	1.87784	-4.06277	-0.28312	-0.32949	-0.26828
5.88343		3.17401	0.971735	1.00887	1.74016	-0.763774	-4.41492	-4.7127	1.86896	-4.06688	-0.28241	-0.32979	-0.26691
5.8901		3.17931	0.963271	1.00774	1.71584	-0.786781	-4.41736	-4.71568	1.86026	-4.07094	-0.28163	-0.33009	-0.26542
5.89677		3.18479	0.954807	1.00654	1.69206	-0.809193	-4.4198	-4.71872	1.85174	-4.07499	-0.2808	-0.33051	-0.26387
5.90343		3.19052	0.946462	1.00535	1.66887	-0.831127	-4.42231	-4.72164	1.84333	-4.07887	-0.27984	-0.33098	-0.26226
5.9101		3.19654	0.938058	1.0041	1.64616	-0.852466	-4.42487	-4.72462	1.83505	-4.08262	-0.27883	-0.33158	-0.26059
5.91677		3.2028	0.929654	1.00279	1.62393	-0.873268	-4.42755	-4.72748	1.82688	-4.0862	-0.27764	-0.3323	-0.25886
5.92343		3.20935	0.921249	1.00142	1.60223	-0.893533	-4.43035	-4.7304	1.81889	-4.08959	-0.27633	-0.33307	-0.25702
5.9301		3.21621	0.912786	0.999928	1.58095	-0.913262	-4.43321	-4.73338	1.81109	-4.09293	-0.27496	-0.33391	-0.25517
5.93677		3.22336	0.904262	0.998318	1.56015	-0.932574	-4.43614	-4.73636	1.80352	-4.09615	-0.27341	-0.33474	-0.25332
5.94343		3.23075	0.895798	0.996768	1.53971	-0.95135	-4.43906	-4.73934	1.79613	-4.09925	-0.2718	-0.33557	-0.25141
5.9501		3.23838	0.887275	0.995159	1.51974	-0.969708	-4.44198	-4.74244	1.78891	-4.10241	-0.27013	-0.33635	-0.24951
5.95677		3.24613	0.878751	0.99355	1.50013	-0.987649	-4.44484	-4.74554	1.78194	-4.10551	-0.2684	-0.337	-0.2476
5.96343		3.25406	0.870228	0.992	1.48088	-1.00517	-4.44758	-4.74864	1.77509	-4.10861	-0.26661	-0.33754	-0.24581
5.9701		3.26204	0.861704	0.99051	1.46198	-1.02234	-4.4502	-4.7518	1.76835	-4.11171	-0.26482	-0.33802	-0.24396
5.97677		3.27015	0.853181	0.989139	1.44351	-1.03915	-4.45271	-4.75496	1.76173	-4.11475	-0.26298	-0.33849	-0.24217
5.98343		3.27832	0.844657	0.987828	1.42533	-1.05572	-4.45509	-4.75812	1.75512	-4.11785	-0.26113	-0.33897	-0.24039
5.9901		3.28666	0.836134	0.986516	1.40756	-1.07199	-4.45735	-4.76122	1.7485	-4.12089	-0.25922	-0.33945	-0.23854
5.99677		3.29518	0.82761	0.985265	1.3901	-1.08802	-4.45956	-4.76432	1.74189	-4.12387	-0.25737	-0.34004	-0.23675
6.00343		3.30395	0.819087	0.984013	1.37299	-1.10382	-4.46171	-4.76742	1.73527	-4.12679	-0.25547	-0.3407	-0.2349
6.0101		3.31289	0.810504	0.982761	1.35624	-1.11949	-4.46391	-4.77052	1.72865	-4.12965	-0.25356	-0.34148	-0.23299
6.01677		3.32212	0.801921	0.98151	1.33979	-1.13493	-4.46618	-4.7735	1.72198	-4.13251	-0.25165	-0.34231	-0.23103
6.02343		3.33166	0.793338	0.980258	1.32364	-1.15025	-4.4685	-4.77648	1.7153	-4.13525	-0.24974	-0.34314	-0.22906
6.0301		3.34138	0.784695	0.978947	1.30785	-1.16539	-4.47094	-4.77934	1.70857	-4.13799	-0.2479	-0.34398	-0.22703
6.03677		3.35139	0.775993	0.977695	1.29223	-1.18035	-4.47351	-4.78208	1.70171	-4.14073	-0.24611	-0.34475	-0.22507
6.04343		3.36164	0.767291	0.976384	1.27685	-1.19519	-4.47613	-4.7847	1.69462	-4.14348	-0.24432	-0.34547	-0.22304
6.0501		3.37213	0.758529	0.975132	1.26165	-1.2098	-4.47887	-4.78727	1.68735	-4.14622	-0.24265	-0.34606	-0.22107
6.05677		3.38274	0.749826	0.97388	1.24663	-1.22434	-4.48167	-4.78965	1.67966	-4.14908	-0.24098	-0.34654	-0.21917
6.06343		3.39359	0.741065	0.972688	1.23179	-1.2387	-4.48459	-4.79203	1.67155	-4.15194	-0.23943	-0.34702	-0.21738
6.0701		3.40462	0.732303	0.971437	1.21707	-1.25295	-4.48745	-4.79436	1.66291	-4.15492	-0.23794	-0.34744	-0.21565
6.07677		3.41582	0.7236	0.970185	1.20252	-1.26719	-4.49038	-4.7968	1.65367	-4.15802	-0.23645	-0.34779	-0.21404
6.08343		3.42733	0.714839	0.968933	1.1881	-1.2815	-4.4933	-4.79931	1.64366	-4.1613	-0.23496	-0.34827	-0.21255
6.0901		3.43901	0.706017	0.967622	1.17379	-1.29598	-4.49616	-4.80199	1.63287	-4.16464	-0.23353	-0.34875	-0.21112
6.09677		3.45099	0.697136	0.966311	1.15961	-1.31071	-4.49908	-4.80485	1.62125	-4.16815	-0.23204	-0.34928	-0.20981
6.10343		3.46315	0.688136	0.96488	1.1456	-1.32579	-4.502	-4.80795	1.60867	-4.17185	-0.23067	-0.34994	-0.20856
6.1101		3.47555	0.678957	0.963449	1.13165	-1.34128	-4.50486	-4.81123	1.59514	-4.17572	-0.2293	-0.35059	-0.20736
6.11677		3.48824	0.669718	0.961959	1.11783	-1.35726	-4.50778	-4.81468	1.58066	-4.17972	-0.22799	-0.35131	-0.20623
6.12343		3.50112	0.6603	0.96041	1.10406	-1.37383	-4.5107	-4.81832	1.56516	-4.18383	-0.2268	-0.35208	-0.20516
6.1301		3.51429	0.650704	0.95886	1.09035	-1.39093	-4.51368	-4.82208	1.54865	-4.188	-0.22572	-0.35292	-0.20415
6.13677		3.52758	0.641108	0.957251	1.07658	-1.40858	-4.51672	-4.82595	1.53124	-4.19229	-0.22483	-0.35375	-0.20319
6.14343		3.54117	0.631452	0.955522	1.06281	-1.42682	-4.51988	-4.82982	1.51294	-4.19664	-0.22417	-0.35465	-0.2023
6.1501		3.55488	0.621855	0.953794	1.04898	-1.44553	-4.5231	-4.8337	1.49387	-4.20099	-0.22382	-0.3556	-0.20152
6.15677		3.56877	0.612378	0.952005	1.03509	-1.46478	-4.5265	-4.83757	1.47402	-4.20541	-0.2237	-0.35661	-0.20087
6.16343		3.5829	0.60302	0.950098	1.02109	-1.48439	-4.52995	-4.84145	1.45352	-4.20982	-0.22388	-0.35775	-0.20039
6.1701		3.59714	0.593901	0.948191	1.00702	-1.50448	-4.53353	-4.84532	1.43242	-4.21429	-0.22435	-0.35888	-0.20003
6.17677		3.61157	0.5849	0.946224	0.992894	-1.52481	-4.53722	-4.84926	1.4109	-4.21876	-0.22513	-0.36013	-0.19985
6.18343		3.62611	0.576079	0.944257	0.978768	-1.54549	-4.54098	-4.85319	1.38897	-4.22329	-0.22614	-0.36138	-0.19985
6.1901		3.64083	0.567436	0.94229	0.964642	-1.56641	-4.54479	-4.85718	1.36679	-4.22794	-0.22745	-0.36263	-0.19997
6.19677		3.65567	0.558913	0.940382	0.950634	-1.58757	-4.54867	-4.86118	1.34438	-4.23265	-0.229	-0.36389	-0.20027
6.20343		3.67075	0.550508	0.938535	0.936747	-1.60885	-4.55254	-4.86523	1.32179	-4.23741	-0.23073	-0.36514	-0.20069
6.2101		3.68601	0.542223	0.936806	0.923097	-1.63019	-4.55642	-4.86928	1.2992	-4.2423	-0.2327	-0.36639	-0.20123
6.21677		3.70151	0.533938	0.935137	0.909626	-1.65164	-4.56023	-4.87334	1.27661	-4.24725	-0.23478	-0.36758	-0.20194
6.22343		3.7173	0.525832	0.933588	0.896394	-1.67304	-4.56399	-4.87739	1.25408	-4.25231	-0.23699	-0.36883	-0.20278
6.2301		3.7334	0.517845	0.932157	0.88346	-1.69438	-4.56774	-4.88132	1.23173	-4.2575	-0.23931	-0.37009	-0.20385
6.23677		3.74985	0.510037	0.930727	0.870764	-1.71566	-4.57144	-4.8852	1.20962	-4.26269	-0.2417	-0.3714	-0.20504
6.24343		3.76666	0.502467	0.929296	0.858247	-1.7367	-4.57513	-4.88901	1.1878	-4.26793	-0.24408	-0.37277	-0.20641
6.2501		3.78394	0.495195	0.927866	0.845909	-1.7575	-4.57889	-4.89277	1.16634	-4.27318	-0.24658	-0.37414	-0.20802
6.25677		3.80164	0.488341	0.926435	0.83375	-1.77807	-4.58264	-4.89652	1.1453	-4.27842	-0.24915	-0.37557	-0.20975
6.26343		3.81982	0.481784	0.924885	0.82171	-1.79821	-4.58652	-4.90028	1.1248	-4.28367	-0.25177	-0.377	-0.21154
6.2701		3.83854	0.475705	0.923395	0.809848	-1.818	-4.59039	-4.90409	1.10489	-4.28891	-0.25445	-0.37843	-0.21344
6.27677		3.85779	0.470042	0.921845	0.798047	-1.83737	-4.59433	-4.90791	1.08558	-4.2941	-0.25719	-0.37986	-0.21541
6.28343		3.87752	0.464797	0.920296	0.786364	-1.85621	-4.59838	-4.91178	1.06692	-4.29922	-0.26011	-0.38129	-0.21732
6.2901		3.89773	0.459969	0.918806	0.77486	-1.87457	-4.60237	-4.91571	1.04892	-4.30429	-0.26309	-0.38266	-0.21923
6.29677		3.91841	0.455558	0.917375	0.763476	-1.89245	-4.60643	-4.91965	1.03152	-4.3093	-0.26619	-0.38403	-0.22113
6.30343		3.93945	0.451505	0.916064	0.75227	-1.90973	-4.61042	-4.92364	1.01483	-4.31418	-0.26941	-0.38528	-0.22298
6.3101		3.96085	0.44775	0.914752	0.741303	-1.92654	-4.61435	-4.92758	0.998795	-4.31907	-0.27269	-0.38654	-0.22483
6.31677		3.98254	0.444412	0.913501	0.730455	-1.94275	-4.61817	-4.93151	0.983417	-4.32384	-0.27609	-0.38773	-0.22668
6.32343		4.0046	0.441313	0.912309	0.719845	-1.95849	-4.62192	-4.93544	0.968635	-4.32855	-0.27955	-0.3888	-0.22852
6.3301		4.02695	0.438511	0.911117	0.709474	-1.97375	-4.6255	-4.93932	0.954509	-4.33326	-0.283	-0.38981	-0.23037
6.33677		4.0496	0.436068	0.909925	0.699282	-1.98859	-4.62896	-4.94319	0.941038	-4.33785	-0.28652	-0.39083	-0.23222
6.34343		4.07261	0.433862	0.908732	0.689328	-2.00295	-4.63229	-4.94701	0.928164	-4.3425	-0.2901	-0.39172	-0.23413
6.3501		4.09603	0.432014	0.907481	0.679493	-2.01696	-4.63551	-4.9507	0.915885	-4.34709	-0.29367	-0.39262	-0.23597
6.35677		4.11987	0.430584	0.906229	0.669837	-2.03061	-4.63861	-4.9544	0.904262	-4.35174	-0.29731	-0.39351	-0.23782
6.36343		4.14431	0.429451	0.905037	0.660181	-2.04396	-4.64165	-4.95809	0.893176	-4.35638	-0.30088	-0.3944	-0.23961
6.3701		4.16923	0.428736	0.903785	0.650585	-2.05702	-4.64463	-4.96173	0.882626	-4.36103	-0.30446	-0.39542	-0.24134
6.37677		4.19474	0.428498	0.902593	0.641048	-2.06983	-4.64761	-4.96536	0.872612	-4.36568	-0.30804	-0.39643	-0.24301
6.38343		4.22078	0.428617	0.901401	0.631392	-2.08247	-4.65059	-4.96894	0.863194	-4.37033	-0.31155	-0.39756	-0.2445
6.3901		4.24743	0.429094	0.900269	0.621736	-2.09486	-4.65357	-4.97252	0.854254	-4.37486	-0.31495	-0.3987	-0.24593
6.39677		4.27461	0.429988	0.899196	0.61202	-2.10708	-4.65667	-4.97603	0.845909	-4.37939	-0.31829	-0.39983	-0.24718
6.40343		4.30232	0.43118	0.898182	0.602245	-2.11918	-4.65983	-4.97955	0.838041	-4.38374	-0.32151	-0.40096	-0.24837
6.4101		4.33052	0.43267	0.897229	0.592411	-2.13122	-4.66305	-4.98307	0.83065	-4.38803	-0.32461	-0.40203	-0.24939
6.41677		4.35919	0.434458	0.896394	0.582576	-2.14309	-4.66639	-4.98658	0.823736	-4.39221	-0.32765	-0.40299	-0.25028
6.42343		4.38827	0.436425	0.895619	0.572741	-2.15495	-4.66979	-4.9901	0.817299	-4.39626	-0.33063	-0.40388	-0.25111
6.4301		4.41778	0.43869	0.894964	0.562966	-2.16675	-4.6733	-4.99362	0.81116	-4.40019	-0.33355	-0.4046	-0.25195
6.43677		4.44764	0.441074	0.894427	0.553191	-2.17855	-4.67682	-4.99707	0.805378	-4.40407	-0.33641	-0.40519	-0.25284
6.44343		4.47798	0.443757	0.89395	0.543475	-2.19029	-4.6804	-5.00053	0.799835	-4.40788	-0.33915	-0.40573	-0.2538
6.4501		4.50873	0.446618	0.893593	0.533879	-2.20209	-4.68397	-5.00393	0.79453	-4.4117	-0.34189	-0.40615	-0.25487
6.45677		4.53985	0.449657	0.893176	0.524402	-2.21384	-4.68749	-5.00733	0.789285	-4.41551	-0.34457	-0.40656	-0.25606
6.46343		4.57144	0.452936	0.892401	0.514984	-2.22552	-4.69089	-5.0106	0.784218	-4.41927	-0.3472	-0.40698	-0.25743
6.4701		4.60345	0.456333	0.890255	0.505745	-2.2372	-4.69428	-5.01388	0.779152	-4.42308	-0.3497	-0.4074	-0.25886
6.47677		4.63593	0.459969	0.885129	0.496626	-2.24882	-4.6975	-5.0171	0.774145	-4.4269	-0.35214	-0.40793	-0.26041
6.48343		4.66889	0.463665	0.874639	0.487685	-2.26039	-4.70066	-5.0202	0.769138	-4.43077	-0.35453	-0.40853	-0.26196
6.4901		4.70239	0.467479	0.856102	0.478923	-2.27177	-4.70364	-5.02336	0.764012	-4.43465	-0.35679	-0.40919	-0.26351
6.49677		4.7363	0.471413	0.826895	0.47034	-2.28298	-4.70662	-5.02646	0.758767	-4.43864	-0.35906	-0.4099	-0.265
6.50343		4.7707	0.475287	0.784814	0.461996	-2.29394	-4.70948	-5.02956	0.753403	-4.44263	-0.36132	-0.41068	-0.26637
6.5101		4.80556	0.479221	0.728607	0.45383	-2.30461	-4.71228	-5.03272	0.747859	-4.44669	-0.36365	-0.41151	-0.26762
6.51677		4.84085	0.483096	0.658095	0.445902	-2.31493	-4.71509	-5.03582	0.742018	-4.45086	-0.36597	-0.41234	-0.2687
6.52343		4.87649	0.48691	0.574291	0.438273	-2.32488	-4.71789	-5.03892	0.735939	-4.45503	-0.36842	-0.41318	-0.26971
6.5301		4.91256	0.490606	0.479817	0.430822	-2.33442	-4.72075	-5.04202	0.72962	-4.45926	-0.37098	-0.41395	-0.27061
6.53677		4.94885	0.494301	0.378788	0.423729	-2.34354	-4.72361	-5.04512	0.722945	-4.46349	-0.3736	-0.41473	-0.27144
6.54343		4.98539	0.497878	0.276327	0.416815	-2.35212	-4.72647	-5.0481	0.71609	-4.46773	-0.37634	-0.41533	-0.27233
6.5501		5.02211	0.501335	0.17792	0.410199	-2.36028	-4.72939	-5.05108	0.708997	-4.4719	-0.37909	-0.41592	-0.27317
6.55677		5.059	0.504732	0.0883937	0.403821	-2.36803	-4.73237	-5.05394	0.701666	-4.47607	-0.38189	-0.4164	-0.27412
6.56343		5.0959	0.50813	0.0113249	0.397623	-2.3753	-4.73535	-5.05668	0.694275	-4.48024	-0.38475	-0.41682	-0.27514
6.5701		5.13297	0.511467	-0.0512004	0.391603	-2.38228	-4.73833	-5.05942	0.686705	-4.48436	-0.38749	-0.41711	-0.27627
6.57677		5.17005	0.514746	-0.0985265	0.385821	-2.38883	-4.74131	-5.06216	0.679076	-4.48847	-0.39017	-0.41741	-0.27734
6.58343		5.20718	0.517964	-0.131428	0.380158	-2.39515	-4.74423	-5.0649	0.671387	-4.49264	-0.39274	-0.41765	-0.27853
6.5901		5.24443	0.521123	-0.151515	0.374675	-2.40111	-4.74715	-5.06765	0.663698	-4.49675	-0.39518	-0.41795	-0.27972
6.59677		5.28175	0.524163	-0.16129	0.36931	-2.40684	-4.74989	-5.07051	0.656068	-4.50093	-0.39744	-0.41825	-0.28092
6.60343		5.31912	0.527143	-0.163555	0.364065	-2.41226	-4.75264	-5.07349	0.648499	-4.50504	-0.39959	-0.41866	-0.28211
6.6101		5.35667	0.530005	-0.161171	0.358999	-2.4175	-4.75526	-5.07653	0.641048	-4.50909	-0.40168	-0.41914	-0.28324
6.61677		5.3944	0.532627	-0.156224	0.354111	-2.42245	-4.75776	-5.07969	0.633836	-4.51303	-0.40364	-0.41968	-0.28437
6.62343		5.43219	0.535071	-0.150263	0.349462	-2.4271	-4.76027	-5.08291	0.626802	-4.5169	-0.40555	-0.42033	-0.28539
6.6301		5.47022	0.537336	-0.144064	0.344992	-2.43145	-4.76265	-5.08624	0.620067	-4.5206	-0.40746	-0.42111	-0.28634
6.63677		5.5083	0.539362	-0.137985	0.3407	-2.43551	-4.76509	-5.08958	0.61357	-4.52417	-0.40942	-0.42188	-0.28729
6.64343		5.54657	0.54121	-0.131965	0.336707	-2.43932	-4.76748	-5.09292	0.607431	-4.52757	-0.41151	-0.42272	-0.28819
6.6501		5.58495	0.542879	-0.126123	0.332832	-2.44284	-4.76998	-5.09626	0.60153	-4.53091	-0.41366	-0.42355	-0.28902
6.65677		5.62346	0.544369	-0.120342	0.329196	-2.44617	-4.77242	-5.09948	0.595927	-4.53413	-0.41592	-0.42433	-0.2898
6.66343		5.66208	0.545681	-0.11462	0.325739	-2.44927	-4.77499	-5.10257	0.590444	-4.53728	-0.41837	-0.4251	-0.29051
6.6701		5.70089	0.546873	-0.108898	0.322461	-2.45225	-4.77755	-5.1055	0.585198	-4.54044	-0.42087	-0.42576	-0.29123
6.67677		5.73987	0.547886	-0.103235	0.319302	-2.45506	-4.78011	-5.10824	0.580013	-4.5436	-0.42349	-0.42635	-0.29194
6.68343		5.77903	0.54872	-0.0975728	0.316322	-2.45774	-4.78262	-5.1108	0.575006	-4.54682	-0.42611	-0.42689	-0.29266
6.6901		5.81831	0.549316	-0.0918508	0.313401	-2.4603	-4.78506	-5.11324	0.569999	-4.55004	-0.42874	-0.42731	-0.29337
6.69677		5.85783	0.549674	-0.0860095	0.310659	-2.46274	-4.78745	-5.11545	0.565112	-4.55326	-0.4313	-0.42766	-0.29415
6.70343		5.89752	0.549793	-0.080049	0.307977	-2.46513	-4.78977	-5.1176	0.560284	-4.55642	-0.43374	-0.42796	-0.29486
6.7101		5.93746	0.549674	-0.0739694	0.305414	-2.46733	-4.79198	-5.11962	0.555515	-4.55958	-0.43607	-0.4282	-0.29558
6.71677		5.97751	0.549257	-0.0677109	0.30297	-2.46948	-4.79424	-5.12159	0.550807	-4.56268	-0.43821	-0.42844	-0.29629
6.72343		6.01774	0.548601	-0.0612736	0.300527	-2.47145	-4.79645	-5.1235	0.546157	-4.56566	-0.44018	-0.42862	-0.29701
6.7301		6.05816	0.547707	-0.0547171	0.298142	-2.47335	-4.79865	-5.12546	0.541627	-4.56858	-0.44203	-0.42886	-0.29778
6.73677		6.09869	0.546694	-0.0481009	0.295699	-2.47514	-4.80092	-5.12737	0.537157	-4.57144	-0.44382	-0.42909	-0.2985
6.74343		6.13934	0.545561	-0.0413656	0.293314	-2.47687	-4.80324	-5.12934	0.532746	-4.57418	-0.44549	-0.42933	-0.29933
6.7501		6.18017	0.54425	-0.0345707	0.290811	-2.47854	-4.80562	-5.13124	0.528514	-4.57692	-0.44715	-0.42969	-0.30017
6.75677		6.22117	0.542879	-0.0277758	0.288308	-2.48015	-4.80801	-5.13315	0.524402	-4.57966	-0.44882	-0.43005	-0.30106
6.76343		6.26224	0.541449	-0.0209212	0.285804	-2.48176	-4.81039	-5.13506	0.520468	-4.58241	-0.45049	-0.43046	-0.30208
6.7701		6.30355	0.539899	-0.0140667	0.283241	-2.48331	-4.81278	-5.13691	0.516772	-4.58527	-0.45216	-0.431	-0.30309
6.77677		6.34497	0.53829	-0.00721216	0.280619	-2.48486	-4.8151	-5.13875	0.513256	-4.58813	-0.45383	-0.4316	-0.30422
6.78343		6.38652	0.536561	-0.000238419	0.278115	-2.48629	-4.81737	-5.1406	0.510097	-4.59105	-0.45538	-0.43225	-0.30535
6.7901		6.42818	0.534713	0.00691414	0.275552	-2.48772	-4.81951	-5.14245	0.507176	-4.59403	-0.45693	-0.43297	-0.30655
6.79677		6.47008	0.532866	0.0141263	0.273108	-2.48915	-4.82154	-5.1443	0.504553	-4.59701	-0.45836	-0.43374	-0.30768
6.80343		6.51211	0.530899	0.0215769	0.270724	-2.49052	-4.82345	-5.14627	0.50211	-4.59999	-0.45973	-0.43452	-0.30875
6.8101		6.55436	0.528872	0.0291467	0.268459	-2.49195	-4.82535	-5.14835	0.499904	-4.60291	-0.46104	-0.43535	-0.30982
6.81677		6.59692	0.526786	0.0368953	0.266194	-2.49332	-4.82714	-5.15044	0.497878	-4.60577	-0.46235	-0.43607	-0.31078
6.82343		6.63972	0.5247	0.0448227	0.263989	-2.49481	-4.82887	-5.1527	0.495911	-4.60845	-0.46366	-0.43672	-0.31167
6.8301		6.68281	0.522614	0.0528693	0.261843	-2.4963	-4.8306	-5.15497	0.494063	-4.61102	-0.46504	-0.43726	-0.31251
6.83677		6.72621	0.520527	0.0610352	0.259697	-2.49791	-4.83233	-5.15735	0.492275	-4.61352	-0.46653	-0.43762	-0.31328
6.84343		6.76996	0.518382	0.0693202	0.257552	-2.49964	-4.83406	-5.15974	0.490487	-4.61584	-0.46808	-0.43786	-0.31406
6.8501		6.81394	0.516236	0.0776052	0.255346	-2.50137	-4.83584	-5.16212	0.488758	-4.61817	-0.4698	-0.43797	-0.31489
6.85677		6.85817	0.51403	0.0860095	0.253201	-2.5031	-4.83763	-5.16456	0.487089	-4.62043	-0.47159	-0.43792	-0.31579
6.86343		6.90269	0.511825	0.0944138	0.251114	-2.50489	-4.83942	-5.16701	0.48548	-4.62264	-0.47344	-0.4378	-0.31668
6.8701		6.94734	0.50962	0.102937	0.249028	-2.50667	-4.84121	-5.16945	0.484049	-4.62484	-0.47535	-0.43756	-0.31769
6.87677		6.9921	0.507355	0.11152	0.247002	-2.50846	-4.84306	-5.17195	0.482678	-4.62705	-0.47719	-0.43738	-0.31877
6.88343		7.03698	0.505149	0.120163	0.245035	-2.51031	-4.84484	-5.17446	0.481486	-4.62919	-0.47892	-0.4372	-0.3199
6.8901		7.08193	0.503063	0.128865	0.243127	-2.51216	-4.84663	-5.17696	0.480413	-4.63134	-0.48059	-0.43708	-0.32109
6.89677		7.12687	0.501096	0.137687	0.24128	-2.51412	-4.84848	-5.17941	0.479519	-4.63337	-0.48214	-0.43708	-0.32222
6.90343		7.17193	0.499368	0.146508	0.239432	-2.51609	-4.85027	-5.18191	0.478745	-4.63539	-0.48357	-0.43714	-0.3233
6.9101		7.21693	0.497878	0.155389	0.237703	-2.51812	-4.85206	-5.18429	0.478029	-4.6373	-0.48488	-0.43726	-0.32437
6.91677		7.26199	0.496626	0.16439	0.235915	-2.52014	-4.8539	-5.18668	0.477374	-4.63915	-0.48614	-0.4375	-0.32532
6.92343		7.30705	0.495732	0.17333	0.234127	-2.52223	-4.85575	-5.189	0.476837	-4.64094	-0.48739	-0.43774	-0.32622
6.9301		7.35211	0.495076	0.182331	0.232279	-2.52432	-4.8576	-5.19121	0.476241	-4.64272	-0.48858	-0.43803	-0.32705
6.93677		7.39723	0.494778	0.191271	0.230372	-2.52634	-4.85951	-5.19335	0.475705	-4.64445	-0.48983	-0.43827	-0.32771
6.94343		7.44241	0.494659	0.200272	0.228405	-2.52825	-4.86141	-5.19544	0.475168	-4.6463	-0.49114	-0.43857	-0.32836
6.9501		7.48771	0.494838	0.209272	0.226378	-2.53016	-4.86338	-5.19747	0.474632	-4.64815	-0.49245	-0.43887	-0.3289
6.95677		7.53301	0.495255	0.218213	0.224233	-2.53195	-4.86523	-5.19943	0.474095	-4.65006	-0.49376	-0.43911	-0.32949
6.96343		7.57843	0.495791	0.227213	0.222027	-2.53373	-4.86708	-5.2014	0.473559	-4.65208	-0.49514	-0.43947	-0.33003
6.9701		7.62385	0.496626	0.236154	0.219762	-2.53546	-4.86887	-5.20331	0.473022	-4.65423	-0.49651	-0.43982	-0.33063
6.97677		7.66939	0.497639	0.245154	0.217497	-2.53725	-4.87059	-5.20521	0.472486	-4.65649	-0.49782	-0.44018	-0.33122
6.98343		7.71487	0.49895	0.254095	0.215173	-2.5391	-4.8722	-5.20706	0.47195	-4.65882	-0.49913	-0.4406	-0.33188
6.9901		7.76041	0.50056	0.263095	0.212908	-2.54112	-4.87375	-5.20891	0.471473	-4.66126	-0.50038	-0.44101	-0.33259
6.99677		7.80588	0.502527	0.272095	0.210643	-2.54321	-4.87524	-5.2107	0.471115	-4.66371	-0.50157	-0.44143	-0.33331
7.00343		7.8513	0.504851	0.281096	0.208497	-2.54542	-4.87661	-5.21249	0.470757	-4.66621	-0.50271	-0.44179	-0.33402
7.0101		7.89678	0.507653	0.290036	0.20647	-2.54768	-4.87798	-5.21433	0.470519	-4.66865	-0.50372	-0.44215	-0.33474
7.01677		7.94226	0.510931	0.298977	0.204444	-2.55001	-4.87936	-5.21612	0.47034	-4.6711	-0.50461	-0.4425	-0.33545
7.02343		7.98786	0.514627	0.307858	0.202537	-2.55239	-4.88073	-5.21797	0.470281	-4.67342	-0.50551	-0.44274	-0.33611
7.0301		8.03351	0.518858	0.316679	0.200689	-2.55466	-4.88222	-5.21982	0.47034	-4.67569	-0.50622	-0.44304	-0.33677
7.03677		8.07935	0.523627	0.325441	0.198841	-2.55692	-4.88377	-5.22172	0.470519	-4.67783	-0.50688	-0.44322	-0.33736
7.04343		8.12525	0.528812	0.334144	0.196934	-2.55913	-4.88544	-5.22369	0.470698	-4.67992	-0.50747	-0.4434	-0.33796
7.0501		8.17138	0.534415	0.342786	0.195026	-2.56121	-4.88722	-5.22572	0.470936	-4.68194	-0.50801	-0.44358	-0.33849
7.05677		8.21763	0.540495	0.351429	0.193059	-2.56324	-4.88919	-5.22768	0.471175	-4.68385	-0.50843	-0.44382	-0.33903
7.06343		8.264	0.547051	0.359952	0.190973	-2.56521	-4.89134	-5.22965	0.471413	-4.68582	-0.50884	-0.44399	-0.33951
7.0701		8.3105	0.554025	0.368476	0.188828	-2.56711	-4.89366	-5.23162	0.471592	-4.68773	-0.5092	-0.44423	-0.33987
7.07677		8.35711	0.561476	0.376999	0.186622	-2.56908	-4.89616	-5.23353	0.47183	-4.68963	-0.5095	-0.44447	-0.34016
7.08343		8.40384	0.569344	0.385404	0.184357	-2.57111	-4.89873	-5.23537	0.47195	-4.69154	-0.50974	-0.44465	-0.3404
7.0901		8.45081	0.577629	0.393808	0.182092	-2.57319	-4.90141	-5.23716	0.472069	-4.69345	-0.50998	-0.44489	-0.34052
7.09677		8.49795	0.58639	0.402093	0.179827	-2.5754	-4.90409	-5.23883	0.472128	-4.69542	-0.51022	-0.44501	-0.34058
7.10343		8.5454	0.59557	0.410318	0.177562	-2.57766	-4.90683	-5.24056	0.472188	-4.69738	-0.51051	-0.44513	-0.34058
7.1101		8.5932	0.605166	0.418425	0.175297	-2.58011	-4.90946	-5.24223	0.472188	-4.69935	-0.51081	-0.44519	-0.34052
7.11677		8.64136	0.61518	0.426471	0.173092	-2.58261	-4.91202	-5.2439	0.472128	-4.70132	-0.51111	-0.44513	-0.34052
7.12343		8.69	0.62561	0.434399	0.170887	-2.58523	-4.91446	-5.24563	0.47195	-4.70334	-0.51147	-0.44501	-0.34058
7.1301		8.73905	0.636399	0.442207	0.168681	-2.58791	-4.91673	-5.24741	0.471711	-4.70543	-0.51188	-0.44471	-0.34058
7.13677		8.78853	0.647545	0.449896	0.166535	-2.59066	-4.91893	-5.24932	0.471413	-4.70757	-0.51242	-0.44441	-0.3407
7.14343		8.83848	0.659108	0.457466	0.16439	-2.5934	-4.92096	-5.25123	0.470996	-4.70972	-0.51302	-0.44399	-0.34082
7.1501		8.88884	0.670969	0.464916	0.162303	-2.59608	-4.92293	-5.2532	0.470519	-4.71193	-0.51373	-0.44358	-0.341
7.15677		8.93962	0.683308	0.472248	0.160217	-2.5987	-4.92483	-5.25522	0.469983	-4.71413	-0.51445	-0.44316	-0.34118
7.16343		8.99088	0.695944	0.479519	0.158131	-2.60139	-4.92668	-5.25725	0.469327	-4.71634	-0.51528	-0.4428	-0.34136
7.1701		9.04262	0.708997	0.486672	0.156045	-2.60401	-4.92853	-5.25922	0.468671	-4.71848	-0.51618	-0.44256	-0.34153
7.17677		9.09483	0.722408	0.493705	0.154018	-2.60669	-4.93044	-5.26118	0.467956	-4.72057	-0.51713	-0.44233	-0.34177
7.18343		9.14764	0.736237	0.500619	0.152051	-2.60943	-4.93234	-5.26303	0.467181	-4.7226	-0.51802	-0.44221	-0.34189
7.1901		9.20099	0.750363	0.507474	0.150084	-2.61229	-4.93425	-5.26488	0.466347	-4.7245	-0.51886	-0.44221	-0.34207
7.19677		9.25493	0.764787	0.514209	0.148118	-2.61533	-4.93628	-5.26667	0.465512	-4.72635	-0.51969	-0.44227	-0.34231
7.20343		9.30947	0.77951	0.520825	0.146151	-2.61855	-4.93824	-5.26839	0.464559	-4.7282	-0.52041	-0.44239	-0.34249
7.2101		9.3646	0.794411	0.527442	0.144184	-2.62189	-4.94027	-5.27018	0.463486	-4.72999	-0.521	-0.44262	-0.34267
7.21677		9.42039	0.80955	0.533938	0.142217	-2.62541	-4.94224	-5.27197	0.462234	-4.73177	-0.5216	-0.44286	-0.34285
7.22343		9.47678	0.824928	0.540376	0.14025	-2.62898	-4.94426	-5.27376	0.460923	-4.73362	-0.52208	-0.4431	-0.34308
7.2301		9.53382	0.840485	0.546694	0.138283	-2.63262	-4.94617	-5.27561	0.459373	-4.73541	-0.52255	-0.44334	-0.34332
7.23677		9.5914	0.85628	0.553012	0.136256	-2.63619	-4.94814	-5.27745	0.457644	-4.73726	-0.52309	-0.44358	-0.34362
7.24343		9.64958	0.872374	0.55927	0.13417	-2.63977	-4.95005	-5.27936	0.455797	-4.73911	-0.52369	-0.44376	-0.34392
7.2501		9.70834	0.888824	0.56541	0.132084	-2.64323	-4.95195	-5.28127	0.453711	-4.74095	-0.5244	-0.44394	-0.34434
7.25677		9.76771	0.905752	0.571489	0.129938	-2.64657	-4.9538	-5.28318	0.451446	-4.7428	-0.5253	-0.44405	-0.34487
7.26343		9.82761	0.923157	0.577569	0.127792	-2.64984	-4.95571	-5.28502	0.449061	-4.74459	-0.52637	-0.44411	-0.34541
7.2701		9.88817	0.941217	0.583529	0.125706	-2.65306	-4.95762	-5.28687	0.446498	-4.74632	-0.52756	-0.44411	-0.346
7.27677		9.94921	0.959873	0.58949	0.12362	-2.65634	-4.95952	-5.28872	0.443816	-4.74799	-0.52881	-0.44399	-0.34666
7.28343		10.0108	0.979364	0.595391	0.121534	-2.65962	-4.96143	-5.29051	0.440955	-4.74954	-0.53012	-0.44388	-0.34732
7.2901		10.073	0.999749	0.601292	0.119507	-2.66302	-4.96334	-5.29236	0.438035	-4.75103	-0.53144	-0.4437	-0.34797
7.29677		10.1358	1.02103	0.607133	0.117481	-2.66647	-4.96531	-5.29414	0.434995	-4.75246	-0.53257	-0.44352	-0.34863
7.30343		10.199	1.0435	0.612974	0.115454	-2.66999	-4.96721	-5.29599	0.431836	-4.75377	-0.53364	-0.4434	-0.34922
7.3101		10.2629	1.06722	0.618815	0.113487	-2.67363	-4.96912	-5.29778	0.428617	-4.75496	-0.53453	-0.44328	-0.34976
7.31677		10.3272	1.09237	0.624716	0.11152	-2.67738	-4.97097	-5.29963	0.425339	-4.75603	-0.53525	-0.44322	-0.3503
7.32343		10.3923	1.11926	0.630677	0.109613	-2.68114	-4.97276	-5.30148	0.422001	-4.75693	-0.53591	-0.44328	-0.35083
7.3301		10.4579	1.14816	0.636697	0.107765	-2.68489	-4.97448	-5.30326	0.418603	-4.75782	-0.53644	-0.44334	-0.35131
7.33677		10.5242	1.17934	0.642836	0.105917	-2.68859	-4.97609	-5.30511	0.415206	-4.7586	-0.53698	-0.44352	-0.35179
7.34343		10.5913	1.21325	0.649095	0.104189	-2.69228	-4.97758	-5.30696	0.411749	-4.75943	-0.53751	-0.44376	-0.35226
7.3501		10.6591	1.25033	0.655532	0.10252	-2.69586	-4.97901	-5.30875	0.408351	-4.76021	-0.53811	-0.44405	-0.35274
7.35677		10.7277	1.29104	0.662088	0.10097	-2.69938	-4.98044	-5.31054	0.404954	-4.7611	-0.53883	-0.44441	-0.35316
7.36343		10.7971	1.33604	0.668824	0.0995398	-2.70271	-4.98182	-5.31232	0.401556	-4.76211	-0.53966	-0.44477	-0.35363
7.3701		10.8676	1.38599	0.675559	0.0981689	-2.70593	-4.98319	-5.31411	0.398278	-4.76319	-0.54055	-0.44513	-0.35399
7.37677		10.9391	1.4416	0.682414	0.0969768	-2.70897	-4.98462	-5.31584	0.395119	-4.76444	-0.54163	-0.44543	-0.35435
7.38343		11.0118	1.50371	0.689268	0.0957847	-2.71183	-4.98611	-5.31751	0.39196	-4.76581	-0.54276	-0.44566	-0.35465
7.3901		11.0859	1.57326	0.696123	0.0946522	-2.71451	-4.98766	-5.31912	0.38898	-4.76736	-0.54395	-0.44584	-0.35489
7.39677		11.1617	1.65135	0.702977	0.0935793	-2.71702	-4.98933	-5.32073	0.386059	-4.76903	-0.5452	-0.44596	-0.35506
7.40343		11.2393	1.73908	0.709772	0.092566	-2.7194	-4.99099	-5.32222	0.383198	-4.77076	-0.5464	-0.44602	-0.35524
7.4101		11.319	1.83773	0.716567	0.0914335	-2.72161	-4.99278	-5.32371	0.380337	-4.7726	-0.54753	-0.44596	-0.35536
7.41677		11.4014	1.94871	0.723302	0.090301	-2.72369	-4.99457	-5.32508	0.377476	-4.77445	-0.54866	-0.44584	-0.35548
7.42343		11.4865	2.07359	0.730157	0.0891089	-2.72566	-4.99636	-5.32645	0.374556	-4.7763	-0.54967	-0.44566	-0.3556
7.4301		11.5749	2.21407	0.737131	0.0878572	-2.72757	-4.99821	-5.32776	0.371575	-4.77815	-0.55057	-0.44537	-0.35578
7.43677		11.6669	2.37209	0.744283	0.0865459	-2.72948	-5.00005	-5.32901	0.368536	-4.77999	-0.5514	-0.44507	-0.35602
7.44343		11.7632	2.54971	0.751615	0.0851154	-2.73138	-5.00196	-5.33038	0.365376	-4.78172	-0.55206	-0.44477	-0.35626
7.4501		11.8641	2.74909	0.759304	0.0836849	-2.73323	-5.00387	-5.3317	0.362277	-4.78339	-0.55265	-0.44441	-0.35655
7.45677		11.9705	2.9726	0.767291	0.0821352	-2.73508	-5.0059	-5.33313	0.359178	-4.78494	-0.55313	-0.44405	-0.35691
7.46343		12.0829	3.22294	0.775695	0.0805855	-2.73687	-5.00792	-5.33462	0.356197	-4.78643	-0.55355	-0.4437	-0.35727
7.4701		12.2022	3.50291	0.784516	0.0790358	-2.73865	-5.01001	-5.33623	0.353277	-4.7878	-0.55385	-0.44334	-0.35757
7.47677		12.3293	3.81535	0.793755	0.077486	-2.74038	-5.01215	-5.33789	0.350535	-4.78917	-0.55414	-0.44304	-0.35781
7.48343		12.4653	4.16344	0.803471	0.0758767	-2.74211	-5.0143	-5.33962	0.348032	-4.79048	-0.55444	-0.4428	-0.35799
7.4901		12.6113	4.55046	0.813603	0.0743866	-2.74378	-5.01639	-5.34147	0.345647	-4.79186	-0.55468	-0.44262	-0.35805
7.49677		12.7686	4.97985	0.824094	0.0728965	-2.74539	-5.01847	-5.34332	0.343502	-4.79323	-0.55498	-0.44245	-0.35805
7.50343		12.9385	5.45508	0.835001	0.071466	-2.74688	-5.0205	-5.34523	0.341535	-4.79466	-0.55534	-0.44239	-0.35799
7.5101		13.1227	5.9799	0.846267	0.0700355	-2.74837	-5.02247	-5.34707	0.339687	-4.79621	-0.55575	-0.44233	-0.35787
7.51677		13.3228	6.55788	0.85789	0.0686646	-2.74974	-5.02431	-5.34886	0.337958	-4.79776	-0.55623	-0.44233	-0.35775
7.52343		13.5406	7.19291	0.86993	0.0672936	-2.75111	-5.02604	-5.35059	0.336409	-4.79949	-0.55683	-0.44233	-0.35763
7.5301		13.7783	7.88862	0.882387	0.0659227	-2.75242	-5.02765	-5.35226	0.334918	-4.80121	-0.55748	-0.44239	-0.35751
7.53677		14.0379	8.64863	0.895321	0.0645518	-2.75362	-5.02914	-5.35381	0.333607	-4.80306	-0.55826	-0.44239	-0.35745
7.54343		14.322	9.47654	0.908792	0.0631213	-2.75475	-5.03057	-5.35524	0.332415	-4.80503	-0.55903	-0.44245	-0.35739
7.5501		14.633	10.3759	0.922859	0.0616908	-2.75576	-5.03188	-5.35667	0.331402	-4.807	-0.55981	-0.44239	-0.35733
7.55677		14.9738	11.3497	0.937581	0.0602007	-2.75671	-5.03314	-5.3581	0.330567	-4.80902	-0.56064	-0.44239	-0.35733
7.56343		15.3473	12.401	0.953078	0.058651	-2.75761	-5.03439	-5.35959	0.329852	-4.81111	-0.56148	-0.44227	-0.35727
7.5701		15.7568	13.5325	0.96941	0.0570416	-2.75838	-5.03558	-5.36114	0.329256	-4.81331	-0.56231	-0.44215	-0.35715
7.57677		16.2055	14.7465	0.986636	0.0553727	-2.7591	-5.03677	-5.36287	0.328839	-4.81552	-0.56309	-0.44203	-0.35709
7.58343		16.697	16.0449	1.00493	0.0537634	-2.75975	-5.03802	-5.36472	0.328481	-4.81772	-0.56386	-0.44191	-0.35691
7.5901		17.2349	17.4293	1.02443	0.0521541	-2.76041	-5.03933	-5.3668	0.328302	-4.81999	-0.56463	-0.44179	-0.35673
7.59677		17.8232	18.9006	1.04517	0.0505447	-2.76107	-5.04076	-5.36895	0.328243	-4.82213	-0.56535	-0.44173	-0.35661
7.60343		18.4656	20.4592	1.0674	0.0490546	-2.76172	-5.04225	-5.37127	0.328243	-4.82422	-0.56601	-0.44173	-0.35644
7.6101		19.1662	22.1052	1.0913	0.0476241	-2.76238	-5.04386	-5.37366	0.328422	-4.82619	-0.5666	-0.44179	-0.35626
7.61677		19.9289	23.8379	1.11705	0.0461936	-2.76303	-5.04553	-5.37604	0.328779	-4.82798	-0.56708	-0.44197	-0.35608
7.62343		20.7576	25.6558	1.14489	0.0448227	-2.76369	-5.0472	-5.37843	0.329375	-4.82959	-0.56744	-0.44221	-0.3559
7.6301		21.6563	27.5571	1.17499	0.0434518	-2.76428	-5.04893	-5.38075	0.33021	-4.83102	-0.56767	-0.4425	-0.35572
7.63677		22.6286	29.5393	1.20759	0.0421405	-2.76494	-5.0506	-5.38296	0.331283	-4.83233	-0.56779	-0.44286	-0.35554
7.64343		23.6781	31.5993	1.24276	0.0408292	-2.76548	-5.05221	-5.38516	0.332713	-4.83346	-0.56785	-0.44322	-0.3553
7.6501		24.808	33.7331	1.28067	0.0394583	-2.76601	-5.05364	-5.38725	0.334501	-4.83459	-0.56785	-0.44358	-0.35512
7.65677		26.0212	35.9365	1.32132	0.0380874	-2.76643	-5.05501	-5.38933	0.336528	-4.83572	-0.56785	-0.44394	-0.35495
7.66343		27.3203	38.2046	1.36483	0.0367165	-2.76679	-5.05626	-5.39142	0.338912	-4.83698	-0.56785	-0.44423	-0.35477
7.6701		28.7073	40.532	1.41108	0.035286	-2.76709	-5.05745	-5.39351	0.341654	-4.83823	-0.56791	-0.44441	-0.35459
7.67677		30.184	42.9128	1.46002	0.0339746	-2.76726	-5.05859	-5.39553	0.344634	-4.83966	-0.56803	-0.44459	-0.35447
7.68343		31.7515	45.3405	1.51163	0.0326037	-2.76732	-5.05966	-5.39762	0.347912	-4.84115	-0.56827	-0.44465	-0.35441
7.6901		33.4102	47.8086	1.56564	0.0312328	-2.76732	-5.06073	-5.39976	0.351429	-4.84276	-0.56851	-0.44459	-0.35435
7.69677		35.1602	50.3097	1.62202	0.0299215	-2.76732	-5.06186	-5.40185	0.355184	-4.84443	-0.56887	-0.44441	-0.35435
7.70343		37.0007	52.8365	1.68055	0.0285506	-2.76721	-5.063	-5.40388	0.359178	-4.8461	-0.56928	-0.44417	-0.35435
7.7101		38.9304	55.3811	1.74105	0.0271797	-2.76715	-5.06425	-5.4059	0.36341	-4.84771	-0.56964	-0.44382	-0.35435
7.71677		40.9471	57.9356	1.80334	0.0257492	-2.76709	-5.0655	-5.40781	0.36788	-4.84926	-0.57006	-0.4434	-0.35423
7.72343		43.0484	60.4919	1.86718	0.0243187	-2.76715	-5.06681	-5.40972	0.372529	-4.85075	-0.57042	-0.44292	-0.35399
7.7301		45.2308	63.0417	1.93238	0.0228882	-2.76726	-5.06806	-5.41151	0.377357	-4.85218	-0.57071	-0.44245	-0.35363
7.73677		47.4902	65.5769	1.99872	0.0213981	-2.7675	-5.06932	-5.41323	0.382364	-4.85349	-0.57101	-0.44191	-0.35316
7.74343		49.8223	68.0894	2.06602	0.019908	-2.76786	-5.07051	-5.41496	0.387609	-4.85474	-0.57119	-0.44137	-0.3525
7.7501		52.2217	70.5714	2.13391	0.0184178	-2.76834	-5.07164	-5.41663	0.392914	-4.85593	-0.57131	-0.4409	-0.35167
7.75677		54.683	73.0151	2.20227	0.0170469	-2.76887	-5.07265	-5.4183	0.398397	-4.85712	-0.57137	-0.44036	-0.35071
7.76343		57.2	75.4133	2.27082	0.015676	-2.76947	-5.07361	-5.42003	0.404	-4.85831	-0.57131	-0.43994	-0.34964
7.7701		59.7664	77.759	2.33942	0.0144243	-2.77007	-5.0745	-5.42182	0.409663	-4.85957	-0.57125	-0.43952	-0.34851
7.77677		62.3756	80.0458	2.40791	0.0132322	-2.77066	-5.07528	-5.42361	0.415444	-4.86076	-0.57107	-0.43923	-0.34744
7.78343		65.0207	82.2678	2.47616	0.0120997	-2.77126	-5.07599	-5.42551	0.421345	-4.86207	-0.57077	-0.43899	-0.34636
7.7901		67.6946	84.4194	2.54399	0.0110865	-2.77185	-5.07659	-5.42748	0.427306	-4.86332	-0.57048	-0.43881	-0.34541
7.79677		70.3902	86.4959	2.6114	0.0101924	-2.77245	-5.07718	-5.42945	0.433445	-4.86457	-0.57006	-0.43875	-0.34451
7.80343		73.1001	88.4929	2.67833	0.00929832	-2.77305	-5.07772	-5.43147	0.439584	-4.86583	-0.56964	-0.43881	-0.34362
7.8101		75.8172	90.4066	2.74467	0.00852346	-2.77376	-5.07826	-5.4335	0.445902	-4.86702	-0.56911	-0.43887	-0.34279
7.81677		78.534	92.2338	2.8103	0.00780821	-2.7746	-5.07873	-5.43541	0.45222	-4.86821	-0.56851	-0.43905	-0.34195
7.82343		81.243	93.9718	2.87515	0.00709295	-2.77555	-5.07921	-5.43731	0.458658	-4.8694	-0.56785	-0.43923	-0.34106
7.8301		83.9372	95.6185	2.93905	0.00649691	-2.77662	-5.07975	-5.43916	0.465035	-4.87053	-0.56708	-0.43941	-0.34016
7.83677		86.6089	97.1724	3.00181	0.00602007	-2.77776	-5.08028	-5.44089	0.471473	-4.87167	-0.56624	-0.43958	-0.33927
7.84343		89.2513	98.6323	3.0632	0.00554323	-2.77895	-5.08094	-5.4425	0.47785	-4.87274	-0.56535	-0.43976	-0.33838
7.8501		91.8572	99.9977	3.1231	0.0051856	-2.78026	-5.08159	-5.44411	0.484228	-4.87375	-0.5644	-0.43982	-0.33748
7.85677		94.42	101.269	3.18122	0.00488758	-2.78157	-5.08237	-5.44566	0.490546	-4.87471	-0.56332	-0.43976	-0.33665
7.86343		96.9333	102.446	3.23725	0.00464916	-2.78282	-5.08314	-5.44715	0.496864	-4.8756	-0.56225	-0.4397	-0.33593
7.8701		99.3912	103.53	3.29107	0.00441074	-2.78413	-5.08398	-5.44864	0.503123	-4.87638	-0.56118	-0.43952	-0.33528
7.87677		101.788	104.522	3.34239	0.00417233	-2.78538	-5.08481	-5.45007	0.509501	-4.87709	-0.5601	-0.43929	-0.33474
7.88343		104.119	105.425	3.39097	0.0038743	-2.78658	-5.08565	-5.4515	0.515819	-4.87769	-0.55903	-0.43893	-0.33432
7.8901		106.38	106.24	3.43651	0.00351667	-2.78771	-5.08648	-5.45287	0.522196	-4.87822	-0.55808	-0.43857	-0.33385
7.89677		108.567	106.972	3.47877	0.00309944	-2.78884	-5.0872	-5.45418	0.528634	-4.8787	-0.55712	-0.43809	-0.33343
7.90343		110.675	107.621	3.51745	0.002563	-2.78997	-5.08791	-5.45537	0.534952	-4.87912	-0.55635	-0.43756	-0.33301
7.9101		112.704	108.192	3.55238	0.00202656	-2.79105	-5.08857	-5.45657	0.54127	-4.87959	-0.55557	-0.43702	-0.33253
7.91677		114.65	108.689	3.58319	0.00143051	-2.79218	-5.08916	-5.45764	0.547409	-4.88007	-0.55492	-0.43637	-0.332
7.92343		116.512	109.115	3.60972	0.000953674	-2.79325	-5.0897	-5.45865	0.553429	-4.88061	-0.55432	-0.43565	-0.3314
7.9301		118.288	109.474	3.63171	0.000596046	-2.79438	-5.09018	-5.45967	0.559211	-4.88114	-0.55385	-0.43499	-0.33081
7.93677		119.977	109.77	3.64894	0.000357628	-2.79558	-5.09065	-5.46074	0.564754	-4.88174	-0.55343	-0.43428	-0.33015
7.94343		121.579	110.007	3.66127	0.000298023	-2.79677	-5.09113	-5.46181	0.570059	-4.88234	-0.55301	-0.43356	-0.32949
7.9501		123.095	110.188	3.66849	0.000417233	-2.79796	-5.09149	-5.46306	0.575185	-4.88281	-0.55265	-0.43291	-0.32884
7.95677		124.523	110.319	3.67051	0.000715256	-2.79921	-5.09185	-5.46438	0.580132	-4.88323	-0.5523	-0.43231	-0.32818
7.96343		125.865	110.403	3.66718	0.00113249	-2.80046	-5.09208	-5.46581	0.58502	-4.88359	-0.55194	-0.43178	-0.32753
7.9701		127.121	110.443	3.65835	0.00166893	-2.80178	-5.09232	-5.46741	0.589848	-4.88377	-0.55158	-0.43136	-0.32687
7.97677		128.293	110.443	3.64399	0.00226498	-2.80309	-5.09244	-5.46908	0.594616	-4.88389	-0.55128	-0.43094	-0.32622
7.98343		129.381	110.406	3.62408	0.00286102	-2.8044	-5.0925	-5.47075	0.599444	-4.88389	-0.55093	-0.43058	-0.3255
7.9901		130.389	110.335	3.59851	0.00345707	-2.80571	-5.0925	-5.47248	0.604272	-4.88377	-0.55063	-0.43023	-0.3249
7.99677		131.317	110.234	3.56734	0.00399351	-2.80702	-5.09244	-5.47421	0.6091	-4.88365	-0.55027	-0.42981	-0.32425
8.00343		132.168	110.105	3.53062	0.00447035	-2.80833	-5.09232	-5.47594	0.613987	-4.88359	-0.54991	-0.42933	-0.32371
8.0101		132.943	109.95	3.48848	0.00494719	-2.80958	-5.0922	-5.47761	0.618815	-4.88353	-0.5495	-0.4288	-0.32318
8.01677		133.646	109.772	3.44104	0.00542402	-2.8109	-5.09202	-5.47916	0.623703	-4.88353	-0.54908	-0.4282	-0.32276
8.02343		134.279	109.574	3.38852	0.00590086	-2.81209	-5.09185	-5.48065	0.628471	-4.88353	-0.5486	-0.42748	-0.32234
8.0301		134.845	109.356	3.33118	0.0064373	-2.81334	-5.09161	-5.48208	0.633299	-4.88365	-0.54806	-0.42677	-0.32198
8.03677		135.346	109.121	3.26931	0.00697374	-2.81453	-5.09131	-5.48345	0.638008	-4.88383	-0.54747	-0.42599	-0.32169
8.04343		135.786	108.871	3.20321	0.007689	-2.81572	-5.09101	-5.48476	0.642717	-4.884	-0.54681	-0.42528	-0.32139
8.0501		136.168	108.606	3.1333	0.00852346	-2.81692	-5.09059	-5.48601	0.647426	-4.88418	-0.54616	-0.42456	-0.32109
8.05677		136.494	108.329	3.06004	0.00947714	-2.81805	-5.09018	-5.48714	0.652015	-4.88436	-0.54538	-0.42391	-0.32073
8.06343		136.767	108.039	2.98375	0.0106096	-2.81912	-5.08964	-5.48828	0.656545	-4.88448	-0.54467	-0.42331	-0.32026
8.0701		136.99	107.738	2.90501	0.0119209	-2.82007	-5.0891	-5.48935	0.661016	-4.88454	-0.54389	-0.42272	-0.31972
8.07677		137.166	107.426	2.82419	0.013411	-2.82103	-5.08851	-5.49042	0.665367	-4.88454	-0.54312	-0.42224	-0.31906
8.08343		137.297	107.103	2.74181	0.0150204	-2.82192	-5.08785	-5.4915	0.669658	-4.88448	-0.54234	-0.42182	-0.31823
8.0901		137.386	106.771	2.65831	0.0168681	-2.8227	-5.08714	-5.49257	0.67389	-4.8843	-0.54151	-0.42146	-0.31734
8.09677		137.434	106.429	2.57415	0.0188351	-2.82341	-5.08636	-5.4937	0.678062	-4.88412	-0.54067	-0.42105	-0.31626
8.10343		137.443	106.078	2.48981	0.0209212	-2.82401	-5.08553	-5.49489	0.682235	-4.88389	-0.53978	-0.42063	-0.31513
8.1101		137.416	105.717	2.40564	0.023067	-2.82449	-5.08451	-5.49614	0.686467	-4.88365	-0.53889	-0.42021	-0.31388
8.11677		137.355	105.347	2.32214	0.0253916	-2.8249	-5.0835	-5.49752	0.690818	-4.88347	-0.53793	-0.41974	-0.31263
8.12343		137.26	104.967	2.23958	0.0277758	-2.8252	-5.08231	-5.49901	0.695288	-4.88323	-0.53692	-0.41914	-0.31137
8.1301		137.134	104.578	2.15834	0.0303388	-2.82538	-5.08106	-5.5005	0.700057	-4.88305	-0.53602	-0.41854	-0.31018
8.13677		136.977	104.18	2.07877	0.033021	-2.82544	-5.07975	-5.50205	0.705004	-4.88293	-0.53507	-0.41783	-0.30899
8.14343		136.791	103.772	2.00111	0.035882	-2.82538	-5.07838	-5.50359	0.710249	-4.88287	-0.53424	-0.41705	-0.30792
8.1501		136.577	103.355	1.92559	0.0388622	-2.82508	-5.07694	-5.50508	0.715792	-4.88281	-0.5334	-0.41622	-0.3069
8.15677		136.334	102.928	1.85233	0.0420213	-2.82466	-5.07557	-5.50658	0.721574	-4.88275	-0.53263	-0.41538	-0.30595
8.16343		136.066	102.492	1.78158	0.0452399	-2.82401	-5.0742	-5.50801	0.727594	-4.88269	-0.53191	-0.41449	-0.305
8.1701		135.771	102.047	1.7134	0.0486374	-2.82317	-5.07283	-5.50932	0.733912	-4.88263	-0.53114	-0.4136	-0.30404
8.17677		135.45	101.592	1.64783	0.0521541	-2.82216	-5.07152	-5.51063	0.740528	-4.88257	-0.5303	-0.4127	-0.30303
8.18343		135.104	101.128	1.58489	0.0557899	-2.82097	-5.07027	-5.51188	0.747442	-4.88251	-0.52935	-0.41187	-0.30202
8.1901		134.732	100.655	1.52469	0.0594258	-2.8196	-5.06908	-5.51301	0.754595	-4.88245	-0.52834	-0.41103	-0.30094
8.19677		134.337	100.172	1.46705	0.0631213	-2.81811	-5.06783	-5.51409	0.762165	-4.88245	-0.52714	-0.41026	-0.29975
8.20343		133.916	99.6791	1.41203	0.066936	-2.81656	-5.06657	-5.51516	0.770152	-4.88245	-0.52577	-0.40948	-0.29856
8.2101		133.471	99.1762	1.35946	0.0708103	-2.81489	-5.06526	-5.51611	0.778615	-4.8824	-0.52434	-0.40883	-0.29725
8.21677		133.002	98.663	1.30939	0.0748038	-2.81322	-5.06389	-5.51701	0.787616	-4.88228	-0.52267	-0.40817	-0.29594
8.22343		132.51	98.1392	1.26165	0.0789166	-2.81149	-5.0624	-5.51784	0.797153	-4.88216	-0.52088	-0.40758	-0.29451
8.2301		131.992	97.6042	1.21611	0.0832081	-2.80976	-5.06073	-5.51862	0.807345	-4.88192	-0.51898	-0.40698	-0.29302
8.23677		131.452	97.0575	1.17266	0.0876188	-2.80797	-5.05894	-5.51933	0.818312	-4.88162	-0.51689	-0.40638	-0.29147
8.24343		130.887	96.4986	1.13118	0.0921488	-2.80619	-5.05704	-5.51999	0.829995	-4.88126	-0.51469	-0.40573	-0.28974
8.2501		130.3	95.9269	1.09154	0.0967979	-2.8044	-5.05501	-5.52064	0.842631	-4.88079	-0.5123	-0.40507	-0.28789
8.25677		129.689	95.3419	1.05357	0.101566	-2.80255	-5.05286	-5.5213	0.856221	-4.88031	-0.50968	-0.4043	-0.28592
8.26343		129.056	94.7426	1.01721	0.106335	-2.8007	-5.05054	-5.52195	0.870943	-4.87983	-0.50694	-0.4034	-0.28378
8.2701		128.4	94.1287	0.982285	0.111163	-2.7988	-5.04822	-5.52267	0.886858	-4.87936	-0.50402	-0.40251	-0.28145
8.27677		127.722	93.4993	0.948727	0.115931	-2.79689	-5.04577	-5.52344	0.904083	-4.87894	-0.50086	-0.4015	-0.27901
8.28343		127.023	92.8538	0.916362	0.12064	-2.79486	-5.04327	-5.52428	0.922918	-4.87858	-0.49764	-0.40042	-0.27645
8.2901		126.303	92.1917	0.885189	0.125289	-2.79284	-5.04071	-5.52517	0.943363	-4.87822	-0.49424	-0.39929	-0.27382
8.29677		125.562	91.5124	0.854969	0.129938	-2.79075	-5.03814	-5.52607	0.965714	-4.87787	-0.49078	-0.39816	-0.27108
8.30343		124.801	90.8152	0.825763	0.134468	-2.7886	-5.03552	-5.52696	0.990093	-4.87757	-0.48727	-0.39703	-0.26828
8.3101		124.02	90.0999	0.797451	0.138938	-2.78634	-5.0329	-5.52773	1.0168	-4.87715	-0.48375	-0.39589	-0.26548
8.31677		123.22	89.366	0.769973	0.143409	-2.78389	-5.03021	-5.52851	1.046	-4.87673	-0.48023	-0.3947	-0.26262
8.32343		122.401	88.6133	0.74321	0.14782	-2.78139	-5.02753	-5.52917	1.07801	-4.87626	-0.47672	-0.39357	-0.25976
8.3301		121.563	87.8414	0.717223	0.15223	-2.77871	-5.02479	-5.5297	1.11312	-4.87566	-0.47326	-0.39244	-0.2569
8.33677		120.708	87.0504	0.69195	0.156522	-2.77585	-5.02199	-5.53018	1.15168	-4.87506	-0.46986	-0.39124	-0.25398
8.34343		119.835	86.2401	0.667334	0.160813	-2.77287	-5.01913	-5.53066	1.19412	-4.87441	-0.46641	-0.39005	-0.25111
8.3501		118.945	85.4107	0.643373	0.164986	-2.76977	-5.01621	-5.53107	1.24073	-4.87375	-0.46295	-0.38886	-0.24819
8.35677		118.039	84.5624	0.620008	0.169039	-2.76655	-5.01323	-5.53149	1.29211	-4.8731	-0.45943	-0.38767	-0.24533
8.36343		117.118	83.6954	0.597119	0.172973	-2.76327	-5.01019	-5.53191	1.34867	-4.8725	-0.4558	-0.38654	-0.24241
8.3701		116.182	82.8102	0.574768	0.176847	-2.75993	-5.00703	-5.53244	1.41108	-4.87185	-0.4521	-0.3854	-0.23955
8.37677		115.231	81.9072	0.552893	0.180542	-2.7566	-5.00387	-5.5331	1.47998	-4.87125	-0.44823	-0.38439	-0.23675
8.38343		114.267	80.9871	0.531375	0.184178	-2.75326	-5.00065	-5.53381	1.5561	-4.87065	-0.44429	-0.38332	-0.23395
8.3901		113.29	80.0506	0.510275	0.187695	-2.74992	-4.99743	-5.53459	1.6402	-4.87	-0.4403	-0.38236	-0.23115
8.39677		112.301	79.0987	0.489593	0.191092	-2.74658	-4.99427	-5.53536	1.73324	-4.86928	-0.43619	-0.38141	-0.2284
8.40343		111.3	78.1322	0.469148	0.19443	-2.74312	-4.99111	-5.5362	1.836	-4.86845	-0.43207	-0.38052	-0.22572
8.4101		110.289	77.1522	0.449121	0.197649	-2.73961	-4.98796	-5.53697	1.94967	-4.86749	-0.42796	-0.37962	-0.22304
8.41677		109.267	76.1599	0.429332	0.200808	-2.73591	-4.98492	-5.53769	2.07519	-4.86642	-0.42385	-0.37873	-0.22036
8.42343		108.236	75.1563	0.409842	0.203848	-2.73204	-4.98199	-5.53834	2.21384	-4.86529	-0.4198	-0.37777	-0.21774
8.4301		107.197	74.1428	0.390589	0.206828	-2.72799	-4.97913	-5.53894	2.36678	-4.86404	-0.41586	-0.37676	-0.21517
8.43677		106.149	73.1205	0.371635	0.209749	-2.72369	-4.97639	-5.53948	2.53534	-4.86273	-0.41199	-0.37575	-0.21261
8.44343		105.095	72.0907	0.352859	0.21255	-2.71916	-4.97371	-5.53995	2.72095	-4.86147	-0.40817	-0.37467	-0.21005
8.4501		104.035	71.0548	0.334322	0.215352	-2.71446	-4.97109	-5.54037	2.9251	-4.86028	-0.40448	-0.37354	-0.20742
8.45677		102.969	70.0139	0.315905	0.218153	-2.70951	-4.96846	-5.54085	3.14945	-4.85915	-0.4009	-0.37229	-0.20486
8.46343		101.898	68.9695	0.297725	0.221014	-2.7045	-4.96584	-5.54127	3.39562	-4.85814	-0.39738	-0.37098	-0.2023
8.4701		100.823	67.923	0.279665	0.223815	-2.69932	-4.9631	-5.5418	3.66551	-4.85718	-0.39393	-0.36961	-0.19979
8.47677		99.7436	66.8756	0.261843	0.226617	-2.69401	-4.9603	-5.54228	3.96091	-4.85629	-0.39059	-0.36818	-0.19729
8.48343		98.6614	65.8288	0.24426	0.229418	-2.68865	-4.95732	-5.54281	4.28379	-4.85545	-0.38731	-0.36663	-0.19479
8.4901		97.5765	64.7838	0.226915	0.23222	-2.68316	-4.95416	-5.54335	4.63623	-4.85456	-0.38415	-0.36508	-0.1924
8.49677		96.4893	63.742	0.209808	0.234842	-2.67762	-4.95088	-5.54383	5.0202	-4.85355	-0.38111	-0.36353	-0.19008
8.50343		95.4003	62.7046	0.19294	0.237405	-2.6719	-4.94748	-5.5443	5.43797	-4.85247	-0.37819	-0.36198	-0.18787
8.5101		94.3098	61.6729	0.17637	0.239789	-2.66612	-4.94403	-5.54472	5.89156	-4.85128	-0.37539	-0.36049	-0.18579
8.51677		93.2183	60.6479	0.160098	0.241995	-2.66021	-4.94045	-5.54502	6.38312	-4.85003	-0.37277	-0.35906	-0.18382
8.52343		92.126	59.6308	0.143945	0.243962	-2.65414	-4.93693	-5.54532	6.91479	-4.84866	-0.37026	-0.35775	-0.18191
8.5301		91.0332	58.6226	0.128031	0.24575	-2.64794	-4.93354	-5.5455	7.48855	-4.84729	-0.36782	-0.3565	-0.18013
8.53677		89.9401	57.6243	0.112295	0.24724	-2.64162	-4.9302	-5.54562	8.10647	-4.84586	-0.3655	-0.35536	-0.17834
8.54343		88.8471	56.6367	0.0967383	0.248611	-2.63518	-4.92698	-5.54568	8.77047	-4.84443	-0.36329	-0.35429	-0.17655
8.5501		87.7543	55.6607	0.0813007	0.249743	-2.62851	-4.924	-5.54568	9.48244	-4.84306	-0.36108	-0.35328	-0.1747
8.55677		86.6619	54.697	0.0660419	0.250816	-2.62171	-4.92114	-5.54568	10.2441	-4.84163	-0.359	-0.35232	-0.17279
8.56343		85.5702	53.7465	0.0510216	0.25177	-2.6148	-4.9184	-5.54568	11.057	-4.8402	-0.35691	-0.35131	-0.17089
8.5701		84.4793	52.8098	0.0362396	0.252604	-2.60758	-4.91583	-5.54562	11.9225	-4.83876	-0.35483	-0.3503	-0.1688
8.57677		83.3898	51.8875	0.0216365	0.253379	-2.60025	-4.91333	-5.54562	12.8418	-4.83721	-0.35274	-0.34922	-0.16671
8.58343		82.3019	50.9803	0.00727177	0.254154	-2.59268	-4.91083	-5.54562	13.8159	-4.83555	-0.35065	-0.34809	-0.16445
8.5901		81.2159	50.0886	-0.00679493	0.254869	-2.58487	-4.90826	-5.54562	14.8456	-4.83382	-0.34851	-0.34684	-0.16218
8.59677		80.1324	49.2131	-0.0207424	0.255525	-2.57695	-4.9057	-5.54556	15.9313	-4.83197	-0.3463	-0.34547	-0.1598
8.60343		79.052	48.3541	-0.0344515	0.256121	-2.56884	-4.90302	-5.54556	17.073	-4.83006	-0.34404	-0.34404	-0.15748
8.6101		77.975	47.5121	-0.0479817	0.256598	-2.56062	-4.90016	-5.5455	18.2706	-4.8281	-0.34159	-0.34255	-0.15503
8.61677		76.9022	46.6873	-0.0613928	0.257015	-2.55227	-4.89724	-5.54538	19.5237	-4.82607	-0.33909	-0.34088	-0.15265
8.62343		75.834	45.8802	-0.0746846	0.257373	-2.54381	-4.89426	-5.54526	20.8312	-4.82398	-0.33647	-0.33921	-0.1502
8.6301		74.7712	45.0909	-0.0878572	0.257611	-2.53528	-4.89128	-5.54502	22.1922	-4.82184	-0.33373	-0.33754	-0.14782
8.63677		73.7144	44.3195	-0.100911	0.25785	-2.5267	-4.88824	-5.54478	23.6049	-4.81957	-0.33092	-0.33581	-0.14544
8.64343		72.6643	43.5662	-0.113785	0.258088	-2.518	-4.88532	-5.54442	25.0678	-4.81725	-0.328	-0.33414	-0.14311
8.6501		71.6218	42.8309	-0.126481	0.258327	-2.50918	-4.88245	-5.54407	26.5784	-4.8148	-0.32514	-0.33247	-0.14079
8.65677		70.5875	42.1137	-0.138938	0.258565	-2.50024	-4.87971	-5.54365	28.1344	-4.81218	-0.32222	-0.33087	-0.13852
8.66343		69.5624	41.4146	-0.151217	0.258923	-2.49112	-4.87709	-5.54323	29.7329	-4.80932	-0.3193	-0.32926	-0.13632
8.6701		68.5473	40.7333	-0.163138	0.25928	-2.48176	-4.87459	-5.5427	31.371	-4.80634	-0.31644	-0.32771	-0.13405
8.67677		67.543	40.0699	-0.174761	0.259697	-2.47228	-4.87208	-5.54222	33.0452	-4.80312	-0.31352	-0.32616	-0.13185
8.68343		66.5504	39.4239	-0.186026	0.260115	-2.46257	-4.8697	-5.54162	34.7518	-4.79972	-0.3106	-0.32455	-0.12958
8.6901		65.5705	38.7952	-0.196874	0.260472	-2.45267	-4.86732	-5.54103	36.4871	-4.79615	-0.30762	-0.32288	-0.12726
8.69677		64.604	38.1836	-0.207245	0.26077	-2.44254	-4.86493	-5.54043	38.2468	-4.79245	-0.30452	-0.32115	-0.12487
8.70343		63.6516	37.5885	-0.21714	0.26089	-2.43223	-4.86243	-5.53977	40.0267	-4.78852	-0.3013	-0.3193	-0.12243
8.7101		62.7142	37.0098	-0.226557	0.260949	-2.42168	-4.85992	-5.53912	41.8224	-4.78441	-0.29796	-0.31739	-0.11992
8.71677		61.7924	36.4468	-0.235438	0.26083	-2.41101	-4.8573	-5.53846	43.6292	-4.78005	-0.29451	-0.31543	-0.11736
8.72343		60.8867	35.8992	-0.243783	0.260651	-2.40016	-4.85462	-5.53781	45.4426	-4.77546	-0.29081	-0.31346	-0.11468
8.7301		59.9977	35.3664	-0.251651	0.260413	-2.38919	-4.85188	-5.53721	47.2578	-4.77058	-0.28694	-0.31143	-0.11194
8.73677		59.1257	34.8477	-0.259101	0.260174	-2.37805	-4.84908	-5.53668	49.0703	-4.76533	-0.28288	-0.30941	-0.10914
8.74343		58.2713	34.3428	-0.266075	0.259995	-2.36672	-4.84622	-5.5362	50.8755	-4.75973	-0.27871	-0.30738	-0.10633
8.7501		57.4347	33.8508	-0.272632	0.259876	-2.35522	-4.84324	-5.53578	52.6688	-4.75371	-0.27436	-0.30541	-0.10353
8.75677		56.6163	33.3714	-0.27889	0.259876	-2.34342	-4.8402	-5.53542	54.446	-4.74733	-0.26989	-0.30345	-0.10073
8.76343		55.8165	32.9039	-0.284731	0.260055	-2.33132	-4.83704	-5.53507	56.2028	-4.7406	-0.2653	-0.30148	-0.09787
8.7701		55.0354	32.4477	-0.290275	0.260413	-2.31886	-4.83382	-5.53471	57.9355	-4.73344	-0.26065	-0.29951	-0.09495
8.77677		54.2733	32.0022	-0.29546	0.26089	-2.30604	-4.83042	-5.53435	59.6403	-4.72587	-0.25594	-0.29749	-0.09203
8.78343		53.5305	31.5669	-0.300288	0.261545	-2.29275	-4.8269	-5.53381	61.314	-4.71789	-0.25117	-0.2954	-0.08899
8.7901		52.8072	31.1412	-0.304818	0.26238	-2.27904	-4.82333	-5.53316	62.9534	-4.70954	-0.24641	-0.2932	-0.08595
8.79677		52.1033	30.7247	-0.30899	0.263333	-2.26492	-4.81957	-5.53238	64.5555	-4.70078	-0.24158	-0.29093	-0.08285
8.80343		51.4192	30.3169	-0.312805	0.264406	-2.25025	-4.81576	-5.53137	66.1181	-4.69166	-0.23669	-0.28861	-0.07963
8.8101		50.7548	29.9173	-0.316203	0.265539	-2.23511	-4.81194	-5.53024	67.6387	-4.68212	-0.23168	-0.28622	-0.07647
8.81677		50.1101	29.5256	-0.319302	0.26685	-2.21956	-4.80801	-5.52893	69.1155	-4.67223	-0.22662	-0.28378	-0.07319
8.82343		49.4852	29.1414	-0.321984	0.268221	-2.20346	-4.80413	-5.5275	70.5466	-4.66198	-0.22143	-0.28133	-0.06998
8.8301		48.8799	28.7643	-0.324368	0.269711	-2.18683	-4.8002	-5.52589	71.9308	-4.65149	-0.21607	-0.27883	-0.06682
8.83677		48.2944	28.3942	-0.326395	0.27138	-2.16967	-4.79633	-5.52416	73.2666	-4.6407	-0.21064	-0.27639	-0.06366
8.84343		47.7284	28.0308	-0.328004	0.273168	-2.15191	-4.79239	-5.52231	74.5531	-4.62967	-0.20504	-0.274	-0.06056
8.8501		47.1818	27.674	-0.329316	0.275075	-2.13355	-4.78852	-5.52034	75.7897	-4.61847	-0.19926	-0.27156	-0.05752
8.85677		46.6545	27.3235	-0.330329	0.277221	-2.11459	-4.78458	-5.51832	76.976	-4.60708	-0.19342	-0.26917	-0.05448
8.86343		46.1463	26.9794	-0.331044	0.279486	-2.09498	-4.78065	-5.51623	78.1115	-4.59546	-0.18752	-0.26679	-0.05144
8.8701		45.657	26.6417	-0.331521	0.28187	-2.07478	-4.77666	-5.51409	79.1964	-4.58372	-0.18156	-0.26441	-0.04846
8.87677		45.1862	26.3101	-0.331819	0.284374	-2.05386	-4.7726	-5.51194	80.2308	-4.57186	-0.17565	-0.26202	-0.04548
8.88343		44.7336	25.9848	-0.331879	0.286996	-2.03222	-4.76843	-5.50979	81.2149	-4.55976	-0.16969	-0.25964	-0.0425
8.8901		44.2989	25.6658	-0.331759	0.289619	-2.00993	-4.76414	-5.50765	82.1492	-4.5476	-0.16385	-0.25719	-0.03958
8.89677		43.8817	25.3532	-0.331461	0.292361	-1.9868	-4.75973	-5.50556	83.0344	-4.53532	-0.15801	-0.25475	-0.0366
8.90343		43.4814	25.047	-0.330985	0.295103	-1.96296	-4.7552	-5.50354	83.8709	-4.52298	-0.15229	-0.25231	-0.03368
8.9101		43.0976	24.7473	-0.330329	0.297904	-1.93822	-4.75055	-5.50151	84.6597	-4.51064	-0.14657	-0.2498	-0.03076
8.91677		42.7297	24.4542	-0.329435	0.300825	-1.91259	-4.74572	-5.49942	85.4014	-4.49848	-0.14096	-0.24736	-0.02789
8.92343		42.3773	24.1678	-0.328302	0.303864	-1.88595	-4.74083	-5.49734	86.0969	-4.48644	-0.1353	-0.24498	-0.02515
8.9301		42.0396	23.8882	-0.326991	0.307024	-1.85835	-4.73589	-5.49519	86.747	-4.47476	-0.1297	-0.24265	-0.02247
8.93677		41.7162	23.6156	-0.325441	0.310361	-1.82962	-4.73082	-5.49299	87.3526	-4.46337	-0.12404	-0.24045	-0.01991
8.94343		41.4063	23.35	-0.323713	0.313878	-1.7997	-4.72569	-5.4906	87.9147	-4.45247	-0.11843	-0.2383	-0.01746
8.9501		41.1093	23.0916	-0.321805	0.317574	-1.76865	-4.72045	-5.48816	88.4342	-4.44192	-0.11283	-0.23627	-0.01514
8.95677		40.8245	22.8403	-0.319839	0.321448	-1.73634	-4.71509	-5.48553	88.9119	-4.4319	-0.10729	-0.23431	-0.01299
8.96343		40.5513	22.5965	-0.317872	0.325501	-1.70273	-4.70966	-5.48285	89.3488	-4.42237	-0.10192	-0.23246	-0.01091
8.9701		40.289	22.36	-0.315845	0.329673	-1.66768	-4.70406	-5.48005	89.7459	-4.41325	-0.09668	-0.23073	-0.009
8.97677		40.0372	22.1311	-0.313878	0.334024	-1.6312	-4.69828	-5.47719	90.1041	-4.4046	-0.09167	-0.229	-0.00721
8.98343		39.7949	21.9097	-0.311971	0.338554	-1.59317	-4.69226	-5.47427	90.4242	-4.39632	-0.08702	-0.22733	-0.00542
8.9901		39.5617	21.6958	-0.310123	0.343144	-1.5536	-4.68594	-5.47123	90.7071	-4.38845	-0.08261	-0.22578	-0.0037
8.99677		39.337	21.4894	-0.308275	0.347912	-1.51229	-4.67938	-5.46813	90.9536	-4.381	-0.07856	-0.22423	-0.00203
9.00343		39.1202	21.2907	-0.306427	0.3528	-1.46931	-4.67253	-5.46491	91.1646	-4.37403	-0.0748	-0.2228	-0.00036
9.0101		38.9108	21.0994	-0.304639	0.357747	-1.42449	-4.66526	-5.46157	91.3408	-4.36747	-0.07135	-0.22155	0.001311
9.01677		38.7082	20.9157	-0.302732	0.362873	-1.37776	-4.65769	-5.45812	91.4831	-4.36145	-0.06819	-0.22048	0.002921
9.02343		38.512	20.7395	-0.300825	0.367999	-1.32906	-4.6497	-5.45454	91.592	-4.35597	-0.06515	-0.21952	0.00453
9.0301		38.3216	20.5706	-0.298858	0.373244	-1.27834	-4.64135	-5.45079	91.6685	-4.35102	-0.06229	-0.21875	0.00608
9.03677		38.1364	20.409	-0.296831	0.378609	-1.22553	-4.63265	-5.44691	91.7133	-4.34667	-0.05949	-0.21821	0.007629
9.04343		37.9561	20.2547	-0.294864	0.383973	-1.17046	-4.62359	-5.44286	91.7272	-4.34279	-0.0568	-0.2178	0.009179
9.0501		37.7802	20.1074	-0.292897	0.389516	-1.11306	-4.61417	-5.43869	91.711	-4.33946	-0.05418	-0.21756	0.010669
9.05677		37.6083	19.9672	-0.29093	0.39506	-1.05321	-4.6044	-5.43439	91.6656	-4.3366	-0.05156	-0.21744	0.012159
9.06343		37.4399	19.8338	-0.289023	0.400782	-0.990808	-4.59433	-5.43004	91.5919	-4.33421	-0.04894	-0.21738	0.01359
9.0701		37.2747	19.7071	-0.287116	0.406623	-0.92572	-4.5839	-5.42557	91.4909	-4.33213	-0.04643	-0.21738	0.014961
9.07677		37.1124	19.5869	-0.285208	0.412524	-0.85783	-4.57311	-5.4211	91.3636	-4.3304	-0.04387	-0.21744	0.016332
9.08343		36.9525	19.473	-0.283301	0.418603	-0.78702	-4.56196	-5.41657	91.2108	-4.32897	-0.04143	-0.2175	0.017583
9.0901		36.7948	19.3653	-0.281334	0.424743	-0.713229	-4.55052	-5.41198	91.0337	-4.32789	-0.03904	-0.21762	0.018716
9.09677		36.6392	19.2634	-0.279367	0.431001	-0.63628	-4.53871	-5.40733	90.8334	-4.32712	-0.03678	-0.21774	0.019789
9.10343		36.4854	19.1674	-0.2774	0.4372	-0.556052	-4.52656	-5.40268	90.6109	-4.32664	-0.03457	-0.21791	0.020683
9.1101		36.3332	19.0768	-0.275314	0.443459	-0.472367	-4.51404	-5.39786	90.3674	-4.32646	-0.03248	-0.21815	0.021458
9.11677		36.1824	18.9916	-0.273287	0.449777	-0.385165	-4.50116	-5.39303	90.104	-4.32658	-0.03058	-0.21845	0.022173
9.12343		36.033	18.9114	-0.271201	0.456095	-0.294149	-4.48781	-5.38808	89.8218	-4.32706	-0.02879	-0.21881	0.022769
9.1301		35.8848	18.8361	-0.269115	0.462413	-0.199199	-4.4741	-5.38301	89.5219	-4.32783	-0.02724	-0.21917	0.023305
9.13677		35.7377	18.7653	-0.267029	0.46891	-0.100136	-4.45992	-5.37789	89.2056	-4.32891	-0.02587	-0.2197	0.023842
9.14343		35.5918	18.699	-0.264943	0.475407	0.00321865	-4.4452	-5.37276	88.8737	-4.33016	-0.02468	-0.2203	0.024259
9.1501		35.4468	18.6368	-0.262797	0.482142	0.111103	-4.43	-5.36764	88.5276	-4.33171	-0.0236	-0.22095	0.024736
9.15677		35.3029	18.5784	-0.260651	0.488997	0.223696	-4.41426	-5.36251	88.1682	-4.33338	-0.02271	-0.22179	0.025153
9.16343		35.16	18.5237	-0.258446	0.49603	0.341237	-4.39793	-5.35744	87.7966	-4.33517	-0.02187	-0.22262	0.02563
9.1701		35.018	18.4724	-0.256181	0.503302	0.463963	-4.381	-5.3525	87.4139	-4.33713	-0.0211	-0.22352	0.026047
9.17677		34.8772	18.4242	-0.253856	0.510812	0.591993	-4.36342	-5.34761	87.0211	-4.3391	-0.02027	-0.22447	0.026405
9.18343		34.7375	18.379	-0.251472	0.518441	0.725687	-4.3453	-5.34284	86.6192	-4.34119	-0.01943	-0.22542	0.026762
9.1901		34.599	18.3366	-0.249088	0.526309	0.865281	-4.32658	-5.33813	86.2091	-4.34321	-0.01854	-0.22638	0.02712
9.19677		34.4619	18.2968	-0.246584	0.534236	1.01107	-4.30733	-5.33348	85.7919	-4.3453	-0.01758	-0.22739	0.027478
9.20343		34.3261	18.2593	-0.244081	0.542343	1.16336	-4.28748	-5.32889	85.3683	-4.34732	-0.01663	-0.2284	0.027895
9.2101		34.1917	18.2239	-0.241399	0.550568	1.32251	-4.26716	-5.32436	84.9392	-4.34935	-0.01562	-0.22948	0.028312
9.21677		34.0586	18.1905	-0.238717	0.558853	1.48892	-4.24629	-5.31989	84.5055	-4.35126	-0.0146	-0.23061	0.028849
9.22343		33.9271	18.1589	-0.235856	0.567317	1.66303	-4.22496	-5.31542	84.0676	-4.35317	-0.01359	-0.2318	0.029385
9.2301		33.797	18.1288	-0.232935	0.57584	1.84518	-4.20308	-5.31107	83.6264	-4.35507	-0.0127	-0.23311	0.029981
9.23677		33.6683	18.1001	-0.229895	0.584543	2.03592	-4.18067	-5.30678	83.1822	-4.35698	-0.01186	-0.2346	0.030577
9.24343		33.5411	18.0728	-0.226796	0.593424	2.23571	-4.1576	-5.30261	82.7356	-4.35895	-0.01109	-0.23615	0.031114
9.2501		33.4153	18.0465	-0.223577	0.602424	2.44504	-4.13394	-5.29855	82.2868	-4.36091	-0.01043	-0.23776	0.03159
9.25677		33.2909	18.0212	-0.220358	0.611722	2.66451	-4.10968	-5.29468	81.8363	-4.36306	-0.00989	-0.23949	0.032008
9.26343		33.168	17.9968	-0.21714	0.621259	2.8947	-4.08471	-5.29093	81.3842	-4.36527	-0.00936	-0.24116	0.032187
9.2701		33.0465	17.9731	-0.213981	0.631094	3.13616	-4.05908	-5.28741	80.9308	-4.36765	-0.00888	-0.24283	0.032306
9.27677		32.9266	17.9501	-0.210822	0.641167	3.38966	-4.03285	-5.28407	80.4762	-4.37015	-0.00846	-0.24444	0.032187
9.28343		32.8083	17.9275	-0.207722	0.651598	3.65591	-4.00597	-5.28085	80.0204	-4.37289	-0.00805	-0.24599	0.031948
9.2901		32.6915	17.9054	-0.204682	0.662327	3.93564	-3.97855	-5.27781	79.5636	-4.37576	-0.00763	-0.24742	0.03165
9.29677		32.5764	17.8835	-0.201643	0.673354	4.22984	-3.95054	-5.27495	79.1058	-4.37874	-0.00721	-0.24885	0.031292
9.30343		32.4628	17.8618	-0.198603	0.684738	4.53931	-3.92199	-5.27227	78.6468	-4.3819	-0.00674	-0.25022	0.030875
9.3101		32.351	17.8401	-0.195503	0.69648	4.86511	-3.89296	-5.26977	78.1867	-4.38511	-0.00626	-0.25159	0.030518
9.31677		32.2406	17.8185	-0.192404	0.70858	5.20813	-3.86333	-5.26744	77.7254	-4.38845	-0.00572	-0.25296	0.03016
9.32343		32.132	17.7967	-0.189245	0.720978	5.56952	-3.83312	-5.2653	77.2625	-4.39197	-0.00513	-0.25445	0.029802
9.3301		32.0249	17.7747	-0.185966	0.733733	5.95027	-3.8023	-5.26345	76.7981	-4.39554	-0.00459	-0.256	0.029445
9.33677		31.9194	17.7525	-0.182688	0.746846	6.35153	-3.77083	-5.26178	76.3319	-4.39936	-0.00399	-0.25761	0.029147
9.34343		31.8155	17.7299	-0.179291	0.760317	6.77443	-3.73864	-5.26041	75.8635	-4.40329	-0.00334	-0.25928	0.028789
9.3501		31.7132	17.7069	-0.175834	0.774086	7.21997	-3.70568	-5.25922	75.3928	-4.40741	-0.0028	-0.26095	0.028372
9.35677		31.6126	17.6834	-0.172436	0.788212	7.68942	-3.672	-5.25826	74.9196	-4.41176	-0.00226	-0.26262	0.027955
9.36343		31.5135	17.6595	-0.169039	0.802636	8.18384	-3.63755	-5.25755	74.4436	-4.41641	-0.00179	-0.26429	0.027418
9.3701		31.4161	17.6349	-0.165701	0.817418	8.70442	-3.60227	-5.25695	73.9647	-4.42135	-0.00137	-0.2659	0.026941
9.37677		31.3202	17.6098	-0.162423	0.832498	9.25231	-3.56632	-5.25659	73.4825	-4.4266	-0.00107	-0.26757	0.026345
9.38343		31.2257	17.5839	-0.159264	0.847936	9.82857	-3.52955	-5.25635	72.997	-4.43214	-0.00077	-0.26917	0.025749
9.3901		31.1328	17.5574	-0.156224	0.863791	10.4343	-3.49212	-5.25624	72.5081	-4.4381	-0.00054	-0.27084	0.025213
9.39677		31.0413	17.53	-0.153363	0.880122	11.0707	-3.45391	-5.25635	72.0157	-4.4443	-0.00024	-0.27257	0.024557
9.40343		30.9511	17.5019	-0.150621	0.896871	11.7387	-3.41505	-5.25659	71.5197	-4.45086	5.96e-05	-0.2743	0.023901
9.4101		30.8621	17.4729	-0.147998	0.914216	12.4393	-3.37547	-5.25707	71.0202	-4.45777	0.000358	-0.27615	0.023246
9.41677		30.7743	17.4431	-0.145435	0.932097	13.1732	-3.33524	-5.25779	70.5171	-4.46492	0.000775	-0.278	0.022471
9.42343		30.6877	17.4124	-0.143051	0.950694	13.9414	-3.29435	-5.25868	70.0104	-4.47237	0.001252	-0.2799	0.021636
9.4301		30.602	17.3808	-0.140727	0.969887	14.7444	-3.25274	-5.25987	69.5002	-4.48012	0.001788	-0.28187	0.020802
9.43677		30.5175	17.3482	-0.138462	0.989854	15.5827	-3.21048	-5.2613	68.9864	-4.48811	0.002503	-0.28378	0.019848
9.44343		30.4338	17.3144	-0.136316	1.01048	16.4568	-3.16751	-5.26297	68.4693	-4.4964	0.003219	-0.28569	0.018895
9.4501		30.3511	17.2797	-0.134289	1.03194	17.3668	-3.12388	-5.26482	67.9488	-4.50492	0.004053	-0.28753	0.017941
9.45677		30.2693	17.2438	-0.132382	1.05411	18.3129	-3.07953	-5.2669	67.4251	-4.51374	0.005007	-0.28944	0.017047
9.46343		30.1884	17.2068	-0.130653	1.07706	19.2949	-3.03453	-5.26923	66.8985	-4.52286	0.00602	-0.29135	0.016212
9.4701		30.1082	17.1686	-0.129044	1.1009	20.3128	-2.98882	-5.27167	66.3691	-4.53228	0.007272	-0.29331	0.015557
9.47677		30.0287	17.1292	-0.127614	1.12551	21.366	-2.94244	-5.2743	65.8373	-4.54199	0.008643	-0.29534	0.01502
9.48343		29.9497	17.0888	-0.126302	1.15097	22.4541	-2.89536	-5.2771	65.3032	-4.55201	0.010312	-0.29743	0.014722
9.4901		29.8713	17.0472	-0.12517	1.17743	23.5765	-2.84755	-5.28008	64.7674	-4.56232	0.012159	-0.29969	0.014663
9.49677		29.7931	17.0047	-0.124156	1.20479	24.7322	-2.79903	-5.2833	64.23	-4.57287	0.014365	-0.30196	0.014842
9.50343		29.7152	16.9611	-0.123262	1.23328	25.9203	-2.74974	-5.28663	63.6914	-4.58366	0.016928	-0.30434	0.015318
9.5101		29.6373	16.9166	-0.122428	1.26284	27.1395	-2.69967	-5.29021	63.1521	-4.59462	0.020027	-0.30679	0.016093
9.51677		29.5596	16.8712	-0.121713	1.29372	28.3883	-2.64889	-5.29402	62.6122	-4.60571	0.023603	-0.30923	0.017107
9.52343		29.4818	16.8248	-0.120997	1.32585	29.6653	-2.59727	-5.29808	62.0723	-4.61692	0.027895	-0.31167	0.018418
9.5301		29.4038	16.7776	-0.120342	1.35934	30.9686	-2.54488	-5.30237	61.5327	-4.62818	0.032961	-0.31412	0.020027
9.53677		29.3257	16.7295	-0.119746	1.39433	32.2964	-2.49165	-5.30678	60.9939	-4.63945	0.038981	-0.3165	0.021935
9.54343		29.2474	16.6806	-0.11915	1.43075	33.6463	-2.43771	-5.31131	60.4562	-4.65071	0.046074	-0.31883	0.024199
9.5501		29.1687	16.6308	-0.118673	1.46866	35.0165	-2.38299	-5.31602	59.9203	-4.66204	0.054419	-0.32115	0.026822
9.55677		29.0897	16.5801	-0.118196	1.50812	36.4044	-2.32762	-5.32073	59.3865	-4.6733	0.064015	-0.32341	0.029862
9.56343		29.0102	16.5287	-0.117719	1.54907	37.8078	-2.27153	-5.32556	58.8555	-4.68457	0.075042	-0.32562	0.033438
9.5701		28.9301	16.4766	-0.117362	1.59156	39.224	-2.21485	-5.33038	58.3278	-4.69589	0.087559	-0.32789	0.037551
9.57677		28.8493	16.4238	-0.116944	1.63573	40.6507	-2.15757	-5.33527	57.804	-4.70716	0.101566	-0.33009	0.042319
9.58343		28.7676	16.3705	-0.116587	1.68151	42.0851	-2.09969	-5.34028	57.2846	-4.71842	0.117064	-0.33236	0.047684
9.5901		28.6851	16.3166	-0.116289	1.72907	43.5248	-2.04128	-5.34534	56.7702	-4.72963	0.134051	-0.33456	0.053704
9.59677		28.6015	16.2622	-0.115931	1.77848	44.9669	-1.98233	-5.35059	56.2613	-4.74083	0.152588	-0.33683	0.06038
9.60343		28.5168	16.2074	-0.115633	1.82992	46.4089	-1.92291	-5.35601	55.7583	-4.75198	0.172555	-0.33903	0.067711
9.6101		28.4309	16.152	-0.115395	1.88345	47.848	-1.86294	-5.36162	55.2616	-4.76307	0.194013	-0.34124	0.075638
9.61677		28.3439	16.0962	-0.115216	1.93918	49.2814	-1.80256	-5.36746	54.7716	-4.77403	0.216842	-0.34338	0.084102
9.62343		28.2556	16.0398	-0.115156	1.99729	50.7063	-1.74177	-5.37342	54.2887	-4.785	0.241041	-0.34547	0.093102
9.6301		28.166	15.9829	-0.115156	2.05791	52.12	-1.68055	-5.37956	53.813	-4.79579	0.266552	-0.3475	0.10258
9.63677		28.0751	15.9254	-0.115335	2.12109	53.5197	-1.61898	-5.38576	53.345	-4.80658	0.293255	-0.34952	0.112474
9.64343		27.983	15.8674	-0.115633	2.18695	54.9029	-1.55705	-5.39207	52.8848	-4.81719	0.32109	-0.35149	0.122666
9.6501		27.8895	15.8088	-0.115991	2.25562	56.2668	-1.49488	-5.39833	52.4328	-4.82774	0.349879	-0.3534	0.133276
9.65677		27.7948	15.7497	-0.116467	2.32726	57.6092	-1.43242	-5.40465	51.989	-4.83811	0.379384	-0.35536	0.144064
9.66343		27.6987	15.69	-0.116944	2.40195	58.9278	-1.36971	-5.41085	51.5537	-4.84836	0.409544	-0.35733	0.155032
9.6701		27.6013	15.6299	-0.11754	2.47985	60.2204	-1.30677	-5.41699	51.127	-4.85837	0.440121	-0.35942	0.166178
9.67677		27.5025	15.5694	-0.118077	2.56109	61.4851	-1.24365	-5.42307	50.7089	-4.86827	0.470877	-0.36156	0.177264
9.68343		27.4025	15.5086	-0.118613	2.64585	62.72	-1.18035	-5.42903	50.2996	-4.87792	0.501573	-0.36383	0.188351
9.6901		27.3012	15.4474	-0.11915	2.73424	63.9235	-1.11693	-5.43499	49.8989	-4.88734	0.532091	-0.36609	0.199258
9.69677		27.1987	15.3859	-0.119627	2.82651	65.0941	-1.05333	-5.44083	49.5069	-4.89658	0.562191	-0.36848	0.209987
9.70343		27.0951	15.3241	-0.120103	2.92283	66.2301	-0.98968	-5.44667	49.1234	-4.90558	0.591695	-0.37086	0.220418
9.7101		26.9905	15.2621	-0.12058	3.02345	67.3302	-0.9259	-5.45245	48.7484	-4.91446	0.620484	-0.37318	0.230491
9.71677		26.8849	15.2	-0.121117	3.12853	68.3931	-0.86206	-5.45824	48.3819	-4.92316	0.648379	-0.37551	0.240207
9.72343		26.7786	15.1378	-0.121653	3.23826	69.4174	-0.79823	-5.46402	48.0235	-4.93175	0.675261	-0.37766	0.249445
9.7301		26.6715	15.0754	-0.122249	3.353	70.4019	-0.73439	-5.46974	47.6733	-4.94021	0.700951	-0.37968	0.258207
9.73677		26.5637	15.013	-0.122964	3.47286	71.3457	-0.67061	-5.47546	47.3313	-4.94856	0.725448	-0.38159	0.266492
9.74343		26.4553	14.9506	-0.12368	3.59815	72.2477	-0.60689	-5.48118	46.9973	-4.95678	0.748634	-0.38332	0.274301
9.7501		26.3463	14.888	-0.124514	3.7291	73.1074	-0.54324	-5.48685	46.6711	-4.96489	0.77045	-0.38493	0.281632
9.75677		26.2368	14.8254	-0.125468	3.86596	73.9241	-0.47976	-5.49239	46.3527	-4.97288	0.790834	-0.38648	0.288367
9.76343		26.1267	14.7628	-0.126481	4.00901	74.6974	-0.4164	-5.49781	46.042	-4.98074	0.809789	-0.38797	0.294685
9.7701		26.0161	14.7001	-0.127614	4.1585	75.4271	-0.35322	-5.50318	45.7385	-4.98843	0.827372	-0.3894	0.300467
9.77677		25.9049	14.6373	-0.128746	4.31466	76.113	-0.29016	-5.50836	45.4422	-4.996	0.843585	-0.39077	0.305831
9.78343		25.7933	14.5744	-0.129938	4.47792	76.7555	-0.22733	-5.51343	45.1528	-5.00339	0.858366	-0.39214	0.310779
9.7901		25.6813	14.5116	-0.13113	4.64845	77.3545	-0.16463	-5.51832	44.87	-5.01055	0.871778	-0.39351	0.315309
9.79677		25.5689	14.4488	-0.132322	4.82661	77.9105	-0.1021	-5.52309	44.5934	-5.01758	0.883937	-0.39482	0.319481
9.80343		25.4561	14.386	-0.133455	5.01269	78.4239	-0.0397	-5.52768	44.323	-5.02437	0.894845	-0.39613	0.323296
9.8101		25.3431	14.3233	-0.134587	5.207	78.8953	0.022471	-5.53209	44.0584	-5.03099	0.90462	-0.39738	0.326812
9.81677		25.2298	14.2608	-0.135601	5.40978	79.3251	0.08446	-5.53632	43.7994	-5.03743	0.913262	-0.39858	0.329912
9.82343		25.1163	14.1984	-0.136554	5.62131	79.7141	0.14627	-5.54037	43.5458	-5.04369	0.920892	-0.39971	0.332713
9.8301		25.0025	14.1363	-0.137448	5.84185	80.0628	0.207841	-5.54425	43.2974	-5.04977	0.927567	-0.40078	0.335217
9.83677		24.8886	14.0743	-0.138283	6.07169	80.372	0.269175	-5.54794	43.0542	-5.05573	0.933349	-0.40185	0.337303
9.84343		24.7746	14.0126	-0.139058	6.31112	80.6422	0.330329	-5.55152	42.8159	-5.06157	0.938296	-0.40293	0.339031
9.8501		24.6603	13.9511	-0.139832	6.56027	80.8742	0.391185	-5.55491	42.5823	-5.06735	0.942528	-0.40394	0.340402
9.85677		24.5459	13.8899	-0.140607	6.81955	81.0685	0.451744	-5.55825	42.3534	-5.07301	0.946105	-0.40495	0.341415
9.86343		24.4315	13.8289	-0.141382	7.08908	81.2259	0.512123	-5.56141	42.1287	-5.07855	0.949025	-0.40591	0.342131
9.8701		24.3169	13.7681	-0.142217	7.36916	81.3469	0.572145	-5.56445	41.9082	-5.08392	0.95129	-0.40686	0.342548
9.87677		24.2025	13.7076	-0.142992	7.65997	81.4325	0.631988	-5.56737	41.6914	-5.0891	0.952959	-0.40776	0.342846
9.88343		24.0881	13.6473	-0.143886	7.96175	81.4833	0.691473	-5.57023	41.4783	-5.09417	0.954032	-0.40859	0.342906
9.8901		23.9739	13.5874	-0.14472	8.27467	81.5004	0.750721	-5.57297	41.2684	-5.099	0.954509	-0.40942	0.342906
9.89677		23.8599	13.5278	-0.145674	8.59892	81.4847	0.80961	-5.5756	41.0616	-5.10365	0.954509	-0.41026	0.342846
9.90343		23.7462	13.4686	-0.146687	8.93468	81.4373	0.868261	-5.57816	40.8576	-5.10812	0.953972	-0.41097	0.342667
9.9101		23.6327	13.4098	-0.1477	9.28211	81.3594	0.926554	-5.5806	40.6562	-5.11241	0.953019	-0.41175	0.342548
9.91677		23.5195	13.3514	-0.148773	9.64123	81.2523	0.98455	-5.58299	40.4574	-5.11658	0.951648	-0.4124	0.342369
9.92343		23.4064	13.2935	-0.149846	10.0123	81.1171	1.04219	-5.58531	40.2609	-5.12069	0.949919	-0.41306	0.34219
9.9301		23.2936	13.236	-0.150919	10.3952	80.955	1.09953	-5.58752	40.0666	-5.12469	0.948012	-0.41366	0.342011
9.93677		23.181	13.179	-0.152051	10.7902	80.767	1.15651	-5.58972	39.8744	-5.12868	0.945866	-0.41413	0.341773
9.94343		23.0685	13.1224	-0.153124	11.1971	80.5543	1.21319	-5.59181	39.6841	-5.13268	0.943661	-0.41449	0.341475
9.9501		22.9562	13.0663	-0.154257	11.6161	80.3178	1.26958	-5.59384	39.4955	-5.13661	0.941396	-0.41479	0.341117
9.95677		22.8441	13.0106	-0.15533	12.0469	80.0585	1.32561	-5.59574	39.3085	-5.14048	0.939071	-0.41503	0.3407
9.96343		22.7324	12.9554	-0.156403	12.4896	79.7774	1.38134	-5.59759	39.123	-5.14436	0.936866	-0.41521	0.340164
9.9701		22.621	12.9005	-0.157416	12.944	79.4752	1.43665	-5.59932	38.9388	-5.14817	0.934601	-0.41533	0.339568
9.97677		22.51	12.846	-0.15837	13.41	79.153	1.49161	-5.60093	38.7557	-5.15193	0.932395	-0.4155	0.338852
9.98343		22.3996	12.7918	-0.159264	13.8873	78.8116	1.54614	-5.60248	38.5736	-5.15556	0.93013	-0.41574	0.337958
9.9901		22.2897	12.738	-0.160098	14.3756	78.4522	1.60021	-5.60397	38.3925	-5.15914	0.927866	-0.41604	0.337005
9.99677		22.1804	12.6845	-0.160873	14.8746	78.0755	1.65385	-5.60534	38.2125	-5.1626	0.925422	-0.41646	0.335872
10.0034		22.0718	12.6314	-0.161529	15.3841	77.6826	1.70702	-5.60665	38.0335	-5.16605	0.922799	-0.41699	0.33462
10.0101		21.964	12.5785	-0.162125	15.9037	77.2744	1.75977	-5.60784	37.8556	-5.16945	0.919938	-0.41759	0.33325
10.0168		21.8568	12.5261	-0.162721	16.4331	76.8519	1.81204	-5.60892	37.679	-5.17279	0.916719	-0.41825	0.331759
10.0234		21.7505	12.4739	-0.163257	16.9719	76.416	1.8639	-5.60987	37.5035	-5.17613	0.913143	-0.41884	0.33021
10.0301		21.645	12.4221	-0.163853	17.5198	75.9676	1.91539	-5.61076	37.3293	-5.17946	0.90909	-0.4195	0.328481
10.0368		21.5402	12.3707	-0.164509	18.0762	75.5076	1.9666	-5.61148	37.1564	-5.18268	0.9045	-0.42003	0.326633
10.0434		21.4363	12.3196	-0.165224	18.6408	75.0369	2.0175	-5.61213	36.9847	-5.1859	0.899315	-0.42045	0.324607
10.0501		21.3331	12.2688	-0.166059	19.213	74.5565	2.06816	-5.61261	36.8142	-5.18894	0.893474	-0.42081	0.322342
10.0568		21.2308	12.2184	-0.166953	19.7923	74.0671	2.11865	-5.61315	36.6448	-5.19186	0.886977	-0.42105	0.319779
10.0634		21.1292	12.1682	-0.167906	20.3782	73.5698	2.16895	-5.61357	36.4762	-5.19466	0.879645	-0.42123	0.316918
10.0701		21.0284	12.1184	-0.16892	20.97	73.0653	2.21902	-5.61404	36.3083	-5.19717	0.871599	-0.42135	0.313699
10.0768		20.9285	12.0689	-0.169873	21.5673	72.5546	2.26897	-5.61452	36.141	-5.19943	0.862718	-0.42146	0.310123
10.0834		20.8295	12.0197	-0.170708	22.1694	72.0386	2.31868	-5.61506	35.9742	-5.2014	0.853002	-0.42164	0.306189
10.0901		20.7313	11.9708	-0.171483	22.7755	71.5179	2.36815	-5.61571	35.8078	-5.20313	0.842452	-0.42182	0.301838
10.0968		20.6341	11.9223	-0.172079	23.385	70.9932	2.41744	-5.61637	35.6417	-5.20462	0.831068	-0.42206	0.29707
10.1034		20.5377	11.8741	-0.172496	23.9973	70.4653	2.46644	-5.61708	35.4761	-5.20593	0.818908	-0.42236	0.291944
10.1101		20.4422	11.8265	-0.172734	24.6117	69.9346	2.5152	-5.61792	35.3109	-5.20706	0.805974	-0.42278	0.2864
10.1168		20.3475	11.7791	-0.172853	25.2275	69.4016	2.56365	-5.61875	35.1465	-5.20813	0.792265	-0.42319	0.280499
10.1234		20.2537	11.7322	-0.172973	25.8442	68.8668	2.61182	-5.61965	34.9828	-5.20909	0.777841	-0.42361	0.274241
10.1301		20.1606	11.6857	-0.173032	26.4609	68.3305	2.65974	-5.6206	34.8201	-5.20998	0.76282	-0.42403	0.267625
10.1368		20.0684	11.6394	-0.173092	27.077	67.7933	2.70748	-5.62155	34.6587	-5.21094	0.747204	-0.42439	0.260651
10.1434		19.977	11.5935	-0.173271	27.6918	67.2554	2.75499	-5.62257	34.4985	-5.21183	0.730991	-0.42468	0.253439
10.1501		19.8865	11.5478	-0.173509	28.3048	66.7173	2.80243	-5.62358	34.3397	-5.21278	0.714302	-0.42486	0.245929
10.1568		19.797	11.5023	-0.173926	28.915	66.1793	2.8497	-5.62459	34.1824	-5.21374	0.697196	-0.42492	0.23818
10.1634		19.7085	11.4568	-0.174403	29.522	65.6419	2.8969	-5.62555	34.0266	-5.21469	0.679731	-0.42486	0.230253
10.1701		19.6212	11.4114	-0.175059	30.125	65.1054	2.94405	-5.62656	33.8723	-5.21559	0.66185	-0.42474	0.222266
10.1768		19.5351	11.3659	-0.175714	30.7233	64.5703	2.99114	-5.62751	33.7194	-5.21648	0.64373	-0.42462	0.214159
10.1834		19.4503	11.3204	-0.17643	31.3163	64.0368	3.03817	-5.62847	33.5678	-5.21737	0.625372	-0.42444	0.205994
10.1901		19.3667	11.2748	-0.177145	31.9034	63.5054	3.08508	-5.62942	33.4175	-5.21821	0.606894	-0.42433	0.197828
10.1968		19.2845	11.2292	-0.17786	32.4839	62.9761	3.13187	-5.63031	33.2684	-5.21898	0.588298	-0.42421	0.189781
10.2034		19.2036	11.1836	-0.178516	33.0572	62.4494	3.17854	-5.63121	33.1204	-5.2197	0.56982	-0.42415	0.181794
10.2101		19.124	11.138	-0.179052	33.6227	61.9253	3.22503	-5.6321	32.9735	-5.22041	0.551403	-0.42415	0.173926
10.2168		19.0457	11.0926	-0.179529	34.1799	61.404	3.27146	-5.633	32.8277	-5.22107	0.533283	-0.42415	0.166297
10.2234		18.9686	11.0473	-0.179946	34.7282	60.8858	3.31771	-5.63389	32.683	-5.22166	0.515401	-0.42421	0.158906
10.2301		18.8928	11.0022	-0.180185	35.2671	60.3707	3.36385	-5.63478	32.5394	-5.22232	0.497878	-0.42421	0.151813
10.2368		18.8182	10.9574	-0.180364	35.7961	59.8589	3.40998	-5.63574	32.3969	-5.22298	0.480771	-0.42421	0.145078
10.2434		18.7448	10.9129	-0.180423	36.3147	59.3506	3.45606	-5.63675	32.2557	-5.22363	0.464082	-0.42415	0.138581
10.2501		18.6728	10.8687	-0.180423	36.8227	58.8459	3.50213	-5.63794	32.1156	-5.22429	0.44781	-0.42403	0.132501
10.2568		18.602	10.8247	-0.180364	37.3194	58.3449	3.54826	-5.6392	31.977	-5.225	0.432014	-0.42385	0.126779
10.2634		18.5325	10.781	-0.180244	37.8046	57.8478	3.59452	-5.64069	31.8398	-5.22572	0.416636	-0.42367	0.121295
10.2701		18.4641	10.7377	-0.180185	38.2779	57.3547	3.64089	-5.64229	31.704	-5.22643	0.401676	-0.42343	0.116169
10.2768		18.3968	10.6945	-0.180185	38.739	56.8656	3.68738	-5.64402	31.5699	-5.22715	0.387192	-0.42313	0.111341
10.2834		18.3306	10.6515	-0.180244	39.1876	56.3807	3.73405	-5.64593	31.4374	-5.22792	0.373006	-0.42284	0.106752
10.2901		18.2653	10.6086	-0.180423	39.6233	55.9	3.7809	-5.64802	31.3066	-5.2287	0.359297	-0.42242	0.10246
10.2968		18.2008	10.5658	-0.180662	40.0461	55.4236	3.82787	-5.65016	31.1774	-5.22947	0.345886	-0.422	0.098467
10.3034		18.137	10.5231	-0.18096	40.4556	54.9515	3.87496	-5.65243	31.05	-5.23025	0.332832	-0.42152	0.094712
10.3101		18.074	10.4805	-0.181317	40.8519	54.4838	3.92222	-5.65487	30.9241	-5.23114	0.320077	-0.42099	0.091255
10.3168		18.0115	10.4379	-0.181615	41.2346	54.0205	3.96961	-5.65737	30.7999	-5.2321	0.30756	-0.42039	0.088036
10.3234		17.9496	10.3954	-0.181794	41.6036	53.5616	4.01712	-5.66	30.6771	-5.23305	0.295281	-0.41974	0.084996
10.3301		17.8884	10.353	-0.181735	41.9589	53.1074	4.06474	-5.66274	30.5558	-5.23418	0.283182	-0.41914	0.082135
10.3368		17.8276	10.3106	-0.181496	42.3005	52.658	4.11248	-5.66548	30.4359	-5.23537	0.27132	-0.41854	0.079513
10.3434		17.7675	10.2684	-0.18096	42.6282	52.2133	4.16035	-5.66834	30.3172	-5.23663	0.259578	-0.41801	0.07695
10.3501		17.7081	10.2263	-0.180244	42.9421	51.7735	4.20845	-5.6712	30.1996	-5.23806	0.247955	-0.41759	0.074506
10.3568		17.6492	10.1844	-0.17935	43.2422	51.3389	4.25667	-5.67406	30.0832	-5.23955	0.236511	-0.41723	0.072122
10.3634		17.5909	10.1427	-0.178337	43.5284	50.9093	4.30512	-5.67693	29.968	-5.2411	0.225127	-0.41699	0.069857
10.3701		17.5332	10.1014	-0.177324	43.801	50.4849	4.35382	-5.67979	29.8537	-5.24276	0.213921	-0.41682	0.067651
10.3768		17.4761	10.0602	-0.176251	44.0599	50.0657	4.40276	-5.68265	29.7405	-5.24455	0.202894	-0.4167	0.065625
10.3834		17.4196	10.0193	-0.175357	44.3051	49.6519	4.45199	-5.68551	29.6284	-5.24646	0.191987	-0.41664	0.063658
10.3901		17.3636	9.97865	-0.174582	44.5369	49.2432	4.50152	-5.68837	29.5174	-5.24843	0.181377	-0.41652	0.06187
10.3968		17.308	9.9383	-0.174046	44.7553	48.8399	4.55141	-5.69135	29.4073	-5.25051	0.171006	-0.4164	0.060081
10.4034		17.253	9.89813	-0.173688	44.9606	48.4418	4.60172	-5.69445	29.2984	-5.25266	0.160873	-0.41622	0.058413
10.4101		17.1985	9.85825	-0.173569	45.1527	48.0489	4.65238	-5.69767	29.1907	-5.25492	0.151098	-0.41598	0.056684
10.4168		17.1445	9.81867	-0.173569	45.3318	47.6613	4.70346	-5.70095	29.084	-5.25725	0.14168	-0.4158	0.054955
10.4234		17.091	9.77933	-0.173748	45.4982	47.279	4.75502	-5.7044	28.9786	-5.25963	0.13262	-0.4155	0.053048
10.4301		17.0379	9.74029	-0.174046	45.6519	46.9021	4.80706	-5.70786	28.8745	-5.26208	0.123918	-0.41527	0.051022
10.4368		16.9853	9.70161	-0.174344	45.7933	46.5307	4.85951	-5.71144	28.7716	-5.26452	0.115514	-0.41497	0.048697
10.4434		16.9331	9.66322	-0.174701	45.9225	46.1648	4.91238	-5.71501	28.67	-5.26696	0.107408	-0.41467	0.046194
10.4501		16.8814	9.62514	-0.175059	46.0397	45.8046	4.96572	-5.71865	28.5698	-5.26941	0.099659	-0.41431	0.043452
10.4568		16.8302	9.58735	-0.175357	46.1453	45.4501	5.01949	-5.72234	28.4709	-5.27179	0.092149	-0.41395	0.040531
10.4634		16.7794	9.5498	-0.175655	46.2394	45.1015	5.07367	-5.72604	28.3734	-5.27424	0.084877	-0.41348	0.037432
10.4701		16.7292	9.51254	-0.175893	46.3224	44.7588	5.12821	-5.72973	28.2773	-5.27674	0.077844	-0.413	0.034273
10.4768		16.6795	9.47541	-0.176072	46.3946	44.422	5.18316	-5.73349	28.1825	-5.27918	0.071049	-0.41252	0.031114
10.4834		16.6304	9.43851	-0.176191	46.4563	44.0912	5.23853	-5.7373	28.0891	-5.28169	0.064492	-0.41199	0.027895
10.4901		16.5819	9.40174	-0.176311	46.5077	43.7663	5.29432	-5.74112	27.9969	-5.28419	0.058115	-0.41145	0.024736
10.4968		16.534	9.36526	-0.176311	46.5491	43.4473	5.35053	-5.74499	27.906	-5.28675	0.051856	-0.41097	0.021696
10.5034		16.4866	9.32902	-0.176251	46.581	43.1342	5.40721	-5.74875	27.8163	-5.28932	0.045776	-0.41056	0.018775
10.5101		16.4398	9.29308	-0.176132	46.6033	42.827	5.46432	-5.7525	27.7278	-5.29194	0.039756	-0.4102	0.015974
10.5168		16.3935	9.2575	-0.175953	46.6164	42.5254	5.52195	-5.75614	27.6403	-5.29462	0.033855	-0.40996	0.013292
10.5234		16.3476	9.22233	-0.175714	46.6207	42.2296	5.58013	-5.75966	27.554	-5.2973	0.028074	-0.40978	0.010729
10.5301		16.3021	9.18752	-0.175416	46.6163	41.9393	5.6389	-5.76311	27.4685	-5.29999	0.022292	-0.4096	0.008166
10.5368		16.257	9.15319	-0.175118	46.6034	41.6545	5.69826	-5.76651	27.3839	-5.30267	0.01657	-0.40942	0.005662
10.5434		16.2122	9.11927	-0.174761	46.5823	41.3752	5.75823	-5.76997	27.3	-5.30541	0.010848	-0.40925	0.003159
10.5501		16.1678	9.08577	-0.174463	46.5533	41.1011	5.81878	-5.77343	27.2167	-5.30815	0.005186	-0.40901	0.000596
10.5568		16.1237	9.05269	-0.174224	46.5167	40.8322	5.88	-5.777	27.1338	-5.31095	-0.00042	-0.40865	-0.00203
10.5634		16.08	9.02003	-0.174046	46.4726	40.5684	5.94187	-5.7807	27.0513	-5.31381	-0.00602	-0.40823	-0.00477
10.5701		16.0366	8.98767	-0.173926	46.4214	40.3096	6.00421	-5.78463	26.969	-5.31667	-0.01168	-0.40776	-0.00763
10.5768		15.9937	8.95566	-0.173807	46.3633	40.0558	6.06722	-5.78862	26.8869	-5.31965	-0.01734	-0.40722	-0.01055
10.5834		15.9512	8.92401	-0.173748	46.2986	39.8068	6.1307	-5.7928	26.8049	-5.32264	-0.02307	-0.40662	-0.01353
10.5901		15.9091	8.89266	-0.173688	46.2276	39.5626	6.19465	-5.79703	26.723	-5.32562	-0.02891	-0.40603	-0.01657
10.5968		15.8674	8.86154	-0.173569	46.1504	39.3231	6.25908	-5.80132	26.6412	-5.3286	-0.03487	-0.40543	-0.01955
10.6034		15.8261	8.83079	-0.17345	46.0675	39.0882	6.32393	-5.80555	26.5595	-5.33158	-0.04089	-0.40489	-0.02253
10.6101		15.7851	8.80027	-0.173271	45.9788	38.8578	6.38932	-5.80972	26.478	-5.3345	-0.04709	-0.40442	-0.02539
10.6168		15.7445	8.76999	-0.172973	45.8849	38.6317	6.45512	-5.81384	26.3966	-5.3373	-0.05329	-0.404	-0.02819
10.6234		15.7042	8.73995	-0.172675	45.7858	38.4098	6.52146	-5.81783	26.3154	-5.3401	-0.0596	-0.40358	-0.03082
10.6301		15.6641	8.71015	-0.172257	45.6817	38.192	6.58828	-5.8217	26.2344	-5.34284	-0.06592	-0.40317	-0.03338
10.6368		15.6243	8.68052	-0.17184	45.5729	37.9782	6.65557	-5.82558	26.1537	-5.34552	-0.0723	-0.40287	-0.03582
10.6434		15.5848	8.65114	-0.171304	45.4596	37.768	6.72346	-5.82939	26.0732	-5.34821	-0.07856	-0.40257	-0.03815
10.6501		15.5457	8.62193	-0.170827	45.3418	37.5614	6.79183	-5.83309	25.9932	-5.35095	-0.08488	-0.40233	-0.04041
10.6568		15.5067	8.59296	-0.170231	45.2199	37.3582	6.86073	-5.83678	25.9135	-5.35375	-0.09114	-0.40215	-0.04268
10.6634		15.4682	8.56411	-0.169694	45.094	37.1581	6.93005	-5.84042	25.8343	-5.35661	-0.09733	-0.40203	-0.04482
10.6701		15.4299	8.5355	-0.169098	44.9643	36.9611	6.99991	-5.84394	25.7555	-5.35947	-0.10359	-0.40197	-0.04691
10.6768		15.3918	8.50707	-0.168443	44.831	36.767	7.07012	-5.84739	25.6773	-5.36245	-0.10991	-0.40191	-0.049
10.6834		15.354	8.47882	-0.167787	44.6942	36.5756	7.14076	-5.85073	25.5995	-5.36549	-0.11623	-0.40191	-0.05102
10.6901		15.3164	8.45075	-0.167072	44.5543	36.3867	7.2118	-5.85395	25.5222	-5.36853	-0.12261	-0.40191	-0.05305
10.6968		15.279	8.42279	-0.166297	44.4113	36.2003	7.28321	-5.85705	25.4455	-5.37157	-0.12904	-0.40191	-0.05496
10.7034		15.2419	8.39496	-0.165462	44.2654	36.0163	7.35503	-5.86009	25.3692	-5.37461	-0.13548	-0.40179	-0.05686
10.7101		15.2049	8.3673	-0.164509	44.1169	35.8344	7.42727	-5.86301	25.2934	-5.37753	-0.14186	-0.40162	-0.05871
10.7168		15.1679	8.33976	-0.163436	43.9657	35.6548	7.49993	-5.86593	25.2181	-5.38039	-0.14818	-0.40138	-0.06044
10.7234		15.1312	8.31234	-0.162184	43.8121	35.4772	7.57307	-5.86891	25.1433	-5.38319	-0.15438	-0.40108	-0.06217
10.7301		15.0946	8.28511	-0.160813	43.6562	35.3017	7.64656	-5.87189	25.0691	-5.38588	-0.1604	-0.40078	-0.06378
10.7368		15.0582	8.25799	-0.159323	43.4982	35.1281	7.72053	-5.87499	24.9953	-5.38856	-0.16618	-0.40042	-0.06533
10.7434		15.0219	8.2311	-0.157714	43.338	34.9563	7.79486	-5.87821	24.9219	-5.39112	-0.17178	-0.40007	-0.06682
10.7501		14.9858	8.20434	-0.156045	43.1759	34.7862	7.86948	-5.88149	24.8492	-5.39362	-0.1772	-0.39971	-0.06825
10.7568		14.9499	8.17782	-0.154316	43.0118	34.6179	7.94447	-5.88483	24.777	-5.39613	-0.18251	-0.39941	-0.06956
10.7634		14.9142	8.15147	-0.152588	42.8461	34.4511	8.01975	-5.88828	24.7055	-5.39857	-0.18764	-0.39911	-0.07081
10.7701		14.8786	8.12536	-0.150859	42.6788	34.2858	8.09526	-5.89174	24.6344	-5.40096	-0.1927	-0.39893	-0.07206
10.7768		14.8432	8.0995	-0.14919	42.51	34.1218	8.17102	-5.89514	24.5638	-5.40334	-0.19771	-0.3987	-0.07319
10.7834		14.8081	8.07381	-0.1477	42.3399	33.9592	8.24702	-5.89848	24.4939	-5.40572	-0.20266	-0.39852	-0.07427
10.7901		14.773	8.04842	-0.14627	42.1685	33.7976	8.32325	-5.90175	24.4244	-5.40805	-0.2076	-0.39828	-0.07534
10.7968		14.7382	8.02326	-0.145018	41.996	33.6372	8.39973	-5.90491	24.3555	-5.41037	-0.21249	-0.39798	-0.07635
10.8034		14.7035	7.99829	-0.143826	41.8226	33.4778	8.47644	-5.90795	24.2871	-5.41258	-0.21738	-0.39768	-0.07737
10.8101		14.6691	7.97367	-0.142694	41.6481	33.3194	8.55339	-5.91081	24.2192	-5.41478	-0.22209	-0.39732	-0.07826
10.8168		14.6347	7.94929	-0.14168	41.473	33.1619	8.63051	-5.9135	24.1517	-5.41693	-0.22662	-0.39703	-0.07921
10.8234		14.6005	7.92521	-0.140727	41.2971	33.0054	8.70782	-5.91606	24.0846	-5.41902	-0.23097	-0.39661	-0.08005
10.8301		14.5663	7.90143	-0.139773	41.1205	32.8497	8.78531	-5.91856	24.0179	-5.42104	-0.23514	-0.39631	-0.08088
10.8368		14.5323	7.87789	-0.138819	40.9433	32.6949	8.86285	-5.92089	23.9515	-5.42307	-0.23907	-0.39595	-0.08166
10.8434		14.4982	7.85458	-0.137925	40.7656	32.5409	8.94052	-5.92309	23.8853	-5.42504	-0.24277	-0.39572	-0.08243
10.8501		14.4643	7.83145	-0.136971	40.5874	32.3877	9.01824	-5.92524	23.8194	-5.427	-0.24623	-0.39554	-0.08309
10.8568		14.4304	7.80857	-0.136077	40.4087	32.2353	9.09591	-5.92732	23.7536	-5.42903	-0.24951	-0.39536	-0.08368
10.8634		14.3965	7.78574	-0.135183	40.2296	32.0836	9.17363	-5.92941	23.688	-5.43106	-0.25249	-0.3953	-0.08422
10.8701		14.3628	7.76309	-0.134289	40.0502	31.9325	9.2513	-5.93144	23.6226	-5.43314	-0.25529	-0.39518	-0.08476
10.8768		14.329	7.7405	-0.133514	39.8705	31.7819	9.3289	-5.93346	23.5573	-5.43529	-0.25797	-0.39512	-0.08523
10.8834		14.2953	7.71791	-0.132859	39.6905	31.6318	9.40645	-5.93555	23.4922	-5.43749	-0.26047	-0.395	-0.08565
10.8901		14.2618	7.69538	-0.132203	39.5103	31.4821	9.48387	-5.93764	23.4272	-5.43976	-0.26286	-0.39488	-0.08613
10.8968		14.2285	7.67285	-0.131667	39.33	31.3328	9.56124	-5.93972	23.3625	-5.44202	-0.26506	-0.39464	-0.08655
10.9034		14.1952	7.65026	-0.13113	39.1496	31.1838	9.63843	-5.94187	23.298	-5.44423	-0.26721	-0.39446	-0.08702
10.9101		14.1621	7.62767	-0.130653	38.9691	31.0352	9.71544	-5.94401	23.2338	-5.44643	-0.26923	-0.39417	-0.08744
10.9168		14.1291	7.60502	-0.130177	38.7886	30.887	9.79233	-5.94622	23.1699	-5.44852	-0.27126	-0.39393	-0.08786
10.9234		14.0963	7.58231	-0.12964	38.6081	30.7391	9.86904	-5.94842	23.1063	-5.45055	-0.27323	-0.39363	-0.08827
10.9301		14.0636	7.55954	-0.129104	38.4276	30.5918	9.94557	-5.95063	23.043	-5.45239	-0.27519	-0.39339	-0.08863
10.9368		14.031	7.53677	-0.128567	38.2472	30.4449	10.0219	-5.95278	22.98	-5.45412	-0.27716	-0.39315	-0.08899
10.9434		13.9985	7.51394	-0.127971	38.0668	30.2987	10.098	-5.95498	22.9173	-5.45579	-0.27907	-0.39291	-0.08935
10.9501		13.9661	7.49105	-0.127256	37.8865	30.1532	10.1739	-5.95713	22.8548	-5.4574	-0.28098	-0.39274	-0.08965
10.9568		13.9338	7.4681	-0.126541	37.7063	30.0084	10.2496	-5.95927	22.7926	-5.45901	-0.28276	-0.39256	-0.08994
10.9634		13.9016	7.44522	-0.125766	37.5261	29.8644	10.3249	-5.96142	22.7307	-5.46062	-0.28449	-0.39238	-0.0903
10.9701		13.8694	7.42221	-0.124931	37.3461	29.7213	10.4	-5.96356	22.669	-5.46223	-0.2861	-0.39226	-0.09066
10.9768		13.8373	7.39926	-0.124037	37.1661	29.579	10.4747	-5.96565	22.6075	-5.46384	-0.28759	-0.39208	-0.09108
10.9834		13.8052	7.37625	-0.123084	36.9864	29.4376	10.549	-5.9678	22.5463	-5.46551	-0.28896	-0.39196	-0.09149
10.9901		13.7732	7.35331	-0.12207	36.8068	29.297	10.623	-5.96988	22.4854	-5.46712	-0.29022	-0.3919	-0.09197
10.9968		13.7413	7.3303	-0.121057	36.6275	29.1572	10.6965	-5.97203	22.4249	-5.46879	-0.29147	-0.39184	-0.09245
11.0034		13.7094	7.30735	-0.120044	36.4484	29.0183	10.7695	-5.97411	22.3647	-5.4704	-0.29266	-0.39184	-0.09298
11.0101		13.6775	7.28452	-0.11903	36.2698	28.8801	10.8421	-5.97626	22.3048	-5.47194	-0.29391	-0.3919	-0.09346
11.0168		13.6456	7.26169	-0.118136	36.0916	28.7427	10.9142	-5.97847	22.2453	-5.47349	-0.29516	-0.39202	-0.09394
11.0234		13.6138	7.23904	-0.117362	35.9138	28.606	10.9858	-5.98061	22.186	-5.47498	-0.29647	-0.39208	-0.09435
11.0301		13.5818	7.21645	-0.116706	35.7364	28.4702	11.057	-5.98282	22.127	-5.47647	-0.29778	-0.39214	-0.09465
11.0368		13.5499	7.19404	-0.116229	35.5595	28.3351	11.1275	-5.98496	22.0682	-5.47791	-0.29916	-0.3922	-0.09495
11.0434		13.5178	7.17175	-0.115991	35.383	28.2008	11.1975	-5.98711	22.0096	-5.4794	-0.30059	-0.39226	-0.09507
11.0501		13.4855	7.14964	-0.115931	35.207	28.0674	11.2668	-5.98919	21.9512	-5.48095	-0.3019	-0.3922	-0.09519
11.0568		13.4531	7.12758	-0.115991	35.0314	27.9348	11.3356	-5.99128	21.8929	-5.48249	-0.30321	-0.3922	-0.09525
11.0634		13.4206	7.10565	-0.116169	34.8563	27.8032	11.4037	-5.99325	21.8348	-5.48404	-0.3044	-0.39214	-0.09531
11.0701		13.3879	7.08377	-0.116408	34.6815	27.6724	11.4711	-5.99509	21.7768	-5.48565	-0.30547	-0.39214	-0.09531
11.0768		13.355	7.06196	-0.116706	34.5073	27.5425	11.538	-5.99688	21.719	-5.48726	-0.30655	-0.3922	-0.09543
11.0834		13.322	7.0402	-0.117004	34.3334	27.4135	11.6041	-5.99855	21.6614	-5.48887	-0.30756	-0.39226	-0.09561
11.0901		13.2889	7.01851	-0.117242	34.1601	27.2854	11.6695	-6.00016	21.604	-5.49048	-0.30851	-0.39244	-0.0959
11.0968		13.2557	6.99681	-0.11754	33.9872	27.1582	11.7342	-6.00165	21.5469	-5.49203	-0.30947	-0.39268	-0.09638
11.1034		13.2225	6.97523	-0.117779	33.8149	27.0318	11.7983	-6.00308	21.49	-5.49358	-0.31048	-0.39297	-0.09698
11.1101		13.1891	6.95378	-0.118077	33.643	26.9064	11.8616	-6.00445	21.4335	-5.49507	-0.31149	-0.39333	-0.09769
11.1168		13.1558	6.93244	-0.118494	33.4716	26.7819	11.9243	-6.00576	21.3773	-5.4965	-0.31257	-0.39369	-0.09853
11.1234		13.1224	6.91122	-0.118971	33.3008	26.6584	11.9863	-6.00713	21.3215	-5.49793	-0.31364	-0.39405	-0.09936
11.1301		13.089	6.89018	-0.119627	33.1305	26.5358	12.0475	-6.00845	21.266	-5.49936	-0.31477	-0.39434	-0.10026
11.1368		13.0556	6.86926	-0.120461	32.9606	26.4143	12.1082	-6.00988	21.211	-5.50079	-0.3159	-0.39458	-0.10109
11.1434		13.0221	6.84845	-0.121474	32.7913	26.2937	12.168	-6.01137	21.1565	-5.50228	-0.31704	-0.39476	-0.10192
11.1501		12.9887	6.82777	-0.122666	32.6226	26.1742	12.2273	-6.01298	21.1024	-5.50377	-0.31823	-0.39488	-0.10258
11.1568		12.9553	6.80721	-0.123918	32.4544	26.0557	12.2858	-6.01476	21.0488	-5.50532	-0.31942	-0.39494	-0.10318
11.1634		12.9221	6.7867	-0.125229	32.2869	25.9383	12.3437	-6.01673	20.9957	-5.50693	-0.32061	-0.395	-0.10371
11.1701		12.8889	6.7662	-0.126541	32.12	25.8218	12.4007	-6.01888	20.9431	-5.5086	-0.32187	-0.395	-0.10419
11.1768		12.8559	6.74576	-0.127792	31.9538	25.7064	12.457	-6.02114	20.8911	-5.51033	-0.32318	-0.39506	-0.10461
11.1834		12.8231	6.72531	-0.129044	31.7882	25.5919	12.5124	-6.02353	20.8396	-5.51212	-0.32449	-0.39524	-0.10502
11.1901		12.7904	6.70493	-0.130177	31.6233	25.4783	12.5669	-6.02597	20.7886	-5.51397	-0.32598	-0.39548	-0.1055
11.1968		12.758	6.68454	-0.131309	31.4591	25.3656	12.6206	-6.02841	20.7382	-5.51575	-0.32747	-0.39595	-0.10598
11.2034		12.7256	6.66428	-0.132382	31.2955	25.2538	12.6733	-6.03074	20.6882	-5.51754	-0.32908	-0.39655	-0.10651
11.2101		12.6935	6.64407	-0.133514	31.1326	25.1428	12.7252	-6.03294	20.6388	-5.51933	-0.33069	-0.39726	-0.10705
11.2168		12.6615	6.62398	-0.134706	30.9705	25.0327	12.7761	-6.03503	20.5899	-5.52106	-0.33242	-0.39816	-0.10753
11.2234		12.6297	6.60414	-0.135958	30.8089	24.9234	12.8262	-6.03694	20.5414	-5.52273	-0.33408	-0.39911	-0.10806
11.2301		12.598	6.58441	-0.137329	30.648	24.815	12.8754	-6.03873	20.4932	-5.52434	-0.33581	-0.40013	-0.10848
11.2368		12.5665	6.56497	-0.138819	30.4878	24.7075	12.9238	-6.04045	20.4454	-5.52589	-0.33748	-0.40114	-0.1089
11.2434		12.5353	6.54578	-0.140369	30.3282	24.601	12.9713	-6.04206	20.3977	-5.52738	-0.33909	-0.40203	-0.10926
11.2501		12.5042	6.52677	-0.142038	30.1692	24.4955	13.018	-6.04361	20.3502	-5.52881	-0.34064	-0.40281	-0.10967
11.2568		12.4734	6.50799	-0.143647	30.0108	24.3911	13.0639	-6.04516	20.3027	-5.53024	-0.34213	-0.40346	-0.11009
11.2634		12.4429	6.4894	-0.145316	29.8531	24.2879	13.1089	-6.04671	20.2552	-5.53167	-0.34356	-0.404	-0.11051
11.2701		12.4125	6.47098	-0.146925	29.696	24.186	13.153	-6.0482	20.2075	-5.53304	-0.34493	-0.40442	-0.11104
11.2768		12.3823	6.45268	-0.148475	29.5395	24.0852	13.1962	-6.04969	20.1596	-5.53441	-0.34624	-0.40483	-0.11164
11.2834		12.3523	6.43456	-0.149906	29.3837	23.9857	13.2386	-6.05112	20.1117	-5.53572	-0.34755	-0.40519	-0.1123
11.2901		12.3224	6.41644	-0.151277	29.2287	23.8875	13.28	-6.05249	20.0636	-5.53709	-0.34887	-0.40555	-0.11295
11.2968		12.2926	6.39844	-0.152528	29.0744	23.7902	13.3207	-6.05375	20.0155	-5.53846	-0.35024	-0.40597	-0.11355
11.3034		12.2629	6.3805	-0.15372	28.921	23.6941	13.3604	-6.05494	19.9675	-5.53989	-0.35161	-0.40638	-0.11414
11.3101		12.2333	6.36256	-0.154853	28.7685	23.5988	13.3992	-6.05595	19.9196	-5.54132	-0.35304	-0.4068	-0.11462
11.3168		12.2038	6.34474	-0.155866	28.6169	23.5045	13.4372	-6.05696	19.8721	-5.54276	-0.35447	-0.40728	-0.1151
11.3234		12.1744	6.32691	-0.156879	28.4662	23.4109	13.4743	-6.05798	19.8249	-5.54419	-0.3559	-0.4077	-0.11545
11.3301		12.1452	6.30921	-0.157893	28.3166	23.3179	13.5104	-6.05893	19.7782	-5.54556	-0.35733	-0.40805	-0.11581
11.3368		12.1161	6.29157	-0.158906	28.1678	23.2257	13.5456	-6.05989	19.732	-5.54693	-0.35864	-0.40835	-0.11617
11.3434		12.0873	6.27404	-0.159919	28.02	23.1342	13.5799	-6.0609	19.6863	-5.54818	-0.35989	-0.40853	-0.11653
11.3501		12.0586	6.2567	-0.160933	27.873	23.0435	13.6131	-6.06191	19.641	-5.54925	-0.36097	-0.40859	-0.11688
11.3568		12.0301	6.23947	-0.161946	27.7271	22.9535	13.6454	-6.06304	19.596	-5.55027	-0.36198	-0.40865	-0.1173
11.3634		12.0019	6.22243	-0.162899	27.5819	22.8641	13.6766	-6.06424	19.5513	-5.5511	-0.36281	-0.40859	-0.11766
11.3701		11.9738	6.20556	-0.163853	27.4377	22.7756	13.7069	-6.06543	19.5067	-5.55182	-0.36365	-0.40847	-0.11808
11.3768		11.9458	6.18881	-0.164688	27.2943	22.6877	13.7363	-6.06674	19.4623	-5.55241	-0.36442	-0.40835	-0.11837
11.3834		11.9181	6.17224	-0.165462	27.1518	22.6005	13.7647	-6.06799	19.4179	-5.55301	-0.3652	-0.40817	-0.11867
11.3901		11.8903	6.15585	-0.166059	27.0103	22.5139	13.7922	-6.0693	19.3737	-5.5536	-0.36603	-0.40805	-0.11885
11.3968		11.8628	6.13958	-0.166595	26.8696	22.4279	13.8187	-6.07055	19.3296	-5.5542	-0.36681	-0.40799	-0.11897
11.4034		11.8353	6.12348	-0.167072	26.7299	22.3423	13.8445	-6.07175	19.2856	-5.55485	-0.36764	-0.40793	-0.11903
11.4101		11.8079	6.10751	-0.16737	26.591	22.257	13.8695	-6.07288	19.2418	-5.55563	-0.36854	-0.40793	-0.11903
11.4168		11.7806	6.09159	-0.167668	26.4531	22.1722	13.8935	-6.07395	19.1983	-5.55646	-0.36937	-0.40799	-0.11909
11.4234		11.7533	6.0758	-0.167906	26.316	22.0876	13.9169	-6.07491	19.1551	-5.55736	-0.37014	-0.40817	-0.11915
11.4301		11.7261	6.06006	-0.168025	26.1797	22.0034	13.9393	-6.07574	19.1122	-5.55825	-0.37092	-0.40835	-0.11921
11.4368		11.699	6.04433	-0.168025	26.0443	21.9195	13.961	-6.07651	19.0697	-5.55921	-0.37152	-0.40859	-0.11939
11.4434		11.6719	6.02865	-0.168025	25.9097	21.8359	13.9818	-6.07723	19.0274	-5.5601	-0.37205	-0.40883	-0.11957
11.4501		11.6448	6.01298	-0.167906	25.7759	21.7528	14.0018	-6.078	18.9855	-5.56093	-0.37253	-0.40913	-0.11981
11.4568		11.6177	5.99736	-0.167668	25.6429	21.67	14.021	-6.07872	18.9437	-5.56177	-0.37301	-0.40942	-0.1201
11.4634		11.5905	5.98168	-0.167429	25.5108	21.5876	14.0392	-6.07949	18.9022	-5.5626	-0.37348	-0.40966	-0.1204
11.4701		11.5632	5.96595	-0.167072	25.3796	21.5057	14.0565	-6.08033	18.8611	-5.56344	-0.37402	-0.40978	-0.1207
11.4768		11.5358	5.95021	-0.166655	25.2492	21.4242	14.0728	-6.08122	18.82	-5.56427	-0.37456	-0.4099	-0.121
11.4834		11.5081	5.93442	-0.166178	25.1198	21.3432	14.0882	-6.08224	18.7792	-5.56517	-0.37515	-0.4099	-0.12136
11.4901		11.4801	5.91862	-0.165641	24.9913	21.2625	14.1026	-6.08331	18.7386	-5.56618	-0.37575	-0.40984	-0.12177
11.4968		11.4518	5.90271	-0.165164	24.8636	21.1824	14.116	-6.08444	18.6982	-5.56725	-0.3764	-0.40978	-0.12225
11.5034		11.4232	5.88679	-0.164747	24.7368	21.1027	14.1285	-6.08563	18.658	-5.56839	-0.37706	-0.40972	-0.1229
11.5101		11.3943	5.87088	-0.16433	24.6108	21.0233	14.1401	-6.08689	18.6181	-5.56964	-0.37771	-0.40972	-0.12362
11.5168		11.365	5.8549	-0.163972	24.4856	20.9445	14.1509	-6.08814	18.5784	-5.57095	-0.37837	-0.40978	-0.12445
11.5234		11.3354	5.83887	-0.163674	24.3612	20.866	14.1608	-6.08933	18.5387	-5.57226	-0.37891	-0.40996	-0.12541
11.5301		11.3055	5.82284	-0.163436	24.2376	20.788	14.1698	-6.09058	18.4991	-5.57357	-0.37944	-0.4102	-0.12642
11.5368		11.2753	5.80674	-0.163257	24.1147	20.7103	14.178	-6.09171	18.4596	-5.57488	-0.37998	-0.41062	-0.12743
11.5434		11.245	5.79071	-0.163138	23.9927	20.6331	14.1852	-6.09285	18.4201	-5.57619	-0.38046	-0.41109	-0.12851
11.5501		11.2145	5.77462	-0.163019	23.8714	20.5563	14.1917	-6.09398	18.3804	-5.5775	-0.38099	-0.41163	-0.12946
11.5568		11.1839	5.75852	-0.162899	23.751	20.4798	14.1971	-6.09511	18.3405	-5.57882	-0.38159	-0.41223	-0.13041
11.5634		11.1532	5.74249	-0.162721	23.6313	20.4036	14.2017	-6.09618	18.3004	-5.58019	-0.38224	-0.41282	-0.13131
11.5701		11.1224	5.7264	-0.162423	23.5124	20.3278	14.2053	-6.09732	18.2599	-5.58162	-0.38296	-0.41342	-0.13214
11.5768		11.0914	5.71036	-0.162065	23.3943	20.2521	14.208	-6.09851	18.2191	-5.58317	-0.38373	-0.41401	-0.13292
11.5834		11.0602	5.69445	-0.161648	23.277	20.1766	14.2097	-6.0997	18.1778	-5.58484	-0.38463	-0.41467	-0.13363
11.5901		11.0289	5.67853	-0.161171	23.1605	20.1013	14.2106	-6.10089	18.1361	-5.58668	-0.38564	-0.41533	-0.13441
11.5968		10.9973	5.66268	-0.160575	23.0448	20.026	14.2106	-6.10214	18.0941	-5.58865	-0.38683	-0.41604	-0.13524
11.6034		10.9654	5.64694	-0.160038	22.9298	19.9509	14.2098	-6.1034	18.0517	-5.5908	-0.38815	-0.41687	-0.13608
11.6101		10.9332	5.63121	-0.159502	22.8156	19.8758	14.2081	-6.10459	18.009	-5.593	-0.38958	-0.41783	-0.13703
11.6168		10.9007	5.61553	-0.159085	22.7023	19.8007	14.2057	-6.10584	17.9661	-5.59527	-0.39124	-0.4189	-0.13804
11.6234		10.8679	5.59992	-0.158846	22.5896	19.7258	14.2024	-6.10697	17.9232	-5.59759	-0.39303	-0.42003	-0.13912
11.6301		10.8348	5.58418	-0.158727	22.4777	19.6511	14.1983	-6.10816	17.8802	-5.59986	-0.39494	-0.42135	-0.14031
11.6368		10.8016	5.56844	-0.158727	22.3666	19.5764	14.1934	-6.10936	17.8374	-5.60212	-0.39703	-0.42266	-0.14156
11.6434		10.7681	5.55253	-0.158906	22.2561	19.5021	14.1876	-6.11067	17.7947	-5.60427	-0.39917	-0.42403	-0.14281
11.6501		10.7346	5.53656	-0.159264	22.1464	19.428	14.1811	-6.11204	17.7523	-5.60635	-0.40138	-0.4254	-0.14418
11.6568		10.701	5.52046	-0.15974	22.0373	19.354	14.1736	-6.11347	17.7102	-5.60838	-0.40352	-0.42683	-0.14549
11.6634		10.6674	5.50431	-0.160277	21.9287	19.2804	14.1654	-6.11514	17.6684	-5.61035	-0.40567	-0.4282	-0.14687
11.6701		10.6337	5.48804	-0.160992	21.8207	19.2069	14.1563	-6.11687	17.627	-5.61225	-0.40776	-0.42951	-0.1483
11.6768		10.6	5.47171	-0.161707	21.7133	19.1335	14.1464	-6.11877	17.5859	-5.61422	-0.40972	-0.43088	-0.14973
11.6834		10.5663	5.45537	-0.162542	21.6065	19.0604	14.1357	-6.1208	17.545	-5.61613	-0.41157	-0.43231	-0.15116
11.6901		10.5326	5.43904	-0.163496	21.5002	18.9873	14.1241	-6.12289	17.5043	-5.61816	-0.41342	-0.4338	-0.15265
11.6968		10.4988	5.42277	-0.164509	21.3944	18.9145	14.1117	-6.12503	17.4637	-5.62024	-0.41515	-0.43535	-0.1542
11.7034		10.4651	5.40656	-0.165641	21.2892	18.8417	14.0984	-6.12724	17.423	-5.62239	-0.41687	-0.43708	-0.15587
11.7101		10.4313	5.39041	-0.166953	21.1844	18.7693	14.0843	-6.12938	17.3823	-5.62465	-0.4186	-0.43887	-0.15754
11.7168		10.3975	5.37419	-0.168324	21.0801	18.6969	14.0693	-6.13153	17.3414	-5.62698	-0.42033	-0.44078	-0.15932
11.7234		10.3637	5.35798	-0.169814	20.9763	18.6248	14.0534	-6.13368	17.3002	-5.62936	-0.42218	-0.4428	-0.16111
11.7301		10.3299	5.34177	-0.171423	20.873	18.553	14.0367	-6.13588	17.2589	-5.63174	-0.42409	-0.44483	-0.16302
11.7368		10.2962	5.32544	-0.173151	20.77	18.4813	14.0192	-6.13821	17.2172	-5.63425	-0.42617	-0.44692	-0.16499
11.7434		10.2625	5.30899	-0.17494	20.6674	18.41	14.0009	-6.14053	17.1753	-5.63675	-0.42838	-0.44894	-0.16701
11.7501		10.229	5.29248	-0.176787	20.5652	18.3389	13.9817	-6.14303	17.1331	-5.63931	-0.4307	-0.45097	-0.1691
11.7568		10.1956	5.27579	-0.178695	20.4633	18.2682	13.9617	-6.1456	17.0906	-5.64188	-0.43315	-0.45288	-0.17124
11.7634		10.1622	5.25904	-0.180542	20.3619	18.1978	13.941	-6.14828	17.0479	-5.64444	-0.43571	-0.45478	-0.17339
11.7701		10.129	5.24217	-0.18239	20.2608	18.1277	13.9194	-6.15102	17.005	-5.647	-0.43839	-0.45669	-0.1756
11.7768		10.096	5.22524	-0.184178	20.16	18.0581	13.8971	-6.15388	16.9621	-5.64963	-0.44107	-0.45866	-0.17786
11.7834		10.063	5.20825	-0.185907	20.0595	17.9887	13.8739	-6.1568	16.919	-5.65231	-0.44382	-0.46068	-0.18013
11.7901		10.0302	5.19127	-0.187635	19.9593	17.9197	13.8499	-6.15972	16.876	-5.65505	-0.44656	-0.46283	-0.18245
11.7968		9.99743	5.17422	-0.189364	19.8594	17.8509	13.8251	-6.1627	16.8331	-5.65791	-0.44924	-0.46504	-0.18483
11.8034		9.96471	5.15717	-0.191092	19.7597	17.7823	13.7994	-6.16574	16.7903	-5.66083	-0.45198	-0.46742	-0.18716
11.8101		9.9321	5.14019	-0.19294	19.6602	17.7139	13.7728	-6.1689	16.7477	-5.66381	-0.45466	-0.46992	-0.18948
11.8168		9.89944	5.12314	-0.194907	19.5608	17.6455	13.7454	-6.17212	16.7052	-5.66703	-0.45747	-0.47255	-0.19181
11.8234		9.86683	5.10615	-0.197172	19.4615	17.5771	13.7169	-6.17546	16.663	-5.67031	-0.46027	-0.47523	-0.19413
11.8301		9.83417	5.08904	-0.199676	19.3623	17.5087	13.6876	-6.17892	16.621	-5.67377	-0.46319	-0.47803	-0.19646
11.8368		9.80151	5.07194	-0.202477	19.2631	17.4401	13.6572	-6.18255	16.5791	-5.6774	-0.46629	-0.48089	-0.19884
11.8434		9.76884	5.05471	-0.205576	19.1638	17.3714	13.6259	-6.18631	16.5373	-5.68116	-0.46957	-0.48381	-0.20128
11.8501		9.73618	5.03731	-0.209033	19.0645	17.3025	13.5934	-6.1903	16.4953	-5.68509	-0.47302	-0.48679	-0.20391
11.8568		9.70358	5.01961	-0.212729	18.9652	17.2335	13.5599	-6.19441	16.4532	-5.6892	-0.47672	-0.48977	-0.20659
11.8634		9.67109	5.00172	-0.216722	18.8656	17.1643	13.5254	-6.19876	16.4109	-5.69344	-0.48065	-0.49281	-0.20951
11.8701		9.63861	4.98348	-0.220954	18.766	17.0951	13.4899	-6.20329	16.3683	-5.69791	-0.48476	-0.49591	-0.21267
11.8768		9.60624	4.96495	-0.225306	18.6661	17.0259	13.4534	-6.208	16.3254	-5.70256	-0.48912	-0.49907	-0.21595
11.8834		9.57394	4.94605	-0.229836	18.5662	16.9567	13.4159	-6.21295	16.282	-5.70744	-0.49359	-0.50223	-0.21946
11.8901		9.54157	4.92674	-0.234485	18.4662	16.8877	13.3775	-6.21808	16.2383	-5.71245	-0.49829	-0.50551	-0.2231
11.8968		9.50926	4.90713	-0.239253	18.3661	16.8187	13.3383	-6.22338	16.1943	-5.71775	-0.50306	-0.5089	-0.22691
11.9034		9.4769	4.88722	-0.244141	18.2661	16.75	13.2985	-6.22898	16.1501	-5.72318	-0.50795	-0.51236	-0.23085
11.9101		9.44442	4.86702	-0.249147	18.1664	16.6814	13.258	-6.23477	16.1055	-5.72878	-0.5129	-0.51594	-0.2349
11.9168		9.41181	4.84651	-0.254273	18.0669	16.6131	13.2172	-6.24073	16.0608	-5.7345	-0.51796	-0.51963	-0.23901
11.9234		9.37909	4.82589	-0.259578	17.968	16.5449	13.1761	-6.24692	16.0161	-5.74034	-0.52303	-0.52345	-0.24313
11.9301		9.34631	4.80509	-0.265062	17.8697	16.477	13.135	-6.2533	15.9712	-5.74619	-0.52822	-0.52744	-0.24736
11.9368		9.3134	4.78423	-0.270724	17.7721	16.4093	13.094	-6.25986	15.9264	-5.75209	-0.5334	-0.53155	-0.25159
11.9434		9.28038	4.76336	-0.276625	17.6755	16.3419	13.0534	-6.26659	15.8815	-5.75793	-0.53865	-0.53573	-0.25588
11.9501		9.24724	4.7425	-0.282764	17.58	16.2748	13.0133	-6.27345	15.8368	-5.76377	-0.54389	-0.54002	-0.26017
11.9568		9.2141	4.7217	-0.289083	17.4859	16.208	12.974	-6.28036	15.7923	-5.76955	-0.54914	-0.54431	-0.26441
11.9634		9.18084	4.70114	-0.295699	17.3932	16.1417	12.9355	-6.2874	15.748	-5.77521	-0.55432	-0.5486	-0.26852
11.9701		9.14758	4.68069	-0.302494	17.3023	16.076	12.8979	-6.29437	15.7038	-5.78076	-0.55945	-0.55271	-0.27263
11.9768		9.11421	4.66049	-0.309467	17.2132	16.0109	12.8615	-6.30134	15.6599	-5.78624	-0.56452	-0.55677	-0.27663
11.9834		9.08083	4.64058	-0.316679	17.1263	15.9467	12.8263	-6.3082	15.6164	-5.79154	-0.56946	-0.56058	-0.28044
11.9901		9.04739	4.62097	-0.323951	17.0415	15.8834	12.7922	-6.31493	15.5731	-5.79667	-0.57429	-0.56416	-0.28414
11.9968		9.01389	4.60166	-0.331402	16.9591	15.821	12.7594	-6.32149	15.5303	-5.80162	-0.57888	-0.5675	-0.28765
12.0034		8.98039	4.5827	-0.338852	16.8793	15.7596	12.7279	-6.32775	15.4879	-5.80627	-0.58335	-0.5706	-0.29099
12.0101		8.9469	4.56411	-0.346363	16.8018	15.6991	12.6976	-6.33377	15.4461	-5.81062	-0.58758	-0.5734	-0.29403
12.0168		8.91352	4.54593	-0.353754	16.7269	15.6397	12.6685	-6.33943	15.4047	-5.81467	-0.59158	-0.57596	-0.29689
12.0234		8.8802	4.52811	-0.361085	16.6544	15.5814	12.6407	-6.34468	15.364	-5.81843	-0.59527	-0.57834	-0.29945
12.0301		8.84706	4.51082	-0.368237	16.5844	15.524	12.614	-6.3495	15.3238	-5.82176	-0.59873	-0.58049	-0.30178
12.0368		8.8141	4.49401	-0.375152	16.5167	15.4676	12.5881	-6.3538	15.2843	-5.8248	-0.60183	-0.58246	-0.30375
12.0434		8.78131	4.47774	-0.381768	16.4512	15.4122	12.5632	-6.35773	15.2454	-5.82755	-0.60463	-0.58424	-0.30535
12.0501		8.74877	4.462	-0.388086	16.3878	15.3578	12.539	-6.36119	15.2071	-5.82999	-0.60707	-0.58579	-0.30673
12.0568		8.71652	4.44674	-0.393927	16.3264	15.3043	12.5154	-6.36423	15.1692	-5.83214	-0.60916	-0.58717	-0.3078
12.0634		8.68464	4.43202	-0.399292	16.2668	15.2518	12.4922	-6.36691	15.1319	-5.8341	-0.61089	-0.5883	-0.30857
12.0701		8.65305	4.41772	-0.404239	16.2088	15.2002	12.4692	-6.36929	15.0949	-5.83583	-0.61238	-0.58913	-0.30923
12.0768		8.62181	4.40389	-0.408649	16.1522	15.1495	12.4465	-6.37138	15.0583	-5.83732	-0.61357	-0.58973	-0.30971
12.0834		8.591	4.39042	-0.412643	16.0969	15.0996	12.4237	-6.37329	15.0219	-5.83857	-0.61458	-0.59003	-0.31006
12.0901		8.5606	4.37731	-0.41616	16.0427	15.0504	12.4008	-6.37507	14.9857	-5.83965	-0.61548	-0.59009	-0.3103
12.0968		8.53062	4.36443	-0.419259	15.9894	15.002	12.3777	-6.37668	14.9496	-5.84048	-0.61619	-0.58991	-0.31054
12.1034		8.50099	4.35185	-0.422001	15.9369	14.9541	12.3543	-6.37823	14.9136	-5.84114	-0.61679	-0.58949	-0.31066
12.1101		8.47185	4.33952	-0.424445	15.8849	14.9069	12.3306	-6.37966	14.8777	-5.84155	-0.61738	-0.58889	-0.31078
12.1168		8.44306	4.32736	-0.42665	15.8334	14.8603	12.3064	-6.38098	14.8417	-5.84179	-0.61786	-0.58818	-0.3109
12.1234		8.41469	4.31544	-0.428617	15.7824	14.8143	12.2818	-6.38211	14.8057	-5.84191	-0.61822	-0.58734	-0.3109
12.1301		8.38673	4.30375	-0.430465	15.7316	14.7687	12.2566	-6.38318	14.7696	-5.84185	-0.61852	-0.58657	-0.31084
12.1368		8.35913	4.29219	-0.432253	15.6811	14.7237	12.2308	-6.38407	14.7335	-5.84173	-0.6187	-0.58573	-0.31066
12.1434		8.33201	4.28087	-0.433922	15.631	14.6791	12.2045	-6.38479	14.6973	-5.84149	-0.6187	-0.58502	-0.31042
12.1501		8.30537	4.2696	-0.435591	15.5811	14.635	12.1778	-6.38539	14.6609	-5.8412	-0.61852	-0.5843	-0.31006
12.1568		8.27914	4.25851	-0.4372	15.5314	14.5913	12.1505	-6.38574	14.6245	-5.8409	-0.61828	-0.58359	-0.30959
12.1634		8.25352	4.24749	-0.438809	15.4818	14.548	12.1228	-6.38598	14.5881	-5.84054	-0.61786	-0.58293	-0.30893
12.1701		8.22836	4.23652	-0.440478	15.4325	14.5051	12.0948	-6.3861	14.5515	-5.84012	-0.61738	-0.58216	-0.30822
12.1768		8.2038	4.22561	-0.442028	15.3831	14.4624	12.0665	-6.3861	14.5149	-5.83971	-0.61685	-0.58132	-0.30732
12.1834		8.17972	4.21482	-0.443578	15.3338	14.4199	12.038	-6.38598	14.4783	-5.83917	-0.61631	-0.58037	-0.30631
12.1901		8.15624	4.20403	-0.445127	15.2846	14.3776	12.0092	-6.3858	14.4419	-5.83863	-0.61578	-0.5793	-0.30524
12.1968		8.13329	4.19331	-0.446498	15.2353	14.3355	11.9803	-6.38551	14.4055	-5.83804	-0.61524	-0.57805	-0.30404
12.2034		8.11088	4.18264	-0.447869	15.186	14.2936	11.9512	-6.38515	14.3693	-5.83738	-0.61476	-0.57656	-0.30279
12.2101		8.08901	4.17215	-0.449002	15.1366	14.2518	11.9219	-6.38473	14.3332	-5.83667	-0.61429	-0.57495	-0.30154
12.2168		8.06761	4.16183	-0.450075	15.0872	14.2102	11.8924	-6.38425	14.2973	-5.83589	-0.61375	-0.5731	-0.30023
12.2234		8.04675	4.1517	-0.450969	15.038	14.1689	11.8626	-6.3836	14.2614	-5.835	-0.61321	-0.57107	-0.29886
12.2301		8.0263	4.14181	-0.451744	14.9887	14.1279	11.8327	-6.38288	14.2256	-5.83404	-0.61256	-0.56893	-0.29749
12.2368		8.00628	4.13221	-0.45234	14.9394	14.0873	11.8026	-6.38199	14.1898	-5.83297	-0.61172	-0.5666	-0.29606
12.2434		7.9866	4.12291	-0.452757	14.8903	14.0469	11.7723	-6.38098	14.1539	-5.83178	-0.61083	-0.5641	-0.29457
12.2501		7.96723	4.11397	-0.453115	14.8411	14.007	11.7419	-6.37978	14.1178	-5.83047	-0.6097	-0.56148	-0.29302
12.2568		7.94816	4.10533	-0.453293	14.7921	13.9674	11.7114	-6.37847	14.0817	-5.82904	-0.60844	-0.55873	-0.29135
12.2634		7.92927	4.09698	-0.453353	14.7431	13.9281	11.6808	-6.37692	14.0454	-5.82749	-0.60701	-0.55593	-0.2895
12.2701		7.91061	4.08894	-0.453353	14.6943	13.8893	11.6503	-6.37525	14.0091	-5.82582	-0.60546	-0.55301	-0.28759
12.2768		7.89213	4.08107	-0.453293	14.6456	13.8507	11.6199	-6.37335	13.9729	-5.82409	-0.6038	-0.55009	-0.28557
12.2834		7.87389	4.07344	-0.453115	14.5972	13.8125	11.5896	-6.37126	13.9368	-5.82224	-0.60195	-0.54711	-0.28342
12.2901		7.85589	4.06593	-0.452876	14.549	13.7747	11.5595	-6.36894	13.901	-5.82039	-0.6001	-0.54413	-0.2811
12.2968		7.83819	4.0586	-0.452578	14.5012	13.7373	11.5297	-6.36637	13.8657	-5.81849	-0.59813	-0.54109	-0.27865
12.3034		7.82085	4.05133	-0.452101	14.4538	13.7003	11.5002	-6.36357	13.8308	-5.81658	-0.59617	-0.53793	-0.27603
12.3101		7.80392	4.04423	-0.451505	14.407	13.6638	11.471	-6.36059	13.7965	-5.81461	-0.59414	-0.53471	-0.27329
12.3168		7.78753	4.03732	-0.450671	14.3607	13.6277	11.4422	-6.35731	13.763	-5.81264	-0.59205	-0.53144	-0.27037
12.3234		7.77161	4.03053	-0.449598	14.3151	13.5921	11.4139	-6.35391	13.7302	-5.81056	-0.58997	-0.52804	-0.26733
12.3301		7.75617	4.02391	-0.448227	14.2701	13.557	11.3861	-6.35028	13.6982	-5.80835	-0.58782	-0.52458	-0.26411
12.3368		7.74127	4.01753	-0.446558	14.2259	13.5224	11.3586	-6.34658	13.667	-5.80609	-0.58562	-0.52106	-0.26077
12.3434		7.72685	4.01127	-0.444531	14.1824	13.4884	11.3316	-6.34271	13.6365	-5.8037	-0.58347	-0.51755	-0.25737
12.3501		7.7129	4.00519	-0.442147	14.1397	13.4548	11.3049	-6.33878	13.6067	-5.80126	-0.5812	-0.51397	-0.25398
12.3568		7.69931	3.99929	-0.439465	14.0978	13.4218	11.2786	-6.33472	13.5775	-5.79864	-0.57894	-0.51045	-0.25058
12.3634		7.68614	3.99345	-0.436485	14.0567	13.3893	11.2526	-6.33061	13.5489	-5.7959	-0.57656	-0.50694	-0.24718
12.3701		7.67326	3.98773	-0.433266	14.0163	13.3575	11.227	-6.32638	13.5209	-5.79298	-0.57423	-0.50348	-0.2439
12.3768		7.66069	3.98213	-0.429749	13.9767	13.3261	11.2016	-6.32203	13.4933	-5.79	-0.57185	-0.50002	-0.24068
12.3834		7.64835	3.97658	-0.425994	13.9378	13.2954	11.1764	-6.31762	13.4659	-5.78684	-0.56946	-0.49651	-0.23764
12.3901		7.63637	3.97116	-0.42206	13.8995	13.2651	11.1516	-6.31303	13.4388	-5.78356	-0.56702	-0.49299	-0.2346
12.3968		7.62457	3.96585	-0.417829	13.8618	13.2354	11.1269	-6.30826	13.4117	-5.78016	-0.56458	-0.48935	-0.23168
12.4034		7.61312	3.96073	-0.413358	13.8247	13.2064	11.1025	-6.30337	13.3846	-5.77664	-0.56213	-0.48572	-0.22882
12.4101		7.60186	3.95578	-0.408649	13.7881	13.1778	11.0782	-6.2983	13.3573	-5.77295	-0.55963	-0.48196	-0.22596
12.4168		7.59095	3.95107	-0.403702	13.7519	13.1499	11.0541	-6.29306	13.3297	-5.76913	-0.55707	-0.47821	-0.2231
12.4234		7.58028	3.94654	-0.398457	13.7161	13.1225	11.0301	-6.28769	13.302	-5.7652	-0.55438	-0.47439	-0.2203
12.4301		7.56997	3.94231	-0.392973	13.6807	13.0957	11.0061	-6.28221	13.2739	-5.76115	-0.55164	-0.47064	-0.21744
12.4368		7.5599	3.93832	-0.387251	13.6456	13.0694	10.9822	-6.27667	13.2455	-5.75697	-0.54872	-0.46676	-0.21452
12.4434		7.55018	3.93456	-0.381231	13.611	13.0436	10.9581	-6.271	13.217	-5.75274	-0.54562	-0.46295	-0.21154
12.4501		7.54076	3.93116	-0.375032	13.5765	13.0182	10.9339	-6.26528	13.1882	-5.74839	-0.54234	-0.45907	-0.2085
12.4568		7.53158	3.92807	-0.368595	13.5424	12.9932	10.9096	-6.2595	13.1594	-5.74398	-0.53889	-0.45514	-0.20528
12.4634		7.52264	3.92526	-0.362039	13.5083	12.9685	10.8851	-6.25366	13.1307	-5.73951	-0.53531	-0.45115	-0.20194
12.4701		7.51388	3.92288	-0.355363	13.4745	12.944	10.8603	-6.24782	13.1021	-5.73498	-0.53161	-0.44698	-0.19848
12.4768		7.50524	3.92079	-0.348508	13.4405	12.9198	10.8352	-6.24192	13.0736	-5.73045	-0.52774	-0.44268	-0.19485
12.4834		7.49677	3.91901	-0.341594	13.4067	12.8956	10.8099	-6.23596	13.0452	-5.72592	-0.52387	-0.43821	-0.19103
12.4901		7.48837	3.91752	-0.33462	13.3727	12.8715	10.7842	-6.22994	13.0171	-5.72133	-0.51993	-0.43362	-0.1871
12.4968		7.48003	3.91632	-0.327587	13.3385	12.8474	10.758	-6.22386	12.989	-5.71674	-0.516	-0.42892	-0.18299
12.5034		7.47186	3.91525	-0.320494	13.3042	12.8233	10.7315	-6.21778	12.9612	-5.71215	-0.51206	-0.42409	-0.17881
12.5101		7.46375	3.9143	-0.313401	13.2695	12.7993	10.7045	-6.21158	12.9334	-5.70756	-0.50813	-0.4192	-0.17458
12.5168		7.45583	3.91346	-0.306308	13.2347	12.7751	10.677	-6.20538	12.9058	-5.70291	-0.50426	-0.41431	-0.17035
12.5234		7.44808	3.91257	-0.299275	13.1996	12.7509	10.649	-6.19918	12.8781	-5.69826	-0.50044	-0.40936	-0.16612
12.5301		7.44057	3.91173	-0.292242	13.1642	12.7266	10.6205	-6.19298	12.8505	-5.69361	-0.49657	-0.40448	-0.16195
12.5368		7.4333	3.91078	-0.285208	13.1286	12.7022	10.5915	-6.1869	12.8229	-5.68897	-0.49269	-0.39959	-0.15783
12.5434		7.42626	3.90983	-0.278175	13.0926	12.6776	10.5619	-6.18082	12.7951	-5.68432	-0.48888	-0.3947	-0.15372
12.5501		7.41947	3.90887	-0.271082	13.0564	12.6527	10.5318	-6.17486	12.7674	-5.67979	-0.48506	-0.38981	-0.14967
12.5568		7.41297	3.90786	-0.263929	13.0199	12.6277	10.5012	-6.16902	12.7395	-5.67532	-0.48125	-0.38499	-0.14561
12.5634		7.40671	3.90685	-0.256658	12.983	12.6024	10.47	-6.16336	12.7115	-5.67091	-0.47743	-0.38022	-0.14162
12.5701		7.40063	3.90583	-0.249267	12.9457	12.5769	10.4383	-6.15776	12.6835	-5.66661	-0.47368	-0.37545	-0.13763
12.5768		7.39485	3.90488	-0.241697	12.908	12.5511	10.4061	-6.15227	12.6551	-5.66244	-0.47004	-0.37074	-0.13357
12.5834		7.38925	3.90399	-0.233889	12.87	12.525	10.3732	-6.14685	12.6267	-5.65839	-0.46641	-0.36609	-0.12958
12.5901		7.38382	3.90309	-0.226021	12.8314	12.4986	10.3399	-6.14142	12.598	-5.65439	-0.46283	-0.36144	-0.12559
12.5968		7.3787	3.9022	-0.217974	12.7926	12.4719	10.306	-6.13606	12.5692	-5.6504	-0.45931	-0.35691	-0.12165
12.6034		7.37369	3.90136	-0.209868	12.7535	12.4448	10.2716	-6.13064	12.5402	-5.64647	-0.45586	-0.35232	-0.11778
12.6101		7.36898	3.90047	-0.201762	12.714	12.4173	10.2367	-6.12515	12.5111	-5.64253	-0.45234	-0.34785	-0.11396
12.6168		7.36439	3.89957	-0.193596	12.674	12.3895	10.2014	-6.11961	12.4819	-5.6386	-0.44882	-0.34338	-0.11021
12.6234		7.36004	3.89862	-0.18549	12.6338	12.3612	10.1659	-6.11407	12.4527	-5.63467	-0.44525	-0.33897	-0.10651
12.6301		7.35581	3.89761	-0.177383	12.5932	12.3325	10.13	-6.10846	12.4235	-5.63067	-0.44167	-0.33456	-0.10282
12.6368		7.35176	3.89653	-0.169277	12.5522	12.3034	10.0938	-6.10286	12.3944	-5.6268	-0.43803	-0.33027	-0.09924
12.6434		7.34788	3.89534	-0.161231	12.511	12.2739	10.0574	-6.09738	12.3653	-5.62292	-0.43446	-0.32598	-0.09561
12.6501		7.34413	3.89409	-0.153124	12.4694	12.244	10.0207	-6.09201	12.3362	-5.61911	-0.43082	-0.32175	-0.09203
12.6568		7.34049	3.89278	-0.145018	12.4276	12.2137	9.98384	-6.08683	12.3073	-5.61535	-0.42731	-0.31757	-0.08851
12.6634		7.33697	3.89135	-0.136912	12.3855	12.183	9.94676	-6.08188	12.2784	-5.61172	-0.42391	-0.31352	-0.085
12.6701		7.33364	3.88986	-0.128746	12.3434	12.152	9.90945	-6.07723	12.2493	-5.6082	-0.42057	-0.30953	-0.08148
12.6768		7.33042	3.88831	-0.12058	12.3013	12.1207	9.8719	-6.07282	12.2202	-5.6048	-0.41741	-0.30559	-0.07802
12.6834		7.32732	3.88658	-0.112474	12.2592	12.0892	9.83417	-6.06865	12.1909	-5.60153	-0.41431	-0.30172	-0.07463
12.6901		7.32434	3.88485	-0.104487	12.2171	12.0574	9.79626	-6.06477	12.1614	-5.59837	-0.41139	-0.29796	-0.07123
12.6968		7.32148	3.88294	-0.0964999	12.1752	12.0253	9.75823	-6.06114	12.1318	-5.59527	-0.40847	-0.29421	-0.06795
12.7034		7.31862	3.88098	-0.0886917	12.1334	11.9931	9.72015	-6.05768	12.102	-5.59229	-0.40567	-0.29057	-0.06467
12.7101		7.31587	3.87895	-0.0810027	12.0917	11.9606	9.682	-6.0544	12.072	-5.58931	-0.40287	-0.287	-0.06145
12.7168		7.31319	3.87681	-0.0734925	12.0502	11.9278	9.64391	-6.0513	12.0419	-5.58645	-0.40007	-0.28342	-0.05829
12.7234		7.31057	3.87472	-0.0660419	12.0088	11.8949	9.60582	-6.04832	12.0118	-5.58352	-0.39726	-0.28002	-0.05513
12.7301		7.30801	3.87251	-0.0587702	11.9676	11.8618	9.56774	-6.0454	11.9816	-5.58066	-0.39446	-0.27663	-0.05209
12.7368		7.30562	3.87037	-0.051558	11.9265	11.8284	9.52977	-6.04254	11.9515	-5.57774	-0.39166	-0.27329	-0.04905
12.7434		7.30336	3.8681	-0.0444651	11.8856	11.7948	9.4918	-6.0398	11.9215	-5.57482	-0.38892	-0.27007	-0.04613
12.7501		7.30121	3.8659	-0.0374317	11.8448	11.7609	9.45389	-6.03706	11.8916	-5.57196	-0.3863	-0.26691	-0.04333
12.7568		7.29918	3.86357	-0.030458	11.8042	11.7267	9.41598	-6.03443	11.8618	-5.5691	-0.38373	-0.26375	-0.04065
12.7634		7.29728	3.86125	-0.0235438	11.7639	11.6923	9.37802	-6.03187	11.8321	-5.56642	-0.38141	-0.26071	-0.03809
12.7701		7.29549	3.8588	-0.0166893	11.7239	11.6577	9.34011	-6.02937	11.8024	-5.5638	-0.37926	-0.25761	-0.03564
12.7768		7.29382	3.8563	-0.00989437	11.6843	11.6229	9.30226	-6.02698	11.7727	-5.56141	-0.3773	-0.25463	-0.03332
12.7834		7.29215	3.85362	-0.00309944	11.645	11.588	9.26441	-6.02472	11.743	-5.55915	-0.37545	-0.25165	-0.03111
12.7901		7.2906	3.85094	0.00357628	11.6061	11.553	9.22662	-6.02257	11.7133	-5.55712	-0.37378	-0.24873	-0.02903
12.7968		7.28917	3.84814	0.0101924	11.5677	11.5179	9.18895	-6.02055	11.6836	-5.55527	-0.37217	-0.24593	-0.027
12.8034		7.28786	3.84533	0.0166893	11.5297	11.4829	9.15146	-6.01876	11.654	-5.5536	-0.37056	-0.24325	-0.02503
12.8101		7.28667	3.84247	0.0231266	11.4921	11.4478	9.11415	-6.01715	11.6246	-5.55211	-0.36889	-0.24068	-0.02319
12.8168		7.28577	3.83955	0.0294447	11.4548	11.4129	9.07689	-6.01578	11.5953	-5.55068	-0.36722	-0.2383	-0.0214
12.8234		7.28512	3.83657	0.0356436	11.418	11.378	9.03988	-6.01459	11.5662	-5.54931	-0.3655	-0.23603	-0.01967
12.8301		7.2847	3.83359	0.0416636	11.3815	11.3432	9.00292	-6.01357	11.5374	-5.548	-0.36377	-0.23395	-0.01812
12.8368		7.28464	3.83061	0.0475645	11.3454	11.3084	8.96609	-6.01268	11.5087	-5.54675	-0.36198	-0.23198	-0.01663
12.8434		7.28482	3.82757	0.0532866	11.3096	11.2737	8.92931	-6.01184	11.4803	-5.5455	-0.36025	-0.23019	-0.01532
12.8501		7.2853	3.82447	0.0588894	11.2742	11.2391	8.89254	-6.01113	11.452	-5.54425	-0.35864	-0.22846	-0.01413
12.8568		7.28607	3.82131	0.0643134	11.2392	11.2045	8.85588	-6.01047	11.4237	-5.54305	-0.35715	-0.22686	-0.01311
12.8634		7.28697	3.81804	0.0696182	11.2045	11.1699	8.81916	-6.00976	11.3954	-5.54192	-0.35578	-0.22531	-0.01222
12.8701		7.28804	3.81464	0.0747442	11.1701	11.1354	8.78245	-6.00904	11.3671	-5.54091	-0.35459	-0.22382	-0.01144
12.8768		7.28917	3.81106	0.079751	11.1362	11.1009	8.74579	-6.00827	11.3388	-5.54001	-0.35363	-0.22238	-0.01073
12.8834		7.29048	3.80743	0.084579	11.1026	11.0664	8.70913	-6.00749	11.3103	-5.53936	-0.3528	-0.22101	-0.01007
12.8901		7.29179	3.80361	0.0892878	11.0692	11.0318	8.67248	-6.00672	11.2819	-5.53882	-0.35214	-0.2197	-0.00948
12.8968		7.29317	3.79968	0.0938177	11.0363	10.9972	8.63588	-6.006	11.2534	-5.53852	-0.35167	-0.21839	-0.00894
12.9034		7.29454	3.79556	0.0982285	11.0036	10.9625	8.59934	-6.00541	11.2249	-5.5384	-0.35131	-0.2172	-0.00846
12.9101		7.29585	3.79139	0.10246	10.9712	10.9279	8.56286	-6.00493	11.1964	-5.53846	-0.35107	-0.21607	-0.00799
12.9168		7.29716	3.78716	0.106513	10.9391	10.8932	8.52644	-6.00457	11.168	-5.5387	-0.35095	-0.21499	-0.00757
12.9234		7.29841	3.78281	0.110388	10.9072	10.8584	8.49015	-6.00439	11.1397	-5.53906	-0.35089	-0.21404	-0.00727
12.9301		7.2996	3.77846	0.114083	10.8756	10.8235	8.45397	-6.00439	11.1116	-5.53954	-0.35089	-0.21315	-0.00703
12.9368		7.30074	3.77405	0.11754	10.8442	10.7886	8.4179	-6.00463	11.0835	-5.54019	-0.35101	-0.21243	-0.00697
12.9434		7.30181	3.76964	0.120878	10.8131	10.7536	8.3819	-6.00511	11.0556	-5.54091	-0.35113	-0.21178	-0.00697
12.9501		7.30276	3.76517	0.123918	10.7821	10.7186	8.34602	-6.00576	11.0277	-5.54174	-0.35137	-0.21118	-0.00715
12.9568		7.30372	3.76058	0.126779	10.7512	10.6836	8.3102	-6.00666	11.0001	-5.5427	-0.35167	-0.2107	-0.00739
12.9634		7.30449	3.75587	0.129461	10.7205	10.6484	8.27444	-6.00773	10.9725	-5.54371	-0.35214	-0.21034	-0.00781
12.9701		7.3052	3.75104	0.131905	10.6899	10.6133	8.23873	-6.00904	10.945	-5.54484	-0.35274	-0.21005	-0.00823
12.9768		7.30574	3.74609	0.13411	10.6593	10.578	8.20297	-6.01053	10.9174	-5.54609	-0.35352	-0.20987	-0.00882
12.9834		7.30622	3.74097	0.136137	10.6289	10.5426	8.16727	-6.0122	10.8899	-5.54746	-0.35447	-0.20975	-0.00948
12.9901		7.30652	3.73566	0.137925	10.5987	10.5072	8.13144	-6.01411	10.8622	-5.54895	-0.3556	-0.20975	-0.01025
12.9968		7.30663	3.73018	0.139534	10.5684	10.4718	8.09562	-6.01608	10.8343	-5.5505	-0.35691	-0.20981	-0.01121
13.0034		7.30663	3.72452	0.141025	10.5384	10.4362	8.05968	-6.01822	10.8062	-5.55217	-0.3584	-0.20999	-0.01228
13.0101		7.30646	3.71873	0.142276	10.5085	10.4006	8.02368	-6.02043	10.7778	-5.55402	-0.35995	-0.21029	-0.01353
13.0168		7.3061	3.71283	0.143468	10.4787	10.3649	7.98762	-6.02269	10.7492	-5.55593	-0.36162	-0.21064	-0.01502
13.0234		7.30562	3.70675	0.144541	10.4489	10.3292	7.9515	-6.02502	10.7203	-5.55801	-0.36329	-0.21112	-0.01663
13.0301		7.30497	3.70049	0.145495	10.4192	10.2934	7.91526	-6.02734	10.6911	-5.56022	-0.36508	-0.2116	-0.01842
13.0368		7.30407	3.69412	0.146329	10.3896	10.2574	7.87896	-6.02973	10.6618	-5.56254	-0.36693	-0.21213	-0.02027
13.0434		7.30306	3.68756	0.147045	10.36	10.2212	7.8426	-6.03211	10.6323	-5.56499	-0.36883	-0.21267	-0.02217
13.0501		7.30187	3.68077	0.147641	10.3303	10.1849	7.80618	-6.03449	10.6029	-5.56755	-0.3708	-0.21333	-0.02414
13.0568		7.3005	3.67373	0.148118	10.3006	10.1484	7.76976	-6.03694	10.5736	-5.57017	-0.37283	-0.21398	-0.02611
13.0634		7.29889	3.66658	0.148416	10.2708	10.1116	7.73323	-6.03938	10.5444	-5.57286	-0.37497	-0.2147	-0.02807
13.0701		7.29722	3.65913	0.148594	10.241	10.0746	7.69669	-6.04194	10.5154	-5.5756	-0.37718	-0.21547	-0.03004
13.0768		7.29537	3.6515	0.148594	10.2111	10.0373	7.66003	-6.04463	10.4865	-5.57834	-0.3795	-0.21636	-0.03207
13.0834		7.2934	3.64369	0.148475	10.1812	9.99981	7.62337	-6.04737	10.4578	-5.58114	-0.38195	-0.21732	-0.03409
13.0901		7.29138	3.6357	0.148237	10.1513	9.96202	7.58672	-6.05023	10.4292	-5.584	-0.38445	-0.21839	-0.03618
13.0968		7.28923	3.6276	0.147879	10.1214	9.92405	7.55	-6.05315	10.4007	-5.58698	-0.38695	-0.21958	-0.03839
13.1034		7.28697	3.61937	0.147462	10.0916	9.88591	7.51328	-6.05619	10.3722	-5.59008	-0.38958	-0.22084	-0.04065
13.1101		7.28452	3.61109	0.146925	10.0618	9.84764	7.47651	-6.05929	10.3437	-5.59324	-0.39214	-0.22221	-0.04303
13.1168		7.28196	3.60268	0.146389	10.0321	9.80932	7.43973	-6.06251	10.3153	-5.59652	-0.39476	-0.22364	-0.04548
13.1234		7.27922	3.59428	0.145793	10.0023	9.77093	7.40296	-6.06573	10.2868	-5.59992	-0.39738	-0.22519	-0.04798
13.1301		7.27618	3.58576	0.145197	9.97257	9.73254	7.36618	-6.06912	10.2583	-5.60331	-0.40001	-0.22674	-0.05054
13.1368		7.2729	3.57717	0.144541	9.94289	9.69422	7.32934	-6.07252	10.2298	-5.60677	-0.40263	-0.22835	-0.05305
13.1434		7.26938	3.56853	0.143826	9.91315	9.65589	7.29257	-6.0761	10.2013	-5.61017	-0.40531	-0.23001	-0.05561
13.1501		7.26551	3.55971	0.143051	9.88346	9.61769	7.25585	-6.07973	10.1728	-5.61351	-0.40799	-0.23174	-0.05805
13.1568		7.26134	3.55071	0.142217	9.85372	9.57948	7.21908	-6.08355	10.1443	-5.61678	-0.41068	-0.23347	-0.0605
13.1634		7.25687	3.54153	0.141382	9.82404	9.54133	7.18242	-6.08742	10.1159	-5.61994	-0.41348	-0.23526	-0.06294
13.1701		7.25222	3.53217	0.140369	9.79429	9.50319	7.14576	-6.09136	10.0874	-5.62304	-0.41634	-0.23705	-0.06533
13.1768		7.24727	3.52257	0.139356	9.76467	9.46504	7.10923	-6.09541	10.0591	-5.62614	-0.41926	-0.2389	-0.06771
13.1834		7.24214	3.5128	0.138283	9.73505	9.42683	7.07275	-6.0994	10.0308	-5.62918	-0.4223	-0.24074	-0.0701
13.1901		7.23684	3.50285	0.13715	9.70542	9.38851	7.03633	-6.10346	10.0026	-5.63234	-0.42534	-0.24259	-0.07254
13.1968		7.23141	3.49277	0.135958	9.67586	9.35012	7.00003	-6.10745	9.9746	-5.63556	-0.4285	-0.24444	-0.07492
13.2034		7.22593	3.48264	0.134826	9.64636	9.31162	6.96379	-6.11132	9.94676	-5.63884	-0.43172	-0.24623	-0.07737
13.2101		7.22027	3.47251	0.133634	9.61685	9.27299	6.92755	-6.11514	9.91911	-5.64224	-0.43488	-0.2479	-0.07987
13.2168		7.21455	3.46237	0.132501	9.58741	9.23425	6.89143	-6.11883	9.89169	-5.64569	-0.43803	-0.24956	-0.08237
13.2234		7.20871	3.45236	0.131369	9.55802	9.19545	6.85537	-6.12247	9.86439	-5.64915	-0.44107	-0.25111	-0.08488
13.2301		7.20268	3.44247	0.130236	9.5287	9.15664	6.81931	-6.12605	9.83721	-5.65261	-0.44405	-0.2526	-0.08738
13.2368		7.19655	3.43269	0.129104	9.49949	9.11778	6.78325	-6.12962	9.81015	-5.656	-0.44692	-0.25409	-0.08994
13.2434		7.19023	3.42309	0.127971	9.47034	9.07898	6.74725	-6.1332	9.78321	-5.65934	-0.44966	-0.25547	-0.09245
13.2501		7.18367	3.41368	0.126898	9.44144	9.04024	6.71119	-6.13678	9.75639	-5.6625	-0.45234	-0.2569	-0.09501
13.2568		7.17694	3.40438	0.125766	9.41265	9.00155	6.67518	-6.14047	9.72962	-5.6656	-0.4549	-0.25833	-0.09751
13.2634		7.16996	3.39526	0.124633	9.3841	8.96299	6.63912	-6.14429	9.70298	-5.66858	-0.45747	-0.25982	-0.10008
13.2701		7.16275	3.38626	0.123501	9.35578	8.92454	6.60312	-6.1481	9.67652	-5.6715	-0.46003	-0.26131	-0.10264
13.2768		7.15548	3.37738	0.122428	9.32771	8.88622	6.56718	-6.15203	9.65017	-5.67436	-0.46259	-0.2628	-0.10514
13.2834		7.14809	3.36856	0.121355	9.29993	8.84807	6.53136	-6.15597	9.62395	-5.67716	-0.46515	-0.26429	-0.10765
13.2901		7.14058	3.35991	0.120282	9.27234	8.80998	6.49559	-6.1599	9.5979	-5.67997	-0.46772	-0.26578	-0.11003
13.2968		7.13307	3.35127	0.119328	9.24504	8.77208	6.46001	-6.16378	9.57197	-5.68277	-0.47034	-0.26727	-0.11241
13.3034		7.12556	3.34275	0.118315	9.21792	8.73423	6.42455	-6.16765	9.54616	-5.68557	-0.47296	-0.26876	-0.11462
13.3101		7.11793	3.33428	0.117362	9.19098	8.6965	6.38932	-6.17141	9.52035	-5.68837	-0.47553	-0.27025	-0.11671
13.3168		7.1103	3.32582	0.116467	9.16421	8.65883	6.35427	-6.17516	9.49472	-5.69111	-0.47809	-0.27168	-0.11861
13.3234		7.10261	3.31742	0.115514	9.13757	8.62122	6.3194	-6.17886	9.46909	-5.69385	-0.48053	-0.27323	-0.1204
[truncated: 251 more rows]

## Sheet: Fig. 5E
Substrate Control			PAD4			4a06			280			365			356			E2			E3			E4			E6			365 Fab			25			Cl-amidine
35288.7	2946.54	6	2631.67	245.704	3	6230	211.395	3	2890.67	165.518	3	17099.3	725.737	3	7018.67	1081.53	3	23028.7	1814.96	3	19595	1053.59	2	24075.3	3330.56	3	21886	3434.94	3	4471.33	778.933	3	18272.3	802.261	3	18148	1609.01	3
	<>	1	3	5	7	9	11	13	15	17	19	21	22	23	24
	A	36817	38340	2348	6114	3035	16805	8035	23126		24733	25705	4408	18986	19760
	B	31140	32334	2778	6474	2927	17926	5882	24793	18850	27028	19049	5280	18427	18142
	C	35402	37699	2769	6102	2710	16567	7139	21167	20340	20465	20904	3726	17404	16542
			buffer	pad	4a06	280	365	356	E2	E3	E4	E6	356 Fab	25	Cl amidine
	End Time:	10/27/2021 3:24:16 PM
			30545	2158	4780		13182	6472	32431		28270		5413		25267
			30282	2703	4938		12100	6133	24061	23321	21631	23752	5081		23303
			40224	4807	4802		13772	5289	23675	21805			9889
			34904	2927.17	5535	2890.67	15058.7	6491.67	24875.5	21079	24425.4	22352.5	5632.83	18272.3	20602.8
			4356.36	954.813	774.877	165.518	2344.25	974.479	3898.99	1920.78	3359.41	2955.74	2178.46	802.261	3616
