# Supplementary material for: Antibody discovery identifies regulatory mechanisms of protein arginine deiminase 4
Source: Nat Chem Biol. 2024 Feb 2;20(6):742–50. doi: 10.1038/s41589-023-01535-8 (PMC11142921; doi:10.1038/s41589-023-01535-8)
Supplement: Supplementary file 6 — Source data, unprocessed SDS–PAGE gels. [file 41589_2023_1535_MOESM6_ESM.zip]

Archive with 2 entries (2 files):
- ExtendedData1B_PAD4antigen.pdf
- ExtendedData1_source.xlsx
