# Supplementary material for: Antibody discovery identifies regulatory mechanisms of protein arginine deiminase 4
Source: Nat Chem Biol. 2024 Feb 2;20(6):742–50. doi: 10.1038/s41589-023-01535-8 (PMC11142921; doi:10.1038/s41589-023-01535-8)
Supplement: Supplementary file 6 — Source data, unprocessed SDS–PAGE gels. [file 41589_2023_1535_MOESM6_ESM.zip › ExtendedData1_source.xlsx]

## Sheet: Fig.S1E
Include	Index	Color	Sensor Location	Sensor Type	Sensor Info	Replicate Group	Baseline Loc.	Assoc. (Sample) Loc.	Sample ID	Dissoc. Loc.	Loading Well Location	Loading Sample ID	Cycle	Conc. (nM)	Response	KD (M)	kon(1/Ms)	km Error	kdis(1/s)	kdis Error	RMax	kobs(1/s)	kobs Error	Req	Req Error	Req/Rmax(%)	Assoc X^2	Assoc R^2	SSG KD	SSG Rmax	SSG R^2
x	0	-14261055	A3	SA (Streptavidin)		N/A	B3	A4	pKM309 half 2.5 mM TCEP	B3	A3	Gly pY 500nM half 2.5 mM TCEP	1	500	3.645	6.069e-07	36840		0.02236	0.0003949	8.6908	0.04078	0.0008826	3.9256	0.0332	45.2	0.493202	0.993805
x	1	-3721216	B3	SA (Streptavidin)		N/A	D3	C4	pKM309 half 1 mM TCEP	D3	C3	Gly pY 500nM half 1 mM TCEP	1	500	3.5778	5.784e-07	38710		0.02239	0.0004015	8.2905	0.04175	0.0008526	3.844	0.0302	46.4	0.434872	0.9943
x	2	-12144190	C3	SA (Streptavidin)		N/A	F3	E4	pKM309 half 0.5 mM TCEP	F3	E3	Gly pY 500nM half 0.5 mM TCEP	1	500	3.8388	6.295e-07	34690		0.02184	0.0003982	9.4431	0.03919	0.0008323	4.1801	0.0357	44.3	0.508532	0.994312
x	3	-8992723	D3	SA (Streptavidin)		N/A	H3	G4	pKM309 half 0.25 mM TCEP	H3	G3	Gly pY 500nM half 0.25 mM TCEP	1	500	3.9043	6.274e-07	34900		0.0219	0.0003919	9.5902	0.03935	0.000855	4.2533	0.037	44.4	0.554386	0.994028
x	4	-1264826	E3	SA (Streptavidin)		N/A	J3	I4	pKM309 half 0.1 mM TCEP	J3	I3	Gly pY 500nM half 0.1 mM TCEP	1	500	4.0185	5.404e-07	40650		0.02197	0.0004036	8.9574	0.04229	0.0008695	4.3046	0.0337	48.1	0.562325	0.994135
x	5	-4545552	F3	SA (Streptavidin)		N/A	L3	K4	pKM309 half 0.05 mM TCEP	L3	K3	Gly pY 500nM half 0.05 mM TCEP	1	500	4.0057	5.339e-07	41180		0.02199	0.0003956	8.8738	0.04258	0.0008929	4.2913	0.0341	48.4	0.586869	0.993858
x	6	-14513767	G3	SA (Streptavidin)		N/A	N3	M4	pKM309 half 0.01 mM TCEP	N3	M3	Gly pY 500nM half 0.01 mM TCEP	1	500	4.0084	5.43e-07	40740		0.02212	0.0003916	8.9492	0.04249	0.0009094	4.2901	0.0349	47.9	0.609452	0.993635
x	7	-363184	H3	SA (Streptavidin)		N/A	P3	O4	pKM309 half 0 mM TCEP	P3	O3	Gly pY 500nM half 0 mM TCEP	1	500	4.0603	4.957e-07	45080		0.02234	0.0004108	8.5541	0.04488	0.0009104	4.2956	0.0318	50.2	0.588325	0.993878

## Sheet: Fig.S1G
Analysis	Position	Sample	Excluded	Tm	Call	dTm	Slope	Initial	Low	Peak	Message
Program - Sypro_Orange - Subset 1	A01	Sample 1	FALSE	44.9909	Positive		0.896447	16.1465	14.4988	20.207
Program - Sypro_Orange - Subset 1	A02	Sample 2	FALSE	45.7094	Uncertain		4.688	15.3815	13.2389	34.8502	deviation of curve > maximum deviation 0.05
Program - Sypro_Orange - Subset 1	A03	Sample 3	FALSE	42.6241	Positive		0.0157321	5.86877	4.32927	4.38888
Program - Sypro_Orange - Subset 1	A04	Sample 4	FALSE	45.8847	Positive		1.66799	9.1921	8.64955	20.6884
Program - Sypro_Orange - Subset 1	A05	Sample 5	FALSE	46.3223	Positive		0.387365	4.7459	4.22154	6.58127
Program - Sypro_Orange - Subset 1	A06	Sample 6	FALSE	73.861	Positive		0.0294996	1.88541	1.59584	2.04371
Program - Sypro_Orange - Subset 1	A07	Sample 7	FALSE	47.4601	Uncertain		0.100095	4.55414	4.4985	5.89428	1st derivative max below detection limit (3 * deviation)
Program - Sypro_Orange - Subset 1	A08	Sample 8	FALSE	88.5655	Uncertain		0.00822981	0.65551	0.570702	0.78856	1st derivative max below detection limit (3 * deviation)
Program - Sypro_Orange - Subset 1	A09	Sample 9	FALSE	82.0346	Positive		0.0147227	0.922655	0.74512	0.97414
Program - Sypro_Orange - Subset 1	A10	Sample 10	FALSE	44.9396	Uncertain		1.41262	17.0199	15.6871	29.9469	deviation of curve > maximum deviation 0.05
Program - Sypro_Orange - Subset 1	A11	Sample 11	FALSE	64.2242	Uncertain		3.73803	11.6972	10.3868	29.9425	deviation of curve > maximum deviation 0.05
Program - Sypro_Orange - Subset 1	A12	Sample 12	FALSE	66.1688	Positive		0.346215	6.30924	3.56121	5.43965
Program - Sypro_Orange - Subset 1	A13	Sample 13	FALSE	63.2769	Positive		0.833561	8.67223	7.97816	19.0075
Program - Sypro_Orange - Subset 1	A14	Sample 14	FALSE	64.4904	Positive		0.274393	3.37443	2.76064	4.9558
Program - Sypro_Orange - Subset 1	A15	Sample 15	FALSE	74.1353	Positive		-0.0140555	3.9848	2.24686	2.24702
Program - Sypro_Orange - Subset 1	A16	Sample 16	FALSE	53.9595	Positive		0.190282	2.68148	2.55519	4.2041
Program - Sypro_Orange - Subset 1	A17	Sample 17	FALSE		Negative						1st derivative max below absolute detection limit (2 * deviation)
Program - Sypro_Orange - Subset 1	A18	Sample 18	FALSE	52.0561	Positive		0.137965	2.40298	2.3978	3.30364
Program - Sypro_Orange - Subset 1	B01	Sample 25	FALSE	44.68	Positive		0.760288	17.6258	15.7526	20.3178
Program - Sypro_Orange - Subset 1	B02	Sample 26	FALSE	45.4475	Uncertain		4.70248	16.3312	13.9058	34.6103	deviation of curve > maximum deviation 0.05
Program - Sypro_Orange - Subset 1	B03	Sample 27	FALSE	43.0414	Positive		0.0219038	5.59381	4.21972	4.28808
Program - Sypro_Orange - Subset 1	B04	Sample 28	FALSE	45.8746	Positive		1.60671	9.05987	8.52472	20.0465
Program - Sypro_Orange - Subset 1	B05	Sample 29	FALSE	46.3173	Positive		0.405973	4.97234	4.38551	6.84276
Program - Sypro_Orange - Subset 1	B06	Sample 30	FALSE	69.2462	Positive		0.035637	1.65962	1.45199	1.93303
Program - Sypro_Orange - Subset 1	B07	Sample 31	FALSE	55.3474	Positive		0.165034	2.60596	2.39856	4.35328
Program - Sypro_Orange - Subset 1	B08	Sample 32	FALSE	86.8535	Positive		0.00776414	0.668924	0.583086	0.819788
Program - Sypro_Orange - Subset 1	B09	Sample 33	FALSE	86.4479	Positive		0.0196712	0.857066	0.742577	0.9599
Program - Sypro_Orange - Subset 1	B10	Sample 34	FALSE	44.9353	Uncertain		1.45571	22.2923	19.7584	29.8207	deviation of curve > maximum deviation 0.05
Program - Sypro_Orange - Subset 1	B11	Sample 35	FALSE	64.1377	Uncertain		3.74597	11.9458	10.4918	29.6745	deviation of curve > maximum deviation 0.05
Program - Sypro_Orange - Subset 1	B12	Sample 36	FALSE	65.9392	Positive		0.391808	6.6397	3.64576	5.86833
Program - Sypro_Orange - Subset 1	B13	Sample 37	FALSE	63.1294	Positive		0.690909	12.0292	10.0085	18.6599
Program - Sypro_Orange - Subset 1	B14	Sample 38	FALSE	64.4802	Positive		0.291691	3.49567	2.84852	5.19285
Program - Sypro_Orange - Subset 1	B15	Sample 39	FALSE	85.9715	Positive		-0.00818597	3.81769	2.01183	2.01377
Program - Sypro_Orange - Subset 1	B16	Sample 40	FALSE	51.934	Positive		0.0749068	1.92492	1.83835	2.60995
Program - Sypro_Orange - Subset 1	B17	Sample 41	FALSE	64.8625	Uncertain		0.0117623	0.689753	0.602921	1.032	1st derivative max below detection limit (3 * deviation)
Program - Sypro_Orange - Subset 1	B18	Sample 42	FALSE	49.1333	Positive		0.0863221	2.59982	2.49783	3.35759
Program - Sypro_Orange - Subset 2	A01	Sample 1	FALSE	44.9909	Positive		0.896447	16.1465	14.4988	20.207
Program - Sypro_Orange - Subset 2	A07	Sample 7	FALSE	47.4601	Uncertain		0.100095	4.55414	4.4985	5.89428	1st derivative max below detection limit (3 * deviation)
Program - Sypro_Orange - Subset 2	A13	Sample 13	FALSE	63.2769	Positive		0.833561	8.67223	7.97816	19.0075
Program - Sypro_Orange - Subset 2	A16	Sample 16	FALSE	53.9595	Positive		0.190282	2.68148	2.55519	4.2041
Program - Sypro_Orange - Subset 2	B01	Sample 25	FALSE	44.68	Positive		0.760288	17.6258	15.7526	20.3178
Program - Sypro_Orange - Subset 2	B07	Sample 31	FALSE	55.3474	Positive		0.165034	2.60596	2.39856	4.35328
Program - Sypro_Orange - Subset 2	B13	Sample 37	FALSE	63.1294	Positive		0.690909	12.0292	10.0085	18.6599
Program - Sypro_Orange - Subset 2	B16	Sample 40	FALSE	51.934	Positive		0.0749068	1.92492	1.83835	2.60995
