# Supplementary material for: Antibody discovery identifies regulatory mechanisms of protein arginine deiminase 4
Source: Nat Chem Biol. 2024 Feb 2;20(6):742–50. doi: 10.1038/s41589-023-01535-8 (PMC11142921; doi:10.1038/s41589-023-01535-8)
Supplement: Supplementary file 7 — Source data. [file 41589_2023_1535_MOESM7_ESM.xlsx]

## Sheet: Fig.S2A R3-Ca
Application: Tecan i-control				Tecan i-control , 1.11.1.0
Device: infinite 200Pro				Serial number: 1512004325				Serial number of connected stacker:
Firmware: V_3.40_01/15_Infinite (Dec 23 2014/12.45.11)				MAI, V_3.40_01/15_Infinite (Dec 23 2014/12.45.11)
Date:	2018-07-09
Time:	6:44:05 PM
System				PLATE-READER
User				plate-reader\Jim Wells
Plate				Thermo Fisher Scientific-Nunclon 384 Flat Bottom Transparent Polystyrene Catalog No.: 164688/164555/265196/242757/242765/262160/265202/265203/464718 [NUN384ft.pdfx]
Plate-ID (Stacker)
Label: Label1
Mode				Absorbance
Wavelength				450	nm
Bandwidth				9	nm
Number of Flashes				25
Settle Time				0	ms
Start Time:	7/9/2018 6:44:05 PM
	Temperature: 22.4 °C
<>	1	2	3	4	5	6	7	8	9	10	11	12	13	14	15	16	17	18	19	20	21	22	23	24
A	0.4823	0.4185	0.3763	0.3432	0.3843	0.3514	2.4753	2.359	0.3147	0.3103	0.3145	0.3242	2.5027	2.3119	2.2224	1.9839	1.9698	1.86	0.2918	0.2871	1.8994	1.6132	0.2857	0.2946
B	0.2846	0.2665	0.2735	0.2658	0.2761	0.2616	0.2837	0.3613	0.2781	0.2638	0.2765	0.2661	0.3104	0.4842	0.3165	0.5006	0.283	0.2784	0.2992	0.2768	0.2909	0.2837	0.297	0.3014
C	1.8193	1.4225	0.3298	0.3185	1.9502	1.6724	0.8321	0.6184	1.176	0.9531	0.2928	0.2857	0.2844	0.2836	0.2847	0.2832	1.6175	1.4057	0.2716	0.2676	1.1608	1.0329	1.8361	1.7238
D	0.2737	0.2557	0.2593	0.255	0.2571	0.2541	0.2755	0.265	0.2713	0.2586	0.2758	0.2696	0.2752	0.2633	0.2789	0.2651	0.2954	0.2761	0.2696	0.2588	0.2725	0.2633	0.2749	0.2702
E	1.7192	1.1926	1.2775	0.6356	1.4131	1.1133	0.3242	0.3092	2.0184	1.7863	0.3583	0.3325	0.6941	0.4986	0.3103	0.3045	2.3585	2.0777	0.5055	0.3983	0.2842	0.2787	0.6516	0.5782
F	0.7473	0.2718	0.2709	0.2644	0.2678	0.2603	0.2806	0.2693	0.2823	0.2716	0.2787	0.2716	0.288	0.2802	0.2892	0.276	0.3116	0.3559	0.2791	0.2581	0.2806	0.2728	0.2799	0.2736
G	0.9063	0.7206	1.9611	1.6145	2.5488	2.4029	0.3635	0.3178	1.7655	1.3402	1.8035	1.3797	0.285	0.2812	1.7316	1.3605	0.3484	0.3164	0.2819	0.2748	1.4898	1.2706	0.2756	0.273
H	0.273	0.2584	0.2619	0.2551	0.347	0.2952	0.2781	0.2675	0.4335	0.2759	0.2793	0.269	0.2737	0.2692	0.2893	0.2711	0.2826	0.2667	0.2893	0.2718	0.281	0.2713	0.2886	0.2702
I	0.3193	0.3049	0.2993	0.2919	2.6045	2.5026	2.2147	1.947	1.3955	1.0907	0.2833	0.2746	2.5963	2.5402	2.3134	2.064	2.1933	2.0602	0.2729	0.2672	0.2679	0.2631	2.8835	2.7694
J	0.2717	0.2571	0.272	0.2625	0.3759	0.3001	0.3513	0.3557	0.2847	0.2735	0.2753	0.2644	0.3288	0.4042	0.35	0.6639	0.3533	0.6444	0.2846	0.2663	0.28	0.2715	0.306	0.3762
K	0.3345	0.3193	0.3069	0.2971	2.0032	1.7868	0.2903	0.2916	0.2981	0.2912	2.131	1.8649	0.2888	0.2903	0.2896	0.2838	2.6841	2.5964	0.4292	0.3858	0.2745	0.2682	2.8709	2.7844
L	0.2694	0.2628	0.2651	0.2517	0.374	0.2915	0.2696	0.2623	0.2766	0.2657	0.3422	0.5209	0.2756	0.2668	0.2762	0.2652	0.3528	0.5296	0.271	0.2743	0.2905	0.2629	0.3757	0.5
M	0.4401	0.3795	2.3045	2.1147	2.3607	2.1585	0.3164	0.3097	1.2043	1.0698	0.2996	0.3031	2.2399	2.0329	1.2902	1.0654	2.1644	1.9139	0.2969	0.2898	0.2976	0.2867	2.8881	2.774
N	0.2541	0.2516	0.3152	0.3841	0.2841	0.263	0.2765	0.2669	0.2747	0.2646	0.2724	0.2625	0.3553	0.5249	0.2804	0.2753	0.3639	0.6094	0.284	0.2665	0.2964	0.2695	0.3624	0.478
O	2.0743	1.7565	0.3785	0.3426	1.9688	1.8136	0.3177	0.3135	2.609	2.5574	0.3132	0.3154	2.2821	1.929	0.3559	0.3628	2.8	2.6847	2.1805	1.8865	2.5674	2.3147	1.2539	1.0822
P	0.3273	0.3017	0.2834	0.2586	0.365	0.3229	0.2861	0.2878	0.364	0.3413	0.2929	0.2794	0.2955	0.2871	0.2916	0.2811	0.371	0.4298	0.3263	0.3925	0.3011	0.289	0.3	0.2833
End Time:	7/9/2018 6:48:44 PM

## Sheet: Fig.S2A R5-Ca
Application: Tecan i-control				Tecan i-control , 1.11.1.0
Device: infinite 200Pro				Serial number: 1512004325				Serial number of connected stacker:
Firmware: V_3.40_01/15_Infinite (Dec 23 2014/12.45.11)				MAI, V_3.40_01/15_Infinite (Dec 23 2014/12.45.11)
Date:	2018-07-09
Time:	6:54:40 PM
System				PLATE-READER
User				plate-reader\Jim Wells
Plate				Thermo Fisher Scientific-Nunclon 384 Flat Bottom Transparent Polystyrene Catalog No.: 164688/164555/265196/242757/242765/262160/265202/265203/464718 [NUN384ft.pdfx]
Plate-ID (Stacker)
Label: Label1
Mode				Absorbance
Wavelength				450	nm
Bandwidth				9	nm				hPAD4-20nM	hPAD4-5nM
Number of Flashes				25					mPAD4-20nM
Settle Time				0	ms
Start Time:	7/9/2018 6:54:41 PM
	Temperature: 22.4 °C
<>	1	2	3	4	5	6	7	8	9	10	11	12	13	14	15	16	17	18	19	20	21	22	23	24
A	2.204	1.6163	0.3216	0.3124	0.3142	0.3072	1.0367	0.7766	0.2812	0.2775	0.2851	0.2741	1.2731	0.904	1.5464	1.1911	1.9727	1.5569	0.2896	0.2824	2.1194	1.7354	0.3083	0.3433
B	1.5855	0.3076	0.3241	0.2897	0.3273	0.2822	2.1553	0.2826	0.3074	0.2704	0.321	0.2671	2.5922	0.2938	2.4036	0.3034	1.3854	0.2893	0.3196	0.2752	1.5407	0.3161	0.385	0.2808
C	1.9873	1.401	0.3059	0.3029	0.2992	0.2889	0.954	0.6869	1.075	0.6939	0.2777	0.271	0.5982	0.4187	0.9942	0.7116	0.2761	0.2735	0.2927	0.2783	1.9511	1.4645	0.2832	0.2821
D	1.3126	0.3162	0.3104	0.2841	0.3029	0.2722	1.9587	0.266	2.399	0.2899	0.284	0.255	0.4317	0.2546	2.1342	0.2717	0.2895	0.2568	0.3029	0.2725	1.4217	0.2935	0.3004	0.2698
E	2.6961	2.2383	2.6304	2.2036	2.5474	2.1453	2.7248	2.3281	2.6632	2.2202	2.5913	2.1395	2.5994	2.1897	2.5906	2.1476	2.5721	2.1413	2.6111	2.2048	2.3466	1.9448	2.5527	2.2251
F	2.3684	0.3229	2.3002	0.3116	2.2158	0.3027	2.3486	0.2796	2.2985	0.2965	2.2198	0.2735	2.2933	0.2793	2.2556	0.2881	2.2501	0.2892	2.2439	0.3256	1.9346	0.2797	2.2155	0.294
G	2.7739	2.242	2.6402	2.1367	2.6422	2.2034	2.6281	2.0486	2.6177	2.1898	2.6754	2.24	2.5997	2.1771	2.09	1.5321	2.5696	2.0282	2.5524	2.0713	2.5446	2.1327	2.5122	2.1617
H	2.3022	0.3113	2.1848	0.2951	2.1977	0.2861	2.1493	0.2681	2.2746	0.2881	2.3289	0.2674	2.2431	0.2609	1.4855	0.2881	2.205	0.281	2.1276	0.293	2.1488	0.2964	2.0995	0.2924
I	0.2989	0.2899	0.2921	0.2874	0.2966	0.2772	1.0175	0.6635	0.2707	0.2708	0.2681	0.2619	0.2642	0.2589	0.2648	0.2616	0.2682	0.2686	2.1128	1.5766	0.2932	0.2823	0.2842	0.2687
J	0.3186	0.275	0.3094	0.2785	0.3264	0.2648	2.1773	0.2616	0.2847	0.2566	0.2873	0.2529	0.274	0.2515	0.2785	0.253	0.2791	0.2559	1.5046	0.2959	0.317	0.2608	0.3199	0.2615
K	0.2973	0.2935	0.3061	0.2945	0.2994	0.282	1.9094	1.3577	0.2749	0.2691	0.2762	0.2611	0.2659	0.2594	0.2784	0.2625	0.2713	0.2676	0.2743	0.2703	0.2768	0.2703	0.2657	0.2699
L	0.3065	0.3019	0.3195	0.2722	0.3074	0.2633	1.2021	0.2689	0.2917	0.2596	0.2982	0.2568	0.2849	0.2535	0.316	0.2563	0.2751	0.2587	0.2919	0.2653	0.2973	0.2617	0.2725	0.2613
M	1.9526	1.3474	1.9803	1.4071	1.7643	1.2526	2.0901	1.5133	1.7255	1.0979	1.7062	1.157	0.2859	0.2597	1.2939	0.9466	1.9725	1.495	0.2924	0.2676	0.2899	0.2629	2.02	1.532
N	1.3474	0.3061	1.384	0.3045	1.1463	0.268	1.7415	0.2582	0.7575	0.2618	1.1298	0.2537	0.3646	0.252	1.2455	0.2627	1.3872	0.2797	0.3529	0.2637	0.3539	0.2584	1.4043	0.2847
O	1.1774	0.7529	1.8778	1.3214	1.9242	1.4013	1.0653	0.7668	1.1273	0.8129	1.9422	1.418	0.2653	0.2782	2.0233	1.4807	0.2873	0.2666	1.9567	1.4598	0.5296	0.3889	1.2755	0.9857
P	1.0404	0.2618	1.5693	0.2807	1.3817	0.2663	0.9836	0.2625	0.9316	0.2645	1.3397	0.2707	0.2869	0.2581	1.3866	0.278	0.3364	0.2592	1.3244	0.2796	0.4042	0.2739	1.1667	0.2731
End Time:	7/9/2018 6:59:19 PM

## Sheet: Fig.S2A R3-EDTA
Application: Tecan i-control				Tecan i-control , 1.11.1.0
Device: infinite 200Pro				Serial number: 1512004325				Serial number of connected stacker:
Firmware: V_3.40_01/15_Infinite (Dec 23 2014/12.45.11)				MAI, V_3.40_01/15_Infinite (Dec 23 2014/12.45.11)
Date:	2018-07-09
Time:	5:10:39 PM
System				PLATE-READER
User				plate-reader\Jim Wells
Plate				Thermo Fisher Scientific-Nunclon 384 Flat Bottom Transparent Polystyrene Catalog No.: 164688/164555/265196/242757/242765/262160/265202/265203/464718 [NUN384ft.pdfx]
Plate-ID (Stacker)
Label: Label1
Mode				Absorbance
Wavelength				450	nm
Bandwidth				9	nm
Number of Flashes				25
Settle Time				0	ms
Start Time:	7/9/2018 5:10:39 PM
	Temperature: 22.3 °C
<>	1	2	3	4	5	6	7	8	9	10	11	12	13	14	15	16	17	18	19	20	21	22	23	24
A	0.2675	0.2806	0.2787	0.2722	0.2952	0.2781	2.9117	2.7178	0.274	0.2732	0.2768	0.2805	0.3127	0.3195	1.7442	1.7068	1.9862	1.8972	0.2825	0.2872	1.6649	1.3321	0.3188	0.3146
B	0.2805	0.2762	0.2822	0.2699	0.2716	0.267	0.2993	0.3643	0.2736	0.2712	0.281	0.2723	0.3112	0.3164	0.2791	0.2886	0.2814	0.2859	0.298	0.2872	0.2927	0.2926	0.2912	0.3012
C	0.2816	0.2831	0.2927	0.2991	2.0484	1.8233	0.6562	0.5194	1.1059	0.91	0.2736	0.2727	0.2644	0.2702	0.2725	0.2759	0.3087	0.2724	0.2781	0.2712	1.1096	0.9524	1.8864	2.1853
D	0.2697	0.2639	0.2768	0.2865	0.2592	0.2592	0.2763	0.2724	0.271	0.2685	0.2782	0.275	0.2742	0.2755	0.2843	0.2779	0.2799	0.2722	0.2699	0.2658	0.2709	0.2707	0.2749	0.289
E	1.3382	0.8943	0.4449	0.3538	0.3679	0.2908	0.2897	0.2736	2.1597	1.784	0.3094	0.2812	0.275	0.2818	0.2816	0.2837	1.8492	1.4501	0.3131	0.2884	0.2788	0.278	0.5167	0.3873
F	0.9888	0.2761	0.2834	0.2712	0.2693	0.2686	0.2821	0.2868	0.2831	0.2788	0.2796	0.2791	0.2834	0.2814	0.2889	0.2858	0.3153	0.3352	0.2803	0.2754	0.2798	0.2836	0.2817	0.2835
G	0.2742	0.2706	2.0322	1.6209	2.6685	2.2652	0.2831	0.2833	1.9997	1.3435	0.2777	0.2846	0.2793	0.279	0.2841	0.2851	0.3333	0.3125	0.299	0.3062	1.7477	1.4499	0.2928	0.2871
H	0.2733	0.2665	0.2714	0.2664	0.2688	0.2681	0.2747	0.2826	0.4838	0.2812	0.2798	0.2722	0.2732	0.2816	0.2822	0.2792	0.2974	0.2873	0.2952	0.2954	0.2923	0.2939	0.2926	0.2908
I	0.2673	0.2654	0.2643	0.2796	2.9433	2.839	2.9961	2.7774	1.2825	0.8895	0.2843	0.2876	2.9543	2.66	3.0919	2.7945	3.025	2.6664	0.2971	0.2894	0.2923	0.29	3.1045	3.0156
J	0.272	0.2656	0.2693	0.27	0.4908	0.4911	0.436	0.4743	0.2836	0.2769	0.2762	0.2742	0.3207	0.3714	0.4093	0.5058	0.4471	0.3967	0.2846	0.2789	0.2867	0.2866	0.3536	0.4904
K	0.2726	0.2709	0.2658	0.2652	2.8108	2.5171	0.2666	0.2733	0.2782	0.277	2.9788	2.6572	0.2689	0.2729	0.2744	0.2771	2.9801	2.926	0.3899	0.3514	0.2788	0.2726	3.089	2.8998
L	0.2758	0.2733	0.2699	0.2662	0.4869	0.5263	0.2675	0.2718	0.2793	0.2743	0.3923	0.3689	0.2811	0.2746	0.28	0.2747	0.3962	0.4595	0.2735	0.2713	0.2763	0.2703	0.2926	0.3017
M	0.3202	0.3013	2.6964	2.3521	2.7128	2.4784	0.2727	0.2727	1.2276	0.9789	0.2663	0.266	2.9938	2.7286	1.1153	0.905	3.0071	2.7024	0.2692	0.2637	0.2714	0.2706	3.0606	2.8748
N	0.2541	0.2558	0.2726	0.257	0.2668	0.2588	0.2663	0.2749	0.2688	0.2693	0.2672	0.2689	0.4136	0.3873	0.2761	0.2729	0.4066	0.5682	0.2729	0.2673	0.2689	0.2678	0.3459	0.3251
O	2.8616	2.4856	0.2569	0.253	2.7528	2.4177	0.2622	0.2631	2.9674	2.8483	0.2659	0.2614	2.2379	1.6767	0.2858	0.2743	2.9833	2.8816	2.9514	2.4712	2.4634	1.7356	1.1271	0.8641
P	0.2611	0.2697	0.2628	0.2537	0.2607	0.2652	0.277	0.2808	0.2971	0.2828	0.2767	0.2753	0.2815	0.275	0.2823	0.2789	0.2871	0.2717	0.2829	0.2694	0.2735	0.2723	0.2798	0.2763
End Time:	7/9/2018 5:15:18 PM

## Sheet: Fig.S3A R5-EDTA
Application: Tecan i-control				Tecan i-control , 1.11.1.0
Device: infinite 200Pro				Serial number: 1512004325				Serial number of connected stacker:
Firmware: V_3.40_01/15_Infinite (Dec 23 2014/12.45.11)				MAI, V_3.40_01/15_Infinite (Dec 23 2014/12.45.11)
Date:	2018-07-09
Time:	5:34:46 PM
System				PLATE-READER
User				plate-reader\Jim Wells
Plate				Thermo Fisher Scientific-Nunclon 384 Flat Bottom Transparent Polystyrene Catalog No.: 164688/164555/265196/242757/242765/262160/265202/265203/464718 [NUN384ft.pdfx]
Plate-ID (Stacker)
Label: Label1
Mode				Absorbance
Wavelength				450	nm
Bandwidth				9	nm
Number of Flashes				25
Settle Time				0	ms
Start Time:	7/9/2018 5:34:46 PM
	Temperature: 22.5 °C
<>	1	2	3	4	5	6	7	8	9	10	11	12	13	14	15	16	17	18	19	20	21	22	23	24
A	1.6603	1.2739	0.3027	0.3091	0.3144	0.3017	0.7651	0.5768	0.2691	0.2838	0.2776	0.2778	1.0367	0.7249	1.465	1.1107	1.4647	1.1092	0.2872	0.284	1.6799	1.3497	0.2922	0.2883
B	1.2419	0.306	0.2926	0.2934	0.3117	0.2885	1.7672	0.2738	0.2852	0.2749	0.2815	0.2755	2.3144	0.2901	2.0827	0.3199	1.1312	0.2813	0.2893	0.2763	1.2373	0.2833	0.2879	0.287
C	1.5046	1.1464	0.2992	0.3039	0.2941	0.2813	0.7677	0.5659	0.8909	0.6079	0.2718	0.266	0.4405	0.375	0.7972	0.573	0.2722	0.2858	0.2921	0.2764	1.4634	1.1675	0.2835	0.2835
D	1.1109	0.2974	0.292	0.2861	0.2835	0.2742	1.6445	0.264	2.1849	0.2786	0.2593	0.2536	0.371	0.2549	1.7844	0.2576	0.2736	0.2657	0.2892	0.2783	1.1502	0.3014	0.2896	0.2717
E	2.453	1.946	2.3843	1.9347	2.2998	1.8462	2.4357	1.9175	2.3124	1.841	2.2431	1.7279	2.2882	1.8164	2.2564	1.8087	2.235	1.802	2.2908	1.8635	1.9964	1.5512	2.2397	1.7943
F	2.0702	0.3014	2.0599	0.3063	1.9718	0.2968	2.0777	0.2776	1.9845	0.2708	1.9505	0.2673	1.9528	0.2717	1.9356	0.2839	1.94	0.2733	1.9886	0.2877	1.5866	0.2823	1.9285	0.3038
G	2.3925	1.8094	2.26	1.7693	2.2499	1.74	2.2088	1.6593	2.28	1.7471	2.3362	1.7843	2.2114	1.7249	1.5823	1.1963	2.1966	1.6549	2.1646	1.6205	2.1756	1.6492	2.1307	1.6007
H	1.975	0.3044	1.8473	0.2936	1.8864	0.2975	1.8058	0.2644	1.9366	0.2894	1.9854	0.2808	1.9223	0.2706	1.1727	0.271	1.8589	0.2902	1.8195	0.2785	1.8616	0.2867	1.7681	0.2693
I	0.2933	0.2863	0.286	0.2828	0.2848	0.2802	0.756	0.5298	0.2654	0.2737	0.2622	0.2597	0.2619	0.2611	0.261	0.2606	0.2661	0.27	1.617	1.2203	0.2718	0.2709	0.2716	0.2669
J	0.2905	0.2738	0.2844	0.2726	0.281	0.2667	1.8223	0.2659	0.2663	0.2575	0.2641	0.255	0.256	0.2529	0.2635	0.2534	0.2605	0.2575	1.1796	0.2736	0.2685	0.2604	0.2714	0.2637
K	0.2884	0.2884	0.2852	0.282	0.2759	0.2769	1.4406	1.0527	0.263	0.2629	0.2626	0.2576	0.2567	0.2574	0.2603	0.26	0.262	0.2652	0.2716	0.2689	0.2645	0.2633	0.2652	0.2658
L	0.2845	0.2763	0.284	0.2714	0.2781	0.2652	1.0349	0.2739	0.2691	0.2582	0.2662	0.2575	0.2616	0.255	0.2626	0.2575	0.2633	0.2548	0.2801	0.2647	0.2686	0.2607	0.2631	0.2652
M	1.4537	1.0723	1.4661	1.1407	1.2729	0.9328	1.6585	1.1102	1.2891	0.8168	1.2481	0.8565	0.2607	0.2567	1.0347	0.7791	1.4494	1.0362	0.2721	0.2678	0.2638	0.2629	1.5328	1.1567
N	1.0731	0.2856	1.1389	0.277	0.8213	0.2746	1.4257	0.2724	0.6539	0.2532	1.0332	0.2531	0.2582	0.2491	1.0643	0.2584	1.1193	0.257	0.2784	0.2631	0.2698	0.2598	1.1047	0.276
O	0.9557	0.6338	1.4456	1.0377	1.0153	1.0672	0.8253	0.6458	1.0035	0.7373	1.43	1.0499	0.2559	0.2581	1.4922	1.0499	0.2619	0.2617	1.4183	1.0653	0.4045	0.3415	1.0436	0.7507
P	0.8208	0.2634	1.23	0.2737	1.1177	0.263	0.4565	0.2588	0.8141	0.2732	1.0991	0.2648	0.2663	0.2599	1.1175	0.2686	0.2707	0.2644	1.0534	0.2755	0.362	0.2712	0.9547	0.2771
End Time:	7/9/2018 5:39:24 PM

## Sheet: Fig.S2B 281 0mM Ca
Include	Index	Color	Sensor Location	Sensor Type	Sensor Info	Replicate Group	Baseline Loc.	Assoc. (Sample) Loc.	Sample ID	Dissoc. Loc.	Loading Well Location	Loading Sample ID	Cycle	Conc. (nM)	Response	KD (M)	KD Error	kon(1/Ms)	kon Error	kdis(1/s)	kdis Error	RMax	RMax Error	kobs(1/s)	Req	Req/Rmax(%)	Full X^2	Full R^2	SSG KD	SSG Rmax	SSG R^2
x	0	-14261055	A1	SA (Streptavidin)		N/A	B1	B2	IH281	B1	A1	10 nM hPAD4	1	100	0.0605	2.456e-10	4.97e-09	100000	18730	2.456e-05	0.000497	0.0603	0.0069	0.01002	0.0602	99.8	0.1756	0.5895
x	1	-14261055	B1	SA (Streptavidin)		N/A	D1	D2	IH281	D1	C1	10 nM hPAD4	1	33	0.024	2.456e-10	4.97e-09	100000	18730	2.456e-05	0.000497	0.0603	0.0111	0.003325	0.0599	99.3	0.1756	0.5895
x	2	-14261055	C1	SA (Streptavidin)		N/A	F1	F2	IH281	F1	E1	10 nM hPAD4	1	11	0.007	2.456e-10	4.97e-09	100000	18730	2.456e-05	0.000497	0.0064	0.0051	0.001125	0.0062	97.8	0.1756	0.5895
x	3	-14261055	D1	SA (Streptavidin)		N/A	H1	H2	IH281	H1	G1	10 nM hPAD4	1	3.6	0.0004	2.456e-10	4.97e-09	100000	18730	2.456e-05	0.000497	0		0.0003846	0		0.1756	0.5895
x	4	-14261055	E1	SA (Streptavidin)		N/A	J1	J2	IH281	J1	I1		1	1.2	0.0055	2.456e-10	4.97e-09	100000	18730	2.456e-05	0.000497	0.0046	0.003	0.0001446	0.0038	83	0.1756	0.5895
	5	-3721216	A2	SA (Streptavidin)		N/A	B3	B4	IH362	B3	A3		1	100	0.4703
	6	-3721216	B2	SA (Streptavidin)		N/A	D3	D4	IH362	D3	C3		1	33	0.2907
	7	-3721216	C2	SA (Streptavidin)		N/A	F3	F4	IH362	F3	E3		1	11	0.136
	8	-3721216	D2	SA (Streptavidin)		N/A	H3	H4	IH362	H3	G3		1	3.6	0.0521
	9	-3721216	E2	SA (Streptavidin)		N/A	J3	J4	IH362	J3	I3		1	1.2	0.0225

## Sheet: Fig.S2B 281 2mM Ca
Include	Index	Color	Sensor Location	Sensor Type	Sensor Info	Replicate Group	Baseline Loc.	Assoc. (Sample) Loc.	Sample ID	Dissoc. Loc.	Loading Well Location	Loading Sample ID	Cycle	Conc. (nM)	Response	KD (M)	KD Error	kon(1/Ms)	kon Error	kdis(1/s)	kdis Error	RMax	RMax Error	kobs(1/s)	Req	Req/Rmax(%)	Full X^2	Full R^2	SSG KD	SSG Rmax	SSG R^2
x	0	-14261055	A1	SA (Streptavidin)		N/A	B1	B2	IH281	B1	A1	10 nM hPAD4	1	100	0.18	1.09e-08	5.96e-10	931000	47700	0.0102	0.000192	0.1763	0.0017	0.103	0.159	90.2	0.2522	0.926
x	1	-14261055	B1	SA (Streptavidin)		N/A	D1	D2	IH281	D1	C1	10 nM hPAD4	1	33	0.0798	1.09e-08	5.96e-10	931000	47700	0.0102	0.000192	0.1031	0.0023	0.0409	0.0775	75.1	0.2522	0.926
x	2	-14261055	C1	SA (Streptavidin)		N/A	F1	F2	IH281	F1	E1	10 nM hPAD4	1	11	0.0412	1.09e-08	5.96e-10	931000	47700	0.0102	0.000192	0.0933	0.0038	0.0204	0.0468	50.2	0.2522	0.926
x	3	-14261055	D1	SA (Streptavidin)		N/A	H1	H2	IH281	H1	G1	10 nM hPAD4	1	3.6	0.0193	1.09e-08	5.96e-10	931000	47700	0.0102	0.000192	0.1203	0.0073	0.0135	0.0298	24.8	0.2522	0.926
x	4	-14261055	E1	SA (Streptavidin)		N/A	J1	J2	IH281	J1	I1		1	1.2	0.0142	1.09e-08	5.96e-10	931000	47700	0.0102	0.000192	0.2761	0.019	0.0113	0.0273	9.9	0.2522	0.926
	5	-3721216	A2	SA (Streptavidin)		N/A	B3	B4	IH362	B3	A3		1	100	0.6118
	6	-3721216	B2	SA (Streptavidin)		N/A	D3	D4	IH362	D3	C3		1	33	0.4657
	7	-3721216	C2	SA (Streptavidin)		N/A	F3	F4	IH362	F3	E3		1	11	0.2755
	8	-3721216	D2	SA (Streptavidin)		N/A	H3	H4	IH362	H3	G3		1	3.6	0.1168
	9	-3721216	E2	SA (Streptavidin)		N/A	J3	J4	IH362	J3	I3		1	1.2	0.0437

## Sheet: Fig.S2B 281 10 mM Ca
Include	Index	Color	Sensor Location	Sensor Type	Sensor Info	Replicate Group	Baseline Loc.	Assoc. (Sample) Loc.	Sample ID	Dissoc. Loc.	Loading Well Location	Loading Sample ID	Cycle	Conc. (nM)	Response	KD (M)	KD Error	kon(1/Ms)	kon Error	kdis(1/s)	kdis Error	RMax	RMax Error	kobs(1/s)	Req	Req/Rmax(%)	Full X^2	Full R^2	SSG KD	SSG Rmax	SSG R^2
x	0	-14261055	A1	SA (Streptavidin)		N/A	B1	B2	IH281	B1	A1	10 nM hPAD4	1	100	0.1188	1.26e-08	6.19e-10	707000	30600	0.00893	0.000205	0.1186	0.0012	0.0796	0.1053	88.8	0.0831	0.9402
x	1	-14261055	B1	SA (Streptavidin)		N/A	D1	D2	IH281	D1	C1	10 nM hPAD4	1	33	0.0678	1.26e-08	6.19e-10	707000	30600	0.00893	0.000205	0.0919	0.002	0.0323	0.0665	72.3	0.0831	0.9402
x	2	-14261055	C1	SA (Streptavidin)		N/A	F1	F2	IH281	F1	E1	10 nM hPAD4	1	11	0.0291	1.26e-08	6.19e-10	707000	30600	0.00893	0.000205	0.0751	0.0029	0.0167	0.0349	46.5	0.0831	0.9402
x	3	-14261055	D1	SA (Streptavidin)		N/A	H1	H2	IH281	H1	G1	10 nM hPAD4	1	3.6	0.0197	1.26e-08	6.19e-10	707000	30600	0.00893	0.000205	0.1268	0.0065	0.0115	0.0281	22.2	0.0831	0.9402
x	4	-14261055	E1	SA (Streptavidin)		N/A	J1	J2	IH281	J1	I1		1	1.2	0.016	1.26e-08	6.19e-10	707000	30600	0.00893	0.000205	0.3079	0.0173	0.00978	0.0267	8.7	0.0831	0.9402
	5	-3721216	A2	SA (Streptavidin)		N/A	B3	B4	IH362	B3	A3		1	100	0.6198
	6	-3721216	B2	SA (Streptavidin)		N/A	D3	D4	IH362	D3	C3		1	33	0.4499
	7	-3721216	C2	SA (Streptavidin)		N/A	F3	F4	IH362	F3	E3		1	11	0.2743
	8	-3721216	D2	SA (Streptavidin)		N/A	H3	H4	IH362	H3	G3		1	3.6	0.1155
	9	-3721216	E2	SA (Streptavidin)		N/A	J3	J4	IH362	J3	I3		1	1.2	0.0458

## Sheet: Fig.S2B 362 0mM Ca
Include	Index	Color	Sensor Location	Sensor Type	Sensor Info	Replicate Group	Baseline Loc.	Assoc. (Sample) Loc.	Sample ID	Dissoc. Loc.	Loading Well Location	Loading Sample ID	Cycle	Conc. (nM)	Response	KD (M)	KD Error	kon(1/Ms)	kon Error	kdis(1/s)	kdis Error	RMax	RMax Error	kobs(1/s)	Req	Req/Rmax(%)	Full X^2	Full R^2	SSG KD	SSG Rmax	SSG R^2
	0	-14261055	A1	SA (Streptavidin)		N/A	B1	B2	IH281	B1	A1	10 nM hPAD4	1	100	0.0605
	1	-14261055	B1	SA (Streptavidin)		N/A	D1	D2	IH281	D1	C1	10 nM hPAD4	1	33	0.024
	2	-14261055	C1	SA (Streptavidin)		N/A	F1	F2	IH281	F1	E1	10 nM hPAD4	1	11	0.007
	3	-14261055	D1	SA (Streptavidin)		N/A	H1	H2	IH281	H1	G1	10 nM hPAD4	1	3.6	0.0004
	4	-14261055	E1	SA (Streptavidin)		N/A	J1	J2	IH281	J1	I1		1	1.2	0.0055
x	5	-3721216	A2	SA (Streptavidin)		N/A	B3	B4	IH362	B3	A3		1	100	0.4703	3.131e-09	4.619e-11	178300	1581	0.0005583	6.581e-06	0.4985	0.0014	0.01839	0.4833	97	0.2454	0.996
x	6	-3721216	B2	SA (Streptavidin)		N/A	D3	D4	IH362	D3	C3		1	33	0.2907	3.131e-09	4.619e-11	178300	1581	0.0005583	6.581e-06	0.4928	0.0031	0.006443	0.4501	91.3	0.2454	0.996
x	7	-3721216	C2	SA (Streptavidin)		N/A	F3	F4	IH362	F3	E3		1	11	0.136	3.131e-09	4.619e-11	178300	1581	0.0005583	6.581e-06	0.5571	0.0049	0.00252	0.4337	77.8	0.2454	0.996
x	8	-3721216	D2	SA (Streptavidin)		N/A	H3	H4	IH362	H3	G3		1	3.6	0.0521	3.131e-09	4.619e-11	178300	1581	0.0005583	6.581e-06	0.6817	0.0077	0.0012	0.3646	53.5	0.2454	0.996
x	9	-3721216	E2	SA (Streptavidin)		N/A	J3	J4	IH362	J3	I3		1	1.2	0.0225	3.131e-09	4.619e-11	178300	1581	0.0005583	6.581e-06	1.1803	0.0172	0.0007723	0.327	27.7	0.2454	0.996

## Sheet: Fig.S2B 362 2 mM Ca
Include	Index	Color	Sensor Location	Sensor Type	Sensor Info	Replicate Group	Baseline Loc.	Assoc. (Sample) Loc.	Sample ID	Dissoc. Loc.	Loading Well Location	Loading Sample ID	Cycle	Conc. (nM)	Response	KD (M)	KD Error	kon(1/Ms)	kon Error	kdis(1/s)	kdis Error	RMax	RMax Error	kobs(1/s)	Req	Req/Rmax(%)	Full X^2	Full R^2	SSG KD	SSG Rmax	SSG R^2
	0	-14261055	A1	SA (Streptavidin)		N/A	B1	B2	IH281	B1	A1	10 nM hPAD4	1	100	0.18	2.653e-09	2.088e-10	1360000	103500	0.00361	7.316e-05	0.139	0.0013	0.1397	0.1354	97.4	0.9057	0.7457
	1	-14261055	B1	SA (Streptavidin)		N/A	D1	D2	IH281	D1	C1	10 nM hPAD4	1	33	0.0798	2.653e-09	2.088e-10	1360000	103500	0.00361	7.316e-05	0.0775	0.0015	0.04851	0.0717	92.6	0.9057	0.7457
	2	-14261055	C1	SA (Streptavidin)		N/A	F1	F2	IH281	F1	E1	10 nM hPAD4	1	11	0.0412	2.653e-09	2.088e-10	1360000	103500	0.00361	7.316e-05	0.0605	0.0023	0.01858	0.0487	80.6	0.9057	0.7457
	3	-14261055	D1	SA (Streptavidin)		N/A	H1	H2	IH281	H1	G1	10 nM hPAD4	1	3.6	0.0193	2.653e-09	2.088e-10	1360000	103500	0.00361	7.316e-05	0.0807	0.0053	0.008508	0.0465	57.6	0.9057	0.7457
	4	-14261055	E1	SA (Streptavidin)		N/A	J1	J2	IH281	J1	I1		1	1.2	0.0142	2.653e-09	2.088e-10	1360000	103500	0.00361	7.316e-05	0.2005	0.0156	0.005242	0.0624	31.1	0.9057	0.7457
x	5	-3721216	A2	SA (Streptavidin)		N/A	B3	B4	IH362	B3	A3		1	100	0.6118	<1.0E-12	1.629e-11	255300	1523	<1.0E-07		0.6245	0.0008	0.02553	0.6245	100	0.2667	0.998
x	6	-3721216	B2	SA (Streptavidin)		N/A	D3	D4	IH362	D3	C3		1	33	0.4657	<1.0E-12	1.629e-11	255300	1523	<1.0E-07		0.6272	0.0021	0.008426	0.6272	100	0.2667	0.998
x	7	-3721216	C2	SA (Streptavidin)		N/A	F3	F4	IH362	F3	E3		1	11	0.2755	<1.0E-12	1.629e-11	255300	1523	<1.0E-07		0.7601	0.0041	0.002809	0.7601	100	0.2667	0.998
x	8	-3721216	D2	SA (Streptavidin)		N/A	H3	H4	IH362	H3	G3		1	3.6	0.1168	<1.0E-12	1.629e-11	255300	1523	<1.0E-07		0.9227	0.0063	0.0009192	0.9227	100	0.2667	0.998
x	9	-3721216	E2	SA (Streptavidin)		N/A	J3	J4	IH362	J3	I3		1	1.2	0.0437	<1.0E-12	1.629e-11	255300	1523	<1.0E-07		1.2049	0.0113	0.0003064	1.2049	100	0.2667	0.998

## Sheet: Fig.S2B 10 mM Ca
Include	Index	Color	Sensor Location	Sensor Type	Sensor Info	Replicate Group	Baseline Loc.	Assoc. (Sample) Loc.	Sample ID	Dissoc. Loc.	Loading Well Location	Loading Sample ID	Cycle	Conc. (nM)	Response	KD (M)	KD Error	kon(1/Ms)	kon Error	kdis(1/s)	kdis Error	RMax	RMax Error	kobs(1/s)	Req	Req/Rmax(%)	Full X^2	Full R^2	SSG KD	SSG Rmax	SSG R^2
	0	-14261055	A1	SA (Streptavidin)		N/A	B1	B2	IH281	B1	A1	10 nM hPAD4	1	100	0.1188	1.451e-09	1.108e-10	1190000	83780	0.001727	5.118e-05	0.0831	0.0008	0.1207	0.0819	98.6	0.4567	0.6817
	1	-14261055	B1	SA (Streptavidin)		N/A	D1	D2	IH281	D1	C1	10 nM hPAD4	1	33	0.0678	1.451e-09	1.108e-10	1190000	83780	0.001727	5.118e-05	0.06	0.0009	0.041	0.0575	95.8	0.4567	0.6817
	2	-14261055	C1	SA (Streptavidin)		N/A	F1	F2	IH281	F1	E1	10 nM hPAD4	1	11	0.0291	1.451e-09	1.108e-10	1190000	83780	0.001727	5.118e-05	0.0467	0.0015	0.01482	0.0412	88.3	0.4567	0.6817
	3	-14261055	D1	SA (Streptavidin)		N/A	H1	H2	IH281	H1	G1	10 nM hPAD4	1	3.6	0.0197	1.451e-09	1.108e-10	1190000	83780	0.001727	5.118e-05	0.0702	0.004	0.006011	0.0501	71.3	0.4567	0.6817
	4	-14261055	E1	SA (Streptavidin)		N/A	J1	J2	IH281	J1	I1		1	1.2	0.016	1.451e-09	1.108e-10	1190000	83780	0.001727	5.118e-05	0.1788	0.0124	0.003155	0.0809	45.3	0.4567	0.6817
x	5	-3721216	A2	SA (Streptavidin)		N/A	B3	B4	IH362	B3	A3		1	100	0.6198	<1.0E-12	1.83e-11	229400	1385	<1.0E-07		0.6378	0.0009	0.02294	0.6378	100	0.2667	0.998
x	6	-3721216	B2	SA (Streptavidin)		N/A	D3	D4	IH362	D3	C3		1	33	0.4499	<1.0E-12	1.83e-11	229400	1385	<1.0E-07		0.6354	0.0023	0.007569	0.6354	100	0.2667	0.998
x	7	-3721216	C2	SA (Streptavidin)		N/A	F3	F4	IH362	F3	E3		1	11	0.2743	<1.0E-12	1.83e-11	229400	1385	<1.0E-07		0.8152	0.0045	0.002523	0.8152	100	0.2667	0.998
x	8	-3721216	D2	SA (Streptavidin)		N/A	H3	H4	IH362	H3	G3		1	3.6	0.1155	<1.0E-12	1.83e-11	229400	1385	<1.0E-07		1.0074	0.007	0.0008257	1.0074	100	0.2667	0.998
x	9	-3721216	E2	SA (Streptavidin)		N/A	J3	J4	IH362	J3	I3		1	1.2	0.0458	<1.0E-12	1.83e-11	229400	1385	<1.0E-07		1.3983	0.0129	0.0002752	1.3983	100	0.2667	0.998

[truncated: 4 more sheets: Fig.S2B 364_365 0 mM Ca, Fig.S2B 364 2 mM Ca, Fig.S2B 365 2 mM Ca, Fig.S2B 364_365 10 mM Ca]
