# Supplementary material for: Antibody discovery identifies regulatory mechanisms of protein arginine deiminase 4
Source: Nat Chem Biol. 2024 Feb 2;20(6):742–50. doi: 10.1038/s41589-023-01535-8 (PMC11142921; doi:10.1038/s41589-023-01535-8)
Supplement: Supplementary file 8 — Source data. [file 41589_2023_1535_MOESM8_ESM.xlsx]

## Sheet: Fig.S3A hPAD4
Application: Tecan i-control				Tecan i-control , 1.11.1.0
Device: infinite 200Pro				Serial number: 1512004325				Serial number of connected stacker:
Firmware: V_3.40_01/15_Infinite (Dec 23 2014/12.45.11)				MAI, V_3.40_01/15_Infinite (Dec 23 2014/12.45.11)
Date:	2018-07-10
Time:	4:59:29 PM
System				PLATE-READER
User				plate-reader\Jim Wells
Plate				Thermo Fisher Scientific-Nunclon 384 Flat Bottom Black Polystyrene Catalog No.: 164564/164571/264556/262260/460435/460518 [NUN384fb.pdfx]
Plate-ID (Stacker)
Label: Label1
Mode				Fluorescence Top Reading
Excitation Wavelength				345	nm
Emission Wavelength				465	nm
Excitation Bandwidth				9	nm
Emission Bandwidth				20	nm
Gain				70	Manual
Number of Flashes				25
Integration Time				20	µs
Lag Time				0	µs
Settle Time				0	ms
Z-Position (Manual)				20000	µm
Part of Plate				A1-P5
Start Time:	7/10/2018 4:59:29 PM
Error:	Command: "CHECK MTP.STEPLOSS" Returned answer: "ERR044: Y-Trans at module MTP lost steps abs(8)>3"
<>	1	2	3	4	5
A	4571	3729	3917	3150	1862
B	7	7	6	7	7
C	5222	4428	4033	2444	1632
D	8	7	8	6	6
E	4906	5017	4243	2795	1694
F	7	6	6	6	5
G	5366	4607	3814	1821	1016
H	7	7	7	5	5
I	6101	5437	4163	2280	2088
J	7	9	7	6	6
K	5031	4475	4299	1710	1188
L	7	7	7	7	6
M	5308	3682	2280	1024	649
N	8	7	6	5	4
O	5288	4338	6107	4794	4994
P	9	7	7	7	7
End Time:	7/10/2018 5:00:35 PM
							CaCl2 (mM)	0	0.5	1	2.5	5
	4571	3729	3917	3150	1862		No Fab	1	0.815795	0.856924	0.689127	0.407351
	5222	4428	4033	2444	1632		WCPP063	1	0.847951	0.772309	0.46802	0.312524
	4906	5017	4243	2795	1694		WCPP064	1	1.02263	0.864859	0.569711	0.345291
	5366	4607	3814	1821	1016		291 (anti-pUb)	1	0.858554	0.710772	0.339359	0.18934
	6101	5437	4163	2280	2088		250 (anti-A2AAR)	1	0.891165	0.682347	0.373709	0.342239
	5031	4475	4299	1710	1188		288	1	0.889485	0.854502	0.339893	0.236136
	5308	3682	2280	1024	649		P22	1	0.69367	0.42954	0.192916	0.122268
	5288	4338	6107	4794	4994		281	1	0.820348	1.15488	0.906581	0.944402
							CaCl2 (mM)	No Fab	WCPP063	WCPP064	291 (anti-pUb)	250 (anti-A2AAR)	288	P22	281
							0	1	1	1	1	1	1	1	1
							0.5	0.815795	0.847951	1.02263	0.858554	0.891165	0.889485	0.69367	0.820348
							1	0.856924	0.772309	0.864859	0.710772	0.682347	0.854502	0.42954	1.15488
							2.5	0.689127	0.46802	0.569711	0.339359	0.373709	0.339893	0.192916	0.906581
							5	0.407351	0.312524	0.345291	0.18934	0.342239	0.236136	0.122268	0.944402
																282
								1	1	1	1		1	1	1	1
								0.912147	1.00068	0.986009	1.03582		1.11324	0.774001	1.12326	1.39485
								0.72715	0.773459	0.707047	0.69505		0.608027	0.573756	1.24255	1.13354
								0.595709	0.477568	0.598021	0.458326		0.363962	0.252978	0.969582	1.11549
								0.372529	0.302397	0.354718	0.276328		0.177626	0.127891	0.935995	0.969331
								1	1	1	1		1	1	1	1
								1.05215	1.02959	1.19634	0.941576		1.12536	0.836643	1.19545	1.12194
								0.845968	0.800463	1.02538	0.875414		0.69384	0.462937	0.981639	0.814922
								0.596491	0.495288	0.861302	0.408337		0.39212	0.177063	0.908649	0.735603
								0.532915	0.40486	0.579382	0.262751		0.176934	0.0896503	0.934143	0.61922
							CaCl2 (mM)	No Fab	WCPP063	WCPP064	288	P22	281
							0	1	1	1	1	1	1
							0.5	0.815795	0.847951	1.02263	0.889485	0.69367	0.820348
							1	0.856924	0.772309	0.864859	0.854502	0.42954	1.15488
							2.5	0.689127	0.46802	0.569711	0.339893	0.192916	0.906581
							5	0.407351	0.312524	0.345291	0.236136	0.122268	0.944402
								1	1	1	1	1	1
								0.912147	1.00068	0.986009	1.11324	0.774001	1.12326
								0.72715	0.773459	0.707047	0.608027	0.573756	1.24255
								0.595709	0.477568	0.598021	0.363962	0.252978	0.969582
								0.372529	0.302397	0.354718	0.177626	0.127891	0.935995
								1	1	1	1	1	1
								1.05215	1.02959	1.19634	1.12536	0.836643	1.19545
								0.845968	0.800463	1.02538	0.69384	0.462937	0.981639
								0.596491	0.495288	0.861302	0.39212	0.177063	0.908649
								0.532915	0.40486	0.579382	0.176934	0.0896503	0.934143
															No Fab	WCPP063	WCPP064	288	P22	281
															0	0	0	0	0	0
								0	0	0	0	0	0		0.184205	0.152049	-0.0226254	0.110515	0.30633	0.179652
								0.184205	0.152049	-0.0226254	0.110515	0.30633	0.179652		0.143076	0.227691	0.135141	0.145498	0.57046	-0.154879
								0.143076	0.227691	0.135141	0.145498	0.57046	-0.154879		0.310873	0.53198	0.430289	0.660107	0.807084	0.0934191
								0.310873	0.53198	0.430289	0.660107	0.807084	0.0934191		0.592649	0.687476	0.654709	0.763864	0.877732	0.0555976
								0.592649	0.687476	0.654709	0.763864	0.877732	0.0555976		1	1	1	1	1	1
								1	1	1	1	1	1		1	1	1	1	1	1
								1	1	1	1	1	1		0	0	0	0	0	0
								0	0	0	0	0	0		0.0878527	-0.000684932	0.0139908	-0.113237	0.225999	-0.123257
								0.0878527	-0.000684932	0.0139908	-0.113237	0.225999	-0.123257		0.27285	0.226541	0.292953	0.391973	0.426244	-0.242554
								0.27285	0.226541	0.292953	0.391973	0.426244	-0.242554		0.404291	0.522432	0.401979	0.636038	0.747022	0.0304183
								0.404291	0.522432	0.401979	0.636038	0.747022	0.0304183		0.627471	0.697603	0.645282	0.822374	0.872109	0.0640051
								0.627471	0.697603	0.645282	0.822374	0.872109	0.0640051		1	1	1	1	1	1
								1	1	1	1	1	1		1	1	1	1	1	1
								1	1	1	1	1	1		0	0	0	0	0	0
								0	0	0	0	0	0		-0.0521487	-0.0295917	-0.196341	-0.125358	0.163357	-0.195448
								-0.0521487	-0.0295917	-0.196341	-0.125358	0.163357	-0.195448		0.154032	0.199537	-0.0253787	0.30616	0.537063	0.0183612
								0.154032	0.199537	-0.0253787	0.30616	0.537063	0.0183612		0.403509	0.504712	0.138698	0.60788	0.822937	0.0913505
								0.403509	0.504712	0.138698	0.60788	0.822937	0.0913505		0.467085	0.59514	0.420618	0.823066	0.91035	0.0658574
								0.467085	0.59514	0.420618	0.823066	0.91035	0.0658574

## Sheet: Fig.S3A mPAD4
Application: Tecan i-control				Tecan i-control , 1.11.1.0
Device: infinite 200Pro				Serial number: 1512004325				Serial number of connected stacker:
Firmware: V_3.40_01/15_Infinite (Dec 23 2014/12.45.11)				MAI, V_3.40_01/15_Infinite (Dec 23 2014/12.45.11)
Date:	2018-07-12
Time:	3:41:34 PM
System				PLATE-READER
User				plate-reader\Jim Wells
Plate				Thermo Fisher Scientific-Nunclon 384 Flat Bottom Black Polystyrene Catalog No.: 164564/164571/264556/262260/460435/460518 [NUN384fb.pdfx]
Plate-ID (Stacker)
Label: Label1
Mode				Fluorescence Top Reading
Excitation Wavelength				345	nm
Emission Wavelength				465	nm
Excitation Bandwidth				9	nm
Emission Bandwidth				20	nm
Gain				70	Manual
Number of Flashes				25
Integration Time				20	µs
Lag Time				0	µs
Settle Time				0	ms
Z-Position (Manual)				20000	µm
Part of Plate				A1-E24; L1-P24
Start Time:	7/12/2018 3:41:34 PM
	Temperature: 23.7 °C
<>	1	2	3	4	5	6	7	8	9	10	11	12	13	14	15	16	17	18	19	20	21	22	23	24
A	5736	7	6365	6	6128	6	6239	6	6732	7	6306	6	6821	7	6362	6	7075	7	6990	7	6330	6	6585	7
B	6634	7	7247	7	6389	6	7496	8	7253	6	7340	8	8173	7	8074	6	7015	5	6947	8	7766	4	7232	8
C	6223	5	6513	7	6731	7	7130	7	1577	6	8032	6	8212	7	8169	6	7216	6	6826	5	7046	6	6628	7
D	4461	7	4530	5	4872	6	5729	6	507	6	7179	7	2635	8	6968	7	6619	6	6560	7	6280	6	4004	7
E	3994	6	3155	7	3300	8	6968	6	470	7	6235	6	1260	8	7359	6	7734	7	8338	7	6862	6	2442	14
L	5862	7	5709	5	6520	7	7748	6	6164	7	7211	5	8826	6	8060	7	7607	8	7059	6	7037	8	6363	7
M	6088	8	6196	7	6038	6	6696	7	6293	5	8260	6	6906	7	8443	6	7545	4	6957	4	6861	6	7069	6
N	6477	6	6727	6	6802	8	7750	6	2259	8	7050	6	7645	6	7997	7	7542	7	8204	7	7721	6	7933	8
O	5880	6	5017	6	5330	5	6855	7	647	7	7358	7	5343	6	8187	7	8608	6	7550	6	7677	7	4738	5
P	4330	6	2463	6	3536	6	8234	7	541	6	7245	7	3315	8	7171	8	8318	6	8998	7	7719	7	2226	6
End Time:	7/12/2018 3:44:31 PM

## Sheet: Fig.S3C
Time (min)	IgG 1	IgG 2	mA342	mA342-c4	IgG 8	IgG 10	IgG 11	IgG 14		IgG 1 Norm	IgG 2 Norm	IgG 3 Norm	IgG 4 Norm	IgG 8 Norm	IgG 10 Norm	IgG 11 Norm	IgG 14 Norm
0	0.893182	1.57979	2.32993	2.09342	1.14132	1.40951	1.54477	0.74358		0.547189	0.0130917	0.169716	0.0271632	0.0127371	0.0271026	0.0123961	0.00475761
0.00720005	0.892639	1.57792	2.32605	2.09013	1.14024	1.40833	1.54092	0.7429		0.546857	0.0130762	0.169433	0.0271206	0.0127251	0.0270799	0.0123651	0.00475327
0.0144001	0.892085	1.57602	2.32235	2.08692	1.13919	1.4072	1.5371	0.742215		0.546517	0.0130605	0.169164	0.0270789	0.0127133	0.0270581	0.0123345	0.00474888
0.0216001	0.89156	1.5742	2.31894	2.08385	1.13823	1.40612	1.53335	0.741541		0.546196	0.0130454	0.168916	0.027039	0.0127026	0.0270372	0.0123044	0.00474457
0.0288002	0.891119	1.57257	2.3159	2.08102	1.13737	1.40508	1.52969	0.74088		0.545926	0.0130319	0.168694	0.0270024	0.012693	0.0270174	0.012275	0.00474034
0.0360002	0.890791	1.57126	2.31325	2.0785	1.13664	1.40411	1.52615	0.74023		0.545725	0.013021	0.168501	0.0269697	0.0126848	0.0269987	0.0122466	0.00473618
0.0432003	0.890595	1.57032	2.31099	2.07634	1.13604	1.40319	1.52274	0.739574		0.545604	0.0130132	0.168336	0.0269416	0.0126782	0.0269811	0.0122193	0.00473198
0.0504003	0.890523	1.56977	2.30905	2.07452	1.13558	1.40234	1.51947	0.738913		0.54556	0.0130086	0.168195	0.026918	0.012673	0.0269646	0.012193	0.00472775
0.0576004	0.890583	1.56956	2.30734	2.07302	1.13523	1.40151	1.51632	0.738251		0.545597	0.0130069	0.168071	0.0268985	0.0126691	0.0269486	0.0121677	0.00472352
0.0648004	0.890732	1.56963	2.30579	2.07174	1.13496	1.40071	1.51328	0.73759		0.545688	0.0130075	0.167958	0.026882	0.0126661	0.0269333	0.0121434	0.00471929
0.0720005	0.890923	1.56987	2.30431	2.07058	1.13474	1.3999	1.51035	0.736946		0.545805	0.0130095	0.16785	0.0268668	0.0126636	0.0269178	0.0121198	0.00471517
0.0792005	0.891143	1.57019	2.30284	2.06938	1.1345	1.39908	1.50752	0.736326		0.54594	0.0130122	0.167743	0.0268513	0.0126609	0.0269019	0.0120971	0.0047112
0.0864006	0.891352	1.57049	2.30133	2.06801	1.1342	1.39821	1.50478	0.735778		0.546068	0.0130147	0.167633	0.0268336	0.0126576	0.0268852	0.0120751	0.00470769
0.0936006	0.891525	1.57069	2.29976	2.06636	1.13381	1.39726	1.50212	0.735325		0.546174	0.0130163	0.167518	0.0268121	0.0126532	0.026867	0.0120538	0.00470479
0.100801	0.891662	1.57074	2.29812	2.06432	1.1333	1.39624	1.49953	0.734967		0.546258	0.0130167	0.167399	0.0267857	0.0126476	0.0268474	0.012033	0.00470251
0.108001	0.891739	1.57065	2.29642	2.06188	1.1327	1.39514	1.49699	0.734717		0.546305	0.013016	0.167275	0.026754	0.0126408	0.0268261	0.0120127	0.0047009
0.115201	0.891751	1.57044	2.29468	2.05904	1.13201	1.39395	1.49449	0.734544		0.546313	0.0130142	0.167148	0.0267171	0.0126332	0.0268033	0.0119925	0.0046998
0.122401	0.891709	1.57015	2.29289	2.05584	1.13125	1.39268	1.49199	0.734419		0.546287	0.0130118	0.167018	0.0266755	0.0126247	0.0267789	0.0119725	0.004699
0.129601	0.891626	1.56982	2.29105	2.05237	1.13045	1.39134	1.48947	0.734293		0.546236	0.0130091	0.166884	0.0266305	0.0126158	0.0267531	0.0119522	0.0046982
0.136801	0.891501	1.56947	2.28915	2.04874	1.12962	1.38993	1.4869	0.73415		0.546159	0.0130062	0.166745	0.0265834	0.0126064	0.0267261	0.0119316	0.00469728
0.144001	0.891346	1.5691	2.28719	2.04507	1.12877	1.38848	1.48426	0.733936		0.546064	0.0130032	0.166603	0.0265358	0.012597	0.0266982	0.0119105	0.00469591
0.151201	0.891173	1.56875	2.28519	2.04144	1.12792	1.38701	1.48156	0.733644		0.545958	0.0130002	0.166457	0.0264887	0.0125876	0.0266698	0.0118888	0.00469404
0.158401	0.890994	1.56838	2.28316	2.03795	1.12709	1.38552	1.4788	0.733268		0.545849	0.0129971	0.166309	0.0264435	0.0125783	0.0266413	0.0118666	0.00469164
0.165601	0.890815	1.568	2.28114	2.03468	1.12629	1.38406	1.47601	0.732809		0.545739	0.012994	0.166162	0.026401	0.0125693	0.0266131	0.0118443	0.0046887
0.172801	0.890648	1.56758	2.27919	2.03164	1.12551	1.38263	1.47327	0.732303		0.545637	0.0129906	0.16602	0.0263616	0.0125607	0.0265857	0.0118223	0.00468546
0.180001	0.890499	1.56714	2.27734	2.02885	1.12479	1.38126	1.47066	0.731802		0.545546	0.0129869	0.165886	0.0263254	0.0125526	0.0265593	0.0118013	0.00468225
0.187201	0.890374	1.56668	2.27566	2.02629	1.12414	1.37994	1.46826	0.731325		0.545469	0.012983	0.165763	0.0262922	0.0125453	0.026534	0.0117821	0.0046792
0.194401	0.890279	1.56623	2.27417	2.02391	1.12355	1.37869	1.4662	0.730908		0.545411	0.0129793	0.165655	0.0262613	0.0125388	0.0265099	0.0117656	0.00467653
0.201601	0.890219	1.56584	2.27287	2.02166	1.12305	1.37748	1.46456	0.73058		0.545374	0.0129761	0.16556	0.0262321	0.0125331	0.0264865	0.0117524	0.00467444
0.208801	0.890219	1.56556	2.27172	2.01948	1.12258	1.37628	1.46332	0.730342		0.545374	0.0129738	0.165476	0.0262038	0.0125279	0.0264636	0.0117424	0.00467291
0.216001	0.890285	1.56547	2.27064	2.01728	1.12214	1.37508	1.46242	0.730175		0.545414	0.012973	0.165398	0.0261753	0.012523	0.0264405	0.0117352	0.00467184
0.223201	0.890434	1.56561	2.26955	2.01502	1.1217	1.37382	1.46176	0.730073		0.545506	0.0129742	0.165318	0.0261459	0.0125181	0.0264163	0.0117299	0.0046712
0.230401	0.890684	1.56602	2.26833	2.01263	1.12122	1.3725	1.46119	0.730002		0.545659	0.0129776	0.165229	0.0261149	0.0125127	0.0263908	0.0117253	0.00467074
0.237602	0.891066	1.56669	2.2669	2.01008	1.12066	1.37109	1.46053	0.729924		0.545893	0.0129832	0.165124	0.0260818	0.0125065	0.0263638	0.0117201	0.00467024
0.244802	0.891572	1.56761	2.26517	2.00733	1.12002	1.36961	1.45962	0.729817		0.546203	0.0129908	0.164999	0.0260462	0.0124994	0.0263354	0.0117127	0.00466956
0.252002	0.892192	1.56868	2.26312	2.00438	1.11927	1.36807	1.45829	0.729668		0.546583	0.0129996	0.16485	0.0260079	0.012491	0.0263057	0.0117021	0.0046686
0.259202	0.892925	1.56983	2.26075	2.00126	1.11843	1.36648	1.45649	0.729471		0.547032	0.0130092	0.164677	0.0259674	0.0124817	0.0262751	0.0116877	0.00466734
0.266402	0.893754	1.57094	2.25809	1.998	1.1175	1.36486	1.45427	0.729221		0.54754	0.0130184	0.164483	0.0259251	0.0124713	0.026244	0.0116698	0.00466574
0.273602	0.89463	1.57192	2.25521	1.99465	1.1165	1.36325	1.45174	0.728929		0.548076	0.0130265	0.164273	0.0258816	0.0124601	0.026213	0.0116495	0.00466387
0.280802	0.895542	1.57267	2.25219	1.99124	1.11543	1.36164	1.44907	0.728595		0.548635	0.0130327	0.164053	0.0258373	0.0124481	0.026182	0.0116281	0.00466174
0.288002	0.896436	1.57317	2.2491	1.98781	1.11433	1.36006	1.44639	0.728232		0.549183	0.0130368	0.163828	0.0257929	0.0124359	0.0261516	0.0116066	0.00465941
0.295202	0.897282	1.57337	2.24599	1.9844	1.11321	1.35851	1.44382	0.727862		0.549701	0.0130385	0.163602	0.0257486	0.0124234	0.0261218	0.011586	0.00465705
0.302402	0.898051	1.57329	2.24291	1.98102	1.1121	1.357	1.44145	0.727463		0.550172	0.0130379	0.163377	0.0257048	0.012411	0.0260929	0.011567	0.00465449
0.309602	0.898719	1.57297	2.23988	1.97771	1.11101	1.3555	1.43936	0.727057		0.550581	0.0130352	0.163156	0.0256618	0.0123988	0.0260641	0.0115501	0.0046519
0.316802	0.899267	1.57247	2.23691	1.97446	1.10998	1.35403	1.43754	0.726616		0.550917	0.0130311	0.162941	0.0256197	0.0123873	0.0260357	0.0115356	0.00464908
0.324002	0.899678	1.57182	2.234	1.97129	1.109	1.35255	1.43597	0.726151		0.551169	0.0130256	0.162728	0.0255786	0.0123764	0.0260072	0.0115229	0.0046461
0.331202	0.899953	1.57105	2.23113	1.9682	1.10812	1.35107	1.43457	0.725657		0.551337	0.0130193	0.162519	0.0255384	0.0123666	0.0259788	0.0115117	0.00464294
0.338402	0.900078	1.57022	2.22828	1.96518	1.10732	1.3496	1.43332	0.725126		0.551414	0.0130124	0.162312	0.0254992	0.0123577	0.0259505	0.0115017	0.00463954
0.345602	0.90006	1.56933	2.22548	1.9622	1.10662	1.34812	1.4322	0.724572		0.551403	0.013005	0.162107	0.0254606	0.0123498	0.0259221	0.0114927	0.004636
0.352802	0.899917	1.56841	2.2227	1.95929	1.10599	1.34664	1.43124	0.724012		0.551315	0.0129974	0.161906	0.0254228	0.0123428	0.0258935	0.0114851	0.00463241
0.360002	0.899661	1.56746	2.21999	1.9564	1.10542	1.34515	1.43046	0.723457		0.551158	0.0129895	0.161708	0.0253853	0.0123364	0.0258649	0.0114787	0.00462886
0.367202	0.899303	1.56651	2.21735	1.95352	1.10488	1.34367	1.42986	0.722927		0.550939	0.0129817	0.161516	0.025348	0.0123304	0.0258366	0.0114739	0.00462547
0.374402	0.898862	1.56555	2.21481	1.95065	1.10436	1.34223	1.42945	0.722438		0.550669	0.0129737	0.161331	0.0253107	0.0123246	0.0258089	0.0114707	0.00462234
0.381602	0.898367	1.5646	2.21236	1.94778	1.10382	1.34085	1.42925	0.722003		0.550366	0.0129659	0.161152	0.0252734	0.0123186	0.0257823	0.011469	0.00461956
0.388802	0.897831	1.56366	2.20999	1.94491	1.10325	1.33952	1.42925	0.721627		0.550037	0.0129581	0.160979	0.0252362	0.0123122	0.0257568	0.011469	0.00461716
0.396003	0.897294	1.56276	2.20768	1.94207	1.10263	1.33827	1.42943	0.721294		0.549709	0.0129505	0.160811	0.0251994	0.0123053	0.0257326	0.0114705	0.00461502
0.403203	0.896764	1.56187	2.20543	1.93926	1.10196	1.33708	1.4298	0.72099		0.549384	0.0129432	0.160647	0.0251629	0.0122978	0.0257098	0.0114734	0.00461307
0.410403	0.896257	1.56101	2.20319	1.9365	1.10124	1.33596	1.4303	0.720704		0.549073	0.0129361	0.160484	0.0251271	0.0122898	0.0256883	0.0114775	0.00461124
0.417603	0.895774	1.56016	2.20096	1.93378	1.10049	1.33489	1.43095	0.720423		0.548777	0.012929	0.160321	0.0250918	0.0122814	0.0256678	0.0114827	0.00460945
0.424803	0.895333	1.55932	2.19871	1.9311	1.09973	1.33386	1.43173	0.720137		0.548507	0.0129221	0.160158	0.025057	0.0122729	0.0256479	0.011489	0.00460762
0.432003	0.894928	1.55852	2.19647	1.92844	1.09895	1.33283	1.43268	0.719839		0.548259	0.0129154	0.159995	0.0250225	0.0122643	0.0256281	0.0114965	0.00460571
0.439203	0.894558	1.55773	2.19428	1.92581	1.09821	1.33179	1.4338	0.719535		0.548033	0.0129089	0.159835	0.0249884	0.012256	0.0256081	0.0115056	0.00460377
0.446403	0.894207	1.55696	2.19218	1.92322	1.09751	1.33071	1.43514	0.719213		0.547817	0.0129025	0.159682	0.0249547	0.0122482	0.0255873	0.0115163	0.00460171
0.453603	0.893867	1.55621	2.19018	1.92066	1.09689	1.32961	1.43673	0.718892		0.547609	0.0128963	0.159536	0.0249216	0.0122412	0.0255661	0.0115291	0.00459965
0.460803	0.893557	1.55547	2.18831	1.91816	1.09631	1.32849	1.43859	0.718558		0.547419	0.0128901	0.1594	0.0248891	0.0122348	0.0255446	0.011544	0.00459752
0.468003	0.893253	1.55474	2.18658	1.91575	1.09579	1.32737	1.44078	0.718212		0.547233	0.0128841	0.159274	0.0248579	0.012229	0.0255231	0.0115615	0.0045953
0.475203	0.892961	1.55402	2.18498	1.91347	1.09531	1.32629	1.44327	0.71786		0.547054	0.0128781	0.159157	0.0248283	0.0122236	0.0255023	0.0115816	0.00459305
0.482403	0.892681	1.5533	2.18347	1.91132	1.09487	1.32526	1.44609	0.717485		0.546882	0.0128722	0.159048	0.0248004	0.0122186	0.0254824	0.0116042	0.00459065
0.489603	0.892413	1.55258	2.18204	1.90934	1.09441	1.3243	1.4492	0.717092		0.546718	0.0128662	0.158943	0.0247747	0.0122136	0.025464	0.0116292	0.00458813
0.496803	0.89215	1.55184	2.18065	1.9075	1.09394	1.32342	1.45258	0.716674		0.546557	0.0128601	0.158842	0.0247508	0.0122083	0.0254471	0.0116562	0.00458546
0.504003	0.8919	1.55108	2.17927	1.9058	1.09342	1.32263	1.45617	0.716245		0.546404	0.0128538	0.158742	0.0247287	0.0122025	0.0254319	0.011685	0.00458272
0.511203	0.891644	1.55031	2.17793	1.9042	1.09285	1.32191	1.45993	0.715804		0.546247	0.0128474	0.158644	0.024708	0.0121962	0.0254181	0.0117152	0.0045799
0.518403	0.891393	1.54954	2.17662	1.90272	1.09223	1.32126	1.46381	0.715351		0.546094	0.012841	0.158549	0.0246888	0.0121892	0.0254056	0.0117464	0.004577
0.525603	0.891137	1.54876	2.17537	1.90135	1.09154	1.32066	1.46775	0.714916		0.545937	0.0128345	0.158458	0.024671	0.0121815	0.0253941	0.011778	0.00457421
0.532803	0.890887	1.54797	2.17424	1.90012	1.09082	1.32009	1.4717	0.714499		0.545783	0.0128281	0.158375	0.024655	0.0121735	0.0253831	0.0118097	0.00457154
0.540003	0.890654	1.54719	2.17324	1.89907	1.09007	1.31955	1.47564	0.714105		0.545641	0.0128215	0.158303	0.0246414	0.0121652	0.0253728	0.0118413	0.00456903
0.547203	0.890434	1.54641	2.17244	1.89825	1.08932	1.31903	1.47951	0.713724		0.545506	0.0128151	0.158244	0.0246308	0.0121568	0.0253627	0.0118723	0.00456659
0.554404	0.890249	1.54564	2.17187	1.89772	1.0886	1.31854	1.48326	0.713372		0.545392	0.0128087	0.158203	0.0246239	0.0121487	0.0253533	0.0119025	0.00456434
0.561604	0.890106	1.5449	2.17156	1.89753	1.08792	1.31808	1.48686	0.713038		0.545305	0.0128026	0.15818	0.0246214	0.0121411	0.0253445	0.0119313	0.0045622
0.568804	0.890011	1.54418	2.17151	1.89771	1.08728	1.31767	1.49024	0.712746		0.545246	0.0127966	0.158176	0.0246238	0.012134	0.0253365	0.0119584	0.00456033
0.576004	0.889957	1.54349	2.17176	1.89829	1.08669	1.31729	1.49334	0.712484		0.545214	0.0127909	0.158195	0.0246314	0.0121274	0.0253292	0.0119833	0.00455865
0.583204	0.889933	1.54282	2.1723	1.8993	1.08616	1.31695	1.49613	0.712258		0.545199	0.0127854	0.158234	0.0246444	0.0121215	0.0253228	0.0120057	0.0045572
0.590404	0.889921	1.54222	2.17312	1.90074	1.08568	1.31667	1.49853	0.712067		0.545192	0.0127804	0.158294	0.0246631	0.0121161	0.0253174	0.0120249	0.00455598
0.597604	0.889903	1.54169	2.17427	1.90263	1.08522	1.31646	1.50048	0.7119		0.545181	0.012776	0.158377	0.0246877	0.012111	0.0253133	0.0120406	0.00455492
0.604804	0.889862	1.54123	2.17575	1.90502	1.08477	1.3163	1.50195	0.711757		0.545155	0.0127721	0.158486	0.0247186	0.012106	0.0253103	0.0120524	0.004554
0.612004	0.88976	1.54081	2.1776	1.90794	1.08432	1.31624	1.50288	0.711632		0.545093	0.0127687	0.15862	0.0247566	0.0121009	0.025309	0.0120599	0.0045532
0.619204	0.889605	1.54043	2.17983	1.91148	1.08383	1.31626	1.50329	0.711507		0.544998	0.0127655	0.158783	0.0248025	0.0120955	0.0253095	0.0120632	0.0045524
0.626404	0.889403	1.54005	2.1825	1.91567	1.08332	1.3164	1.50316	0.71137		0.544874	0.0127624	0.158977	0.0248568	0.0120898	0.0253121	0.0120622	0.00455152
0.633604	0.889158	1.53965	2.18565	1.92057	1.0828	1.31665	1.50253	0.711209		0.544724	0.0127591	0.159207	0.0249204	0.0120839	0.0253169	0.012057	0.00455049
0.640804	0.888896	1.53922	2.18934	1.92621	1.08227	1.31703	1.50139	0.711018		0.544564	0.0127555	0.159475	0.0249936	0.0120781	0.0253243	0.0120479	0.00454927
0.648004	0.888652	1.53875	2.19358	1.93263	1.08175	1.31754	1.49978	0.710785		0.544414	0.0127516	0.159784	0.0250769	0.0120722	0.0253341	0.012035	0.00454779
0.655204	0.888425	1.53824	2.19837	1.93981	1.08124	1.31817	1.49773	0.710529		0.544275	0.0127474	0.160133	0.02517	0.0120666	0.0253463	0.0120186	0.00454615
0.662404	0.888246	1.5377	2.20372	1.94773	1.08076	1.31893	1.49527	0.710243		0.544166	0.0127429	0.160523	0.0252728	0.0120613	0.0253608	0.0119988	0.00454431
0.669604	0.888109	1.53718	2.2096	1.95634	1.08032	1.3198	1.49241	0.709957		0.544082	0.0127386	0.160951	0.0253845	0.0120564	0.0253776	0.0119759	0.00454248
0.676804	0.888014	1.53668	2.21598	1.96558	1.07991	1.32079	1.48917	0.709683		0.544023	0.0127344	0.161416	0.0255044	0.0120517	0.0253965	0.0119499	0.00454073
0.684004	0.88793	1.53621	2.22284	1.9754	1.07951	1.32187	1.48559	0.709426		0.543972	0.0127306	0.161915	0.0256318	0.0120473	0.0254173	0.0119212	0.00453909
0.691204	0.887859	1.5358	2.23011	1.98574	1.07913	1.32304	1.48169	0.7092		0.543928	0.0127271	0.162445	0.025766	0.012043	0.0254399	0.0118899	0.00453764
0.698404	0.887787	1.53542	2.23776	1.99653	1.07872	1.3243	1.4775	0.709003		0.543884	0.012724	0.163002	0.025906	0.0120385	0.025464	0.0118563	0.00453638
0.705605	0.88771	1.53508	2.24572	2.0077	1.07831	1.32561	1.47306	0.708836		0.543837	0.0127212	0.163582	0.0260509	0.0120339	0.0254892	0.0118206	0.00453531
0.712805	0.887614	1.53475	2.25395	2.01915	1.07789	1.32695	1.4684	0.708693		0.543778	0.0127185	0.164181	0.0261995	0.0120292	0.0255151	0.0117832	0.0045344
0.720005	0.887513	1.53445	2.26238	2.0308	1.07744	1.32831	1.46357	0.708574		0.543716	0.012716	0.164796	0.0263507	0.0120242	0.0255411	0.0117444	0.00453364
0.727205	0.887412	1.53415	2.27091	2.04254	1.077	1.32964	1.4586	0.708455		0.543654	0.0127135	0.165417	0.0265031	0.0120192	0.0255668	0.0117045	0.00453287
0.734405	0.887316	1.53386	2.27944	2.05426	1.07654	1.33091	1.45354	0.70833		0.543596	0.0127111	0.166038	0.026655	0.0120142	0.0255911	0.0116639	0.00453207
0.741605	0.887251	1.53357	2.28783	2.06579	1.07611	1.33208	1.4484	0.708181		0.543556	0.0127087	0.166649	0.0268047	0.0120093	0.0256137	0.0116227	0.00453112
0.748805	0.887203	1.53328	2.29598	2.077	1.07569	1.33312	1.44321	0.70802		0.543527	0.0127063	0.167243	0.0269501	0.0120047	0.0256337	0.0115811	0.00453009
0.756005	0.887161	1.53298	2.30374	2.0877	1.0753	1.33402	1.43801	0.707829		0.543501	0.0127038	0.167808	0.027089	0.0120003	0.025651	0.0115393	0.00452887
0.763205	0.887126	1.53266	2.311	2.09774	1.07491	1.33475	1.43281	0.707603		0.543479	0.0127011	0.168337	0.0272193	0.011996	0.025665	0.0114976	0.00452742
0.770405	0.88709	1.53228	2.31764	2.10696	1.07451	1.3353	1.42764	0.70734		0.543457	0.012698	0.168821	0.027339	0.0119915	0.0256756	0.0114562	0.00452574
0.777605	0.887066	1.53185	2.32358	2.11523	1.0741	1.33567	1.42255	0.707048		0.543443	0.0126944	0.169253	0.0274462	0.0119869	0.0256827	0.0114153	0.00452387
0.784805	0.887042	1.53136	2.32875	2.12241	1.07367	1.33585	1.41753	0.706732		0.543428	0.0126904	0.16963	0.0275394	0.0119821	0.0256862	0.011375	0.00452185
0.792005	0.887036	1.53081	2.3331	2.12839	1.07321	1.33586	1.41262	0.706404		0.543424	0.0126859	0.169947	0.0276169	0.011977	0.0256863	0.0113356	0.00451975
0.799205	0.887054	1.53022	2.33661	2.13308	1.07274	1.33567	1.40784	0.706089		0.543435	0.012681	0.170203	0.0276779	0.0119717	0.0256828	0.0112972	0.00451773
0.806405	0.887108	1.5296	2.33926	2.13647	1.07226	1.33529	1.4032	0.705796		0.543468	0.0126758	0.170396	0.0277218	0.0119664	0.0256754	0.01126	0.00451586
0.813605	0.887191	1.52897	2.34104	2.13851	1.07177	1.33471	1.39872	0.705534		0.543519	0.0126706	0.170526	0.0277483	0.0119609	0.0256643	0.011224	0.00451419
0.820805	0.887311	1.52838	2.34195	2.13922	1.0713	1.33394	1.39439	0.705308		0.543592	0.0126657	0.170592	0.0277575	0.0119557	0.0256494	0.0111893	0.00451274
0.828005	0.887454	1.5278	2.34196	2.13861	1.07087	1.33299	1.39023	0.705105		0.54368	0.0126609	0.170592	0.0277496	0.0119509	0.0256311	0.0111559	0.00451144
0.835205	0.887591	1.52727	2.34105	2.13673	1.07047	1.33185	1.38624	0.704926		0.543764	0.0126565	0.170526	0.0277251	0.0119464	0.0256092	0.0111239	0.0045103
0.842405	0.887704	1.52678	2.33919	2.13361	1.07008	1.33055	1.38243	0.704741		0.543833	0.0126524	0.170391	0.0276847	0.0119421	0.0255843	0.0110934	0.00450911
0.849605	0.887769	1.5263	2.33639	2.12934	1.0697	1.32911	1.37883	0.704551		0.543873	0.0126485	0.170187	0.0276293	0.0119378	0.0255565	0.0110645	0.00450789
0.856805	0.887787	1.52584	2.33266	2.12398	1.0693	1.32753	1.37544	0.70433		0.543884	0.0126447	0.169915	0.0275597	0.0119334	0.0255261	0.0110372	0.00450648
0.864006	0.887764	1.52538	2.32801	2.11758	1.06888	1.32583	1.37225	0.70408		0.54387	0.0126408	0.169576	0.0274767	0.0119286	0.0254934	0.0110117	0.00450488
0.871206	0.887698	1.52491	2.32252	2.11025	1.06843	1.32403	1.36929	0.703806		0.54383	0.0126369	0.169177	0.0273816	0.0119236	0.0254588	0.0109879	0.00450313
0.878406	0.887609	1.52442	2.31629	2.10206	1.06795	1.32213	1.36652	0.703543		0.543775	0.0126329	0.168722	0.0272753	0.0119183	0.0254224	0.0109657	0.00450145
0.885606	0.887513	1.52392	2.30941	2.09311	1.06745	1.32015	1.36395	0.703293		0.543716	0.0126287	0.168221	0.0271592	0.0119127	0.0253843	0.010945	0.00449985
0.892806	0.887436	1.5234	2.30202	2.08347	1.06694	1.3181	1.36155	0.703096		0.543669	0.0126244	0.167683	0.0270341	0.011907	0.0253448	0.0109258	0.00449859
0.900006	0.887388	1.52286	2.29423	2.07324	1.06644	1.31598	1.35931	0.702965		0.54364	0.01262	0.167116	0.0269014	0.0119014	0.0253041	0.0109078	0.00449775
0.907206	0.88737	1.52232	2.28612	2.06251	1.06597	1.31381	1.3572	0.702906		0.543629	0.0126155	0.166525	0.0267621	0.0118962	0.0252624	0.0108909	0.00449737
0.914406	0.887382	1.52178	2.27777	2.05136	1.06553	1.31161	1.35518	0.702912		0.543636	0.012611	0.165917	0.0266175	0.0118913	0.0252201	0.0108746	0.00449741
0.921606	0.887406	1.52126	2.26923	2.03987	1.06512	1.30939	1.35325	0.702959		0.543651	0.0126067	0.165294	0.0264684	0.0118867	0.0251774	0.0108592	0.00449771
0.928806	0.887442	1.52075	2.26051	2.02811	1.06475	1.30714	1.35139	0.703031		0.543673	0.0126025	0.164659	0.0263158	0.0118825	0.0251341	0.0108443	0.00449817
0.936006	0.887477	1.52026	2.25163	2.01613	1.06441	1.30489	1.34962	0.70309		0.543694	0.0125984	0.164013	0.0261604	0.0118787	0.0250908	0.0108301	0.00449855
0.943206	0.887495	1.51979	2.24262	2.004	1.06409	1.30264	1.34792	0.703126		0.543705	0.0125945	0.163357	0.026003	0.0118751	0.0250475	0.0108164	0.00449878
0.950406	0.887489	1.51933	2.23351	1.99178	1.06379	1.30038	1.34628	0.703126		0.543702	0.0125907	0.162692	0.0258444	0.0118718	0.0250042	0.0108032	0.00449878
0.957606	0.887465	1.51889	2.2243	1.97952	1.06349	1.29812	1.34471	0.703079		0.543687	0.0125871	0.162022	0.0256854	0.0118685	0.0249606	0.0107907	0.00449847
0.964806	0.887418	1.51844	2.21509	1.96728	1.06318	1.29586	1.34321	0.703001		0.543658	0.0125833	0.161351	0.0255264	0.011865	0.0249172	0.0107786	0.00449798
0.972006	0.887334	1.51798	2.20589	1.95511	1.06285	1.29359	1.34175	0.702888		0.543607	0.0125795	0.160681	0.0253686	0.0118613	0.0248736	0.0107669	0.00449725
0.979206	0.887233	1.51748	2.19679	1.94309	1.06248	1.29133	1.34033	0.702763		0.543545	0.0125754	0.160018	0.0252126	0.0118572	0.0248301	0.0107555	0.00449645
0.986406	0.88712	1.51696	2.18785	1.93127	1.06204	1.28908	1.33893	0.702626		0.543475	0.012571	0.159367	0.0250592	0.0118523	0.0247868	0.0107443	0.00449558
0.993606	0.887001	1.51641	2.17913	1.91972	1.06153	1.28684	1.33757	0.702476		0.543402	0.0125665	0.158731	0.0249094	0.0118467	0.0247438	0.0107333	0.00449462
1.00081	0.886881	1.51585	2.17064	1.90852	1.06095	1.28464	1.33622	0.702322		0.543329	0.0125619	0.158113	0.0247641	0.0118402	0.0247015	0.0107225	0.00449363
1.00801	0.88678	1.5153	2.16243	1.89771	1.06031	1.28248	1.33489	0.702155		0.543267	0.0125573	0.157515	0.0246238	0.011833	0.0246599	0.0107119	0.00449256
1.01521	0.886685	1.51476	2.15454	1.88732	1.05964	1.28038	1.33359	0.701964		0.543209	0.0125528	0.15694	0.024489	0.0118255	0.0246195	0.0107014	0.00449134
1.02241	0.886601	1.51425	2.14698	1.87739	1.05897	1.27835	1.33233	0.701755		0.543158	0.0125486	0.156389	0.0243601	0.0118181	0.0245805	0.0106913	0.00449001
1.02961	0.886518	1.5138	2.13978	1.86791	1.05833	1.27639	1.33111	0.701511		0.543107	0.0125449	0.155865	0.0242372	0.0118109	0.0245429	0.0106815	0.00448844
1.03681	0.88644	1.5134	2.13293	1.85891	1.05774	1.27454	1.32992	0.701249		0.543059	0.0125415	0.155366	0.0241204	0.0118043	0.0245072	0.010672	0.00448677
1.04401	0.886345	1.51302	2.12643	1.85037	1.05721	1.27277	1.32877	0.700974		0.543001	0.0125384	0.154892	0.0240095	0.0117985	0.0244732	0.0106628	0.00448501
1.05121	0.886238	1.51266	2.12024	1.84225	1.05676	1.27109	1.32764	0.700718		0.542935	0.0125354	0.154442	0.0239041	0.0117934	0.024441	0.0106537	0.00448337
1.05841	0.886106	1.51232	2.11437	1.83454	1.05636	1.26948	1.32652	0.70048		0.542855	0.0125326	0.154014	0.0238041	0.0117889	0.02441	0.0106447	0.00448185
1.06561	0.885957	1.51196	2.10875	1.82722	1.056	1.26795	1.32541	0.700271		0.542763	0.0125296	0.153605	0.0237092	0.0117849	0.0243806	0.0106358	0.00448051
1.07281	0.885797	1.51159	2.10335	1.8203	1.05565	1.26649	1.32431	0.700104		0.542665	0.0125265	0.153212	0.0236193	0.011781	0.0243524	0.0106269	0.00447944
1.08001	0.885624	1.5112	2.09816	1.81373	1.05528	1.26507	1.32322	0.699949		0.542559	0.0125233	0.152834	0.0235342	0.0117768	0.0243251	0.0106182	0.00447845
1.08721	0.885451	1.51076	2.09315	1.80752	1.05489	1.2637	1.32216	0.699812		0.542453	0.0125197	0.152469	0.0234536	0.0117725	0.0242989	0.0106097	0.00447758
1.09441	0.885278	1.5103	2.08834	1.80166	1.05447	1.26237	1.32113	0.699663		0.542347	0.0125158	0.152118	0.0233775	0.0117679	0.0242733	0.0106014	0.00447662
1.10161	0.885105	1.50979	2.08374	1.79614	1.05404	1.26109	1.32015	0.699484		0.542241	0.0125116	0.151783	0.0233059	0.0117631	0.0242486	0.0105936	0.00447548
1.10881	0.884926	1.50926	2.07936	1.79099	1.0536	1.25983	1.31919	0.69927		0.542132	0.0125072	0.151464	0.023239	0.0117581	0.0242245	0.0105859	0.00447411
1.11601	0.884742	1.50869	2.07524	1.78618	1.05316	1.25862	1.31826	0.69899		0.542018	0.0125025	0.151164	0.0231766	0.0117532	0.0242011	0.0105784	0.00447231
1.12321	0.884551	1.50808	2.07138	1.78168	1.05274	1.25743	1.31732	0.698674		0.541902	0.0124975	0.150883	0.0231182	0.0117485	0.0241783	0.0105709	0.00447029
1.13041	0.88436	1.50746	2.06781	1.77747	1.05234	1.25628	1.31634	0.698328		0.541785	0.0124923	0.150623	0.0230636	0.011744	0.0241561	0.010563	0.00446808
1.13761	0.884175	1.50681	2.06451	1.77352	1.05196	1.25514	1.31531	0.69797		0.541672	0.0124869	0.150383	0.0230124	0.0117398	0.0241343	0.0105547	0.00446579
1.14481	0.884002	1.50617	2.06148	1.76982	1.05162	1.25404	1.3142	0.697637		0.541566	0.0124817	0.150162	0.0229643	0.011736	0.0241131	0.0105458	0.00446366
1.15201	0.883847	1.50555	2.05867	1.7663	1.05128	1.25297	1.31304	0.697333		0.541471	0.0124765	0.149957	0.0229187	0.0117323	0.0240925	0.0105365	0.00446171
1.15921	0.883728	1.50496	2.05606	1.76292	1.05095	1.25192	1.31182	0.697064		0.541398	0.0124716	0.149767	0.0228748	0.0117285	0.0240723	0.0105267	0.00445999
1.16641	0.883645	1.50441	2.05361	1.75966	1.05062	1.2509	1.31059	0.696856		0.541347	0.012467	0.149588	0.0228325	0.0117248	0.0240527	0.0105169	0.00445866
1.17361	0.883603	1.5039	2.05128	1.75648	1.05026	1.24992	1.30937	0.696689		0.541321	0.0124628	0.149418	0.0227913	0.0117208	0.0240338	0.010507	0.00445759
1.18081	0.883585	1.50343	2.04903	1.7534	1.04988	1.24896	1.30816	0.696552		0.54131	0.0124589	0.149255	0.0227512	0.0117166	0.0240154	0.0104974	0.00445672
1.18801	0.883579	1.50301	2.04683	1.75039	1.04945	1.24803	1.30698	0.696421		0.541306	0.0124554	0.149094	0.0227122	0.0117118	0.0239975	0.0104879	0.00445588
1.19521	0.883579	1.50261	2.04465	1.74744	1.04901	1.24711	1.30584	0.69629		0.541306	0.0124521	0.148936	0.022674	0.0117069	0.0239799	0.0104788	0.00445504
1.20241	0.883573	1.50223	2.04247	1.74454	1.04854	1.24622	1.30472	0.696146		0.541303	0.012449	0.148777	0.0226364	0.0117016	0.0239627	0.0104697	0.00445412
1.20961	0.883561	1.50185	2.04028	1.74171	1.04805	1.24532	1.30361	0.695986		0.541295	0.0124458	0.148618	0.0225996	0.0116962	0.0239454	0.0104609	0.00445309
1.21681	0.883555	1.50145	2.03807	1.73891	1.04757	1.24444	1.30253	0.695825		0.541292	0.0124425	0.148457	0.0225633	0.0116908	0.0239284	0.0104522	0.00445206
1.22401	0.883538	1.50104	2.03583	1.73616	1.04709	1.24355	1.30144	0.695652		0.541281	0.0124391	0.148293	0.0225276	0.0116855	0.0239114	0.0104435	0.00445096
1.23121	0.883514	1.50059	2.03358	1.73344	1.04664	1.24266	1.30036	0.695479		0.541266	0.0124354	0.148129	0.0224923	0.0116805	0.0238943	0.0104347	0.00444985
1.23841	0.883508	1.50009	2.03132	1.73074	1.04619	1.24176	1.2993	0.695306		0.541263	0.0124313	0.147965	0.0224573	0.0116755	0.023877	0.0104262	0.00444874
1.24561	0.883514	1.49957	2.02908	1.72807	1.04577	1.24086	1.29825	0.695127		0.541266	0.0124269	0.147802	0.0224226	0.0116707	0.0238597	0.0104178	0.0044476
1.25281	0.883532	1.49902	2.02686	1.72542	1.04535	1.23997	1.29722	0.694942		0.541277	0.0124223	0.14764	0.0223883	0.011666	0.0238426	0.0104096	0.00444642
1.26001	0.883585	1.49843	2.02467	1.72283	1.04492	1.2391	1.29622	0.694758		0.54131	0.0124175	0.147481	0.0223546	0.0116612	0.0238257	0.0104015	0.00444524
1.26721	0.883651	1.49784	2.02252	1.72028	1.04448	1.23822	1.29523	0.694549		0.54135	0.0124126	0.147324	0.0223215	0.0116564	0.0238089	0.0103936	0.0044439
1.27441	0.883728	1.49725	2.0204	1.71779	1.04403	1.23735	1.29427	0.694329		0.541398	0.0124077	0.147169	0.0222893	0.0116513	0.0237922	0.0103859	0.00444249
1.28161	0.8838	1.49668	2.0183	1.71537	1.04357	1.2365	1.29334	0.69409		0.541441	0.012403	0.147016	0.0222578	0.0116462	0.0237758	0.0103785	0.00444096
1.28881	0.883871	1.49612	2.0162	1.713	1.04313	1.23566	1.29243	0.69384		0.541485	0.0123984	0.146863	0.0222271	0.0116413	0.0237596	0.0103711	0.00443936
1.29601	0.883913	1.49561	2.01409	1.71068	1.04269	1.23484	1.29155	0.693578		0.541511	0.0123941	0.14671	0.022197	0.0116364	0.0237439	0.0103641	0.00443768
1.30321	0.883943	1.49511	2.01197	1.7084	1.04229	1.23405	1.2907	0.693315		0.541529	0.01239	0.146555	0.0221674	0.0116319	0.0237287	0.0103573	0.00443601
1.31041	0.883931	1.49466	2.00983	1.70614	1.04191	1.23324	1.28988	0.693029		0.541522	0.0123862	0.146399	0.022138	0.0116276	0.0237132	0.0103507	0.00443418
1.31761	0.883895	1.49423	2.00766	1.70388	1.04156	1.23245	1.2891	0.692713		0.5415	0.0123827	0.146242	0.0221087	0.0116238	0.0236978	0.0103444	0.00443216
1.32481	0.883847	1.49385	2.00548	1.7016	1.04125	1.23164	1.28833	0.692362		0.541471	0.0123795	0.146083	0.0220791	0.0116203	0.0236824	0.0103382	0.00442991
1.33201	0.883782	1.49351	2.0033	1.6993	1.04095	1.23084	1.28757	0.691968		0.541431	0.0123767	0.145924	0.0220493	0.0116169	0.0236669	0.0103321	0.00442739
1.33921	0.883734	1.49321	2.00111	1.69696	1.04068	1.23003	1.2868	0.691539		0.541401	0.0123742	0.145764	0.022019	0.0116139	0.0236513	0.0103259	0.00442464
1.34641	0.883692	1.49294	1.99896	1.69459	1.04042	1.2292	1.28601	0.691056		0.541376	0.012372	0.145607	0.0219882	0.011611	0.0236354	0.0103196	0.00442155
1.35361	0.883675	1.49269	1.99684	1.6922	1.04015	1.22834	1.2852	0.690544		0.541365	0.0123699	0.145453	0.0219572	0.0116081	0.0236189	0.0103131	0.00441827
1.36081	0.883681	1.49243	1.99478	1.6898	1.0399	1.22746	1.28436	0.690013		0.541368	0.0123678	0.145303	0.0219261	0.0116052	0.0236019	0.0103064	0.00441488
1.36801	0.883698	1.49215	1.99277	1.68743	1.03964	1.22656	1.2835	0.689483		0.541379	0.0123654	0.145157	0.0218953	0.0116023	0.0235846	0.0102995	0.00441149
1.37521	0.883728	1.49183	1.99082	1.68508	1.03936	1.22564	1.28261	0.688994		0.541398	0.0123628	0.145015	0.0218648	0.0115992	0.0235671	0.0102924	0.00440836
1.38241	0.883758	1.49148	1.98892	1.68278	1.03905	1.22472	1.28171	0.688547		0.541416	0.0123598	0.144876	0.0218349	0.0115957	0.0235493	0.0102851	0.0044055
1.38961	0.883782	1.49108	1.98704	1.68051	1.0387	1.22379	1.28081	0.688159		0.541431	0.0123565	0.144739	0.0218055	0.0115919	0.0235314	0.0102779	0.00440302
1.39681	0.883788	1.49063	1.98517	1.67828	1.03831	1.22288	1.27993	0.687838		0.541434	0.0123528	0.144603	0.0217766	0.0115875	0.0235139	0.0102708	0.00440096
1.40401	0.883788	1.49015	1.98328	1.67606	1.03786	1.22201	1.27905	0.687551		0.541434	0.0123489	0.144466	0.0217477	0.0115825	0.0234972	0.0102638	0.00439913
1.41121	0.883776	1.48966	1.98138	1.67385	1.03737	1.22119	1.2782	0.687289		0.541427	0.0123448	0.144327	0.0217191	0.011577	0.0234814	0.0102569	0.00439745
1.41841	0.88374	1.48919	1.97945	1.67162	1.03685	1.22044	1.27737	0.687039		0.541405	0.0123409	0.144187	0.0216901	0.0115712	0.023467	0.0102503	0.00439585
1.42561	0.883692	1.48875	1.97753	1.66936	1.03632	1.21977	1.27658	0.686777		0.541376	0.0123372	0.144046	0.0216608	0.0115653	0.0234542	0.0102439	0.00439417
1.43281	0.883633	1.48834	1.97561	1.66708	1.03583	1.21918	1.27582	0.686502		0.541339	0.0123339	0.143907	0.0216313	0.0115598	0.0234428	0.0102378	0.00439242
1.44001	0.883567	1.48798	1.97372	1.66481	1.03539	1.21867	1.2751	0.686193		0.541299	0.0123309	0.143769	0.0216017	0.0115549	0.023433	0.010232	0.00439043
1.44721	0.88349	1.48766	1.97188	1.66256	1.03502	1.21822	1.27441	0.685859		0.541252	0.0123282	0.143635	0.0215726	0.0115507	0.0234244	0.0102265	0.0043883
1.45441	0.883418	1.48737	1.97011	1.66038	1.03473	1.21781	1.27372	0.685495		0.541208	0.0123258	0.143506	0.0215443	0.0115476	0.0234164	0.010221	0.00438597
1.46161	0.883347	1.48709	1.9684	1.65827	1.03453	1.2174	1.27303	0.68512		0.541164	0.0123235	0.143382	0.021517	0.0115453	0.0234085	0.0102154	0.00438357
1.46881	0.883299	1.48679	1.96675	1.65626	1.03437	1.21696	1.27233	0.684738		0.541135	0.012321	0.143261	0.0214909	0.0115436	0.0234001	0.0102099	0.00438113
1.47601	0.883281	1.48646	1.96514	1.65434	1.03424	1.21647	1.27162	0.684363		0.541124	0.0123182	0.143144	0.0214659	0.0115421	0.0233906	0.0102042	0.00437873
1.48321	0.883305	1.48609	1.96355	1.65251	1.03409	1.2159	1.2709	0.683999		0.541138	0.0123152	0.143028	0.0214422	0.0115404	0.0233798	0.0101983	0.0043764
1.49041	0.883365	1.48569	1.96198	1.65075	1.03387	1.21527	1.27015	0.683653		0.541175	0.0123119	0.142914	0.0214194	0.011538	0.0233676	0.0101923	0.00437419
1.49761	0.88346	1.48527	1.96041	1.64905	1.03358	1.21455	1.26939	0.68332		0.541233	0.0123084	0.1428	0.0213973	0.0115347	0.0233538	0.0101863	0.00437205
1.50481	0.883573	1.48485	1.95885	1.64738	1.0332	1.21378	1.26864	0.683016		0.541303	0.0123049	0.142686	0.0213757	0.0115305	0.023339	0.0101803	0.00437011
1.51201	0.883692	1.48444	1.95727	1.64573	1.03275	1.21298	1.2679	0.682735		0.541376	0.0123015	0.142571	0.0213542	0.0115254	0.0233235	0.0101743	0.00436831
1.51921	0.883818	1.48407	1.95569	1.64408	1.03223	1.21217	1.26717	0.682467		0.541452	0.0122985	0.142456	0.0213328	0.0115197	0.023308	0.0101684	0.0043666
1.52641	0.883937	1.48374	1.9541	1.64242	1.03168	1.21138	1.26647	0.682205		0.541525	0.0122957	0.14234	0.0213112	0.0115136	0.0232927	0.0101628	0.00436492
1.53361	0.884038	1.48345	1.9525	1.64073	1.03114	1.21062	1.26578	0.681937		0.541588	0.0122933	0.142223	0.0212893	0.0115075	0.0232782	0.0101572	0.0043632
1.54081	0.88414	1.48318	1.95088	1.63901	1.03062	1.2099	1.26508	0.681651		0.54165	0.0122911	0.142106	0.021267	0.0115017	0.0232644	0.0101517	0.00436137
1.54801	0.884241	1.48289	1.94924	1.63724	1.03014	1.20924	1.2644	0.68137		0.541712	0.0122887	0.141986	0.0212441	0.0114963	0.0232516	0.0101462	0.00435958
1.55521	0.884342	1.48256	1.94756	1.63544	1.0297	1.2086	1.26374	0.68109		0.541774	0.012286	0.141863	0.0212207	0.0114914	0.0232394	0.0101409	0.00435779
1.56241	0.884444	1.48218	1.94583	1.63359	1.0293	1.208	1.2631	0.68081		0.541836	0.0122828	0.141737	0.0211967	0.0114869	0.0232278	0.0101358	0.004356
1.56961	0.884527	1.4817	1.94406	1.63174	1.02892	1.20741	1.2625	0.680542		0.541887	0.0122788	0.141609	0.0211726	0.0114827	0.0232164	0.010131	0.00435428
1.57681	0.884598	1.48115	1.94225	1.62991	1.02854	1.20681	1.26197	0.680304		0.541931	0.0122742	0.141477	0.0211489	0.0114784	0.0232049	0.0101267	0.00435275
1.58401	0.88464	1.48052	1.94039	1.62813	1.02815	1.2062	1.26148	0.680083		0.541956	0.0122691	0.141341	0.0211259	0.0114741	0.0231932	0.0101228	0.00435134
1.59121	0.884652	1.47985	1.93853	1.62646	1.02773	1.20557	1.26106	0.679892		0.541964	0.0122635	0.141206	0.0211042	0.0114695	0.0231811	0.0101194	0.00435012
1.59841	0.884622	1.47917	1.93666	1.6249	1.0273	1.20491	1.2607	0.679725		0.541945	0.0122579	0.14107	0.0210839	0.0114646	0.0231685	0.0101165	0.00434906
1.60561	0.884551	1.47849	1.93486	1.62346	1.02683	1.20425	1.26039	0.679576		0.541902	0.0122523	0.140938	0.0210653	0.0114594	0.0231556	0.010114	0.0043481
1.61281	0.884455	1.47787	1.93312	1.62213	1.02635	1.20357	1.26011	0.679427		0.541843	0.0122471	0.140812	0.021048	0.011454	0.0231426	0.0101118	0.00434715
1.62001	0.884348	1.47731	1.93148	1.62086	1.02585	1.20289	1.25986	0.679266		0.541777	0.0122424	0.140692	0.0210315	0.0114484	0.0231295	0.0101098	0.00434612
1.62721	0.884241	1.47681	1.92996	1.61963	1.02534	1.20224	1.25962	0.679088		0.541712	0.0122383	0.140582	0.0210155	0.0114427	0.023117	0.0101078	0.00434497
1.63441	0.88414	1.47637	1.92854	1.61836	1.02482	1.20162	1.25941	0.678891		0.54165	0.0122347	0.140478	0.0209991	0.0114369	0.0231051	0.0101062	0.00434372
1.64161	0.88405	1.476	1.9272	1.61703	1.02428	1.20102	1.25926	0.67867		0.541595	0.0122316	0.14038	0.0209818	0.0114309	0.0230935	0.010105	0.00434231
1.64881	0.883955	1.47565	1.9259	1.61558	1.02374	1.20043	1.25921	0.678432		0.541536	0.0122287	0.140286	0.0209631	0.0114249	0.0230823	0.0101045	0.00434078
1.65601	0.883853	1.47535	1.92462	1.61402	1.02317	1.19985	1.25928	0.678182		0.541474	0.0122262	0.140192	0.0209428	0.0114186	0.0230712	0.0101051	0.00433918
1.66321	0.883746	1.47504	1.9233	1.61237	1.02259	1.19928	1.25952	0.677919		0.541409	0.0122236	0.140097	0.0209213	0.011412	0.02306	0.010107	0.0043375
1.67041	0.883621	1.47472	1.92195	1.61063	1.02199	1.19867	1.25995	0.677651		0.541332	0.012221	0.139998	0.0208988	0.0114053	0.0230484	0.0101105	0.00433578
1.67761	0.88349	1.47437	1.92052	1.60886	1.02138	1.198	1.2606	0.677389		0.541252	0.0122181	0.139894	0.0208758	0.0113985	0.0230355	0.0101157	0.00433411
1.68481	0.883353	1.474	1.91904	1.60709	1.02079	1.19727	1.2615	0.67715		0.541168	0.0122151	0.139786	0.0208528	0.011392	0.0230214	0.0101229	0.00433258
1.69201	0.883222	1.4736	1.91753	1.60536	1.02023	1.19646	1.26266	0.67693		0.541087	0.0122117	0.139676	0.0208304	0.0113857	0.023006	0.0101322	0.00433117
1.69921	0.883108	1.47318	1.916	1.60373	1.01972	1.19559	1.26412	0.676727		0.541018	0.0122082	0.139565	0.0208092	0.01138	0.0229892	0.010144	0.00432987
1.70641	0.883037	1.47274	1.91449	1.6022	1.01925	1.19469	1.2659	0.676548		0.540974	0.0122046	0.139455	0.0207894	0.0113748	0.0229718	0.0101583	0.00432873
1.71361	0.882995	1.47231	1.91301	1.60081	1.01884	1.19375	1.26805	0.676382		0.540949	0.012201	0.139347	0.0207714	0.0113702	0.0229538	0.0101755	0.00432766
1.72081	0.882977	1.47187	1.91157	1.59956	1.01847	1.19282	1.27061	0.676239		0.540938	0.0121974	0.139242	0.0207552	0.0113661	0.0229359	0.010196	0.00432675
1.72801	0.882983	1.47145	1.91019	1.59842	1.01814	1.19191	1.27364	0.676107		0.540941	0.0121939	0.139142	0.0207403	0.0113624	0.0229184	0.0102203	0.00432591
1.73521	0.883007	1.47104	1.90886	1.59737	1.0178	1.19105	1.27718	0.67597		0.540956	0.0121905	0.139044	0.0207268	0.0113586	0.0229019	0.0102487	0.00432503
1.74241	0.883019	1.47064	1.90757	1.59642	1.01745	1.19026	1.2813	0.675821		0.540963	0.0121872	0.138951	0.0207143	0.0113547	0.0228866	0.0102818	0.00432408
1.74961	0.883019	1.47023	1.90633	1.5955	1.01706	1.18955	1.28605	0.675654		0.540963	0.0121838	0.13886	0.0207025	0.0113504	0.0228731	0.0103199	0.00432301
1.75681	0.883007	1.46978	1.90514	1.59462	1.01663	1.18893	1.29147	0.67547		0.540956	0.0121801	0.138774	0.020691	0.0113455	0.0228611	0.0103634	0.00432183
1.76401	0.882983	1.46928	1.90402	1.59374	1.01616	1.18838	1.29761	0.675279		0.540941	0.0121759	0.138692	0.0206796	0.0113403	0.0228505	0.0104127	0.00432061
1.77121	0.882953	1.46873	1.90296	1.59284	1.01565	1.1879	1.30449	0.67507		0.540923	0.0121714	0.138614	0.0206679	0.0113346	0.0228413	0.0104679	0.00431927
1.77841	0.882924	1.46812	1.90195	1.59191	1.01511	1.18747	1.31216	0.67485		0.540905	0.0121663	0.138542	0.0206559	0.0113286	0.0228331	0.0105294	0.00431786
1.78561	0.882912	1.46747	1.90101	1.59098	1.01455	1.18709	1.32065	0.674611		0.540897	0.0121609	0.138473	0.0206438	0.0113224	0.0228257	0.0105976	0.00431633
1.79281	0.882912	1.46682	1.90014	1.59006	1.01401	1.18673	1.33002	0.674367		0.540897	0.0121555	0.13841	0.0206319	0.0113163	0.0228189	0.0106727	0.00431477
1.80001	0.882924	1.46617	1.89933	1.58919	1.01346	1.1864	1.34031	0.674123		0.540905	0.0121501	0.138351	0.0206206	0.0113102	0.0228125	0.0107553	0.00431321
1.80721	0.882953	1.46554	1.89859	1.58842	1.01295	1.18608	1.35156	0.673872		0.540923	0.0121449	0.138296	0.0206105	0.0113045	0.0228064	0.0108456	0.00431161
1.81441	0.882983	1.46499	1.8979	1.58779	1.01248	1.18578	1.36383	0.673634		0.540941	0.0121403	0.138246	0.0206024	0.0112992	0.0228006	0.010944	0.00431008
1.82161	0.883013	1.46451	1.89729	1.58737	1.01203	1.18548	1.37715	0.673389		0.540959	0.0121364	0.138202	0.020597	0.0112942	0.0227948	0.0110509	0.00430852
1.82881	0.883025	1.46412	1.89676	1.5872	1.01162	1.18521	1.39154	0.673157		0.540967	0.0121332	0.138163	0.0205948	0.0112897	0.0227896	0.0111664	0.00430703
1.83601	0.883019	1.46379	1.89635	1.58732	1.01125	1.18498	1.40702	0.672948		0.540963	0.0121305	0.138133	0.0205963	0.0112855	0.0227851	0.0112906	0.00430569
1.84321	0.882995	1.46351	1.89608	1.58773	1.01091	1.18478	1.42355	0.672758		0.540949	0.0121281	0.138113	0.0206016	0.0112817	0.0227813	0.0114233	0.00430447
1.85041	0.882965	1.46325	1.89599	1.58845	1.01059	1.18465	1.44112	0.672591		0.54093	0.0121259	0.138107	0.020611	0.0112782	0.0227788	0.0115642	0.00430341
1.85761	0.882941	1.463	1.89611	1.5895	1.01029	1.18458	1.45964	0.672436		0.540916	0.0121238	0.138116	0.0206246	0.0112748	0.0227775	0.0117129	0.00430241
1.86481	0.882947	1.46274	1.89649	1.5909	1.00998	1.18462	1.47907	0.672287		0.540919	0.0121217	0.138143	0.0206428	0.0112714	0.0227782	0.0118688	0.00430146
1.87201	0.882983	1.46248	1.89716	1.59266	1.00967	1.18476	1.4993	0.672132		0.540941	0.0121195	0.138192	0.0206656	0.0112678	0.0227809	0.0120312	0.00430047
1.87921	0.883061	1.4622	1.89816	1.59483	1.00935	1.18502	1.52024	0.671977		0.540989	0.0121172	0.138265	0.0206938	0.0112642	0.0227859	0.0121992	0.00429948
1.88641	0.88318	1.46191	1.89953	1.59752	1.00901	1.18542	1.54175	0.671792		0.541062	0.0121148	0.138365	0.0207286	0.0112605	0.0227937	0.0123718	0.0042983
1.89361	0.883335	1.46164	1.90136	1.60081	1.00867	1.18598	1.5637	0.671589		0.541157	0.0121126	0.138498	0.0207714	0.0112567	0.0228044	0.012548	0.004297
1.90081	0.88352	1.4614	1.9037	1.60485	1.00833	1.1867	1.58594	0.671351		0.54127	0.0121106	0.138669	0.0208238	0.0112529	0.0228182	0.0127264	0.00429547
1.90801	0.883728	1.4612	1.90664	1.60976	1.008	1.18757	1.60828	0.671083		0.541398	0.012109	0.138883	0.0208875	0.0112493	0.0228349	0.0129056	0.00429376
1.91521	0.883949	1.46104	1.91028	1.6157	1.0077	1.18861	1.63052	0.670785		0.541533	0.0121076	0.139148	0.0209646	0.0112459	0.022855	0.0130841	0.00429185
1.92241	0.884175	1.46092	1.91472	1.62283	1.00743	1.18983	1.65248	0.670451		0.541672	0.0121067	0.139471	0.0210571	0.0112428	0.0228784	0.0132604	0.00428972
1.92961	0.884402	1.46083	1.92009	1.63131	1.00719	1.19125	1.67395	0.670111		0.54181	0.0121059	0.139862	0.0211671	0.0112402	0.0229057	0.0134327	0.00428754
1.93681	0.884646	1.46073	1.92652	1.64129	1.00698	1.19287	1.69473	0.669771		0.54196	0.0121051	0.140331	0.0212966	0.0112379	0.022937	0.0135994	0.00428537
1.94401	0.884897	1.46062	1.93413	1.65294	1.00681	1.19475	1.71462	0.669461		0.542113	0.0121041	0.140885	0.0214478	0.0112359	0.0229731	0.013759	0.00428338
1.95121	0.885165	1.46047	1.94305	1.66641	1.00665	1.1969	1.73343	0.669175		0.542278	0.0121029	0.141535	0.0216226	0.0112342	0.0230144	0.0139099	0.00428155
1.95841	0.885457	1.46029	1.95338	1.68185	1.00651	1.19937	1.751	0.668937		0.542457	0.0121014	0.142288	0.0218229	0.0112327	0.0230619	0.0140509	0.00428003
1.96561	0.885749	1.46006	1.96526	1.69942	1.00639	1.2022	1.76719	0.668752		0.542636	0.0120995	0.143153	0.0220508	0.0112313	0.0231162	0.0141808	0.00427885
1.97281	0.886041	1.4598	1.97879	1.71924	1.00627	1.2054	1.78185	0.668603		0.542814	0.0120974	0.144138	0.0223081	0.0112299	0.0231779	0.0142985	0.00427789
1.98001	0.886315	1.45953	1.99408	1.74147	1.00614	1.20901	1.79489	0.668484		0.542982	0.0120951	0.145252	0.0225965	0.0112285	0.0232472	0.0144031	0.00427713
1.98721	0.886577	1.45926	2.0112	1.76626	1.006	1.21303	1.80619	0.668365		0.543143	0.0120929	0.146499	0.0229181	0.0112269	0.0233245	0.0144938	0.00427637
1.99441	0.88681	1.45903	2.03024	1.7937	1.00583	1.21746	1.81566	0.668222		0.543286	0.012091	0.147886	0.0232742	0.0112251	0.0234097	0.0145698	0.00427545
2.00161	0.887012	1.45885	2.05121	1.8239	1.00565	1.2223	1.82326	0.668055		0.54341	0.0120895	0.149414	0.023666	0.011223	0.0235028	0.0146308	0.00427438
2.00881	0.887179	1.45873	2.07418	1.85694	1.00541	1.22754	1.82893	0.66784		0.543512	0.0120885	0.151087	0.0240948	0.0112203	0.0236035	0.0146763	0.00427301
2.01601	0.887322	1.45867	2.09914	1.89286	1.00512	1.23316	1.83266	0.667608		0.5436	0.012088	0.152905	0.0245608	0.0112171	0.0237116	0.0147062	0.00427152
2.02321	0.88743	1.45866	2.12607	1.93166	1.00478	1.23916	1.83443	0.667363		0.543665	0.0120879	0.154867	0.0250642	0.0112133	0.023827	0.0147204	0.00426996
2.03041	0.887531	1.45867	2.15496	1.9733	1.00437	1.24552	1.83426	0.667131		0.543727	0.012088	0.156971	0.0256045	0.0112087	0.0239493	0.014719	0.00426847
2.03761	0.887626	1.45871	2.18573	2.01766	1.00392	1.2522	1.83216	0.666928		0.543786	0.0120883	0.159212	0.0261802	0.0112037	0.0240778	0.0147022	0.00426718
2.04481	0.887728	1.45873	2.2183	2.06462	1.00341	1.2592	1.82823	0.666761		0.543848	0.0120885	0.161585	0.0267895	0.0111981	0.0242122	0.0146707	0.00426611
2.05201	0.887823	1.45872	2.25257	2.11395	1.00291	1.26647	1.82253	0.666636		0.543906	0.0120884	0.164081	0.0274296	0.0111924	0.024352	0.0146249	0.00426531
2.05921	0.88793	1.45866	2.2884	2.16543	1.0024	1.274	1.81515	0.666541		0.543972	0.0120879	0.166691	0.0280976	0.0111868	0.0244969	0.0145657	0.0042647
2.06641	0.88805	1.45854	2.32563	2.21875	1.00192	1.28175	1.80621	0.666469		0.544045	0.0120869	0.169403	0.0287894	0.0111814	0.0246459	0.0144939	0.00426424
2.07361	0.888175	1.45837	2.36406	2.27357	1.00148	1.28968	1.79584	0.666374		0.544122	0.0120855	0.172202	0.0295007	0.0111765	0.0247984	0.0144107	0.00426363
2.08081	0.888312	1.45816	2.40344	2.32952	1.0011	1.29774	1.78418	0.666255		0.544206	0.0120838	0.17507	0.0302267	0.0111722	0.0249533	0.0143172	0.00426287
2.08801	0.888443	1.45792	2.4435	2.3862	1.00074	1.30586	1.77136	0.666082		0.544286	0.0120818	0.177989	0.0309622	0.0111683	0.0251095	0.0142143	0.00426176
2.09521	0.888568	1.45767	2.48396	2.44319	1.00042	1.31399	1.75753	0.665867		0.544363	0.0120797	0.180936	0.0317016	0.0111647	0.0252658	0.0141034	0.00426039
2.10241	0.888675	1.45745	2.5245	2.50004	1.00008	1.32204	1.74282	0.665605		0.544428	0.0120778	0.183889	0.0324393	0.0111609	0.0254206	0.0139853	0.00425871
2.10961	0.888753	1.45726	2.56478	2.5563	0.999713	1.32991	1.72734	0.665283		0.544476	0.0120763	0.186823	0.0331693	0.0111568	0.0255719	0.0138611	0.00425665
2.11681	0.888801	1.45713	2.60448	2.61152	0.999278	1.33752	1.71122	0.664932		0.544505	0.0120752	0.189715	0.0338858	0.0111519	0.0257182	0.0137317	0.0042544
2.12401	0.888807	1.45705	2.64326	2.66524	0.998759	1.34478	1.69457	0.664568		0.544509	0.0120746	0.192539	0.0345829	0.0111461	0.0258578	0.0135981	0.00425207
2.13121	0.888771	1.45701	2.68077	2.71702	0.998163	1.35162	1.67751	0.664222		0.544487	0.0120742	0.195272	0.0352547	0.0111395	0.0259895	0.0134612	0.00424986
2.13841	0.888693	1.45699	2.7167	2.7664	0.997508	1.35799	1.66013	0.663912		0.544439	0.012074	0.197889	0.0358955	0.0111321	0.0261119	0.0133217	0.00424788
2.14561	0.888604	1.45697	2.75072	2.81296	0.996792	1.36383	1.64254	0.663656		0.544385	0.0120739	0.200367	0.0364997	0.0111242	0.0262241	0.0131806	0.00424624
2.15281	0.888485	1.45693	2.78254	2.85628	0.996053	1.36909	1.62483	0.663459		0.544312	0.0120736	0.202685	0.0370618	0.0111159	0.0263253	0.0130385	0.00424498
2.16001	0.888371	1.45683	2.8119	2.896	0.995308	1.37375	1.60713	0.663328		0.544242	0.0120728	0.204824	0.0375771	0.0111076	0.0264149	0.0128964	0.00424414
2.16721	0.88827	1.45665	2.83855	2.93175	0.994593	1.37777	1.5895	0.663257		0.54418	0.0120713	0.206765	0.038041	0.0110996	0.0264923	0.012755	0.00424368
2.17441	0.888193	1.4564	2.8623	2.96325	0.993913	1.38113	1.57204	0.663239		0.544133	0.0120692	0.208495	0.0384497	0.011092	0.0265569	0.0126148	0.00424357
2.18161	0.888139	1.45605	2.88298	2.99027	0.993276	1.38381	1.55481	0.663227		0.5441	0.0120662	0.210001	0.0388003	0.0110849	0.0266082	0.0124766	0.00424349
2.18881	0.888109	1.45563	2.90048	3.01265	0.992668	1.38575	1.53787	0.663203		0.544082	0.0120628	0.211276	0.0390907	0.0110781	0.0266457	0.0123406	0.00424334
2.19601	0.888097	1.45516	2.91473	3.03031	0.99209	1.38698	1.52128	0.663137		0.544074	0.0120589	0.212314	0.0393199	0.0110717	0.0266692	0.0122076	0.00424292
2.20321	0.888085	1.45463	2.92568	3.04322	0.991535	1.38745	1.50511	0.663018		0.544067	0.0120545	0.213112	0.0394873	0.0110655	0.0266783	0.0120778	0.00424216
2.21041	0.888073	1.45407	2.93332	3.05141	0.990999	1.38718	1.48939	0.662839		0.54406	0.0120499	0.213668	0.0395936	0.0110595	0.0266732	0.0119517	0.00424101
2.21761	0.888056	1.45348	2.93765	3.05495	0.99048	1.3862	1.47417	0.662625		0.544049	0.012045	0.213983	0.0396396	0.0110537	0.0266543	0.0118295	0.00423964
2.22481	0.888038	1.45288	2.93871	3.05396	0.989974	1.38453	1.45946	0.662374		0.544038	0.01204	0.21406	0.0396268	0.0110481	0.0266221	0.0117114	0.00423804
2.23201	0.88802	1.45229	2.93652	3.04859	0.989461	1.38219	1.44529	0.66213		0.544027	0.0120351	0.213901	0.0395571	0.0110423	0.0265772	0.0115978	0.00423648
2.23921	0.888008	1.45169	2.93119	3.03902	0.988954	1.37925	1.43169	0.661904		0.544019	0.0120301	0.213513	0.0394329	0.0110367	0.0265206	0.0114886	0.00423503
2.24641	0.887996	1.45112	2.92279	3.02544	0.988442	1.37573	1.41867	0.661725		0.544012	0.0120254	0.212901	0.0392567	0.011031	0.0264529	0.0113842	0.00423388
2.25361	0.887996	1.45057	2.91148	3.0081	0.987929	1.37171	1.40624	0.661594		0.544012	0.0120208	0.212077	0.0390317	0.0110252	0.0263756	0.0112844	0.00423304
2.26081	0.888002	1.45005	2.89739	2.98725	0.987399	1.36722	1.39437	0.661498		0.544016	0.0120166	0.211051	0.0387612	0.0110193	0.0262894	0.0111891	0.00423243
2.26801	0.888026	1.44958	2.88072	2.9632	0.986856	1.36234	1.38304	0.661439		0.54403	0.0120126	0.209836	0.038449	0.0110133	0.0261954	0.0110983	0.00423205
2.27521	0.888044	1.44915	2.86166	2.93623	0.986296	1.35708	1.37227	0.661379		0.544041	0.0120091	0.208448	0.0380992	0.011007	0.0260945	0.0110118	0.00423167
2.28241	0.888044	1.44874	2.84044	2.90664	0.985712	1.35151	1.36201	0.66129		0.544041	0.0120057	0.206903	0.0377152	0.0110005	0.0259872	0.0109295	0.0042311
2.28961	0.888032	1.44835	2.81729	2.8747	0.985116	1.34565	1.35226	0.66117		0.544034	0.0120025	0.205216	0.0373007	0.0109938	0.0258746	0.0108512	0.00423034
2.29681	0.887996	1.44797	2.79244	2.84064	0.984508	1.33955	1.34299	0.66101		0.544012	0.0119993	0.203406	0.0368588	0.0109871	0.0257573	0.0107768	0.00422931
2.30401	0.887936	1.44757	2.76613	2.80472	0.983894	1.33323	1.33418	0.660807		0.543976	0.011996	0.201489	0.0363927	0.0109802	0.0256358	0.0107061	0.00422801
2.31121	0.887871	1.44714	2.73857	2.76715	0.983262	1.32673	1.3258	0.660586		0.543936	0.0119924	0.199482	0.0359052	0.0109732	0.0255109	0.0106389	0.0042266
2.31841	0.887787	1.44668	2.71	2.72815	0.982612	1.32008	1.31786	0.66036		0.543884	0.0119887	0.197401	0.0353991	0.0109659	0.0253828	0.0105752	0.00422515
2.32561	0.887692	1.4462	2.68061	2.68793	0.981957	1.31332	1.31033	0.660133		0.543826	0.0119846	0.19526	0.0348773	0.0109586	0.0252529	0.0105148	0.0042237
2.33281	0.887585	1.44569	2.65062	2.64673	0.981289	1.30647	1.3032	0.659937		0.54376	0.0119805	0.193076	0.0343427	0.0109511	0.0251213	0.0104575	0.00422244
2.34001	0.887465	1.44518	2.62021	2.60481	0.980616	1.2996	1.29643	0.659806		0.543687	0.0119762	0.190861	0.0337987	0.0109436	0.0249892	0.0104032	0.0042216
2.34722	0.88734	1.44468	2.58955	2.56243	0.979942	1.29274	1.29003	0.65977		0.543611	0.011972	0.188627	0.0332488	0.0109361	0.0248571	0.0103519	0.00422137
2.35442	0.887203	1.44419	2.55877	2.51988	0.979263	1.28591	1.28397	0.659865		0.543527	0.011968	0.186385	0.0326968	0.0109285	0.0247259	0.0103033	0.00422198
2.36162	0.88706	1.44373	2.52799	2.47743	0.978595	1.27917	1.27826	0.660121		0.543439	0.0119641	0.184143	0.0321459	0.0109211	0.0245963	0.0102574	0.00422362
2.36882	0.886911	1.44329	2.49734	2.43529	0.977945	1.27252	1.27288	0.660539		0.543348	0.0119605	0.18191	0.0315992	0.0109138	0.0244685	0.0102142	0.00422629
2.37602	0.886762	1.44286	2.46691	2.39369	0.977319	1.266	1.2678	0.661063		0.543256	0.011957	0.179694	0.0310593	0.0109068	0.0243431	0.0101735	0.00422965
2.38322	0.886631	1.44243	2.4368	2.35279	0.976729	1.25962	1.263	0.661659		0.543176	0.0119534	0.177501	0.0305286	0.0109003	0.0242205	0.010135	0.00423346
2.39042	0.88653	1.44199	2.4071	2.31273	0.976157	1.2534	1.25847	0.662249		0.543114	0.0119498	0.175337	0.0300089	0.0108939	0.0241007	0.0100987	0.00423724
2.39762	0.88647	1.44154	2.37793	2.27361	0.975609	1.24734	1.25418	0.662744		0.543077	0.011946	0.173212	0.0295013	0.0108877	0.0239843	0.0100642	0.0042404
2.40482	0.886446	1.44106	2.34935	2.23551	0.975084	1.24145	1.25012	0.663054		0.543063	0.0119421	0.171131	0.029007	0.0108819	0.023871	0.0100316	0.00424239
2.41202	0.886494	1.44055	2.32147	2.19849	0.974566	1.23574	1.24627	0.663102		0.543092	0.0119378	0.1691	0.0285265	0.0108761	0.0237612	0.0100007	0.00424269
2.41922	0.886589	1.44001	2.29437	2.16258	0.974047	1.23022	1.24261	0.662857		0.54315	0.0119333	0.167126	0.0280606	0.0108703	0.0236551	0.00997138	0.00424113
2.42642	0.886726	1.43946	2.2681	2.12783	0.973523	1.22489	1.23914	0.662333		0.543234	0.0119288	0.165212	0.0276097	0.0108645	0.0235526	0.00994349	0.00423777
2.43362	0.886899	1.43889	2.24274	2.0943	0.972998	1.21978	1.23585	0.661618		0.54334	0.011924	0.163365	0.0271746	0.0108586	0.0234543	0.00991709	0.0042332
2.44082	0.887084	1.43832	2.21829	2.062	0.972468	1.21488	1.23273	0.660789		0.543454	0.0119194	0.161584	0.0267555	0.0108527	0.0233601	0.00989207	0.0042279
2.44802	0.887281	1.43777	2.19477	2.03096	0.971937	1.21019	1.22977	0.659937		0.543574	0.0119147	0.159871	0.0263528	0.0108468	0.0232699	0.00986835	0.00422244
2.45522	0.887465	1.43724	2.17219	2.00119	0.971419	1.20574	1.22697	0.659126		0.543687	0.0119104	0.158226	0.0259665	0.010841	0.0231843	0.00984582	0.00421726
2.46242	0.887632	1.43676	2.15055	1.97267	0.970906	1.20152	1.2243	0.658387		0.543789	0.0119065	0.156649	0.0255964	0.0108353	0.0231031	0.00982444	0.00421253
2.46962	0.887764	1.43633	2.12984	1.9454	0.970411	1.19753	1.22175	0.657779		0.54387	0.0119029	0.155141	0.0252426	0.0108298	0.0230265	0.00980397	0.00420864
2.47682	0.887883	1.43595	2.11004	1.91935	0.969917	1.19376	1.21931	0.657296		0.543943	0.0118997	0.153699	0.0249046	0.0108242	0.0229539	0.00978436	0.00420555
2.48402	0.887978	1.43561	2.09115	1.8945	0.969422	1.19017	1.21695	0.656897		0.544001	0.0118969	0.152323	0.0245822	0.0108187	0.022885	0.00976547	0.00420299
2.49122	0.888079	1.43529	2.07314	1.87082	0.968915	1.18675	1.21469	0.656545		0.544063	0.0118942	0.151011	0.0242748	0.010813	0.0228192	0.00974729	0.00420074
2.49842	0.888187	1.43498	2.05601	1.84827	0.968403	1.18346	1.21251	0.656199		0.544129	0.0118917	0.149764	0.0239823	0.0108073	0.0227559	0.00972979	0.00419853
2.50562	0.888324	1.43465	2.03975	1.82684	0.967878	1.18026	1.2104	0.655842		0.544213	0.011889	0.148579	0.0237042	0.0108015	0.0226943	0.0097129	0.00419624
2.51282	0.888491	1.43431	2.02433	1.8065	0.967342	1.17713	1.20837	0.655502		0.544315	0.0118861	0.147456	0.0234403	0.0107955	0.0226343	0.00969659	0.00419407
2.52002	0.888681	1.43396	2.00973	1.78722	0.966829	1.17409	1.2064	0.65518		0.544432	0.0118832	0.146392	0.0231901	0.0107898	0.0225757	0.00968081	0.00419201
2.52722	0.888908	1.43359	1.99587	1.76897	0.966352	1.17111	1.20451	0.654912		0.544571	0.0118801	0.145382	0.0229533	0.0107844	0.0225185	0.0096656	0.00419029
2.53442	0.889158	1.43322	1.98272	1.75172	0.965911	1.16824	1.20267	0.654691		0.544724	0.0118771	0.144425	0.0227295	0.0107795	0.0224633	0.00965087	0.00418888
2.54162	0.889426	1.43287	1.97024	1.73543	0.965524	1.16551	1.20088	0.654542		0.544889	0.0118741	0.143516	0.0225181	0.0107752	0.0224108	0.00963647	0.00418793
2.54882	0.889689	1.43255	1.9584	1.72004	0.965196	1.16295	1.19912	0.654465		0.545049	0.0118715	0.142653	0.0223184	0.0107715	0.0223615	0.00962236	0.00418743
2.55602	0.889939	1.43227	1.94716	1.70547	0.964916	1.16056	1.19739	0.654453		0.545203	0.0118692	0.141835	0.0221294	0.0107684	0.0223155	0.00960849	0.00418736
2.56322	0.890154	1.43202	1.93648	1.69171	0.964665	1.15834	1.19568	0.654489		0.545334	0.0118671	0.141057	0.0219508	0.0107656	0.022273	0.00959476	0.00418759
2.57042	0.890356	1.43179	1.92636	1.67868	0.964433	1.1563	1.194	0.654531		0.545458	0.0118653	0.140319	0.0217818	0.010763	0.0222337	0.00958128	0.00418785
2.57762	0.890553	1.43157	1.91676	1.66634	0.964195	1.15439	1.19235	0.654554		0.545579	0.0118634	0.13962	0.0216216	0.0107604	0.0221969	0.00956803	0.004188
2.58482	0.890762	1.43134	1.90768	1.65465	0.963932	1.15258	1.19073	0.654519		0.545706	0.0118615	0.138959	0.02147	0.0107574	0.0221621	0.00955507	0.00418778
2.59202	0.891012	1.4311	1.89912	1.6436	0.96364	1.15085	1.18916	0.654417		0.54586	0.0118595	0.138335	0.0213266	0.0107542	0.0221288	0.00954244	0.00418713
2.59922	0.89131	1.43085	1.89106	1.63316	0.963324	1.14917	1.18765	0.654227		0.546042	0.0118574	0.137748	0.021191	0.0107507	0.0220965	0.00953029	0.00418591
2.60642	0.891697	1.43059	1.88347	1.6233	0.962991	1.14753	1.1862	0.653964		0.54628	0.0118553	0.137195	0.0210631	0.0107469	0.022065	0.00951871	0.00418423
2.61362	0.892186	1.43034	1.87632	1.614	0.962657	1.14592	1.18483	0.653654		0.546579	0.0118533	0.136675	0.0209425	0.0107432	0.0220341	0.00950767	0.00418225
2.62082	0.892782	1.43014	1.86958	1.60526	0.962323	1.14437	1.18352	0.653315		0.546944	0.0118515	0.136184	0.0208291	0.0107395	0.0220043	0.00949714	0.00418007
2.62802	0.893486	1.42996	1.86323	1.59706	0.961983	1.14287	1.18226	0.652987		0.547375	0.0118501	0.135721	0.0207228	0.0107357	0.0219755	0.0094871	0.00417797
2.63522	0.89426	1.42984	1.8572	1.58937	0.961655	1.14145	1.18105	0.652701		0.54785	0.0118491	0.135281	0.0206229	0.010732	0.0219481	0.00947739	0.00417614
2.64242	0.895083	1.42975	1.85146	1.58217	0.961328	1.14009	1.17988	0.652456		0.548354	0.0118484	0.134864	0.0205295	0.0107284	0.0219221	0.00946797	0.00417458
2.64962	0.895941	1.4297	1.84599	1.57542	0.960982	1.13881	1.17872	0.65226		0.54888	0.0118479	0.134465	0.0204419	0.0107245	0.0218973	0.00945869	0.00417332
2.65682	0.896794	1.42966	1.84075	1.56905	0.960624	1.13758	1.17757	0.652105		0.549402	0.0118476	0.134083	0.0203593	0.0107205	0.0218738	0.00944941	0.00417233
2.66402	0.897628	1.42963	1.83573	1.56305	0.960219	1.13641	1.17641	0.651968		0.549913	0.0118473	0.133717	0.0202814	0.010716	0.0218513	0.00944013	0.00417145
2.67122	0.898427	1.42962	1.83092	1.55734	0.959754	1.13528	1.17524	0.65183		0.550402	0.0118473	0.133367	0.0202073	0.0107108	0.0218296	0.00943076	0.00417058
2.67842	0.89919	1.42964	1.82632	1.55188	0.959247	1.13419	1.17407	0.651664		0.55087	0.0118474	0.133032	0.0201365	0.0107052	0.0218085	0.00942138	0.00416951
2.68562	0.899947	1.42968	1.82193	1.54665	0.958693	1.13311	1.17291	0.651467		0.551334	0.0118477	0.132712	0.0200685	0.010699	0.0217879	0.00941201	0.00416825
2.69282	0.900716	1.42977	1.81773	1.5416	0.958115	1.13205	1.17176	0.651234		0.551805	0.0118485	0.132407	0.0200031	0.0106925	0.0217675	0.00940282	0.00416676
2.70002	0.901556	1.42992	1.81372	1.53675	0.957525	1.13099	1.17064	0.650996		0.552319	0.0118497	0.132115	0.0199402	0.0106859	0.0217471	0.00939383	0.00416524
2.70722	0.902504	1.43012	1.80988	1.53208	0.956929	1.12993	1.16956	0.650758		0.5529	0.0118514	0.131835	0.0198796	0.0106793	0.0217267	0.00938513	0.00416371
2.71442	0.903594	1.43039	1.80619	1.52761	0.956357	1.12887	1.1685	0.650537		0.553568	0.0118537	0.131566	0.0198215	0.0106729	0.0217063	0.00937661	0.0041623
2.72162	0.904864	1.43071	1.80261	1.52332	0.955826	1.1278	1.16747	0.65034		0.554346	0.0118563	0.131305	0.0197659	0.010667	0.0216857	0.00936839	0.00416104
2.72882	0.906318	1.43107	1.79914	1.51919	0.955349	1.12672	1.16647	0.650185		0.555237	0.0118592	0.131052	0.0197123	0.0106616	0.021665	0.00936035	0.00416005
2.73602	0.907987	1.43142	1.79574	1.51522	0.954938	1.12566	1.16549	0.650054		0.55626	0.0118622	0.130805	0.0196608	0.0106571	0.0216445	0.00935251	0.00415921
2.74322	0.909877	1.43178	1.79241	1.51137	0.954586	1.1246	1.16451	0.649953		0.557417	0.0118652	0.130562	0.0196108	0.0106531	0.0216241	0.00934466	0.00415856
2.75042	0.911981	1.43211	1.78918	1.50762	0.954294	1.12357	1.16354	0.649869		0.558706	0.0118679	0.130327	0.0195622	0.0106499	0.0216043	0.00933687	0.00415803
2.75762	0.914299	1.43241	1.78604	1.50394	0.954026	1.12256	1.16256	0.649798		0.560126	0.0118704	0.130098	0.0195145	0.0106469	0.021585	0.00932902	0.00415757
2.76482	0.916833	1.43269	1.78301	1.50034	0.953788	1.12162	1.16159	0.649732		0.561678	0.0118727	0.129878	0.0194677	0.0106442	0.0215668	0.00932118	0.00415715
2.77202	0.91958	1.43294	1.7801	1.49679	0.953531	1.12071	1.1606	0.649673		0.563362	0.0118747	0.129666	0.0194217	0.0106414	0.0215494	0.00931329	0.00415677
2.77922	0.922567	1.43318	1.7773	1.49333	0.953263	1.11986	1.15963	0.649613		0.565191	0.0118768	0.129462	0.0193768	0.0106384	0.0215331	0.00930549	0.00415639
2.78642	0.925797	1.43344	1.77461	1.48998	0.952953	1.11907	1.15866	0.649548		0.56717	0.0118789	0.129266	0.0193333	0.0106349	0.0215177	0.00929769	0.00415597
2.79362	0.929284	1.43375	1.772	1.48674	0.95259	1.11832	1.1577	0.64947		0.569307	0.0118815	0.129075	0.0192912	0.0106309	0.0215034	0.00928994	0.00415547
2.80082	0.933021	1.43415	1.76945	1.4836	0.952172	1.11763	1.15675	0.649363		0.571596	0.0118848	0.12889	0.0192505	0.0106262	0.0214902	0.00928234	0.00415479
2.80802	0.937033	1.43466	1.76694	1.48057	0.951695	1.11699	1.15581	0.649226		0.574054	0.011889	0.128707	0.0192111	0.0106209	0.0214779	0.00927483	0.00415391
2.81522	0.941318	1.43533	1.76448	1.47763	0.951177	1.11639	1.15491	0.649041		0.576679	0.0118946	0.128528	0.019173	0.0106151	0.0214663	0.00926756	0.00415273
2.82242	0.945866	1.43617	1.76207	1.47476	0.95064	1.11582	1.15403	0.648826		0.579465	0.0119015	0.128352	0.0191357	0.0106091	0.0214553	0.00926053	0.00415136
2.82962	0.950682	1.43719	1.75973	1.47194	0.950092	1.11525	1.15319	0.648588		0.582416	0.01191	0.128182	0.0190991	0.010603	0.0214444	0.00925378	0.00414983
2.83682	0.955719	1.43841	1.75749	1.46915	0.949556	1.11469	1.15238	0.648355		0.585501	0.0119201	0.128019	0.019063	0.010597	0.0214336	0.00924728	0.00414834
2.84402	0.960928	1.43983	1.75535	1.46639	0.949043	1.1141	1.1516	0.648159		0.588693	0.0119319	0.127863	0.0190271	0.0105913	0.0214223	0.00924101	0.00414708
2.85122	0.966251	1.44144	1.75332	1.46367	0.948566	1.11346	1.15085	0.648028		0.591953	0.0119452	0.127715	0.0189919	0.010586	0.0214099	0.00923499	0.00414625
2.85842	0.971609	1.44323	1.75139	1.46101	0.948149	1.11276	1.15014	0.647974		0.595236	0.01196	0.127574	0.0189573	0.0105813	0.0213965	0.0092293	0.0041459
2.86562	0.976932	1.44518	1.74954	1.45841	0.947785	1.112	1.14945	0.647986		0.598497	0.0119762	0.127439	0.0189236	0.0105772	0.0213818	0.0092238	0.00414598
2.87282	0.982112	1.44732	1.74773	1.4559	0.947475	1.11119	1.14881	0.648075		0.60167	0.0119939	0.127307	0.0188911	0.0105738	0.0213662	0.00921863	0.00414655
2.88002	0.987065	1.44965	1.74594	1.4535	0.947207	1.11035	1.14819	0.648195		0.604705	0.0120132	0.127177	0.0188599	0.0105708	0.0213501	0.00921366	0.00414731
2.88722	0.991714	1.4522	1.74413	1.4512	0.946975	1.10949	1.1476	0.648314		0.607553	0.0120344	0.127046	0.0188301	0.0105682	0.0213337	0.00920897	0.00414808
2.89442	0.996	1.45499	1.74229	1.44902	0.946754	1.10865	1.14703	0.648397		0.610178	0.0120575	0.126911	0.0188018	0.0105657	0.0213174	0.00920438	0.00414861
2.90162	0.999892	1.45804	1.74042	1.44694	0.94654	1.10783	1.14648	0.648433		0.612563	0.0120827	0.126775	0.0187749	0.0105633	0.0213017	0.00919993	0.00414884
2.90882	1.00335	1.46134	1.73852	1.44497	0.946301	1.10705	1.14592	0.648379		0.614681	0.0121102	0.126637	0.0187492	0.0105607	0.0212868	0.00919548	0.0041485
2.91602	1.00637	1.46489	1.73662	1.44307	0.946027	1.10633	1.14534	0.648242		0.616532	0.0121395	0.126498	0.0187246	0.0105576	0.0212729	0.00919079	0.00414762
2.92322	1.00893	1.46865	1.73473	1.44125	0.945711	1.10565	1.14473	0.648028		0.618102	0.0121707	0.12636	0.0187009	0.0105541	0.0212599	0.00918587	0.00414625
2.93042	1.01105	1.47257	1.73286	1.43948	0.945348	1.10502	1.14407	0.647748		0.619399	0.0122032	0.126224	0.018678	0.01055	0.0212476	0.00918061	0.00414445
2.93762	1.01271	1.47662	1.73102	1.43775	0.94493	1.1044	1.14337	0.647426		0.620417	0.0122367	0.12609	0.0186556	0.0105454	0.0212357	0.00917496	0.00414239
2.94482	1.01393	1.48071	1.72924	1.43604	0.944465	1.10381	1.14263	0.647086		0.621166	0.0122706	0.125961	0.0186334	0.0105402	0.0212245	0.00916903	0.00414022
2.95202	1.01474	1.48484	1.72752	1.43434	0.943959	1.10324	1.14187	0.64674		0.621659	0.0123049	0.125836	0.0186114	0.0105345	0.0212135	0.00916296	0.00413801
2.95922	1.01513	1.48896	1.72589	1.43262	0.94341	1.10269	1.14112	0.646406		0.6219	0.012339	0.125717	0.018589	0.0105284	0.0212028	0.00915698	0.00413587
2.96642	1.01513	1.49307	1.72434	1.43089	0.94285	1.10215	1.14042	0.646096		0.6219	0.012373	0.125604	0.0185666	0.0105222	0.0211925	0.00915133	0.00413389
2.97362	1.01477	1.49716	1.72286	1.42915	0.94229	1.10161	1.13977	0.645834		0.621677	0.012407	0.125496	0.0185439	0.0105159	0.0211822	0.00914607	0.00413221
2.98082	1.01407	1.50125	1.72144	1.42739	0.941736	1.10109	1.13918	0.645632		0.62125	0.0124408	0.125392	0.0185211	0.0105097	0.0211722	0.00914134	0.00413091
2.98802	1.01309	1.50533	1.72005	1.42562	0.941229	1.10058	1.13866	0.645477		0.620647	0.0124747	0.125291	0.0184982	0.0105041	0.0211623	0.00913722	0.00412992
2.99522	1.01187	1.5094	1.71867	1.42387	0.94077	1.10008	1.13823	0.645369		0.619899	0.0125084	0.125191	0.0184754	0.0104989	0.0211527	0.00913373	0.00412924
3.00242	1.01045	1.51343	1.71726	1.42212	0.940365	1.09959	1.13783	0.645304		0.619033	0.0125418	0.125088	0.0184527	0.0104944	0.0211432	0.00913058	0.00412882
3.00962	1.00889	1.51737	1.71581	1.42041	0.940019	1.0991	1.13747	0.645262		0.618077	0.0125745	0.124982	0.0184306	0.0104906	0.0211339	0.00912766	0.00412855
3.01682	1.00725	1.52118	1.71428	1.41877	0.939733	1.09863	1.13713	0.645244		0.617069	0.012606	0.124871	0.0184093	0.0104874	0.0211248	0.00912488	0.00412844
3.02402	1.00557	1.52481	1.7127	1.4172	0.939494	1.09814	1.13679	0.64522		0.616039	0.0126361	0.124756	0.0183889	0.0104847	0.0211154	0.00912221	0.00412828
3.03122	1.00391	1.5282	1.71109	1.41571	0.939274	1.09764	1.13645	0.645179		0.615024	0.0126642	0.124639	0.0183696	0.0104823	0.0211057	0.00911948	0.00412802
3.03842	1.00229	1.53136	1.70949	1.4143	0.939041	1.09712	1.13611	0.645113		0.614034	0.0126903	0.124522	0.0183513	0.0104797	0.0210959	0.0091167	0.0041276
3.04562	1.00073	1.53431	1.70794	1.41296	0.938785	1.09659	1.13575	0.645006		0.613078	0.0127148	0.124409	0.0183339	0.0104768	0.0210856	0.00911383	0.00412691
3.05282	0.999218	1.53706	1.70648	1.41166	0.938493	1.09603	1.13539	0.644869		0.61215	0.0127376	0.124303	0.018317	0.0104735	0.0210748	0.00911092	0.00412603
3.06002	0.997758	1.53968	1.70513	1.41041	0.938165	1.09547	1.13501	0.644702		0.611256	0.0127593	0.124205	0.0183009	0.0104699	0.0210641	0.0091079	0.00412497
3.06722	0.996321	1.5422	1.70389	1.40918	0.937802	1.0949	1.13462	0.644505		0.610376	0.0127802	0.124114	0.0182849	0.0104658	0.0210531	0.00910479	0.00412371
3.07442	0.994915	1.54469	1.70275	1.40796	0.93742	1.09435	1.13422	0.644284		0.609514	0.0128008	0.124031	0.018269	0.0104616	0.0210426	0.00910154	0.0041223
3.08162	0.993514	1.54717	1.70169	1.40671	0.937027	1.09381	1.13379	0.644046		0.608656	0.0128214	0.123954	0.0182527	0.0104572	0.0210321	0.0090981	0.00412077
3.08882	0.992101	1.54965	1.70068	1.40544	0.936639	1.09329	1.13333	0.643802		0.60779	0.0128419	0.12388	0.0182363	0.0104528	0.0210221	0.00909442	0.00411921
3.09602	0.990689	1.55212	1.6997	1.40417	0.93627	1.09279	1.13285	0.643557		0.606925	0.0128624	0.123809	0.0182198	0.0104487	0.0210124	0.00909054	0.00411764
3.10322	0.989258	1.55454	1.69873	1.40291	0.935912	1.0923	1.13234	0.643331		0.606048	0.0128824	0.123739	0.0182035	0.0104447	0.021003	0.00908648	0.00411619
3.11042	0.987828	1.55687	1.69777	1.40169	0.935578	1.09181	1.13181	0.643128		0.605172	0.0129018	0.123668	0.0181877	0.010441	0.0209937	0.00908222	0.0041149
3.11762	0.986409	1.5591	1.69681	1.40051	0.935256	1.09133	1.13127	0.642943		0.604303	0.0129202	0.123598	0.0181724	0.0104374	0.0209843	0.00907787	0.00411371
3.12482	0.985008	1.5612	1.69587	1.39939	0.934941	1.09082	1.13072	0.642782		0.603445	0.0129377	0.12353	0.0181578	0.0104339	0.0209746	0.00907347	0.00411269
3.13202	0.983649	1.56316	1.69495	1.39831	0.934637	1.09032	1.13016	0.642651		0.602612	0.0129539	0.123463	0.0181438	0.0104305	0.020965	0.00906897	0.00411185
3.13922	0.982344	1.56496	1.69406	1.39729	0.934345	1.08981	1.1296	0.642526		0.601813	0.0129688	0.123398	0.0181306	0.0104272	0.0209551	0.00906452	0.00411105
3.14642	0.981116	1.56659	1.6932	1.39633	0.934076	1.08929	1.12906	0.642425		0.60106	0.0129824	0.123336	0.0181181	0.0104242	0.0209453	0.00906012	0.0041104
3.15362	0.979984	1.56807	1.69236	1.3954	0.933832	1.0888	1.12852	0.642318		0.600367	0.0129946	0.123274	0.018106	0.0104215	0.0209358	0.00905587	0.00410971
3.16082	0.978935	1.5694	1.69153	1.39449	0.933617	1.08832	1.128	0.642204		0.599724	0.0130056	0.123214	0.0180943	0.0104191	0.0209265	0.00905166	0.00410899
3.16802	0.977957	1.57063	1.69071	1.3936	0.933415	1.08786	1.12751	0.642073		0.599125	0.0130158	0.123154	0.0180828	0.0104169	0.0209176	0.00904769	0.00410815
3.17522	0.977021	1.57177	1.68989	1.39275	0.93323	1.08741	1.12704	0.641918		0.598552	0.0130253	0.123095	0.0180716	0.0104148	0.020909	0.00904396	0.00410716
3.18242	0.976086	1.57284	1.68908	1.39192	0.933051	1.087	1.12662	0.641721		0.597978	0.0130341	0.123035	0.0180609	0.0104128	0.0209011	0.00904056	0.0041059
3.18962	0.97515	1.57385	1.68826	1.39112	0.932878	1.08661	1.12623	0.641483		0.597405	0.0130425	0.122976	0.0180505	0.0104109	0.0208937	0.00903745	0.00410437
3.19682	0.974178	1.57483	1.68746	1.39036	0.932682	1.08625	1.12587	0.641215		0.59681	0.0130506	0.122917	0.0180407	0.0104087	0.0208868	0.00903453	0.00410266
3.20402	0.973177	1.57582	1.68669	1.38962	0.932461	1.08591	1.12552	0.640923		0.596197	0.0130588	0.122861	0.018031	0.0104062	0.0208802	0.00903176	0.00410079
3.21122	0.972134	1.57682	1.68598	1.38889	0.932223	1.08557	1.12517	0.640625		0.595558	0.0130671	0.122809	0.0180216	0.0104036	0.0208737	0.00902898	0.00409888
3.21842	0.971091	1.57781	1.68532	1.38817	0.931972	1.08526	1.12483	0.640333		0.594919	0.0130753	0.122761	0.0180122	0.0104008	0.0208677	0.00902621	0.00409701
3.22562	0.97006	1.57877	1.68472	1.38745	0.931728	1.08494	1.12446	0.640082		0.594287	0.0130833	0.122718	0.0180029	0.010398	0.0208616	0.00902325	0.00409541
3.23282	0.969058	1.57968	1.68419	1.3867	0.931478	1.08463	1.12407	0.639874		0.593673	0.0130908	0.12268	0.0179932	0.0103952	0.0208555	0.00902014	0.00409407
3.24002	0.968093	1.5805	1.68375	1.38594	0.931239	1.08428	1.12369	0.639713		0.593082	0.0130976	0.122647	0.0179833	0.0103926	0.0208489	0.00901708	0.00409304
3.24722	0.967151	1.58125	1.68336	1.38516	0.930995	1.08392	1.12332	0.6396		0.592505	0.0131038	0.122619	0.0179732	0.0103899	0.020842	0.00901406	0.00409232
3.25442	0.966227	1.5819	1.68304	1.38438	0.930756	1.08352	1.12299	0.639498		0.591939	0.0131092	0.122596	0.0179631	0.0103872	0.0208343	0.00901143	0.00409167
3.26162	0.965303	1.58249	1.68279	1.38364	0.930518	1.08309	1.12271	0.639403		0.591373	0.0131141	0.122578	0.0179534	0.0103845	0.020826	0.00900923	0.00409106
3.26882	0.964361	1.58302	1.68262	1.38294	0.930268	1.08262	1.12252	0.639284		0.590796	0.0131184	0.122565	0.0179443	0.0103817	0.020817	0.00900765	0.0040903
3.27602	0.963402	1.58349	1.6825	1.38229	0.929987	1.08213	1.1224	0.639135		0.590208	0.0131224	0.122556	0.0179359	0.0103786	0.0208075	0.00900674	0.00408935
3.28322	0.962424	1.58393	1.68245	1.38169	0.929677	1.08161	1.12238	0.63895		0.589609	0.013126	0.122553	0.0179282	0.0103752	0.0207975	0.00900655	0.00408816
3.29042	0.961423	1.5843	1.68248	1.38113	0.92935	1.08109	1.12243	0.638747		0.588996	0.0131291	0.122555	0.017921	0.0103715	0.0207874	0.00900694	0.00408687
3.29762	0.960428	1.5846	1.68258	1.38062	0.92901	1.08054	1.12253	0.638533		0.588386	0.0131315	0.122562	0.0179142	0.0103677	0.020777	0.0090078	0.00408549
3.30482	0.959438	1.58477	1.68276	1.38012	0.928688	1.08001	1.12268	0.638342		0.58778	0.013133	0.122575	0.0179077	0.0103641	0.0207668	0.00900899	0.00408427
3.31202	0.958461	1.58476	1.68303	1.37963	0.928384	1.07949	1.12286	0.638187		0.587181	0.0131329	0.122594	0.0179014	0.0103607	0.0207569	0.00901038	0.00408328
3.31922	0.957495	1.58455	1.68338	1.37913	0.928116	1.07899	1.12303	0.63808		0.586589	0.0131311	0.12262	0.017895	0.0103577	0.0207472	0.00901177	0.0040826
3.32642	0.956523	1.58409	1.68381	1.37862	0.927877	1.0785	1.12321	0.63802		0.585994	0.0131274	0.122652	0.0178883	0.0103551	0.0207378	0.00901325	0.00408221
3.33362	0.955534	1.5834	1.68434	1.3781	0.927669	1.07803	1.12339	0.638002		0.585388	0.0131217	0.12269	0.0178815	0.0103527	0.0207288	0.00901468	0.0040821
3.34082	0.954527	1.58251	1.68496	1.37755	0.927466	1.07757	1.12358	0.638002		0.584771	0.0131142	0.122736	0.0178745	0.0103505	0.0207198	0.00901617	0.0040821
3.34802	0.953513	1.58145	1.6857	1.377	0.927264	1.0771	1.12378	0.638008		0.58415	0.0131055	0.122789	0.0178674	0.0103482	0.0207109	0.00901779	0.00408214
3.35522	0.952488	1.58028	1.68654	1.37644	0.927019	1.07664	1.124	0.638002		0.583522	0.0130958	0.12285	0.01786	0.0103455	0.0207021	0.00901956	0.0040821
3.36242	0.951457	1.57901	1.68749	1.37585	0.926739	1.0762	1.12426	0.637949		0.58289	0.0130852	0.12292	0.0178524	0.0103424	0.0206935	0.00902162	0.00408176
3.36962	0.950432	1.57768	1.68857	1.37523	0.926399	1.07576	1.12457	0.637865		0.582262	0.0130742	0.122998	0.0178444	0.0103386	0.020685	0.00902411	0.00408122
3.37682	0.94943	1.57626	1.68977	1.37458	0.926012	1.07533	1.12492	0.637752		0.581649	0.0130625	0.123086	0.0178359	0.0103342	0.0206769	0.00902698	0.0040805
3.38402	0.948453	1.57476	1.69111	1.37389	0.925589	1.07494	1.12534	0.637627		0.58105	0.01305	0.123183	0.017827	0.0103295	0.0206693	0.00903032	0.0040797
3.39122	0.947517	1.57311	1.69259	1.37318	0.925165	1.07459	1.1258	0.637507		0.580477	0.0130364	0.123291	0.0178178	0.0103248	0.0206625	0.00903401	0.00407893
3.39842	0.946599	1.57128	1.6942	1.37246	0.924766	1.07428	1.12632	0.637406		0.579914	0.0130212	0.123409	0.0178084	0.0103204	0.0206566	0.00903817	0.00407829
3.40562	0.945681	1.56922	1.69597	1.37174	0.924397	1.07403	1.12688	0.637341		0.579352	0.0130041	0.123537	0.0177991	0.0103162	0.0206519	0.00904266	0.00407787
3.41282	0.944751	1.56691	1.69789	1.37104	0.924075	1.07384	1.12748	0.637317		0.578782	0.012985	0.123677	0.01779	0.0103126	0.0206481	0.00904749	0.00407771
3.42002	0.943792	1.56435	1.69995	1.3704	0.9238	1.07367	1.12812	0.637341		0.578194	0.0129637	0.123828	0.0177817	0.0103096	0.0206449	0.00905261	0.00407787
3.42722	0.942791	1.56152	1.70218	1.36982	0.923562	1.07352	1.12876	0.637394		0.577581	0.0129403	0.123989	0.0177742	0.0103069	0.0206419	0.00905773	0.00407821
3.43442	0.941736	1.55846	1.70454	1.36933	0.923359	1.07336	1.12938	0.63746		0.576935	0.0129149	0.124162	0.0177678	0.0103047	0.0206389	0.00906275	0.00407863
3.44162	0.940633	1.5552	1.70703	1.36895	0.923163	1.07318	1.12995	0.637513		0.576259	0.0128879	0.124343	0.0177629	0.0103024	0.0206355	0.0090673	0.00407897
3.44882	0.939482	1.55177	1.70962	1.36868	0.92296	1.07297	1.13045	0.637555		0.575554	0.0128595	0.124531	0.0177593	0.0103002	0.0206315	0.00907131	0.00407924
3.45602	0.938302	1.5482	1.71226	1.36852	0.922728	1.07273	1.13084	0.637561		0.574831	0.0128299	0.124724	0.0177573	0.0102976	0.0206269	0.00907447	0.00407928
3.46322	0.937098	1.54452	1.71492	1.36848	0.922477	1.07248	1.13109	0.637531		0.574094	0.0127995	0.124917	0.0177568	0.0102948	0.020622	0.00907648	0.00407909
3.47042	0.935888	1.54076	1.71754	1.36855	0.922191	1.0722	1.13119	0.637478		0.573352	0.0127683	0.125108	0.0177576	0.0102916	0.0206167	0.00907729	0.00407874
3.47762	0.934666	1.53694	1.72007	1.36873	0.921869	1.07193	1.13113	0.637388		0.572604	0.0127366	0.125293	0.0177599	0.010288	0.0206114	0.00907677	0.00407817
3.48482	0.933433	1.53307	1.7225	1.36901	0.921535	1.07168	1.13091	0.637281		0.571848	0.0127045	0.12547	0.0177636	0.0102843	0.0206066	0.009075	0.00407749
3.49202	0.932205	1.52918	1.72477	1.36939	0.921184	1.07145	1.13056	0.637168		0.571096	0.0126723	0.125635	0.0177685	0.0102804	0.0206022	0.00907222	0.00407676
3.49922	0.930989	1.5253	1.72689	1.36988	0.920838	1.07127	1.13013	0.63706		0.570351	0.0126402	0.12579	0.0177749	0.0102765	0.0205988	0.00906873	0.00407607
3.50642	0.929791	1.52143	1.72886	1.37048	0.920504	1.07111	1.12963	0.636959		0.569617	0.0126081	0.125933	0.0177827	0.0102728	0.0205957	0.00906471	0.00407543
3.51362	0.928634	1.51758	1.73071	1.37122	0.920188	1.07099	1.12908	0.636882		0.568908	0.0125761	0.126068	0.0177923	0.0102693	0.0205934	0.00906031	0.00407493
3.52082	0.927544	1.51377	1.73249	1.37212	0.91989	1.07088	1.12851	0.636816		0.56824	0.0125446	0.126198	0.0178039	0.0102659	0.0205912	0.00905572	0.00407451
3.52802	0.926518	1.51003	1.73425	1.3732	0.919616	1.07079	1.1279	0.636762		0.567612	0.0125136	0.126326	0.017818	0.0102629	0.0205894	0.00905084	0.00407417
3.53522	0.925589	1.50638	1.73604	1.37447	0.919366	1.0707	1.12726	0.636715		0.567043	0.0124834	0.126456	0.0178344	0.0102601	0.0205878	0.00904573	0.00407386
3.54242	0.924742	1.50286	1.73788	1.37594	0.919139	1.07062	1.12658	0.636661		0.566524	0.0124542	0.12659	0.0178536	0.0102576	0.0205863	0.00904022	0.00407352
3.54962	0.923967	1.49945	1.73979	1.37759	0.918925	1.07056	1.12582	0.636595		0.566049	0.0124259	0.126729	0.0178749	0.0102552	0.0205852	0.0090342	0.0040731
3.55682	0.923234	1.49617	1.74174	1.37941	0.918704	1.07051	1.125	0.636506		0.5656	0.0123988	0.126871	0.0178985	0.0102527	0.0205841	0.00902755	0.00407253
3.56402	0.922537	1.49302	1.74372	1.38135	0.918478	1.07048	1.12409	0.636399		0.565173	0.0123727	0.127015	0.0179237	0.0102502	0.0205836	0.00902028	0.00407184
3.57122	0.921851	1.49001	1.74567	1.38338	0.918233	1.07048	1.12311	0.636268		0.564753	0.0123477	0.127157	0.0179501	0.0102474	0.0205834	0.00901239	0.004071
3.57842	0.921148	1.48711	1.74753	1.38545	0.917965	1.07049	1.12207	0.636125		0.564322	0.0123237	0.127293	0.0179769	0.0102445	0.0205838	0.00900407	0.00407009
3.58562	0.920421	1.48431	1.74925	1.38754	0.917679	1.07053	1.12098	0.635988		0.563877	0.0123005	0.127418	0.018004	0.0102413	0.0205845	0.00899536	0.00406921
3.59282	0.919664	1.4816	1.75078	1.38963	0.917357	1.07058	1.11989	0.63585		0.563413	0.012278	0.12753	0.0180312	0.0102377	0.0205854	0.00898656	0.00406833
3.60002	0.918871	1.47895	1.75209	1.3917	0.917006	1.07064	1.11877	0.635707		0.562927	0.0122561	0.127625	0.018058	0.0102337	0.0205865	0.00897757	0.00406742
3.60722	0.918049	1.47637	1.75316	1.39374	0.916624	1.0707	1.11765	0.635576		0.562423	0.0122347	0.127703	0.0180845	0.0102295	0.0205877	0.00896858	0.00406658
3.61442	0.91719	1.47387	1.75402	1.39575	0.916225	1.07074	1.11652	0.635439		0.561897	0.0122139	0.127765	0.0181106	0.010225	0.0205886	0.00895954	0.0040657
3.62162	0.91632	1.47144	1.75466	1.3977	0.915837	1.07077	1.11539	0.635302		0.561364	0.0121938	0.127812	0.0181359	0.0102207	0.0205891	0.00895045	0.00406482
3.62882	0.915444	1.46907	1.75512	1.39956	0.915468	1.07075	1.11426	0.635141		0.560828	0.0121742	0.127846	0.0181601	0.0102166	0.0205887	0.00894141	0.00406379
3.63602	0.914562	1.46676	1.75543	1.40132	0.915134	1.0707	1.11313	0.63498		0.560287	0.012155	0.127868	0.0181828	0.0102129	0.0205878	0.00893237	0.00406276
3.64322	0.913697	1.46447	1.75559	1.40293	0.91486	1.07061	1.11203	0.634819		0.559758	0.0121361	0.12788	0.0182037	0.0102098	0.020586	0.00892352	0.00406173
3.65042	0.912851	1.4622	1.75561	1.40436	0.914651	1.07048	1.11095	0.634658		0.559239	0.0121172	0.127881	0.0182223	0.0102075	0.0205834	0.00891486	0.00406071
3.65762	0.912023	1.45991	1.75548	1.4056	0.91452	1.07032	1.10993	0.634521		0.558732	0.0120982	0.127872	0.0182384	0.010206	0.0205805	0.00890664	0.00405983
3.66482	0.911224	1.4576	1.75516	1.40664	0.914448	1.07014	1.10896	0.634414		0.558242	0.0120791	0.127849	0.0182519	0.0102052	0.020577	0.00889884	0.00405914
3.67202	0.910467	1.45527	1.75462	1.4075	0.914431	1.06996	1.10806	0.634336		0.557779	0.0120598	0.127809	0.018263	0.010205	0.0205736	0.00889162	0.00405865
3.67922	0.909734	1.45292	1.75382	1.40819	0.914431	1.06978	1.10723	0.634277		0.557329	0.0120404	0.127751	0.018272	0.010205	0.02057	0.00888497	0.00405826
3.68642	0.909007	1.45059	1.75271	1.40871	0.914413	1.0696	1.10644	0.634217		0.556884	0.012021	0.12767	0.0182788	0.0102048	0.0205666	0.00887866	0.00405788
3.69362	0.908291	1.44829	1.75126	1.40907	0.914365	1.06943	1.1057	0.634158		0.556446	0.0120019	0.127565	0.0182834	0.0102043	0.0205633	0.00887268	0.0040575
3.70082	0.907564	1.44605	1.74946	1.40927	0.91427	1.06924	1.10496	0.634086		0.556	0.0119834	0.127433	0.018286	0.0102032	0.0205596	0.00886679	0.00405704
3.70802	0.906849	1.4439	1.74732	1.40927	0.914109	1.06902	1.10424	0.633979		0.555562	0.0119656	0.127277	0.0182861	0.0102014	0.0205555	0.00886101	0.00405636
3.71522	0.906134	1.44187	1.74486	1.4091	0.913882	1.06876	1.10351	0.63386		0.555124	0.0119487	0.127099	0.0182838	0.0101989	0.0205506	0.00885512	0.00405559
3.72242	0.90543	1.43995	1.74214	1.40874	0.913596	1.06846	1.10279	0.633729		0.554693	0.0119329	0.1269	0.0182792	0.0101957	0.0205447	0.00884934	0.00405476
3.72962	0.904733	1.43815	1.73919	1.40823	0.913268	1.06812	1.10208	0.633603		0.554266	0.0119179	0.126686	0.0182725	0.010192	0.0205382	0.00884364	0.00405395
3.73682	0.904042	1.43645	1.73609	1.40758	0.912923	1.06773	1.10139	0.63349		0.553842	0.0119038	0.126459	0.0182641	0.0101882	0.0205307	0.00883814	0.00405323
3.74402	0.903368	1.43485	1.73286	1.40684	0.912589	1.06732	1.10075	0.633407		0.55343	0.0118906	0.126224	0.0182545	0.0101844	0.0205228	0.00883303	0.0040527
3.75122	0.902712	1.43332	1.72955	1.40604	0.912279	1.06691	1.10016	0.633353		0.553028	0.0118779	0.125983	0.0182441	0.010181	0.0205148	0.00882824	0.00405235
3.75842	0.902069	1.43186	1.72616	1.40522	0.912005	1.06649	1.09963	0.633323		0.552633	0.0118659	0.125737	0.0182334	0.0101779	0.0205068	0.00882399	0.00405216
3.76562	0.901443	1.43048	1.7227	1.40439	0.911766	1.06609	1.09915	0.633323		0.55225	0.0118543	0.125484	0.0182227	0.0101753	0.0204991	0.00882011	0.00405216
3.77282	0.900829	1.42913	1.71915	1.40358	0.911564	1.0657	1.09871	0.633323		0.551874	0.0118432	0.125226	0.0182121	0.010173	0.0204915	0.00881662	0.00405216
3.78002	0.900251	1.42784	1.71549	1.40273	0.911379	1.0653	1.09831	0.633329		0.55152	0.0118325	0.124959	0.0182012	0.0101709	0.020484	0.00881342	0.0040522
3.78722	0.899708	1.42656	1.71173	1.40184	0.911206	1.06488	1.09795	0.633317		0.551187	0.0118219	0.124685	0.0181896	0.010169	0.0204759	0.0088105	0.00405212
3.79442	0.899237	1.4253	1.70786	1.40088	0.911045	1.06445	1.09763	0.633276		0.550899	0.0118115	0.124403	0.0181771	0.0101672	0.0204676	0.00880796	0.00405186
3.80162	0.898838	1.42406	1.70389	1.39982	0.910884	1.06398	1.09737	0.63321		0.550654	0.0118012	0.124115	0.0181634	0.0101654	0.0204586	0.00880586	0.00405144
3.80882	0.898522	1.42284	1.69989	1.39865	0.910735	1.06348	1.09716	0.633115		0.550461	0.0117911	0.123823	0.0181483	0.0101638	0.020449	0.00880418	0.00405083
3.81602	0.89829	1.42165	1.69589	1.39737	0.910604	1.06297	1.09704	0.632983		0.550318	0.0117812	0.123531	0.0181316	0.0101623	0.0204391	0.00880323	0.00404999
3.82322	0.898123	1.42049	1.69196	1.39599	0.910497	1.06247	1.09701	0.63284		0.550216	0.0117716	0.123245	0.0181137	0.0101611	0.0204295	0.00880294	0.00404907
3.83042	0.898015	1.41938	1.68815	1.39452	0.910413	1.062	1.09708	0.632668		0.55015	0.0117624	0.122968	0.0180946	0.0101602	0.0204205	0.00880356	0.00404797
3.83762	0.897926	1.41831	1.68448	1.39298	0.91036	1.06159	1.09727	0.632495		0.550096	0.0117535	0.1227	0.0180746	0.0101596	0.0204127	0.00880509	0.00404686
3.84482	0.897837	1.41732	1.68098	1.39139	0.910312	1.06127	1.09757	0.632322		0.550041	0.0117453	0.122445	0.018054	0.010159	0.0204065	0.00880744	0.00404576
3.85202	0.8977	1.41639	1.67762	1.38975	0.910264	1.06104	1.09795	0.632155		0.549957	0.0117376	0.122201	0.0180327	0.0101585	0.020402	0.0088105	0.00404469
3.85922	0.897503	1.41551	1.6744	1.38808	0.910205	1.06087	1.09842	0.631994		0.549836	0.0117303	0.121966	0.0180111	0.0101578	0.0203988	0.00881432	0.00404366
3.86642	0.897247	1.41466	1.67128	1.38641	0.910121	1.06077	1.09895	0.631845		0.549679	0.0117233	0.121739	0.0179894	0.0101569	0.0203969	0.00881858	0.0040427
3.87362	0.896931	1.41383	1.66826	1.38474	0.910026	1.06071	1.09955	0.631708		0.549486	0.0117164	0.121519	0.0179677	0.0101558	0.0203957	0.00882336	0.00404183
3.88082	0.896573	1.41299	1.66532	1.38307	0.909913	1.06066	1.10018	0.631571		0.549267	0.0117094	0.121305	0.0179461	0.0101546	0.0203947	0.00882843	0.00404095
3.88802	0.896215	1.41213	1.66246	1.38144	0.909805	1.06058	1.10086	0.63144		0.549048	0.0117023	0.121097	0.0179249	0.0101534	0.0203932	0.00883384	0.00404011
3.89522	0.895876	1.41122	1.65971	1.37987	0.909716	1.06047	1.10156	0.63132		0.54884	0.0116948	0.120896	0.0179045	0.0101524	0.020391	0.00883948	0.00403935
3.90242	0.89559	1.41029	1.65709	1.37835	0.90965	1.06031	1.10232	0.631219		0.548664	0.0116871	0.120705	0.0178848	0.0101517	0.020388	0.00884556	0.0040387
3.90963	0.895357	1.40935	1.65462	1.3769	0.909609	1.06012	1.10312	0.631142		0.548522	0.0116793	0.120525	0.017866	0.0101512	0.0203844	0.00885201	0.0040382
3.91683	0.895184	1.4084	1.65232	1.37553	0.909579	1.0599	1.10398	0.631112		0.548416	0.0116714	0.120358	0.0178482	0.0101509	0.0203801	0.0088589	0.00403801
3.92403	0.895071	1.40749	1.65019	1.37424	0.909561	1.05968	1.10492	0.631118		0.548347	0.0116639	0.120203	0.0178316	0.0101507	0.0203758	0.00886641	0.00403805
3.93123	0.894999	1.40662	1.64822	1.37303	0.909525	1.05944	1.10593	0.63116		0.548303	0.0116567	0.120059	0.0178159	0.0101503	0.0203712	0.00887459	0.00403832
3.93843	0.894946	1.40581	1.64641	1.3719	0.909472	1.0592	1.10705	0.631243		0.54827	0.0116499	0.119927	0.0178011	0.0101497	0.0203666	0.00888358	0.00403885
3.94563	0.894886	1.40507	1.64475	1.3708	0.909388	1.05896	1.10828	0.63135		0.548233	0.0116438	0.119806	0.0177868	0.0101487	0.020362	0.00889339	0.00403954
3.95283	0.894833	1.4044	1.64322	1.36974	0.909281	1.05874	1.10961	0.631452		0.548201	0.0116382	0.119695	0.0177732	0.0101475	0.0203578	0.00890405	0.00404019
3.96003	0.894767	1.40378	1.64182	1.36872	0.90915	1.05855	1.11104	0.631541		0.54816	0.0116332	0.119593	0.0177599	0.0101461	0.0203541	0.00891558	0.00404076
3.96723	0.894707	1.4032	1.64053	1.36771	0.90903	1.05837	1.11257	0.631577		0.548124	0.0116283	0.119499	0.0177468	0.0101447	0.0203507	0.00892787	0.00404099
3.97443	0.89466	1.40263	1.63937	1.36672	0.908941	1.05823	1.11419	0.631559		0.548095	0.0116236	0.119415	0.0177339	0.0101437	0.020348	0.00894083	0.00404087
3.98163	0.894642	1.40209	1.63833	1.36575	0.908905	1.05812	1.11587	0.631481		0.548084	0.0116191	0.119339	0.0177213	0.0101433	0.0203459	0.00895432	0.00404038
3.98883	0.894654	1.40154	1.63744	1.36482	0.908941	1.05807	1.11758	0.631338		0.548091	0.0116146	0.119274	0.0177093	0.0101437	0.0203449	0.00896805	0.00403946
3.99603	0.894696	1.401	1.63668	1.36397	0.909042	1.05807	1.11929	0.63113		0.548117	0.0116101	0.119219	0.0176982	0.0101449	0.0203448	0.00898173	0.00403813
4.00323	0.894767	1.40044	1.63607	1.36322	0.909209	1.05811	1.12098	0.630885		0.54816	0.0116054	0.119174	0.0176886	0.0101467	0.0203456	0.00899531	0.00403656
4.01043	0.89485	1.39988	1.63563	1.36262	0.909418	1.05819	1.12262	0.630605		0.548211	0.0116008	0.119142	0.0176807	0.0101491	0.0203472	0.00900851	0.00403477
4.01763	0.894952	1.39933	1.63537	1.36218	0.909656	1.0583	1.1242	0.630325		0.548274	0.0115962	0.119123	0.017675	0.0101517	0.0203494	0.00902119	0.00403298
4.02483	0.895053	1.39878	1.6353	1.36193	0.909883	1.05844	1.12572	0.630051		0.548336	0.0115917	0.119118	0.0176718	0.0101543	0.0203521	0.00903334	0.00403123
4.03203	0.895149	1.39825	1.63544	1.36188	0.910062	1.0586	1.12717	0.629807		0.548394	0.0115873	0.119128	0.0176711	0.0101563	0.0203551	0.00904496	0.00402966
4.03923	0.895244	1.39776	1.63578	1.36202	0.910169	1.05879	1.12854	0.629598		0.548452	0.0115832	0.119153	0.0176729	0.0101574	0.0203588	0.00905596	0.00402833
4.04643	0.895339	1.39729	1.63632	1.36238	0.910193	1.059	1.12984	0.629437		0.548511	0.0115794	0.119192	0.0176776	0.0101577	0.0203628	0.00906639	0.0040273
4.05363	0.895452	1.39688	1.63705	1.36294	0.910151	1.05926	1.13104	0.629318		0.54858	0.011576	0.119245	0.0176848	0.0101572	0.0203679	0.00907605	0.00402653
4.06083	0.895578	1.39651	1.63795	1.36371	0.910032	1.05957	1.13214	0.629222		0.548657	0.0115728	0.119311	0.0176949	0.0101559	0.0203738	0.00908485	0.00402592
4.06803	0.895715	1.39619	1.63902	1.3647	0.909883	1.05994	1.1331	0.629163		0.548741	0.0115702	0.119389	0.0177077	0.0101543	0.0203808	0.00909255	0.00402554
4.07523	0.895876	1.39592	1.64026	1.36592	0.90971	1.06036	1.13392	0.629121		0.54884	0.011568	0.119479	0.0177235	0.0101523	0.0203889	0.00909915	0.00402528
4.08243	0.896025	1.39569	1.64166	1.36737	0.909555	1.06084	1.13457	0.629103		0.548931	0.0115661	0.119581	0.0177423	0.0101506	0.0203981	0.00910441	0.00402516
4.08963	0.896168	1.39552	1.64323	1.36905	0.909424	1.06133	1.13505	0.629097		0.549018	0.0115646	0.119696	0.0177641	0.0101491	0.0204076	0.00910819	0.00402512
4.09683	0.896293	1.39538	1.64499	1.37096	0.909334	1.06184	1.13534	0.629109		0.549095	0.0115635	0.119824	0.0177889	0.0101481	0.0204174	0.00911053	0.0040252
4.10403	0.896388	1.39527	1.64694	1.3731	0.909269	1.06233	1.13546	0.629145		0.549154	0.0115626	0.119966	0.0178167	0.0101474	0.0204269	0.00911149	0.00402543
4.11123	0.896436	1.39518	1.64911	1.37548	0.909227	1.06282	1.13542	0.629216		0.549183	0.0115618	0.120124	0.0178476	0.0101469	0.0204363	0.0091112	0.00402589
4.11843	0.896454	1.39511	1.65147	1.37806	0.909191	1.06328	1.13524	0.629306		0.549194	0.0115612	0.120296	0.017881	0.0101465	0.020445	0.00910977	0.00402646
4.12563	0.896436	1.39504	1.654	1.38085	0.909138	1.06371	1.13493	0.629425		0.549183	0.0115607	0.12048	0.0179172	0.0101459	0.0204534	0.00910728	0.00402722
4.13283	0.8964	1.39497	1.65669	1.38385	0.909072	1.06414	1.13451	0.629556		0.549161	0.0115601	0.120676	0.0179561	0.0101452	0.0204616	0.00910389	0.00402806
4.14003	0.896364	1.39488	1.65951	1.38704	0.908977	1.06457	1.13396	0.629681		0.549139	0.0115594	0.120882	0.0179976	0.0101441	0.0204699	0.00909949	0.00402886
4.14723	0.896341	1.39478	1.66245	1.39043	0.908846	1.06503	1.13329	0.629789		0.549124	0.0115585	0.121095	0.0180415	0.0101427	0.0204787	0.00909408	0.00402955
4.15443	0.896347	1.39466	1.66544	1.39398	0.908673	1.06552	1.13249	0.629866		0.549128	0.0115575	0.121314	0.0180876	0.0101408	0.0204882	0.00908772	0.00403004
4.16163	0.896376	1.39453	1.66848	1.39768	0.908458	1.06605	1.13159	0.629902		0.549146	0.0115565	0.121535	0.0181356	0.0101384	0.0204984	0.00908045	0.00403027
4.16883	0.896442	1.39441	1.67155	1.40149	0.908202	1.06663	1.13055	0.629878		0.549186	0.0115555	0.121759	0.0181851	0.0101355	0.0205094	0.00907208	0.00403012
4.17603	0.896531	1.3943	1.67464	1.40535	0.907898	1.06722	1.12938	0.629807		0.549241	0.0115545	0.121984	0.0182352	0.0101321	0.0205208	0.00906275	0.00402966
4.18323	0.896668	1.39419	1.67775	1.40923	0.907558	1.0678	1.12811	0.629675		0.549325	0.0115537	0.12221	0.0182855	0.0101283	0.020532	0.00905252	0.00402882
4.19043	0.896829	1.39411	1.68086	1.41308	0.907171	1.06835	1.12673	0.629497		0.549424	0.011553	0.122436	0.0183355	0.010124	0.0205426	0.00904147	0.00402768
4.19763	0.89702	1.39405	1.68395	1.41684	0.906754	1.06885	1.12526	0.629294		0.549541	0.0115525	0.122662	0.0183842	0.0101193	0.0205522	0.00902965	0.00402638
4.20483	0.897229	1.39401	1.68702	1.42048	0.906307	1.06927	1.12371	0.629061		0.549668	0.0115522	0.122885	0.0184315	0.0101143	0.0205602	0.00901727	0.00402489
4.21203	0.897443	1.39397	1.69005	1.42395	0.905854	1.06961	1.12211	0.628823		0.5498	0.0115519	0.123106	0.0184765	0.0101093	0.0205667	0.00900435	0.00402337
4.21923	0.897658	1.39395	1.69302	1.42723	0.905401	1.06986	1.12043	0.628585		0.549931	0.0115517	0.123322	0.018519	0.0101042	0.0205716	0.00899091	0.00402184
4.22643	0.897855	1.39391	1.69589	1.43028	0.904965	1.07006	1.1187	0.628364		0.550052	0.0115514	0.123531	0.0185587	0.0100994	0.0205754	0.00897704	0.00402043
4.23363	0.898033	1.39387	1.69865	1.43311	0.90456	1.07023	1.11693	0.628155		0.550161	0.011551	0.123732	0.0185954	0.0100949	0.0205786	0.00896284	0.0040191
4.24083	0.898182	1.39382	1.70127	1.43569	0.904191	1.07035	1.11512	0.627983		0.550253	0.0115506	0.123923	0.0186288	0.0100907	0.020581	0.0089483	0.00401799
4.24803	0.898308	1.39374	1.70369	1.438	0.903869	1.07048	1.11327	0.627846		0.550329	0.0115499	0.1241	0.0186589	0.0100871	0.0205834	0.00893347	0.00401711
4.25523	0.898409	1.39362	1.70593	1.44007	0.9036	1.07059	1.11139	0.627744		0.550391	0.0115489	0.124263	0.0186857	0.0100841	0.0205857	0.0089184	0.00401647
4.26243	0.898504	1.39347	1.70794	1.44187	0.90338	1.0707	1.10951	0.627673		0.55045	0.0115477	0.124409	0.0187091	0.0100817	0.0205877	0.00890329	0.00401601
4.26963	0.898594	1.39329	1.70974	1.4434	0.903183	1.07078	1.10764	0.627625		0.550505	0.0115462	0.12454	0.0187288	0.0100795	0.0205893	0.00888827	0.0040157
4.27683	0.898707	1.39307	1.71127	1.44464	0.902987	1.07082	1.10579	0.627601		0.550574	0.0115444	0.124652	0.018745	0.0100773	0.02059	0.00887344	0.00401555
4.28403	0.898844	1.39283	1.71252	1.44559	0.902778	1.07078	1.10398	0.627589		0.550658	0.0115424	0.124743	0.0187573	0.010075	0.0205893	0.0088589	0.00401548
4.29123	0.899011	1.39259	1.7135	1.44622	0.902528	1.07065	1.10222	0.627595		0.55076	0.0115404	0.124814	0.0187654	0.0100722	0.0205868	0.00884479	0.00401551
4.29843	0.899208	1.39236	1.71416	1.4465	0.90223	1.07042	1.10053	0.627613		0.550881	0.0115385	0.124862	0.0187691	0.0100688	0.0205824	0.00883121	0.00401563
4.30563	0.899416	1.39216	1.7145	1.44642	0.901884	1.0701	1.0989	0.627643		0.551009	0.0115368	0.124887	0.0187681	0.010065	0.0205762	0.0088181	0.00401582
4.31283	0.899637	1.39199	1.71451	1.44597	0.901502	1.06968	1.09734	0.627685		0.551144	0.0115354	0.124888	0.0187622	0.0100607	0.0205682	0.00880562	0.00401609
4.32003	0.899845	1.39186	1.71418	1.44514	0.901109	1.06918	1.09583	0.627738		0.551271	0.0115344	0.124864	0.0187515	0.0100563	0.0205585	0.00879352	0.00401643
4.32723	0.90003	1.39177	1.71353	1.44396	0.900728	1.0686	1.09437	0.627816		0.551385	0.0115336	0.124816	0.0187361	0.0100521	0.0205473	0.0087818	0.00401692
4.33443	0.900179	1.39171	1.71256	1.44245	0.900394	1.06797	1.09294	0.627905		0.551476	0.0115331	0.124746	0.0187165	0.0100483	0.0205352	0.00877032	0.0040175
4.34163	0.900275	1.39165	1.71133	1.44065	0.900126	1.0673	1.09156	0.627995		0.551534	0.0115326	0.124656	0.0186932	0.0100454	0.0205224	0.00875922	0.00401807
4.34883	0.90031	1.39157	1.7099	1.43859	0.899935	1.0666	1.09019	0.628084		0.551556	0.0115319	0.124552	0.0186665	0.0100432	0.0205088	0.00874827	0.00401864
4.35603	0.90028	1.39143	1.70829	1.43632	0.899804	1.06586	1.08887	0.628161		0.551538	0.0115308	0.124435	0.018637	0.0100418	0.0204947	0.00873765	0.00401914
4.36323	0.900191	1.39126	1.70658	1.43386	0.899732	1.06511	1.08756	0.628215		0.551483	0.0115293	0.12431	0.0186051	0.010041	0.0204802	0.00872713	0.00401948
4.37043	0.90006	1.39102	1.70476	1.43124	0.899684	1.06432	1.08629	0.628251		0.551403	0.0115274	0.124177	0.0185711	0.0100404	0.0204652	0.00871694	0.00401971
4.37763	0.899893	1.39074	1.70286	1.42847	0.899643	1.06353	1.08505	0.628269		0.551301	0.011525	0.124039	0.0185351	0.01004	0.0204498	0.00870699	0.00401982
4.38483	0.89972	1.39041	1.70087	1.42553	0.899595	1.06273	1.08386	0.628275		0.551195	0.0115223	0.123894	0.0184971	0.0100394	0.0204344	0.00869743	0.00401986
4.39203	0.899565	1.39005	1.69877	1.42244	0.899512	1.06193	1.08269	0.628281		0.5511	0.0115193	0.123742	0.0184569	0.0100385	0.0204191	0.0086881	0.0040199
4.39923	0.899464	1.38968	1.69654	1.41916	0.899398	1.06114	1.08157	0.628293		0.551038	0.0115162	0.123579	0.0184143	0.0100372	0.020404	0.00867906	0.00401998
4.40643	0.899428	1.38928	1.69414	1.41571	0.899237	1.06037	1.0805	0.628316		0.551016	0.011513	0.123404	0.0183695	0.0100354	0.0203891	0.00867045	0.00402013
4.41363	0.899494	1.38889	1.69154	1.41208	0.899059	1.05961	1.07946	0.628358		0.551056	0.0115097	0.123215	0.0183225	0.0100334	0.0203745	0.00866213	0.00402039
4.42083	0.899655	1.3885	1.68877	1.4083	0.898862	1.05886	1.07847	0.628424		0.551155	0.0115065	0.123013	0.0182735	0.0100313	0.0203602	0.00865419	0.00402081
4.42803	0.899893	1.3881	1.68584	1.4044	0.898659	1.05812	1.0775	0.628489		0.551301	0.0115032	0.122799	0.0182228	0.010029	0.0203459	0.00864644	0.00402123
4.43523	0.900203	1.3877	1.68279	1.40041	0.898474	1.05736	1.07658	0.628561		0.551491	0.0114999	0.122577	0.018171	0.0100269	0.0203313	0.00863903	0.00402169
4.44243	0.900555	1.38733	1.67967	1.39638	0.898319	1.0566	1.07568	0.628638		0.551706	0.0114968	0.12235	0.0181187	0.0100252	0.0203166	0.00863181	0.00402219
4.44963	0.900918	1.38698	1.67655	1.39235	0.8982	1.05583	1.0748	0.62871		0.551929	0.0114939	0.122123	0.0180664	0.0100239	0.0203018	0.00862477	0.00402264
4.45683	0.901282	1.38668	1.67345	1.38836	0.898129	1.05506	1.07396	0.628775		0.552151	0.0114914	0.121897	0.0180147	0.0100231	0.0202871	0.00861798	0.00402306
4.46403	0.901628	1.38643	1.67045	1.38444	0.898111	1.0543	1.07313	0.628859		0.552363	0.0114894	0.121678	0.0179639	0.0100229	0.0202725	0.00861138	0.0040236
4.47123	0.901949	1.38625	1.66752	1.38059	0.898141	1.05358	1.07232	0.628954		0.55256	0.0114878	0.121465	0.0179139	0.0100232	0.0202586	0.00860488	0.00402421
4.47843	0.902253	1.38615	1.66469	1.3768	0.898224	1.0529	1.07154	0.629055		0.552747	0.011487	0.121259	0.0178646	0.0100241	0.0202456	0.00859856	0.00402486
4.48563	0.902569	1.38612	1.66191	1.37306	0.898337	1.0523	1.07078	0.629181		0.55294	0.0114868	0.121056	0.0178162	0.0100254	0.0202339	0.00859249	0.00402566
4.49283	0.902897	1.38618	1.65917	1.36938	0.898474	1.05174	1.07006	0.629306		0.553141	0.0114873	0.120857	0.0177684	0.0100269	0.0202232	0.0085867	0.00402646
4.50003	0.903255	1.3863	1.65646	1.36572	0.898612	1.05125	1.06937	0.629437		0.55336	0.0114883	0.120659	0.0177209	0.0100285	0.0202138	0.00858115	0.0040273
4.50723	0.90366	1.38648	1.65375	1.36211	0.898755	1.05082	1.06872	0.629568		0.553608	0.0114898	0.120462	0.0176741	0.0100301	0.0202056	0.00857594	0.00402814
4.51443	0.904083	1.3867	1.65106	1.35854	0.89888	1.05042	1.06811	0.629693		0.553868	0.0114916	0.120266	0.0176278	0.0100315	0.0201979	0.00857106	0.00402894
4.52163	0.904536	1.38694	1.64836	1.35501	0.898981	1.05007	1.06755	0.629807		0.554145	0.0114936	0.120069	0.017582	0.0100326	0.020191	0.00856657	0.00402966
4.52883	0.905007	1.3872	1.64568	1.35155	0.899065	1.04972	1.06703	0.629908		0.554434	0.0114957	0.119874	0.017537	0.0100335	0.0201844	0.0085624	0.00403031
4.53603	0.905478	1.38746	1.64305	1.34814	0.899118	1.04939	1.06655	0.630003		0.554722	0.0114979	0.119682	0.0174929	0.0100341	0.020178	0.00855853	0.00403092
4.54323	0.905949	1.38771	1.64047	1.34482	0.899142	1.04906	1.06608	0.630111		0.555011	0.0114999	0.119495	0.0174498	0.0100344	0.0201716	0.0085548	0.00403161
4.55043	0.906414	1.38795	1.63798	1.34157	0.899154	1.04873	1.06562	0.63023		0.555295	0.0115019	0.119313	0.0174076	0.0100345	0.0201653	0.00855107	0.00403237
4.55763	0.906867	1.38817	1.63555	1.33839	0.899142	1.04839	1.06514	0.630361		0.555573	0.0115038	0.119136	0.0173663	0.0100344	0.0201587	0.00854724	0.00403321
4.56483	0.90732	1.38839	1.6332	1.33528	0.89913	1.04803	1.06463	0.630516		0.555851	0.0115056	0.118965	0.0173259	0.0100342	0.0201519	0.00854318	0.0040342
4.57203	0.907791	1.38859	1.63092	1.33222	0.899118	1.04766	1.0641	0.630689		0.556139	0.0115073	0.118799	0.0172863	0.0100341	0.0201448	0.00853887	0.00403531
4.57923	0.908285	1.38878	1.6287	1.32923	0.899118	1.04727	1.06353	0.630873		0.556442	0.0115088	0.118637	0.0172474	0.0100341	0.0201372	0.00853433	0.00403649
4.58643	0.908804	1.38896	1.62653	1.32628	0.89913	1.04685	1.06294	0.63107		0.55676	0.0115103	0.118479	0.0172092	0.0100342	0.0201293	0.00852959	0.00403775
4.59363	0.909346	1.38912	1.62442	1.32339	0.899184	1.04644	1.06236	0.631267		0.557092	0.0115117	0.118325	0.0171717	0.0100348	0.0201212	0.00852491	0.00403901
4.60083	0.909895	1.38927	1.62234	1.32056	0.899249	1.04604	1.0618	0.631446		0.557428	0.0115129	0.118174	0.0171349	0.0100356	0.0201136	0.00852041	0.00404015
4.60803	0.910443	1.38941	1.6203	1.3178	0.899333	1.04566	1.06128	0.631601		0.557764	0.011514	0.118025	0.0170991	0.0100365	0.0201062	0.0085163	0.00404114
4.61523	0.910974	1.38951	1.6183	1.3151	0.89944	1.04532	1.06085	0.631726		0.558089	0.0115149	0.11788	0.0170641	0.0100377	0.0200998	0.0085128	0.00404194
4.62243	0.911456	1.38956	1.61633	1.31246	0.899553	1.04504	1.06049	0.631815		0.558385	0.0115153	0.117737	0.0170299	0.010039	0.0200944	0.00850989	0.00404251
4.62963	0.91188	1.38957	1.6144	1.3099	0.899661	1.04482	1.06021	0.631863		0.558644	0.0115154	0.117595	0.0169966	0.0100402	0.0200902	0.00850769	0.00404282
4.63683	0.912219	1.3895	1.61248	1.3074	0.899786	1.04466	1.06001	0.631887		0.558852	0.0115148	0.117456	0.0169643	0.0100416	0.0200871	0.00850611	0.00404297
4.64403	0.912493	1.38937	1.6106	1.30498	0.899911	1.04455	1.05988	0.631899		0.55902	0.0115137	0.117319	0.0169328	0.010043	0.0200849	0.00850506	0.00404305
4.65123	0.912696	1.38919	1.60874	1.30265	0.900054	1.04446	1.05981	0.631917		0.559144	0.0115122	0.117183	0.0169026	0.0100446	0.0200832	0.00850443	0.00404316
4.65843	0.912839	1.38896	1.60688	1.30041	0.900209	1.04436	1.05976	0.631964		0.559232	0.0115103	0.117048	0.0168735	0.0100463	0.0200813	0.00850405	0.00404347
4.66563	0.912941	1.38872	1.60505	1.29826	0.900388	1.04427	1.05972	0.63206		0.559294	0.0115083	0.116914	0.0168456	0.0100483	0.0200795	0.00850377	0.00404408
4.67283	0.913024	1.38849	1.60325	1.29622	0.900584	1.04415	1.0597	0.632203		0.559345	0.0115064	0.116784	0.0168192	0.0100505	0.0200772	0.00850357	0.00404499
4.68003	0.913101	1.38829	1.6015	1.29432	0.900799	1.04401	1.05968	0.632405		0.559393	0.0115047	0.116656	0.0167945	0.0100529	0.0200746	0.00850343	0.00404629
4.68723	0.913197	1.38814	1.59979	1.29254	0.90102	1.04384	1.05966	0.63265		0.559451	0.0115035	0.116532	0.0167714	0.0100553	0.0200714	0.00850329	0.00404785
4.69443	0.91331	1.38804	1.59813	1.29087	0.901228	1.04364	1.05965	0.63293		0.55952	0.0115027	0.116411	0.0167497	0.0100577	0.0200675	0.00850314	0.00404965
4.70163	0.913453	1.38797	1.59649	1.28931	0.901419	1.04343	1.05964	0.633228		0.559608	0.0115021	0.116291	0.0167294	0.0100598	0.0200635	0.0085031	0.00405155
4.70883	0.913614	1.38792	1.59487	1.28784	0.901574	1.04322	1.05965	0.63352		0.559707	0.0115017	0.116173	0.0167103	0.0100615	0.0200593	0.00850319	0.00405342
4.71603	0.913775	1.38788	1.59323	1.28644	0.901705	1.04303	1.05971	0.633794		0.559805	0.0115013	0.116053	0.0166922	0.010063	0.0200557	0.00850367	0.00405518
4.72323	0.913924	1.38779	1.59158	1.28509	0.901794	1.04286	1.05982	0.634038		0.559896	0.0115006	0.115933	0.0166747	0.010064	0.0200525	0.00850458	0.00405674
4.73043	0.914061	1.38761	1.58991	1.28379	0.90186	1.04272	1.06002	0.634253		0.55998	0.0114991	0.115811	0.0166578	0.0100647	0.0200498	0.00850616	0.00405811
4.73763	0.914156	1.38735	1.58822	1.28254	0.901896	1.0426	1.0603	0.634444		0.560039	0.0114969	0.115689	0.0166417	0.0100651	0.0200475	0.0085084	0.00405933
4.74483	0.914204	1.38695	1.58654	1.28134	0.901908	1.04252	1.06068	0.634587		0.560068	0.0114937	0.115566	0.0166261	0.0100652	0.0200458	0.00851142	0.00406025
4.75203	0.914192	1.38643	1.58489	1.28021	0.901908	1.04245	1.06115	0.634688		0.560061	0.0114893	0.115446	0.0166114	0.0100652	0.0200446	0.0085152	0.0040609
4.75923	0.914109	1.38579	1.58328	1.27914	0.901884	1.04243	1.06172	0.634748		0.56001	0.011484	0.115329	0.0165975	0.010065	0.0200441	0.00851979	0.00406128
4.76643	0.913954	1.38504	1.58177	1.27816	0.901836	1.04242	1.06238	0.634772		0.559915	0.0114778	0.115219	0.0165847	0.0100645	0.020044	0.00852505	0.00406143
4.77363	0.913733	1.38421	1.58035	1.27726	0.901765	1.04244	1.06311	0.634754		0.55978	0.0114709	0.115115	0.0165731	0.0100637	0.0200443	0.00853093	0.00406132
4.78083	0.913453	1.38333	1.57901	1.27645	0.901675	1.04247	1.06392	0.634706		0.559608	0.0114636	0.115018	0.0165626	0.0100626	0.020045	0.00853744	0.00406101
4.78803	0.913137	1.38243	1.57774	1.27571	0.90158	1.04253	1.06482	0.63464		0.559414	0.0114562	0.114925	0.016553	0.0100616	0.020046	0.00854466	0.00406059
4.79523	0.912803	1.38156	1.57652	1.27502	0.901467	1.04261	1.0658	0.634557		0.55921	0.011449	0.114837	0.0165441	0.0100603	0.0200477	0.00855255	0.00406006
4.80243	0.912476	1.38074	1.57535	1.27437	0.901347	1.04272	1.06688	0.634468		0.559009	0.0114422	0.114751	0.0165356	0.010059	0.0200497	0.00856121	0.00405948
4.80963	0.912166	1.38	1.57421	1.27375	0.901216	1.04285	1.06807	0.634396		0.558819	0.011436	0.114668	0.0165275	0.0100575	0.0200523	0.00857073	0.00405903
4.81683	0.911897	1.37936	1.5731	1.27316	0.901091	1.043	1.06936	0.634342		0.558655	0.0114308	0.114587	0.0165199	0.0100561	0.0200552	0.00858111	0.00405868
4.82403	0.911695	1.37885	1.57204	1.27261	0.90096	1.04316	1.07077	0.634289		0.558531	0.0114265	0.11451	0.0165127	0.0100547	0.0200583	0.00859244	0.00405834
4.83123	0.911546	1.37845	1.57105	1.27211	0.900835	1.04334	1.07231	0.634253		0.558439	0.0114232	0.114438	0.0165063	0.0100533	0.0200617	0.00860473	0.00405811
4.83843	0.911438	1.37816	1.57018	1.2717	0.900733	1.04352	1.07394	0.634217		0.558374	0.0114208	0.114375	0.016501	0.0100521	0.0200651	0.00861789	0.00405788
4.84563	0.911349	1.37797	1.56946	1.27141	0.90065	1.0437	1.0757	0.634193		0.558319	0.0114192	0.114322	0.0164972	0.0100512	0.0200686	0.00863195	0.00405773
4.85283	0.911278	1.37784	1.5689	1.27126	0.900596	1.04389	1.07755	0.634164		0.558275	0.0114182	0.114281	0.0164953	0.0100506	0.0200722	0.00864682	0.00405754
4.86003	0.911188	1.37776	1.5685	1.27128	0.90059	1.04408	1.0795	0.634146		0.55822	0.0114175	0.114252	0.0164955	0.0100506	0.0200759	0.00866246	0.00405743
4.86723	0.911081	1.3777	1.56826	1.27146	0.900626	1.0443	1.08154	0.634128		0.558155	0.011417	0.114235	0.0164979	0.0100509	0.0200802	0.00867887	0.00405731
4.87443	0.910926	1.37761	1.56816	1.27182	0.900722	1.04455	1.08367	0.634104		0.55806	0.0114162	0.114227	0.0165025	0.010052	0.0200849	0.00869595	0.00405716
4.88163	0.910717	1.37748	1.56817	1.27236	0.900865	1.04485	1.08588	0.634074		0.557932	0.0114151	0.114228	0.0165096	0.0100536	0.0200906	0.00871369	0.00405697
4.88883	0.910461	1.37728	1.56826	1.27308	0.901055	1.04522	1.08817	0.634038		0.557775	0.0114135	0.114235	0.0165189	0.0100557	0.0200977	0.00873206	0.00405674
4.89603	0.910169	1.377	1.56841	1.27399	0.901282	1.04566	1.09053	0.633997		0.557596	0.0114112	0.114245	0.0165307	0.0100583	0.0201062	0.008751	0.00405647
4.90323	0.909865	1.37666	1.56862	1.27509	0.901544	1.04618	1.09297	0.633955		0.55741	0.0114084	0.114261	0.016545	0.0100612	0.0201163	0.00877056	0.0040562
4.91043	0.909561	1.37625	1.5689	1.27638	0.90183	1.04679	1.09547	0.633919		0.557224	0.011405	0.114281	0.0165617	0.0100644	0.020128	0.0087906	0.00405598
4.91763	0.909275	1.37579	1.56926	1.27786	0.902134	1.04747	1.09805	0.633883		0.557048	0.0114012	0.114307	0.016581	0.0100678	0.0201412	0.00881131	0.00405575
4.92483	0.909013	1.37531	1.56971	1.27953	0.902462	1.04822	1.10068	0.633872		0.556888	0.0113972	0.11434	0.0166025	0.0100714	0.0201555	0.00883245	0.00405567
4.93203	0.908792	1.37482	1.57027	1.28137	0.902808	1.04904	1.10339	0.633878		0.556752	0.0113931	0.114381	0.0166265	0.0100753	0.0201712	0.00885417	0.00405571
4.93923	0.908613	1.37437	1.57096	1.28338	0.903177	1.04991	1.10615	0.633907		0.556643	0.0113894	0.114432	0.0166525	0.0100794	0.0201879	0.00887631	0.0040559
4.94643	0.908464	1.37397	1.5718	1.28554	0.903577	1.05081	1.10894	0.633949		0.556552	0.0113861	0.114493	0.0166805	0.0100839	0.0202052	0.0088987	0.00405617
4.95363	0.908333	1.37363	1.57279	1.28782	0.904012	1.05174	1.11174	0.633991		0.556471	0.0113833	0.114565	0.0167101	0.0100887	0.0202231	0.00892118	0.00405643
4.96083	0.908208	1.37336	1.57393	1.29023	0.904483	1.0527	1.11454	0.634015		0.556395	0.0113811	0.114648	0.0167414	0.010094	0.0202417	0.00894366	0.00405659
4.96803	0.908047	1.37317	1.57523	1.2928	0.905007	1.05369	1.11731	0.634021		0.556296	0.0113795	0.114742	0.0167748	0.0100998	0.0202607	0.00896585	0.00405662
4.97523	0.907862	1.37306	1.57666	1.29553	0.905579	1.05471	1.12001	0.633991		0.556183	0.0113785	0.114847	0.0168102	0.0101062	0.0202803	0.00898752	0.00405643
4.98243	0.907648	1.37303	1.57826	1.29846	0.906205	1.05576	1.12265	0.633937		0.556051	0.0113783	0.114963	0.0168482	0.0101132	0.0203005	0.0090087	0.00405609
4.98963	0.907409	1.37307	1.58004	1.30163	0.906891	1.05683	1.12519	0.633854		0.555905	0.0113786	0.115092	0.0168894	0.0101209	0.0203211	0.00902913	0.00405556
4.99683	0.907171	1.37318	1.58201	1.30507	0.907624	1.05793	1.12765	0.633758		0.555759	0.0113795	0.115236	0.016934	0.010129	0.0203423	0.00904883	0.00405495
5.00403	0.906938	1.37334	1.5842	1.30877	0.908393	1.05906	1.12999	0.633669		0.555617	0.0113808	0.115395	0.016982	0.0101376	0.0203638	0.00906763	0.00405437
5.01123	0.906736	1.37355	1.5866	1.31279	0.909209	1.0602	1.13221	0.633585		0.555493	0.0113826	0.115571	0.0170341	0.0101467	0.0203859	0.00908542	0.00405384
5.01843	0.906557	1.3738	1.58924	1.3171	0.910038	1.06135	1.13428	0.63352		0.555383	0.0113846	0.115763	0.01709	0.010156	0.020408	0.00910207	0.00405342
5.02563	0.906432	1.37406	1.59214	1.32172	0.91089	1.06252	1.13619	0.633478		0.555306	0.0113868	0.115974	0.01715	0.0101655	0.0204304	0.00911737	0.00405315
5.03283	0.906342	1.37433	1.59528	1.32667	0.911731	1.06369	1.13793	0.633436		0.555252	0.011389	0.116203	0.0172142	0.0101749	0.020453	0.00913134	0.00405289
5.04003	0.906301	1.37457	1.59869	1.33192	0.912577	1.06488	1.13947	0.633389		0.555226	0.0113911	0.116451	0.0172823	0.0101843	0.0204758	0.00914373	0.00405258
5.04723	0.906265	1.37478	1.60236	1.33751	0.913423	1.06606	1.1408	0.633341		0.555204	0.0113928	0.116718	0.0173549	0.0101938	0.0204986	0.00915435	0.00405228
5.05443	0.906229	1.37495	1.60629	1.34344	0.91427	1.06727	1.14188	0.633264		0.555182	0.0113942	0.117005	0.0174318	0.0102032	0.0205218	0.00916305	0.00405178
5.06163	0.906199	1.37506	1.61048	1.34971	0.915122	1.06848	1.14273	0.633162		0.555164	0.0113951	0.11731	0.0175132	0.0102127	0.0205452	0.00916984	0.00405113
5.06883	0.906163	1.37511	1.61493	1.35635	0.91598	1.06972	1.14333	0.633037		0.555142	0.0113955	0.117634	0.0175994	0.0102223	0.0205689	0.00917467	0.00405033
5.07603	0.906128	1.37512	1.61964	1.36334	0.916857	1.07098	1.14368	0.632888		0.55512	0.0113956	0.117977	0.0176901	0.0102321	0.0205932	0.00917745	0.00404938
5.08323	0.906092	1.37512	1.62459	1.37069	0.917739	1.07227	1.14377	0.632715		0.555098	0.0113956	0.118338	0.0177854	0.0102419	0.0206179	0.00917817	0.00404827
5.09043	0.906062	1.37514	1.62978	1.37837	0.918615	1.0736	1.14362	0.632548		0.55508	0.0113958	0.118716	0.0178851	0.0102517	0.0206435	0.00917697	0.0040472
5.09763	0.906032	1.37522	1.63517	1.38638	0.919497	1.07496	1.14321	0.632375		0.555062	0.0113965	0.119109	0.017989	0.0102615	0.0206696	0.00917372	0.0040461
5.10483	0.905997	1.37538	1.64075	1.3947	0.920361	1.07633	1.14259	0.632209		0.55504	0.0113978	0.119515	0.0180969	0.0102712	0.0206961	0.0091687	0.00404503
5.11203	0.905955	1.37565	1.64648	1.40328	0.921214	1.07772	1.14174	0.63206		0.555014	0.0114	0.119933	0.0182083	0.0102807	0.0207227	0.00916195	0.00404408
5.11923	0.905901	1.37602	1.65233	1.41208	0.92206	1.07909	1.14068	0.631911		0.554981	0.0114031	0.120358	0.0183225	0.0102901	0.0207491	0.00915344	0.00404312
5.12643	0.90583	1.37651	1.65828	1.42107	0.9229	1.08043	1.13942	0.631773		0.554938	0.0114071	0.120792	0.0184391	0.0102995	0.0207748	0.0091433	0.00404225
5.13363	0.905734	1.37708	1.6643	1.43018	0.923735	1.08173	1.13795	0.631648		0.554879	0.0114118	0.121231	0.0185574	0.0103088	0.0207998	0.00913148	0.00404145
5.14083	0.905609	1.37771	1.67037	1.43939	0.924575	1.08297	1.13629	0.631523		0.554803	0.0114171	0.121673	0.0186768	0.0103182	0.0208237	0.00911814	0.00404065
5.14803	0.905454	1.37838	1.67645	1.44863	0.92544	1.08413	1.13444	0.631416		0.554708	0.0114226	0.122115	0.0187968	0.0103279	0.0208459	0.00910331	0.00403996
5.15523	0.905293	1.37905	1.68251	1.45787	0.926322	1.08517	1.13241	0.631326		0.554609	0.0114282	0.122557	0.0189166	0.0103377	0.0208661	0.00908705	0.00403939
5.16243	0.90512	1.37972	1.68855	1.46707	0.927216	1.08612	1.13022	0.631249		0.554503	0.0114337	0.122997	0.019036	0.0103477	0.0208843	0.00906945	0.00403889
5.16963	0.90493	1.38038	1.69454	1.47622	0.928134	1.08697	1.12787	0.631207		0.554386	0.0114392	0.123433	0.0191547	0.0103579	0.0209007	0.00905065	0.00403862
5.17683	0.904733	1.38104	1.70044	1.48531	0.92907	1.08774	1.12541	0.631183		0.554266	0.0114447	0.123863	0.0192727	0.0103684	0.0209154	0.00903085	0.00403847
5.18403	0.9045	1.38169	1.70625	1.49433	0.930005	1.0884	1.12285	0.631195		0.554123	0.01145	0.124286	0.0193897	0.0103788	0.0209282	0.00901033	0.00403855
5.19123	0.90425	1.38236	1.71195	1.50326	0.930929	1.08899	1.12022	0.631249		0.55397	0.0114556	0.124702	0.0195056	0.0103891	0.0209394	0.00898919	0.00403889
5.19843	0.903958	1.38306	1.71752	1.51207	0.931847	1.0895	1.11754	0.631338		0.553791	0.0114614	0.125107	0.0196199	0.0103994	0.0209492	0.00896771	0.00403946
5.20563	0.903636	1.38383	1.72294	1.52072	0.932759	1.08993	1.11482	0.631469		0.553594	0.0114678	0.125502	0.0197322	0.0104096	0.0209575	0.0089459	0.0040403
5.21283	0.903291	1.38469	1.72819	1.52916	0.933665	1.0903	1.11211	0.631654		0.553382	0.0114749	0.125885	0.0198416	0.0104197	0.0209646	0.00892414	0.00404148
5.22003	0.902897	1.38566	1.73325	1.53733	0.934589	1.09059	1.10941	0.631911		0.553141	0.011483	0.126253	0.0199477	0.01043	0.0209702	0.00890247	0.00404312
5.22723	0.902468	1.38678	1.73807	1.5452	0.935543	1.09082	1.10676	0.632238		0.552878	0.0114922	0.126604	0.0200497	0.0104406	0.0209746	0.00888119	0.00404522
5.23443	0.902021	1.38806	1.7426	1.5527	0.936556	1.09096	1.10415	0.632679		0.552604	0.0115029	0.126934	0.020147	0.0104519	0.0209772	0.00886029	0.00404804
5.24163	0.90155	1.3895	1.74681	1.5598	0.937623	1.091	1.10162	0.633222		0.552316	0.0115148	0.127241	0.0202392	0.0104638	0.0209782	0.00883996	0.00405151
5.24883	0.901079	1.39112	1.75066	1.56649	0.938791	1.09097	1.09918	0.633895		0.552027	0.0115282	0.127521	0.0203261	0.0104769	0.0209775	0.0088204	0.00405582
5.25603	0.900614	1.39294	1.75412	1.57278	0.940055	1.09083	1.09684	0.6347		0.551743	0.0115433	0.127773	0.0204077	0.010491	0.0209748	0.0088016	0.00406097
5.26323	0.900167	1.39493	1.75715	1.57868	0.941443	1.0906	1.09463	0.63563		0.551469	0.0115598	0.127994	0.0204842	0.0105065	0.0209705	0.0087839	0.00406692
5.27043	0.899744	1.39711	1.75977	1.58421	0.94294	1.09029	1.09258	0.636691		0.551209	0.0115778	0.128184	0.020556	0.0105232	0.0209644	0.0087674	0.00407371
5.27763	0.899351	1.39949	1.76197	1.58942	0.944555	1.08988	1.09069	0.637889		0.550968	0.0115975	0.128345	0.0206235	0.0105412	0.0209566	0.00875224	0.00408138
5.28483	0.899005	1.40206	1.7638	1.59432	0.946301	1.08939	1.08898	0.639206		0.550757	0.0116188	0.128478	0.0206872	0.0105607	0.0209472	0.00873851	0.0040898
5.29203	0.898695	1.40483	1.7653	1.59898	0.948203	1.08883	1.08749	0.640655		0.550567	0.0116418	0.128587	0.0207476	0.0105819	0.0209363	0.00872656	0.00409907
5.29923	0.898427	1.4078	1.76651	1.6034	0.950259	1.0882	1.08622	0.642234		0.550402	0.0116665	0.128675	0.020805	0.0106049	0.0209243	0.00871642	0.00410918
5.30643	0.898176	1.41098	1.76748	1.60762	0.9525	1.08752	1.0852	0.643945		0.550249	0.0116928	0.128746	0.0208597	0.0106299	0.0209112	0.00870824	0.00412012
5.31363	0.897932	1.41441	1.76824	1.61167	0.954938	1.0868	1.08443	0.645781		0.550099	0.0117212	0.128802	0.0209123	0.0106571	0.0208974	0.00870202	0.00413187
5.32083	0.897676	1.41806	1.76883	1.61559	0.95759	1.08606	1.08388	0.647759		0.549942	0.0117515	0.128845	0.0209631	0.0106867	0.0208831	0.00869762	0.00414453
5.32803	0.897408	1.42195	1.76927	1.61941	0.960481	1.08532	1.08354	0.649881		0.549778	0.0117837	0.128876	0.0210127	0.0107189	0.0208689	0.00869489	0.00415811
5.33523	0.897115	1.42608	1.76956	1.62317	0.963634	1.08459	1.0834	0.652128		0.549599	0.0118179	0.128898	0.0210615	0.0107541	0.0208548	0.00869379	0.00417248
5.34243	0.896811	1.43046	1.76972	1.6269	0.967067	1.08386	1.08343	0.654477		0.549413	0.0118542	0.128909	0.0211099	0.0107924	0.0208409	0.00869403	0.00418751
5.34963	0.89649	1.43512	1.76976	1.63066	0.970787	1.08314	1.08362	0.656933		0.549216	0.0118929	0.128913	0.0211587	0.0108339	0.020827	0.00869556	0.00420322
5.35683	0.896186	1.44007	1.76973	1.63447	0.974822	1.0824	1.08396	0.65946		0.549029	0.0119338	0.12891	0.0212081	0.010879	0.0208127	0.00869824	0.00421939
5.36403	0.895894	1.44528	1.76967	1.63838	0.979191	1.08165	1.08444	0.662047		0.54885	0.011977	0.128906	0.0212589	0.0109277	0.0207982	0.00870212	0.00423594
5.37123	0.895619	1.45077	1.76965	1.64241	0.983924	1.08088	1.08508	0.664663		0.548683	0.0120225	0.128904	0.0213112	0.0109805	0.0207834	0.00870723	0.00425268
5.37843	0.895363	1.45655	1.76976	1.64659	0.989068	1.08007	1.08587	0.667298		0.548525	0.0120704	0.128912	0.0213654	0.0110379	0.020768	0.00871359	0.00426954
5.38563	0.895119	1.46262	1.77005	1.65094	0.994647	1.07925	1.08684	0.669914		0.548376	0.0121207	0.128933	0.0214218	0.0111002	0.0207522	0.00872139	0.00428628
5.39283	0.894862	1.46899	1.7706	1.65549	1.00069	1.07841	1.08799	0.672525		0.548219	0.0121735	0.128974	0.0214808	0.0111677	0.0207361	0.00873062	0.00430299
5.40003	0.8946	1.47567	1.77147	1.66026	1.00722	1.07759	1.08932	0.675094		0.548058	0.0122288	0.129037	0.0215427	0.0112405	0.0207202	0.00874124	0.00431942
5.40723	0.894314	1.48265	1.77267	1.66529	1.01424	1.07679	1.09079	0.677621		0.547883	0.0122867	0.129124	0.021608	0.0113189	0.0207048	0.0087531	0.00433559
5.41443	0.894034	1.48994	1.77423	1.67062	1.02176	1.07605	1.09243	0.680071		0.547711	0.0123471	0.129238	0.0216771	0.0114028	0.0206906	0.00876626	0.00435127
5.42163	0.893736	1.49755	1.77616	1.67629	1.02977	1.07537	1.09422	0.682443		0.547529	0.0124102	0.129379	0.0217507	0.0114922	0.0206775	0.0087806	0.00436645
5.42883	0.89345	1.5055	1.77847	1.68235	1.03828	1.07474	1.09612	0.68472		0.547353	0.0124761	0.129547	0.0218294	0.0115871	0.0206655	0.00879586	0.00438101
5.43603	0.89317	1.51379	1.78117	1.68885	1.04728	1.07417	1.09814	0.686878		0.547182	0.0125447	0.129744	0.0219137	0.0116876	0.0206545	0.00881208	0.00439482
5.44323	0.892907	1.52241	1.7843	1.69584	1.05677	1.07367	1.10025	0.688922		0.547021	0.0126162	0.129971	0.0220044	0.0117935	0.0206449	0.00882896	0.0044079
5.45043	0.892669	1.53139	1.78791	1.70335	1.06677	1.07323	1.10241	0.690836		0.546875	0.0126906	0.130234	0.0221018	0.0119051	0.0206364	0.00884632	0.00442014
5.45763	0.892448	1.54073	1.79204	1.71143	1.07731	1.07285	1.10462	0.692642		0.54674	0.012768	0.130535	0.0222067	0.0120227	0.0206292	0.00886407	0.0044317
5.46483	0.892234	1.55047	1.79677	1.72012	1.08842	1.07253	1.10685	0.694335		0.546608	0.0128488	0.13088	0.0223195	0.0121467	0.020623	0.00888191	0.00444253
5.47204	0.892013	1.56061	1.80214	1.72946	1.10012	1.07226	1.10908	0.695944		0.546473	0.0129328	0.131271	0.0224407	0.0122772	0.0206178	0.00889984	0.00445283
5.47924	0.891793	1.57116	1.8082	1.7395	1.11244	1.07206	1.11131	0.697482		0.546338	0.0130202	0.131712	0.0225709	0.0124148	0.0206138	0.00891773	0.00446266
5.48644	0.891578	1.58213	1.81496	1.75026	1.1254	1.07192	1.11352	0.698972		0.546207	0.0131111	0.132205	0.0227105	0.0125594	0.0206113	0.00893548	0.0044722
5.49364	0.891376	1.5935	1.82247	1.76179	1.139	1.07186	1.11572	0.700432		0.546083	0.0132053	0.132752	0.0228601	0.0127112	0.0206102	0.00895308	0.00448154
5.50084	0.891191	1.60525	1.83073	1.7741	1.15325	1.07188	1.1179	0.701892		0.545969	0.0133027	0.133354	0.0230198	0.0128703	0.0206104	0.00897058	0.00449089
5.50804	0.891012	1.61737	1.83976	1.78722	1.16814	1.07198	1.1201	0.703371		0.54586	0.0134031	0.134011	0.0231901	0.0130364	0.0206123	0.00898828	0.00450034
5.51524	0.890839	1.62979	1.84959	1.80117	1.18363	1.07216	1.12234	0.704867		0.545754	0.0135061	0.134727	0.0233711	0.0132093	0.0206159	0.00900627	0.00450992
5.52244	0.890678	1.64247	1.86025	1.81596	1.1997	1.07243	1.12462	0.706375		0.545655	0.0136112	0.135504	0.0235631	0.0133886	0.020621	0.00902454	0.00451956
5.52964	0.890517	1.65539	1.87181	1.83161	1.21632	1.07278	1.12695	0.707912		0.545557	0.0137182	0.136346	0.0237661	0.0135741	0.0206278	0.00904324	0.0045294
5.53684	0.890344	1.66852	1.88429	1.84811	1.23348	1.07322	1.12934	0.709462		0.545451	0.013827	0.137255	0.0239802	0.0137655	0.0206363	0.00906237	0.00453932
5.54404	0.89016	1.68187	1.89778	1.86546	1.25112	1.07375	1.13178	0.711024		0.545338	0.0139376	0.138237	0.0242054	0.0139624	0.0206464	0.00908203	0.00454931
5.55124	0.889939	1.69547	1.91229	1.88367	1.26923	1.07436	1.13429	0.712591		0.545203	0.0140503	0.139294	0.0244416	0.0141645	0.0206582	0.00910212	0.00455934
5.55844	0.889695	1.70934	1.92789	1.90272	1.28776	1.07504	1.13683	0.714153		0.545053	0.0141653	0.140431	0.0246888	0.0143714	0.0206712	0.00912254	0.00456933
5.56564	0.889421	1.72352	1.94458	1.92259	1.30674	1.07582	1.13941	0.715727		0.544885	0.0142828	0.141647	0.0249466	0.0145831	0.0206861	0.00914325	0.0045794
5.57284	0.88914	1.73808	1.96242	1.94326	1.32613	1.07666	1.14202	0.717324		0.544713	0.0144034	0.142946	0.0252148	0.0147996	0.0207024	0.00916415	0.00458962
5.58004	0.888848	1.75306	1.98141	1.96468	1.34595	1.0776	1.14467	0.718945		0.544534	0.0145276	0.144329	0.0254927	0.0150207	0.0207205	0.00918539	0.00459999
5.58724	0.888556	1.76848	2.0016	1.98679	1.3662	1.07864	1.14736	0.720626		0.544355	0.0146554	0.1458	0.0257796	0.0152467	0.0207405	0.00920701	0.00461075
5.59444	0.888252	1.78438	2.02303	2.00953	1.3869	1.07977	1.1501	0.722378		0.544169	0.0147871	0.147361	0.0260748	0.0154777	0.0207621	0.00922901	0.00462196
5.60164	0.88793	1.80074	2.04574	2.03288	1.40806	1.08098	1.1529	0.72422		0.543972	0.0149227	0.149015	0.0263776	0.0157139	0.0207854	0.00925149	0.00463375
5.60884	0.887591	1.81756	2.06979	2.05674	1.4297	1.08228	1.15578	0.726163		0.543764	0.0150621	0.150767	0.0266872	0.0159554	0.0208105	0.00927454	0.00464618
5.61604	0.887245	1.83483	2.09524	2.08108	1.4518	1.08365	1.1587	0.72822		0.543552	0.0152052	0.152621	0.0270031	0.016202	0.0208367	0.00929798	0.00465933
5.62324	0.886893	1.85254	2.12213	2.10583	1.47435	1.08507	1.16168	0.730395		0.543337	0.015352	0.15458	0.0273243	0.0164537	0.0208641	0.00932194	0.00467325
5.63044	0.886542	1.8707	2.15054	2.13096	1.4973	1.08656	1.16472	0.732672		0.543121	0.0155025	0.156649	0.0276503	0.0167098	0.0208927	0.00934629	0.00468782
5.63764	0.886178	1.88932	2.18052	2.15644	1.52064	1.08807	1.16779	0.735062		0.542898	0.0156568	0.158832	0.0279809	0.0169703	0.0209218	0.00937097	0.00470312
5.64484	0.885814	1.90841	2.21211	2.18222	1.54431	1.08962	1.1709	0.737554		0.542676	0.015815	0.161134	0.0283155	0.0172345	0.0209516	0.00939594	0.00471906
5.65204	0.885481	1.92798	2.24539	2.20828	1.56829	1.09122	1.17405	0.740153		0.542471	0.0159771	0.163558	0.0286536	0.0175021	0.0209823	0.00942119	0.00473568
5.65924	0.885177	1.94804	2.28046	2.23458	1.59255	1.09286	1.17725	0.742871		0.542285	0.0161434	0.166112	0.0289949	0.0177728	0.0210138	0.00944687	0.00475307
5.66644	0.884891	1.9686	2.31742	2.26111	1.61704	1.09456	1.18051	0.745744		0.54211	0.0163138	0.168805	0.0293391	0.0180461	0.0210466	0.00947299	0.00477146
5.67364	0.884634	1.98966	2.35637	2.28785	1.64177	1.09633	1.18386	0.748783		0.541953	0.0164883	0.171642	0.0296861	0.0183221	0.0210805	0.00949987	0.00479091
5.68084	0.884378	2.01119	2.39744	2.31481	1.66674	1.09817	1.18729	0.752056		0.541796	0.0166667	0.174634	0.0300358	0.0186007	0.021116	0.00952742	0.00481184
5.68804	0.884122	2.03319	2.44073	2.34197	1.69193	1.10012	1.19084	0.75559		0.541639	0.016849	0.177787	0.0303883	0.0188819	0.0211534	0.00955593	0.00483446
5.69524	0.883853	2.05563	2.48636	2.36934	1.71741	1.10219	1.19452	0.759464		0.541474	0.017035	0.181111	0.0307435	0.0191662	0.0211933	0.00958549	0.00485925
5.70244	0.883543	2.07852	2.53445	2.39694	1.74321	1.10443	1.19838	0.76375		0.541284	0.0172247	0.184614	0.0311015	0.0194541	0.0212363	0.00961638	0.00488667
5.70964	0.883204	2.10188	2.58512	2.42476	1.76943	1.10686	1.20242	0.768524		0.541076	0.0174183	0.188304	0.0314625	0.0197468	0.0212831	0.00964886	0.00491721
5.71684	0.882828	2.12574	2.63851	2.45282	1.79618	1.10956	1.2067	0.773853		0.540846	0.017616	0.192193	0.0318266	0.0200453	0.0213349	0.00968315	0.00495131
5.72404	0.882411	2.15015	2.69473	2.48114	1.82362	1.11257	1.21124	0.779837		0.540591	0.0178183	0.196289	0.0321941	0.0203515	0.0213929	0.0097196	0.0049896
5.73124	0.88197	2.17519	2.75394	2.50972	1.85192	1.11597	1.2161	0.786561		0.54032	0.0180258	0.200601	0.0325649	0.0206674	0.0214583	0.00975863	0.00503262
5.73844	0.881511	2.20092	2.81625	2.53858	1.88131	1.11982	1.22135	0.794113		0.540039	0.018239	0.205141	0.0329394	0.0209954	0.0215323	0.00980072	0.00508093
5.74564	0.881046	2.2274	2.88182	2.56777	1.91201	1.12416	1.22704	0.802559		0.539754	0.0184585	0.209917	0.0333182	0.0213379	0.0216157	0.0098464	0.00513497
5.75284	0.880587	2.25469	2.95074	2.59732	1.94426	1.12906	1.23324	0.811946		0.539473	0.0186846	0.214937	0.0337016	0.0216978	0.0217099	0.00989614	0.00519504
5.76004	0.880134	2.28286	3.0231	2.62723	1.97827	1.13455	1.23995	0.822294		0.539196	0.0189181	0.220208	0.0340897	0.0220774	0.0218155	0.00995	0.00526124
5.76724	0.879687	2.31196	3.09891	2.65751	2.01423	1.14065	1.24721	0.833595		0.538922	0.0191592	0.225729	0.0344826	0.0224787	0.0219329	0.0100082	0.00533355
5.77444	0.879264	2.34206	3.17814	2.68815	2.05229	1.1474	1.25501	0.845772		0.538663	0.0194087	0.231501	0.0348801	0.0229034	0.0220626	0.0100708	0.00541146
5.78164	0.878853	2.37324	3.26069	2.71908	2.0925	1.15476	1.2633	0.85873		0.538411	0.019667	0.237514	0.0352815	0.0233523	0.0222041	0.0101374	0.00549437
5.78884	0.878471	2.40558	3.34634	2.75021	2.13485	1.16269	1.27206	0.872302		0.538177	0.019935	0.243753	0.0356854	0.0238249	0.0223566	0.0102077	0.00558121
5.79604	0.878119	2.43919	3.43472	2.78139	2.17922	1.17112	1.2812	0.886279		0.537962	0.0202135	0.250191	0.03609	0.02432	0.0225188	0.010281	0.00567064
5.80324	0.87781	2.4742	3.52536	2.81242	2.22532	1.17996	1.29061	0.900435		0.537772	0.0205037	0.256793	0.0364926	0.0248344	0.0226887	0.0103565	0.00576121
5.81044	0.877529	2.51073	3.6176	2.84308	2.27275	1.18909	1.30017	0.914496		0.5376	0.0208064	0.263512	0.0368904	0.0253638	0.0228643	0.0104333	0.00585118
5.81764	0.877273	2.54889	3.71064	2.8731	2.32099	1.19838	1.30976	0.928199		0.537443	0.0211226	0.270289	0.0372801	0.0259022	0.0230427	0.0105102	0.00593885
5.82484	0.877041	2.58878	3.80351	2.90227	2.3694	1.20764	1.31923	0.941271		0.537301	0.0214532	0.277054	0.0376585	0.0264424	0.023221	0.0105862	0.00602249
5.83204	0.87682	2.63044	3.89516	2.93029	2.41722	1.21675	1.32842	0.953448		0.537166	0.0217985	0.28373	0.0380221	0.0269761	0.023396	0.0106599	0.0061004
5.83924	0.876623	2.67389	3.98448	2.9569	2.46365	1.22554	1.33719	0.964499		0.537045	0.0221585	0.290236	0.0383674	0.0274942	0.0235651	0.0107303	0.00617111
5.84644	0.876427	2.71906	4.07031	2.98183	2.50788	1.23389	1.3454	0.97422		0.536925	0.0225329	0.296488	0.0386908	0.0279879	0.0237256	0.0107961	0.00623331
5.85364	0.876248	2.76584	4.15152	3.00485	2.54912	1.24167	1.3529	0.982457		0.536815	0.0229205	0.302404	0.0389896	0.0284481	0.0238753	0.0108564	0.00628601
5.86084	0.876093	2.81403	4.22711	3.02575	2.58668	1.24878	1.35958	0.989103		0.53672	0.0233198	0.30791	0.0392607	0.0288672	0.024012	0.01091	0.00632853
5.86804	0.875962	2.86337	4.29614	3.04433	2.61995	1.25513	1.36535	0.994086		0.53664	0.0237287	0.312938	0.0395018	0.0292385	0.0241341	0.0109563	0.00636042
5.87524	0.87586	2.91352	4.35784	3.06045	2.64845	1.26064	1.37014	0.997394		0.536578	0.0241443	0.317432	0.039711	0.0295566	0.0242399	0.0109947	0.00638158
5.88244	0.875801	2.96407	4.41158	3.07399	2.67187	1.26525	1.3739	0.999051		0.536541	0.0245633	0.321347	0.0398866	0.029818	0.0243287	0.0110249	0.00639218
5.88964	0.875771	3.01458	4.45692	3.08488	2.69001	1.26895	1.37661	0.999123		0.536523	0.0249818	0.324649	0.0400279	0.0300203	0.0243997	0.0110466	0.00639264
5.89684	0.875747	3.06453	4.49353	3.09314	2.7028	1.27172	1.37829	0.997698		0.536508	0.0253957	0.327317	0.0401351	0.0301631	0.024453	0.0110601	0.00638353
5.90404	0.875735	3.11342	4.52127	3.09882	2.71031	1.27358	1.37896	0.994915		0.536501	0.0258009	0.329337	0.0402088	0.0302469	0.0244889	0.0110655	0.00636572
5.91124	0.875711	3.16074	4.54013	3.10205	2.71268	1.27458	1.37868	0.990897		0.536486	0.0261931	0.330711	0.0402508	0.0302734	0.024508	0.0110632	0.00634001
5.91844	0.875676	3.20598	4.55021	3.10299	2.71015	1.27479	1.37755	0.985813		0.536464	0.026568	0.331445	0.0402629	0.0302451	0.0245121	0.0110542	0.00630748
5.92564	0.875616	3.2487	4.5518	3.10184	2.70299	1.27432	1.37564	0.979811		0.536428	0.0269219	0.331561	0.0402481	0.0301653	0.0245031	0.0110388	0.00626908
5.93284	0.875527	3.28847	4.54531	3.09884	2.69155	1.27328	1.37307	0.973046		0.536373	0.0272515	0.331088	0.0402091	0.0300376	0.024483	0.0110182	0.00622579
5.94004	0.875419	3.32497	4.53123	3.09424	2.6762	1.27178	1.36994	0.965667		0.536307	0.027554	0.330063	0.0401494	0.0298663	0.0244542	0.0109931	0.00617858
5.94724	0.875294	3.35798	4.51016	3.08831	2.65734	1.26992	1.36634	0.957823		0.536231	0.0278275	0.328527	0.0400725	0.0296558	0.0244185	0.0109642	0.00612839
5.95444	0.875157	3.38733	4.48274	3.08126	2.63542	1.26781	1.36236	0.949633		0.536147	0.0280707	0.32653	0.039981	0.0294112	0.0243778	0.0109323	0.00607599
5.96164	0.875008	3.41293	4.44969	3.07331	2.61086	1.2655	1.35809	0.941223		0.536055	0.028283	0.324123	0.0398778	0.0291371	0.0243335	0.010898	0.00602218
5.96884	0.874847	3.4348	4.41176	3.06467	2.58413	1.26306	1.3536	0.932682		0.535957	0.0284641	0.32136	0.0397658	0.0288388	0.0242866	0.010862	0.00596753
5.97604	0.874674	3.45299	4.36971	3.05551	2.55566	1.26054	1.34897	0.92411		0.535851	0.0286149	0.318297	0.0396468	0.0285211	0.0242381	0.0108249	0.00591269
5.98324	0.87449	3.46768	4.32427	3.04598	2.5259	1.25798	1.34426	0.915569		0.535738	0.0287366	0.314987	0.0395231	0.028189	0.0241888	0.010787	0.00585804
5.99044	0.874323	3.47908	4.27614	3.03623	2.49524	1.25541	1.33953	0.907147		0.535636	0.0288311	0.311482	0.0393967	0.0278467	0.0241394	0.0107491	0.00580416
5.99764	0.874156	3.48748	4.22601	3.02639	2.46403	1.25288	1.33483	0.89891		0.535533	0.0289007	0.307829	0.039269	0.0274985	0.0240907	0.0107114	0.00575145
6.00484	0.874025	3.49317	4.17449	3.01659	2.43258	1.25043	1.33023	0.890905		0.535453	0.0289478	0.304077	0.0391419	0.0271475	0.0240436	0.0106744	0.00570023
6.01204	0.873911	3.49649	4.1222	3.00694	2.40117	1.24811	1.32579	0.883192		0.535384	0.0289754	0.300268	0.0390166	0.026797	0.023999	0.0106388	0.00565089
6.01924	0.87384	3.49779	4.06972	2.99755	2.37	1.24598	1.32156	0.875801		0.53534	0.0289862	0.296445	0.0388947	0.0264491	0.0239581	0.0106049	0.0056036
6.02644	0.873798	3.49744	4.01754	2.9885	2.33926	1.24408	1.31759	0.868773		0.535314	0.0289833	0.292644	0.0387774	0.026106	0.0239216	0.010573	0.00555863
6.03364	0.873768	3.49578	3.9661	2.97989	2.30909	1.24242	1.31391	0.862133		0.535296	0.0289695	0.288897	0.0386657	0.0257693	0.0238897	0.0105435	0.00551615
6.04084	0.873756	3.49315	3.91579	2.9718	2.27962	1.24103	1.31058	0.855905		0.535289	0.0289477	0.285232	0.0385607	0.0254404	0.023863	0.0105167	0.0054763
6.04804	0.873733	3.48983	3.86694	2.9643	2.25093	1.23988	1.3076	0.850105		0.535274	0.0289202	0.281674	0.0384634	0.0251203	0.0238409	0.0104929	0.00543919
6.05524	0.873709	3.4861	3.81981	2.95745	2.22315	1.23898	1.30502	0.844735		0.535259	0.0288893	0.278241	0.0383744	0.0248103	0.0238235	0.0104721	0.00540483
6.06244	0.873649	3.48219	3.7746	2.95129	2.19636	1.2383	1.30287	0.839806		0.535223	0.0288569	0.274948	0.0382945	0.0245113	0.0238105	0.0104549	0.00537329
6.06964	0.873578	3.47832	3.73146	2.94587	2.17065	1.23785	1.30115	0.835311		0.535179	0.0288248	0.271806	0.0382242	0.0242243	0.0238017	0.0104411	0.00534453
6.07684	0.873482	3.4747	3.69051	2.94124	2.14607	1.2376	1.29987	0.831252		0.535121	0.0287948	0.268823	0.0381641	0.02395	0.0237969	0.0104308	0.00531856
6.08404	0.873381	3.47149	3.65186	2.93742	2.12266	1.23756	1.29904	0.827599		0.535059	0.0287682	0.266007	0.0381146	0.0236888	0.0237962	0.0104241	0.00529519
6.09124	0.873286	3.46882	3.61558	2.93446	2.10046	1.23774	1.29864	0.824338		0.535	0.0287461	0.263365	0.0380761	0.023441	0.0237997	0.010421	0.00527432
6.09844	0.873184	3.46686	3.58177	2.93232	2.07943	1.23816	1.29869	0.821418		0.534938	0.0287298	0.260902	0.0380484	0.0232063	0.0238076	0.0104214	0.00525564
6.10564	0.873101	3.46572	3.55049	2.93101	2.05956	1.2388	1.29914	0.818819		0.534887	0.0287204	0.258624	0.0380314	0.0229846	0.02382	0.010425	0.00523901
6.11284	0.873017	3.4655	3.52184	2.93049	2.04077	1.23969	1.29997	0.8165		0.534836	0.0287186	0.256536	0.0380246	0.0227749	0.0238372	0.0104316	0.00522418
6.12004	0.872958	3.46631	3.49582	2.9307	2.02299	1.2408	1.30115	0.814408		0.534799	0.0287253	0.254642	0.0380274	0.0225765	0.0238585	0.0104411	0.00521079
6.12724	0.87291	3.46822	3.47241	2.93162	2.00612	1.24213	1.30263	0.812519		0.53477	0.0287411	0.252936	0.0380393	0.0223882	0.023884	0.010453	0.0051987
6.13444	0.872874	3.47128	3.45156	2.93317	1.99007	1.24363	1.30439	0.81079		0.534748	0.0287665	0.251417	0.0380594	0.0222091	0.023913	0.0104671	0.00518764
6.14164	0.872844	3.47552	3.43316	2.9353	1.97476	1.24529	1.30641	0.809217		0.53473	0.0288016	0.250077	0.038087	0.0220382	0.0239448	0.0104833	0.00517757
6.14884	0.872821	3.48098	3.4171	2.93793	1.96012	1.24709	1.30864	0.807768		0.534715	0.0288468	0.248908	0.0381212	0.0218749	0.0239794	0.0105012	0.00516831
6.15604	0.872803	3.48765	3.40328	2.94104	1.94609	1.24901	1.31109	0.806439		0.534704	0.0289021	0.2479	0.0381616	0.0217182	0.0240163	0.0105209	0.0051598
6.16324	0.872803	3.49551	3.39154	2.94458	1.9326	1.25103	1.31373	0.805229		0.534704	0.0289673	0.247045	0.0382075	0.0215678	0.0240552	0.0105421	0.00515206
6.17044	0.872809	3.50454	3.38174	2.94853	1.91964	1.25316	1.31656	0.804132		0.534708	0.0290421	0.246332	0.0382587	0.0214231	0.0240961	0.0105647	0.00514504
6.17764	0.872833	3.51471	3.37376	2.95286	1.90716	1.25539	1.31956	0.803143		0.534723	0.0291264	0.24575	0.0383149	0.0212839	0.0241391	0.0105888	0.00513871
6.18484	0.872874	3.52597	3.36748	2.95756	1.89517	1.25775	1.32273	0.802261		0.534748	0.0292197	0.245293	0.0383759	0.02115	0.0241844	0.0106143	0.00513307
6.19204	0.872934	3.53823	3.3628	2.96263	1.8836	1.26022	1.32605	0.801492		0.534785	0.0293213	0.244952	0.0384416	0.0210209	0.0242319	0.0106409	0.00512815
6.19924	0.873029	3.55147	3.35963	2.96805	1.87244	1.26281	1.3295	0.800824		0.534843	0.029431	0.244721	0.038512	0.0208964	0.0242818	0.0106686	0.00512388
6.20644	0.87316	3.5656	3.35785	2.9738	1.86165	1.26553	1.33305	0.800234		0.534923	0.0295481	0.244592	0.0385866	0.0207759	0.024334	0.0106971	0.0051201
6.21364	0.873339	3.58056	3.35738	2.97985	1.8512	1.26836	1.33668	0.799716		0.535033	0.0296721	0.244557	0.0386651	0.0206593	0.0243884	0.0107262	0.00511678
6.22084	0.873542	3.59628	3.35814	2.98617	1.84104	1.27128	1.34034	0.799263		0.535157	0.0298023	0.244612	0.0387471	0.020546	0.0244445	0.0107556	0.00511388
6.22804	0.873774	3.61269	3.36007	2.99272	1.83116	1.27427	1.344	0.798869		0.5353	0.0299383	0.244753	0.0388321	0.0204357	0.0245021	0.010785	0.00511137
6.23524	0.874007	3.62972	3.36314	2.99946	1.82151	1.27733	1.34762	0.798553		0.535442	0.0300795	0.244977	0.0389196	0.0203279	0.0245609	0.010814	0.00510935
6.24244	0.874233	3.64732	3.36733	3.00636	1.81203	1.28042	1.35119	0.798309		0.535581	0.0302253	0.245282	0.0390091	0.0202222	0.0246202	0.0108426	0.00510778
6.24964	0.87443	3.66543	3.37259	3.01342	1.80272	1.28353	1.35469	0.798178		0.535701	0.0303754	0.245665	0.0391007	0.0201183	0.0246801	0.0108707	0.00510694
6.25684	0.874585	3.68397	3.37887	3.02065	1.79356	1.28666	1.35809	0.79819		0.535796	0.0305291	0.246122	0.0391945	0.0200161	0.0247403	0.010898	0.00510702
6.26404	0.874692	3.7029	3.38613	3.02809	1.78456	1.28983	1.36142	0.798404		0.535862	0.0306859	0.246652	0.039291	0.0199156	0.0248012	0.0109247	0.00510839
6.27124	0.874758	3.72211	3.39432	3.0358	1.7757	1.29303	1.36465	0.798845		0.535902	0.0308451	0.247248	0.039391	0.0198167	0.0248627	0.0109506	0.00511121
6.27844	0.874782	3.74154	3.40337	3.04383	1.767	1.29627	1.36781	0.799555		0.535917	0.0310061	0.247907	0.0394953	0.0197197	0.0249251	0.010976	0.00511575
6.28564	0.874794	3.76109	3.41318	3.05223	1.75849	1.29958	1.37089	0.80055		0.535924	0.0311681	0.248622	0.0396044	0.0196246	0.0249887	0.0110007	0.00512212
6.29284	0.874799	3.78067	3.42368	3.06104	1.75015	1.30295	1.37389	0.801843		0.535928	0.0313304	0.249387	0.0397187	0.0195316	0.0250536	0.0110248	0.0051304
6.30004	0.874823	3.80019	3.43482	3.07029	1.74204	1.30638	1.37682	0.803459		0.535942	0.0314921	0.250198	0.0398386	0.019441	0.0251196	0.0110483	0.00514073
6.30724	0.874865	3.81957	3.44653	3.07996	1.73414	1.30986	1.37967	0.805366		0.535968	0.0316528	0.251051	0.0399641	0.0193529	0.0251864	0.0110712	0.00515294
6.31444	0.874954	3.83875	3.4588	3.09005	1.72648	1.31338	1.38246	0.807577		0.536023	0.0318117	0.251945	0.040095	0.0192674	0.0252541	0.0110936	0.00516708
6.32164	0.875062	3.8577	3.47161	3.10047	1.71903	1.31691	1.38521	0.810069		0.536088	0.0319687	0.252878	0.0402303	0.0191843	0.025322	0.0111156	0.00518303
6.32884	0.875205	3.87636	3.48495	3.11117	1.71181	1.32043	1.38791	0.812846		0.536176	0.0321234	0.25385	0.040369	0.0191037	0.0253897	0.0111373	0.0052008
6.33604	0.87539	3.89477	3.49884	3.12203	1.70481	1.32394	1.39058	0.81591		0.536289	0.0322759	0.254861	0.04051	0.0190256	0.0254571	0.0111588	0.0052204
6.34324	0.875592	3.91293	3.51329	3.133	1.69803	1.32739	1.3932	0.819272		0.536413	0.0324264	0.255914	0.0406524	0.01895	0.0255235	0.0111798	0.00524191
6.35044	0.875825	3.93087	3.52829	3.14403	1.69151	1.3308	1.39579	0.82292		0.536556	0.0325751	0.257007	0.0407955	0.0188771	0.025589	0.0112005	0.00526525
6.35764	0.876051	3.94863	3.54387	3.15508	1.68525	1.33415	1.39833	0.826859		0.536694	0.0327223	0.258141	0.0409388	0.0188073	0.0256534	0.0112209	0.00529046
6.36484	0.876278	3.96623	3.55999	3.16617	1.67925	1.33744	1.40082	0.831085		0.536833	0.0328681	0.259316	0.0410828	0.0187404	0.0257168	0.0112409	0.0053175
6.37204	0.876492	3.9837	3.57663	3.1773	1.67356	1.34069	1.40326	0.835586		0.536965	0.0330129	0.260528	0.0412271	0.0186769	0.0257793	0.0112605	0.00534629
6.37924	0.876689	4.00105	3.59375	3.18848	1.66817	1.34392	1.40564	0.840354		0.537085	0.0331566	0.261775	0.0413723	0.0186167	0.0258413	0.0112796	0.0053768
6.38644	0.876862	4.01829	3.61132	3.19977	1.66311	1.34713	1.40796	0.845367		0.537191	0.0332995	0.263055	0.0415187	0.0185602	0.0259031	0.0112982	0.00540887
6.39364	0.877011	4.03544	3.62927	3.21116	1.65834	1.35033	1.41023	0.850594		0.537282	0.0334416	0.264362	0.0416665	0.0185071	0.0259646	0.0113165	0.00544232
6.40084	0.877136	4.05251	3.64755	3.22269	1.6539	1.35353	1.41247	0.856006		0.537359	0.0335831	0.265694	0.0418161	0.0184574	0.0260262	0.0113344	0.00547694
6.40804	0.877249	4.06952	3.66613	3.23435	1.64973	1.35672	1.41467	0.861567		0.537428	0.0337241	0.267047	0.0419674	0.0184109	0.0260875	0.011352	0.00551253
6.41524	0.877362	4.08653	3.68497	3.2461	1.64584	1.35989	1.41684	0.867248		0.537498	0.0338651	0.268419	0.0421198	0.0183675	0.0261483	0.0113695	0.00554887
6.42244	0.877494	4.10358	3.70403	3.25791	1.6422	1.36301	1.41898	0.873023		0.537578	0.0340064	0.269808	0.042273	0.0183269	0.0262084	0.0113867	0.00558582
6.42964	0.877637	4.12076	3.7233	3.26971	1.63881	1.36607	1.42109	0.878859		0.537666	0.0341487	0.271211	0.0424263	0.0182891	0.0262672	0.0114036	0.00562316
6.43684	0.877792	4.13812	3.74277	3.28148	1.63566	1.36904	1.42316	0.884718		0.537761	0.0342926	0.272629	0.0425789	0.0182539	0.0263243	0.0114202	0.00566065
6.44404	0.877953	4.15577	3.76244	3.29314	1.63273	1.37189	1.42519	0.890565		0.537859	0.0344389	0.274063	0.0427303	0.0182212	0.0263791	0.0114365	0.00569806
6.45124	0.878114	4.1738	3.78234	3.3047	1.63	1.37461	1.4272	0.896382		0.537958	0.0345883	0.275512	0.0428802	0.0181907	0.0264314	0.0114526	0.00573528
6.45844	0.878263	4.19233	3.80244	3.31606	1.62746	1.37718	1.4292	0.902134		0.538049	0.0347418	0.276976	0.0430277	0.0181624	0.0264808	0.0114686	0.00577208
6.46564	0.878388	4.21146	3.82271	3.32723	1.62507	1.37959	1.43119	0.907797		0.538126	0.0349004	0.278453	0.0431726	0.0181357	0.0265272	0.0114846	0.00580831
6.47284	0.878501	4.2313	3.84315	3.33817	1.62284	1.38184	1.43316	0.913346		0.538195	0.0350647	0.279941	0.0433145	0.0181109	0.0265705	0.0115005	0.00584382
6.48004	0.878596	4.25194	3.86373	3.34888	1.62074	1.38394	1.43515	0.918764		0.538254	0.0352358	0.28144	0.0434534	0.0180874	0.0266109	0.0115164	0.00587848
6.48724	0.878692	4.27349	3.88441	3.35933	1.61875	1.38588	1.43715	0.924015		0.538312	0.0354143	0.282947	0.0435891	0.0180652	0.0266481	0.0115324	0.00591208
6.49444	0.878793	4.29605	3.90516	3.36956	1.61687	1.38767	1.43917	0.929099		0.538374	0.0356013	0.284458	0.0437218	0.0180442	0.0266826	0.0115486	0.00594461
6.50164	0.878912	4.3197	3.9259	3.37959	1.6151	1.38932	1.44122	0.933999		0.538447	0.0357974	0.285969	0.043852	0.0180244	0.0267144	0.0115651	0.00597596
6.50884	0.879061	4.34456	3.94657	3.38947	1.61342	1.39083	1.44329	0.938696		0.538539	0.0360034	0.287475	0.0439802	0.0180057	0.0267433	0.0115817	0.00600601
6.51604	0.879222	4.37071	3.96712	3.39924	1.61183	1.3922	1.44539	0.943166		0.538637	0.0362201	0.288972	0.0441069	0.0179879	0.0267696	0.0115986	0.00603462
6.52324	0.879407	4.39822	3.98753	3.40896	1.61033	1.39343	1.44752	0.947392		0.53875	0.036448	0.290458	0.0442331	0.0179712	0.0267932	0.0116156	0.00606165
6.53044	0.87958	4.42718	4.00775	3.4187	1.6089	1.3945	1.44967	0.951338		0.538856	0.036688	0.291931	0.0443594	0.0179553	0.0268139	0.0116329	0.0060869
6.53764	0.879753	4.4577	4.02776	3.42851	1.6075	1.39543	1.45187	0.95498		0.538962	0.0369409	0.293389	0.0444867	0.0179396	0.0268317	0.0116505	0.0061102
6.54484	0.879902	4.4899	4.0475	3.43843	1.60611	1.3962	1.45412	0.958294		0.539053	0.0372078	0.294827	0.0446155	0.0179241	0.0268466	0.0116686	0.00613141
6.55204	0.880033	4.52393	4.06696	3.44849	1.60469	1.39683	1.45643	0.96125		0.539134	0.0374898	0.296244	0.0447459	0.0179083	0.0268588	0.0116871	0.00615032
6.55924	0.88014	4.55995	4.08612	3.45866	1.60326	1.39732	1.45879	0.963861		0.539199	0.0377882	0.29764	0.0448779	0.0178923	0.0268682	0.0117061	0.00616703
6.56644	0.880212	4.59806	4.10503	3.46893	1.6018	1.39768	1.46123	0.966132		0.539243	0.0381041	0.299017	0.0450112	0.0178761	0.026875	0.0117256	0.00618156
6.57364	0.880271	4.63826	4.12372	3.47925	1.60035	1.3979	1.46375	0.968075		0.53928	0.0384372	0.300379	0.0451452	0.0178599	0.0268792	0.0117459	0.00619399
6.58084	0.880307	4.68046	4.14221	3.4896	1.59896	1.398	1.46638	0.969738		0.539302	0.038787	0.301726	0.0452793	0.0178443	0.0268812	0.011767	0.00620463
6.58804	0.880337	4.72441	4.16055	3.4999	1.59765	1.398	1.46912	0.971144		0.53932	0.0391512	0.303062	0.0454131	0.0178297	0.0268811	0.011789	0.00621363
6.59524	0.880361	4.76979	4.17872	3.51012	1.59647	1.3979	1.47196	0.972348		0.539335	0.0395272	0.304385	0.0455456	0.0178165	0.0268792	0.0118118	0.00622133
6.60244	0.880378	4.81616	4.19672	3.5202	1.59543	1.39769	1.47489	0.973397		0.539345	0.0399115	0.305696	0.0456765	0.0178049	0.0268752	0.0118353	0.00622804
6.60964	0.880408	4.86304	4.2145	3.53014	1.59455	1.39736	1.47795	0.974321		0.539364	0.0403	0.306991	0.0458054	0.0177951	0.0268689	0.0118598	0.00623396
6.61684	0.880456	4.9099	4.23198	3.53986	1.59379	1.39691	1.48113	0.975162		0.539393	0.0406883	0.308264	0.0459316	0.0177866	0.0268603	0.0118853	0.00623933
6.62404	0.880528	4.95633	4.24906	3.54934	1.59311	1.39633	1.48443	0.975943		0.539437	0.0410731	0.309509	0.0460546	0.017779	0.026849	0.0119118	0.00624433
6.63124	0.880641	5.00203	4.26561	3.55851	1.59248	1.39562	1.48789	0.976694		0.539506	0.0414518	0.310714	0.0461736	0.017772	0.0268355	0.0119396	0.00624913
6.63844	0.880778	5.04689	4.28153	3.56732	1.59184	1.39478	1.49153	0.977433		0.53959	0.0418236	0.311874	0.0462878	0.0177649	0.0268194	0.0119688	0.00625386
6.64564	0.880933	5.09083	4.29675	3.57571	1.59117	1.39383	1.49539	0.97819		0.539685	0.0421877	0.312982	0.0463967	0.0177574	0.026801	0.0119998	0.00625871
6.65284	0.8811	5.1338	4.31125	3.58363	1.59045	1.39278	1.49953	0.978965		0.539787	0.0425437	0.314039	0.0464995	0.0177493	0.0267807	0.012033	0.00626366
6.66004	0.881261	5.17571	4.32504	3.59104	1.58967	1.39166	1.504	0.979793		0.539886	0.0428911	0.315043	0.0465957	0.0177406	0.0267592	0.0120689	0.00626896
6.66724	0.881392	5.21647	4.33813	3.59794	1.58885	1.3905	1.50885	0.980687		0.539966	0.0432288	0.315996	0.0466852	0.0177315	0.026737	0.0121078	0.00627469
6.67444	0.881487	5.2559	4.35053	3.60433	1.58805	1.38934	1.51412	0.981677		0.540025	0.0435556	0.3169	0.0467681	0.0177225	0.0267146	0.0121501	0.00628102
6.68164	0.881541	5.29378	4.36225	3.61022	1.58728	1.3882	1.51985	0.982767		0.540058	0.0438695	0.317754	0.0468445	0.0177139	0.0266927	0.012196	0.00628799
6.68884	0.881559	5.32979	4.37335	3.61562	1.58657	1.3871	1.52605	0.983977		0.540069	0.044168	0.318562	0.0469146	0.0177061	0.0266716	0.0122458	0.00629574
6.69604	0.881553	5.36357	4.38384	3.62055	1.58597	1.38604	1.53275	0.985295		0.540065	0.0444478	0.319327	0.0469785	0.0176994	0.0266512	0.0122996	0.00630416
6.70324	0.881535	5.39477	4.39379	3.62501	1.58548	1.38503	1.53999	0.986701		0.540054	0.0447064	0.320051	0.0470363	0.0176939	0.0266317	0.0123577	0.00631316
6.71044	0.881511	5.42313	4.4032	3.62902	1.5851	1.38404	1.54777	0.988173		0.540039	0.0449415	0.320736	0.0470884	0.0176896	0.0266127	0.0124201	0.00632258
6.71764	0.881487	5.44847	4.41208	3.63261	1.58481	1.38308	1.55617	0.989705		0.540025	0.0451515	0.321383	0.047135	0.0176864	0.0265943	0.0124875	0.00633239
6.72484	0.881451	5.47064	4.42048	3.63579	1.58458	1.38212	1.56524	0.991267		0.540003	0.0453351	0.321995	0.0471763	0.0176839	0.0265759	0.0125603	0.00634238
6.73204	0.88141	5.48952	4.42843	3.63861	1.58436	1.38116	1.57506	0.992841		0.539977	0.0454916	0.322575	0.0472129	0.0176814	0.0265574	0.0126391	0.00635245
6.73924	0.881368	5.505	4.43596	3.6411	1.58411	1.38017	1.58573	0.99442		0.539952	0.0456199	0.323123	0.0472453	0.0176786	0.0265383	0.0127247	0.00636255
6.74644	0.881314	5.51704	4.44304	3.64332	1.58378	1.37915	1.59735	0.996012		0.539919	0.0457197	0.323639	0.047274	0.017675	0.0265187	0.012818	0.00637273
6.75364	0.881249	5.52563	4.44968	3.64529	1.58335	1.37811	1.61	0.997615		0.539879	0.0457909	0.324122	0.0472995	0.0176701	0.0264987	0.0129195	0.00638299
6.76084	0.881171	5.53076	4.45582	3.64701	1.5828	1.37706	1.62377	0.99926		0.539831	0.0458334	0.32457	0.0473219	0.017664	0.0264785	0.01303	0.00639352
6.76804	0.8811	5.53246	4.46148	3.64848	1.58212	1.37599	1.63873	1.00093		0.539787	0.0458474	0.324982	0.047341	0.0176564	0.026458	0.01315	0.00640423
6.77524	0.881034	5.53086	4.46666	3.6497	1.58132	1.37491	1.65497	1.00265		0.539747	0.0458342	0.325359	0.0473568	0.0176474	0.0264371	0.0132803	0.00641522
6.78244	0.881004	5.52613	4.47137	3.65067	1.58041	1.37382	1.67255	1.00439		0.539729	0.045795	0.325702	0.0473693	0.0176373	0.0264162	0.0134214	0.00642632
6.78964	0.880986	5.51852	4.47562	3.65142	1.57942	1.37271	1.69156	1.00611		0.539718	0.0457319	0.326011	0.047379	0.0176263	0.026395	0.0135739	0.00643738
6.79684	0.880992	5.50832	4.4794	3.652	1.57838	1.37158	1.71207	1.00781		0.539722	0.0456474	0.326287	0.0473866	0.0176146	0.0263732	0.0137385	0.00644821
6.80404	0.881022	5.49578	4.48272	3.6525	1.57731	1.37041	1.73417	1.00945		0.53974	0.0455435	0.326529	0.0473931	0.0176027	0.0263507	0.0139159	0.00645869
6.81124	0.88104	5.48121	4.48561	3.653	1.57619	1.36921	1.75799	1.01101		0.539751	0.0454228	0.326739	0.0473996	0.0175902	0.0263276	0.014107	0.00646869
6.81844	0.88107	5.46488	4.48806	3.65362	1.57503	1.36796	1.78363	1.01247		0.539769	0.0452874	0.326918	0.0474077	0.0175772	0.0263035	0.0143128	0.00647803
6.82564	0.881088	5.44707	4.49009	3.65446	1.5738	1.36667	1.8112	1.01382		0.53978	0.0451398	0.327066	0.0474185	0.0175636	0.0262789	0.014534	0.00648665
6.83284	0.881094	5.42795	4.49165	3.65559	1.5725	1.36539	1.84079	1.01503		0.539784	0.0449814	0.327179	0.0474333	0.0175491	0.0262542	0.0147715	0.00649443
6.84004	0.881064	5.40772	4.49274	3.65709	1.57109	1.36413	1.8725	1.01614		0.539765	0.0448137	0.327259	0.0474527	0.0175333	0.0262299	0.0150259	0.00650152
6.84724	0.880998	5.3865	4.49337	3.65896	1.56956	1.36293	1.90635	1.01712		0.539725	0.0446379	0.327305	0.0474769	0.0175163	0.0262068	0.0152975	0.00650778
6.85444	0.880909	5.36442	4.49353	3.66122	1.56789	1.36181	1.9424	1.01796		0.53967	0.0444549	0.327317	0.0475063	0.0174976	0.0261852	0.0155868	0.00651319
6.86164	0.88079	5.3416	4.49325	3.66391	1.56605	1.36079	1.98065	1.01869		0.539597	0.0442658	0.327296	0.0475411	0.017477	0.0261656	0.0158938	0.00651781
6.86884	0.880659	5.31812	4.49249	3.66709	1.56403	1.35991	2.02109	1.01926		0.539517	0.0440712	0.327241	0.0475824	0.0174545	0.0261488	0.0162183	0.00652147
6.87604	0.880528	5.29405	4.49128	3.67084	1.56184	1.35919	2.0637	1.01969		0.539437	0.0438718	0.327152	0.047631	0.01743	0.026135	0.0165602	0.00652425
6.88324	0.880396	5.26944	4.48962	3.67528	1.55947	1.35865	2.10848	1.02001		0.539356	0.0436679	0.327031	0.0476886	0.0174036	0.0261245	0.0169195	0.00652627
6.89044	0.880277	5.24433	4.48756	3.68057	1.55695	1.35828	2.15539	1.02021		0.539283	0.0434597	0.326882	0.0477573	0.0173755	0.0261175	0.017296	0.00652753
6.89764	0.880176	5.21874	4.48521	3.6869	1.55427	1.35812	2.20444	1.02029		0.539221	0.0432476	0.32671	0.0478395	0.0173456	0.0261143	0.0176895	0.0065281
6.90484	0.880104	5.19271	4.48268	3.6945	1.55146	1.35816	2.25559	1.02029		0.539178	0.043032	0.326526	0.0479381	0.0173142	0.0261151	0.0181	0.0065281
6.91204	0.880045	5.16627	4.48014	3.70361	1.54852	1.35845	2.3088	1.02022		0.539141	0.0428128	0.326341	0.0480562	0.0172814	0.0261207	0.018527	0.00652764
6.91924	0.880003	5.13944	4.47774	3.71444	1.54546	1.35902	2.36403	1.02009		0.539115	0.0425905	0.326166	0.0481968	0.0172473	0.0261316	0.0189702	0.00652681
6.92644	0.879949	5.11225	4.47567	3.72722	1.54233	1.35989	2.42118	1.01992		0.539083	0.0423652	0.326015	0.0483626	0.0172123	0.0261483	0.0194288	0.00652574
6.93364	0.879872	5.08478	4.47413	3.74217	1.53911	1.36111	2.48012	1.01974		0.539035	0.0421376	0.325903	0.0485566	0.0171764	0.0261718	0.0199018	0.00652456
6.94084	0.879771	5.05705	4.47332	3.75954	1.53583	1.36272	2.5407	1.01954		0.538973	0.0419077	0.325844	0.048782	0.0171398	0.0262028	0.0203879	0.0065233
6.94804	0.879639	5.02911	4.47344	3.77957	1.53251	1.36477	2.6027	1.01935		0.538893	0.0416762	0.325853	0.0490419	0.0171027	0.0262423	0.0208854	0.00652208
6.95524	0.879484	5.00099	4.47469	3.80251	1.52915	1.36733	2.66594	1.01917		0.538798	0.0414432	0.325944	0.0493396	0.0170653	0.0262915	0.0213929	0.00652093
6.96244	0.879323	4.9727	4.47729	3.82864	1.52578	1.37044	2.7302	1.019		0.538699	0.0412087	0.326133	0.0496786	0.0170277	0.0263512	0.0219085	0.00651983
6.96964	0.879157	4.9442	4.48149	3.85823	1.52242	1.37416	2.79521	1.01884		0.538597	0.0409726	0.326439	0.0500625	0.0169902	0.0264227	0.0224302	0.0065188
6.97684	0.879002	4.91548	4.48759	3.89157	1.5191	1.37855	2.86077	1.0187		0.538502	0.0407345	0.326884	0.0504952	0.0169531	0.0265072	0.0229563	0.00651788
6.98404	0.878853	4.88647	4.49589	3.929	1.51582	1.38367	2.92661	1.01856		0.538411	0.0404942	0.327489	0.0509809	0.0169165	0.0266056	0.0234846	0.006517
6.99124	0.878721	4.85712	4.50671	3.97086	1.5126	1.38956	2.99252	1.01843		0.53833	0.040251	0.328276	0.051524	0.0168806	0.0267188	0.0240136	0.00651617
6.99844	0.878602	4.82738	4.52036	4.01745	1.50947	1.39626	3.05822	1.01832		0.538257	0.0400045	0.32927	0.0521286	0.0168456	0.0268477	0.0245407	0.00651548
7.00564	0.878477	4.7972	4.53715	4.06907	1.50643	1.40379	3.12346	1.01824		0.538181	0.0397543	0.330493	0.0527983	0.0168117	0.0269925	0.0250642	0.00651495
7.01284	0.878346	4.76654	4.55736	4.12599	1.50352	1.41221	3.18793	1.0182		0.5381	0.0395003	0.331966	0.0535369	0.0167792	0.0271544	0.0255816	0.00651472
7.02004	0.878185	4.73542	4.58128	4.1885	1.50074	1.42151	3.25135	1.01824		0.538002	0.0392424	0.333708	0.0543479	0.0167482	0.0273333	0.0260905	0.00651495
7.02724	0.877988	4.70383	4.60911	4.25683	1.49814	1.43173	3.31342	1.01838		0.537881	0.0389806	0.335735	0.0552346	0.0167192	0.0275298	0.0265886	0.00651582
7.03445	0.877762	4.67184	4.64104	4.33118	1.49572	1.44288	3.37386	1.01864		0.537742	0.0387155	0.338061	0.0561993	0.0166921	0.0277441	0.0270736	0.00651754
7.04165	0.877523	4.63949	4.67719	4.4117	1.49349	1.45498	3.43238	1.01907		0.537596	0.0384474	0.340694	0.0572441	0.0166673	0.0279768	0.0275432	0.00652025
7.04885	0.877273	4.60683	4.71763	4.49852	1.49145	1.46806	3.48874	1.01967		0.537443	0.0381768	0.34364	0.0583706	0.0166445	0.0282283	0.0279954	0.00652414
7.05605	0.877041	4.57394	4.76242	4.59169	1.48959	1.48211	3.54269	1.02047		0.537301	0.0379042	0.346902	0.0595796	0.0166237	0.0284984	0.0284283	0.00652921
7.06325	0.876826	4.54088	4.81156	4.69125	1.48789	1.49712	3.59402	1.02144		0.537169	0.0376302	0.350482	0.0608714	0.0166048	0.0287871	0.0288403	0.00653542
7.07045	0.876635	4.50774	4.86503	4.79717	1.48634	1.51311	3.64257	1.02258		0.537052	0.0373556	0.354377	0.0622458	0.0165875	0.0290945	0.0292298	0.00654271
7.07765	0.876504	4.47457	4.92278	4.90942	1.48489	1.53005	3.68816	1.02387		0.536972	0.0370807	0.358584	0.0637023	0.0165714	0.0294203	0.0295957	0.00655098
7.08485	0.876415	4.4414	4.98478	5.0279	1.48353	1.54794	3.73069	1.0253		0.536917	0.0368058	0.3631	0.0652396	0.0165561	0.0297644	0.029937	0.0065601
7.09205	0.876361	4.40826	5.05092	5.15249	1.48222	1.56677	3.77001	1.02682		0.536884	0.0365312	0.367917	0.0668563	0.0165416	0.0301264	0.0302525	0.00656986
7.09925	0.876337	4.37516	5.12114	5.28305	1.48098	1.5865	3.806	1.02845		0.53687	0.0362569	0.373032	0.0685503	0.0165277	0.0305058	0.0305413	0.00658027
7.10645	0.876307	4.34212	5.19533	5.41933	1.47982	1.60708	3.83856	1.03016		0.536851	0.0359831	0.378436	0.0703187	0.0165148	0.0309015	0.0308026	0.00659126
7.11365	0.876278	4.30914	5.27333	5.56107	1.47874	1.62846	3.86763	1.03199		0.536833	0.0357098	0.384118	0.0721578	0.0165027	0.0313126	0.0310358	0.00660296
7.12085	0.876236	4.27622	5.35496	5.7079	1.47775	1.65053	3.89312	1.03394		0.536808	0.035437	0.390065	0.074063	0.0164916	0.0317369	0.0312404	0.00661544
7.12805	0.876182	4.24339	5.43996	5.85933	1.47684	1.67319	3.91501	1.03603		0.536775	0.0351649	0.396255	0.0760278	0.0164814	0.0321727	0.0314161	0.00662878
7.13525	0.876123	4.2107	5.52801	6.01477	1.476	1.69631	3.93327	1.03826		0.536738	0.0348941	0.40267	0.0780448	0.0164721	0.0326172	0.0315626	0.00664305
7.14245	0.876057	4.17825	5.61879	6.17353	1.47527	1.7198	3.94795	1.04064		0.536698	0.0346251	0.409282	0.0801048	0.0164639	0.0330689	0.0316804	0.00665826
7.14965	0.875998	4.14611	5.71191	6.33486	1.47463	1.74354	3.9591	1.04318		0.536662	0.0343588	0.416065	0.0821981	0.0164568	0.0335253	0.0317698	0.00667455
7.15685	0.875944	4.11443	5.80692	6.49794	1.47409	1.76741	3.9668	1.04587		0.536629	0.0340962	0.422986	0.0843142	0.0164508	0.0339844	0.0318316	0.00669175
7.16405	0.875908	4.08332	5.9034	6.66201	1.47367	1.79137	3.97119	1.04871		0.536607	0.0338384	0.430013	0.086443	0.016446	0.034445	0.0318669	0.00670994
7.17125	0.875878	4.05291	6.00089	6.82631	1.47336	1.81533	3.97239	1.05172		0.536589	0.0335864	0.437115	0.088575	0.0164426	0.0349057	0.0318765	0.00672916
7.17845	0.875854	4.0233	6.09894	6.99016	1.47319	1.83922	3.97053	1.05489		0.536574	0.033341	0.444257	0.090701	0.0164408	0.0353651	0.0318616	0.00674949
7.18565	0.875825	3.99455	6.19709	7.15292	1.4732	1.86301	3.96577	1.05826		0.536556	0.0331029	0.451407	0.0928129	0.0164408	0.0358225	0.0318234	0.00677099
7.19285	0.875789	3.96673	6.29485	7.31404	1.47339	1.88658	3.95824	1.06183		0.536534	0.0328723	0.458528	0.0949035	0.0164429	0.0362758	0.0317629	0.00679388
7.20005	0.875753	3.9399	6.39173	7.47299	1.47374	1.90983	3.94809	1.06563		0.536512	0.0326499	0.465584	0.096966	0.0164469	0.0367229	0.0316815	0.00681817
7.20725	0.875717	3.91411	6.4872	7.62926	1.47427	1.93265	3.93544	1.06968		0.53649	0.0324362	0.472539	0.0989936	0.0164527	0.0371616	0.03158	0.00684406
7.21445	0.875688	3.88941	6.58075	7.78226	1.47494	1.9549	3.92045	1.07398		0.536472	0.0322315	0.479353	0.100979	0.0164603	0.0375894	0.0314597	0.0068716
7.22165	0.875688	3.86589	6.67185	7.93142	1.47575	1.97645	3.90321	1.07853		0.536472	0.0320366	0.485989	0.102914	0.0164693	0.0380039	0.0313214	0.0069007
7.22885	0.875705	3.84362	6.75992	8.07606	1.47669	1.99721	3.88384	1.08333		0.536483	0.0318521	0.492404	0.104791	0.0164798	0.0384031	0.031166	0.0069314
7.23605	0.875747	3.82274	6.84444	8.21549	1.47772	2.01708	3.86247	1.08834		0.536508	0.031679	0.498561	0.1066	0.0164913	0.0387851	0.0309945	0.00696347
7.24325	0.875813	3.80334	6.92492	8.34897	1.47887	2.03598	3.83921	1.09356		0.536548	0.0315182	0.504423	0.108332	0.0165041	0.0391484	0.0308078	0.00699688
7.25045	0.875884	3.78554	7.00096	8.4758	1.4801	2.05383	3.81419	1.09898		0.536592	0.0313708	0.509962	0.109978	0.0165179	0.0394918	0.030607	0.00703154
7.25765	0.875968	3.76944	7.07225	8.5953	1.48144	2.07062	3.78752	1.1046		0.536643	0.0312373	0.515155	0.111529	0.0165328	0.0398146	0.030393	0.00706751
7.26485	0.876051	3.75514	7.1385	8.7069	1.48286	2.08632	3.75935	1.11043		0.536694	0.0311188	0.519981	0.112977	0.0165487	0.0401164	0.030167	0.0071048
7.27205	0.876117	3.74271	7.19951	8.81009	1.48439	2.10087	3.72983	1.11648		0.536735	0.0310158	0.524424	0.114316	0.0165657	0.0403961	0.0299301	0.00714355
7.27925	0.876176	3.73225	7.25513	8.90448	1.48601	2.11422	3.69914	1.1228		0.536771	0.0309291	0.528476	0.11554	0.0165838	0.040653	0.0296838	0.00718394
7.28645	0.876218	3.72382	7.30529	8.98979	1.48774	2.12635	3.66744	1.12937		0.536797	0.0308593	0.53213	0.116647	0.0166032	0.0408862	0.0294295	0.007226
7.29365	0.876242	3.71751	7.34993	9.06585	1.48959	2.13723	3.63491	1.1362		0.536811	0.0308069	0.535381	0.117634	0.0166238	0.0410953	0.0291684	0.00726971
7.30085	0.876254	3.71338	7.38894	9.1326	1.49154	2.14683	3.60169	1.14329		0.536819	0.0307728	0.538223	0.1185	0.0166455	0.0412799	0.0289018	0.00731505
7.30805	0.876248	3.71155	7.4222	9.19004	1.49359	2.15516	3.56794	1.15059		0.536815	0.0307576	0.540646	0.119246	0.0166683	0.0414401	0.028631	0.00736177
7.31525	0.876236	3.71209	7.44956	9.23825	1.49572	2.16223	3.5338	1.15805		0.536808	0.030762	0.542639	0.119871	0.0166922	0.0415761	0.028357	0.00740951
7.32245	0.876224	3.71509	7.47091	9.2773	1.49794	2.16805	3.49935	1.16564		0.5368	0.0307869	0.544194	0.120378	0.0167169	0.041688	0.0280806	0.00745806
7.32965	0.876218	3.72062	7.48616	9.30732	1.50021	2.17266	3.46464	1.17329		0.536797	0.0308328	0.545304	0.120767	0.0167423	0.0417766	0.0278021	0.00750699
7.33685	0.876224	3.72875	7.49528	9.32847	1.50254	2.17611	3.42972	1.18098		0.5368	0.0309002	0.545969	0.121042	0.0167683	0.041843	0.0275219	0.00755619
7.34405	0.876254	3.73956	7.49826	9.34092	1.50491	2.17844	3.39463	1.18868		0.536819	0.0309897	0.546186	0.121203	0.0167947	0.0418878	0.0272403	0.0076055
7.35125	0.876302	3.75304	7.49518	9.34488	1.50732	2.17969	3.35941	1.19641		0.536848	0.0311014	0.545962	0.121255	0.0168216	0.0419119	0.0269577	0.00765492
7.35845	0.876373	3.76921	7.48618	9.34054	1.50979	2.1799	3.32409	1.20417		0.536892	0.0312354	0.545306	0.121198	0.0168492	0.0419158	0.0266742	0.00770458
7.36565	0.876468	3.78802	7.47147	9.32813	1.51234	2.17909	3.2887	1.21197		0.53695	0.0313913	0.544235	0.121037	0.0168776	0.0419003	0.0263903	0.00775446
7.37285	0.876576	3.8094	7.45133	9.3079	1.51498	2.17732	3.2533	1.21982		0.537016	0.0315685	0.542768	0.120775	0.0169071	0.0418662	0.0261062	0.00780469
7.38005	0.876683	3.83327	7.42607	9.28017	1.51772	2.17463	3.21797	1.22768		0.537082	0.0317663	0.540927	0.120415	0.0169377	0.0418144	0.0258227	0.00785503
7.38725	0.876778	3.85953	7.39599	9.24528	1.52054	2.17106	3.18279	1.23557		0.53714	0.0319839	0.538736	0.119962	0.0169692	0.0417459	0.0255404	0.00790552
7.39445	0.876868	3.88806	7.36145	9.20355	1.52344	2.16666	3.14785	1.24342		0.537195	0.0322204	0.536221	0.119421	0.0170015	0.0416612	0.02526	0.00795574
7.40165	0.876945	3.91873	7.32278	9.15534	1.52637	2.16146	3.11322	1.2512		0.537242	0.0324745	0.533403	0.118795	0.0170342	0.0415611	0.0249821	0.00800547
7.40885	0.877029	3.95137	7.28024	9.10104	1.52929	2.15552	3.07893	1.25885		0.537293	0.032745	0.530305	0.118091	0.0170668	0.041447	0.0247069	0.00805444
7.41605	0.877112	3.98582	7.23411	9.04104	1.53217	2.14889	3.045	1.26635		0.537344	0.0330305	0.526945	0.117312	0.017099	0.0413195	0.0244347	0.00810242
7.42325	0.877213	4.02191	7.18459	8.97575	1.53499	2.14164	3.01148	1.27367		0.537407	0.0333296	0.523338	0.116465	0.0171304	0.0411801	0.0241657	0.00814929
7.43045	0.877333	4.05949	7.13193	8.90556	1.53772	2.1338	2.97834	1.2808		0.53748	0.033641	0.519502	0.115554	0.0171609	0.0410294	0.0238998	0.00819486
7.43765	0.877476	4.09842	7.07629	8.8308	1.5404	2.12542	2.94561	1.28773		0.537567	0.0339636	0.515449	0.114584	0.0171908	0.0408682	0.0236371	0.00823921
7.44485	0.877637	4.13859	7.01787	8.75185	1.54305	2.11655	2.91328	1.29446		0.537666	0.0342965	0.511193	0.11356	0.0172204	0.0406977	0.0233776	0.00828227
7.45205	0.877821	4.17996	6.95685	8.66903	1.5457	2.10724	2.88136	1.301		0.537779	0.0346393	0.506749	0.112485	0.0172499	0.0405187	0.0231215	0.00832414
7.45925	0.878024	4.22254	6.89345	8.58269	1.54836	2.09756	2.84987	1.30736		0.537903	0.0349921	0.50213	0.111365	0.0172797	0.0403325	0.0228688	0.0083648
7.46645	0.878239	4.26646	6.82792	8.49317	1.55106	2.08755	2.81885	1.31353		0.538035	0.0353561	0.497357	0.110203	0.0173098	0.04014	0.0226199	0.00840431
7.47365	0.878477	4.31197	6.76054	8.40072	1.55379	2.07726	2.78832	1.31951		0.538181	0.0357332	0.492449	0.109004	0.0173402	0.0399422	0.022375	0.00844256
7.48085	0.878739	4.35945	6.6916	8.30564	1.55656	2.06673	2.75834	1.32532		0.538341	0.0361268	0.487428	0.10777	0.0173711	0.0397397	0.0221343	0.00847974
7.48805	0.879049	4.40947	6.62142	8.20823	1.55933	2.056	2.72891	1.33099		0.538531	0.0365413	0.482315	0.106506	0.0174021	0.0395334	0.0218982	0.00851601
7.49525	0.879431	4.46275	6.55035	8.1088	1.56209	2.04511	2.70005	1.33654		0.538765	0.0369828	0.477138	0.105216	0.0174328	0.039324	0.0216666	0.00855155
7.50245	0.879908	4.52025	6.47876	8.00765	1.56479	2.03407	2.67175	1.34203		0.539057	0.0374593	0.471924	0.103903	0.017463	0.0391118	0.0214395	0.00858664
7.50965	0.88048	4.58322	6.40707	7.90507	1.56743	2.0229	2.64403	1.34747		0.539408	0.0379811	0.466702	0.102572	0.0174924	0.0388971	0.0212171	0.00862146
7.51685	0.881177	4.65322	6.33574	7.8013	1.57001	2.01161	2.61688	1.35291		0.539835	0.0385612	0.461506	0.101226	0.0175212	0.0386799	0.0209992	0.00865628
7.52405	0.882018	4.73226	6.26531	7.69656	1.57254	2.00021	2.59032	1.35837		0.54035	0.0392162	0.456375	0.0998669	0.0175494	0.0384606	0.020786	0.00869121
7.53125	0.883025	4.82278	6.19636	7.59109	1.57503	1.98871	2.56435	1.36391		0.540967	0.0399663	0.451353	0.0984984	0.0175772	0.0382395	0.0205776	0.00872664
7.53845	0.884217	4.92776	6.12954	7.4851	1.57751	1.97713	2.53897	1.36952		0.541697	0.0408363	0.446486	0.0971231	0.0176049	0.0380168	0.020374	0.00876256
7.54565	0.885624	5.0508	6.06556	7.37876	1.57999	1.96549	2.51424	1.37526		0.542559	0.0418559	0.441826	0.0957433	0.0176326	0.037793	0.0201755	0.00879929
7.55285	0.887293	5.19611	6.00515	7.27224	1.5825	1.95381	2.49012	1.38115		0.543581	0.0430601	0.437425	0.0943611	0.0176606	0.0375685	0.019982	0.00883693
7.56005	0.889271	5.36866	5.94911	7.16569	1.58506	1.94215	2.46665	1.3872		0.544794	0.04449	0.433343	0.0929786	0.0176892	0.0373442	0.0197937	0.00887567
7.56725	0.891626	5.57411	5.89827	7.05925	1.58768	1.93054	2.4438	1.39348		0.546236	0.0461926	0.42964	0.0915974	0.0177184	0.0371211	0.0196103	0.00891583
7.57445	0.894427	5.81893	5.85353	6.95307	1.59035	1.91902	2.42158	1.4		0.547952	0.0482215	0.426381	0.0902198	0.0177483	0.0368995	0.019432	0.00895755
7.58165	0.897765	6.11035	5.81583	6.84729	1.59311	1.90762	2.39996	1.4068		0.549997	0.0506364	0.423635	0.0888472	0.017779	0.0366803	0.0192585	0.00900107
7.58885	0.901693	6.45641	5.78616	6.74204	1.59593	1.89636	2.37894	1.41392		0.552403	0.0535042	0.421474	0.0874815	0.0178105	0.0364638	0.0190898	0.0090466
7.59605	0.906318	6.86592	5.76557	6.63745	1.59884	1.88525	2.35848	1.42136		0.555237	0.0568978	0.419974	0.0861245	0.017843	0.0362501	0.0189257	0.00909424
7.60325	0.911701	7.34844	5.75511	6.53368	1.60186	1.87429	2.33858	1.42915		0.558534	0.0608964	0.419212	0.084778	0.0178767	0.0360395	0.0187659	0.00914404
7.61045	0.917941	7.91417	5.7559	6.43087	1.605	1.8635	2.31922	1.43729		0.562358	0.0655847	0.41927	0.0834439	0.0179118	0.0358319	0.0186106	0.00919614
7.61765	0.925106	8.57393	5.76907	6.32917	1.60831	1.85285	2.30042	1.44581		0.566747	0.0710521	0.420229	0.0821243	0.0179487	0.0356272	0.0184597	0.00925063
7.62485	0.933254	9.33899	5.79572	6.2287	1.6118	1.84237	2.28215	1.45472		0.571738	0.0773921	0.42217	0.0808206	0.0179876	0.0354256	0.0183132	0.00930769
7.63205	0.942451	10.221	5.83695	6.1296	1.61549	1.83204	2.26443	1.46405		0.577373	0.0847014	0.425173	0.0795348	0.0180288	0.035227	0.018171	0.00936737
7.63925	0.952739	11.2318	5.89382	6.032	1.61943	1.8219	2.24725	1.47384		0.583675	0.0930781	0.429316	0.0782683	0.0180728	0.0350321	0.0180331	0.00942999
7.64645	0.964159	12.3833	5.96731	5.93597	1.62362	1.81196	2.23058	1.48408		0.590672	0.10262	0.434669	0.0770223	0.0181195	0.034841	0.0178994	0.00949555
7.65365	0.976747	13.687	6.05831	5.84155	1.62806	1.80223	2.21441	1.49484		0.598384	0.113424	0.441298	0.0757971	0.0181691	0.0346538	0.0177696	0.00956435
7.66085	0.990516	15.154	6.16761	5.74876	1.63276	1.79273	2.19872	1.50608		0.606819	0.125581	0.449259	0.0745932	0.0182215	0.0344713	0.0176437	0.00963631
7.66805	1.00548	16.7946	6.29585	5.65761	1.63772	1.78345	2.18347	1.51782		0.615988	0.139177	0.4586	0.0734104	0.0182769	0.0342928	0.0175213	0.0097114
7.67525	1.02165	18.618	6.44348	5.56813	1.64293	1.77443	2.16865	1.53002		0.625891	0.154287	0.469354	0.0722495	0.018335	0.0341193	0.0174024	0.00978947
7.68245	1.03902	20.6317	6.61071	5.48036	1.64839	1.76567	2.15423	1.54263		0.636532	0.170975	0.481535	0.0711105	0.018396	0.033951	0.0172866	0.00987012
7.68965	1.05758	22.8419	6.79755	5.39431	1.65411	1.75722	2.14019	1.55559		0.647906	0.189291	0.495145	0.069994	0.0184598	0.0337884	0.017174	0.00995303
7.69685	1.07735	25.2523	7.00374	5.31001	1.66011	1.74908	2.12654	1.56881		0.660015	0.209266	0.510164	0.0689002	0.0185267	0.0336319	0.0170644	0.0100377
7.70405	1.09827	27.8647	7.22879	5.22749	1.66644	1.74128	2.11329	1.58222		0.672832	0.230914	0.526557	0.0678294	0.0185974	0.0334819	0.0169581	0.0101235
7.71125	1.12032	30.6778	7.47194	5.14678	1.67316	1.73383	2.10044	1.59576		0.686339	0.254227	0.544268	0.0667821	0.0186723	0.0333386	0.016855	0.0102101
7.71845	1.14341	33.6879	7.73218	5.06794	1.68034	1.72675	2.08803	1.60935		0.700489	0.279171	0.563225	0.0657592	0.0187525	0.0332025	0.0167554	0.010297
7.72565	1.16749	36.8881	8.00821	4.99101	1.68806	1.72005	2.07606	1.62293		0.715237	0.305691	0.583332	0.064761	0.0188386	0.0330736	0.0166594	0.0103839
7.73285	1.19243	40.2689	8.2985	4.91602	1.69637	1.7137	2.06456	1.63645		0.730515	0.333709	0.604477	0.063788	0.0189314	0.0329516	0.0165671	0.0104704
7.74005	1.21812	43.8182	8.60127	4.84301	1.70533	1.70769	2.05353	1.64984		0.746254	0.363121	0.626531	0.0628407	0.0190314	0.032836	0.0164786	0.0105561
7.74725	1.2444	47.5205	8.9145	4.77203	1.71499	1.70199	2.04297	1.66305		0.762353	0.393802	0.649347	0.0619196	0.0191392	0.0327265	0.0163939	0.0106406
7.75445	1.2711	51.358	9.23601	4.70313	1.72537	1.69659	2.03288	1.67604		0.778712	0.425603	0.672766	0.0610256	0.019255	0.0326225	0.0163129	0.0107237
7.76165	1.29803	55.31	9.5634	4.63637	1.73649	1.69149	2.02323	1.68875		0.795214	0.458354	0.696614	0.0601593	0.0193792	0.0325245	0.0162355	0.010805
7.76885	1.32502	59.3537	9.89422	4.57175	1.74837	1.68672	2.01399	1.70114		0.811744	0.491864	0.720712	0.0593209	0.0195117	0.0324328	0.0161613	0.0108843
7.77605	1.35186	63.4643	10.2259	4.50928	1.76103	1.68231	2.00513	1.71314		0.828187	0.525928	0.744869	0.0585103	0.019653	0.0323479	0.0160902	0.0109611
7.78325	1.37835	67.615	10.5557	4.44893	1.77449	1.67829	1.9966	1.72472		0.844418	0.560325	0.768896	0.0577272	0.0198032	0.0322708	0.0160218	0.0110352
7.79045	1.4043	71.7779	10.8811	4.39066	1.7888	1.67472	1.9884	1.73584		0.860313	0.594823	0.792594	0.0569712	0.0199629	0.0322021	0.0159559	0.0111063
7.79765	1.4295	75.9241	11.1992	4.33447	1.80401	1.67167	1.9805	1.74646		0.875756	0.629182	0.815769	0.0562421	0.0201326	0.0321433	0.0158926	0.0111743
7.80485	1.45379	80.0247	11.5076	4.28033	1.82014	1.66918	1.97294	1.75657		0.890636	0.663164	0.838231	0.0555395	0.0203127	0.0320955	0.0158319	0.011239
7.81205	1.47701	84.0511	11.8036	4.22822	1.83725	1.66732	1.96573	1.76613		0.904859	0.696531	0.859793	0.0548633	0.0205036	0.0320598	0.015774	0.0113002
7.81925	1.499	87.9754	12.0848	4.17815	1.85534	1.66617	1.95893	1.77513		0.918333	0.729052	0.880279	0.0542137	0.0207055	0.0320377	0.0157195	0.0113578
7.82645	1.51965	91.7704	12.349	4.13018	1.87446	1.66578	1.9526	1.78356		0.930982	0.7605	0.899524	0.0535912	0.0209189	0.0320302	0.0156687	0.0114117
7.83365	1.53883	95.4101	12.5941	4.08434	1.89459	1.66622	1.94677	1.79141		0.942733	0.790663	0.917376	0.0529965	0.0211436	0.0320387	0.0156218	0.0114619
7.84085	1.55644	98.8709	12.8183	4.04066	1.91574	1.66757	1.94147	1.79867		0.953519	0.819342	0.933704	0.0524297	0.0213795	0.0320646	0.0155793	0.0115084
7.84805	1.57239	102.131	13.02	3.99909	1.93788	1.6699	1.93673	1.80535		0.963291	0.846357	0.9484	0.0518903	0.0216267	0.0321093	0.0155414	0.0115511
7.85525	1.5866	105.17	13.1981	3.95957	1.96101	1.67329	1.93259	1.81145		0.971996	0.87154	0.961369	0.0513775	0.0218848	0.0321745	0.0155081	0.0115901
7.86245	1.599	107.969	13.3514	3.92199	1.98511	1.67783	1.92903	1.81699		0.979595	0.89474	0.972538	0.0508899	0.0221537	0.0322618	0.0154795	0.0116256
7.86965	1.60952	110.513	13.4792	3.88626	2.01011	1.68363	1.92607	1.82198		0.98604	0.915824	0.98185	0.0504263	0.0224328	0.0323734	0.0154558	0.0116575
7.87685	1.6181	112.789	13.5811	3.85227	2.03596	1.69078	1.92374	1.82645		0.991295	0.934682	0.989267	0.0499853	0.0227212	0.0325109	0.0154371	0.0116861
7.88405	1.62467	114.786	13.6566	3.81992	2.06256	1.69942	1.92207	1.83043		0.995322	0.951231	0.994767	0.0495654	0.0230181	0.032677	0.0154237	0.0117115
7.89125	1.62923	116.497	13.7057	3.78914	2.0898	1.70968	1.92114	1.83393		0.998116	0.965409	0.998343	0.0491661	0.0233221	0.0328742	0.0154162	0.011734
7.89845	1.63177	117.917	13.7284	3.75991	2.11752	1.72167	1.92101	1.83699		0.999668	0.977174	1	0.0487869	0.0236314	0.0331048	0.0154152	0.0117535
7.90565	1.63231	119.043	13.7251	3.73223	2.14559	1.73551	1.92177	1.83964		1	0.986505	0.999761	0.0484276	0.0239447	0.033371	0.0154213	0.0117705
7.91285	1.63091	119.875	13.6963	3.70612	2.17386	1.7513	1.92351	1.84191		0.999142	0.993401	0.997665	0.0480888	0.0242602	0.0336746	0.0154353	0.011785
7.92005	1.62763	120.416	13.6428	3.68156	2.20218	1.76913	1.92632	1.84385		0.997134	0.997885	0.993767	0.0477702	0.0245763	0.0340173	0.0154578	0.0117974
7.92725	1.62258	120.671	13.5656	3.65853	2.23045	1.78905	1.93028	1.8455		0.994037	1	0.988138	0.0474713	0.0248918	0.0344003	0.0154895	0.011808
7.93445	1.61588	120.647	13.4656	3.63694	2.25857	1.81111	1.93546	1.84691		0.989936	0.999803	0.98086	0.0471912	0.0252055	0.0348245	0.0155312	0.011817
7.94165	1.60766	120.353	13.3444	3.61668	2.28645	1.83536	1.94193	1.84811		0.984901	0.997363	0.972029	0.0469284	0.0255166	0.0352908	0.0155831	0.0118247
7.94885	1.59805	119.798	13.2033	3.59763	2.31397	1.86184	1.94973	1.84914		0.979015	0.992765	0.961753	0.0466811	0.0258237	0.0358001	0.0156457	0.0118313
7.95605	1.58718	118.995	13.044	3.57964	2.34101	1.89056	1.95889	1.85001		0.97235	0.986107	0.950145	0.0464477	0.0261256	0.0363523	0.0157192	0.0118369
7.96325	1.57514	117.956	12.868	3.56256	2.36747	1.92151	1.96945	1.85074		0.964974	0.9775	0.937324	0.0462261	0.0264208	0.0369474	0.0158039	0.0118415
7.97045	1.56205	116.697	12.6769	3.54624	2.39317	1.95468	1.98142	1.85133		0.956955	0.967067	0.923408	0.0460144	0.0267077	0.0375852	0.0158999	0.0118452
7.97765	1.548	115.233	12.4725	3.53058	2.41798	1.98998	1.99483	1.85179		0.948352	0.954934	0.908519	0.0458111	0.0269845	0.0382641	0.0160075	0.0118482
7.98485	1.53314	113.579	12.2563	3.51547	2.44173	2.02731	2.00968	1.8521		0.939245	0.941227	0.892769	0.0456151	0.0272496	0.0389817	0.0161267	0.0118502
7.99205	1.51755	111.75	12.0298	3.50084	2.46429	2.06653	2.02597	1.8523		0.929693	0.926071	0.876269	0.0454253	0.0275014	0.0397359	0.0162575	0.0118515
7.99925	1.50133	109.761	11.7944	3.48666	2.4856	2.10743	2.04374	1.85241		0.919761	0.909592	0.859125	0.0452412	0.0277392	0.0405223	0.0164	0.0118522
8.00645	1.48461	107.628	11.5516	3.47283	2.50557	2.14982	2.06299	1.85246		0.909514	0.891915	0.841435	0.0450618	0.027962	0.0413374	0.0165545	0.0118525
8.01365	1.46748	105.366	11.3025	3.45931	2.52421	2.19347	2.08375	1.8525		0.899024	0.873166	0.823294	0.0448864	0.0281701	0.0421767	0.0167211	0.0118528
8.02085	1.45005	102.989	11.0485	3.44601	2.54154	2.23817	2.10605	1.85257		0.888343	0.853469	0.804792	0.0447138	0.0283635	0.0430363	0.0169	0.0118532
8.02805	1.43241	100.513	10.7908	3.43286	2.55759	2.28373	2.12987	1.85269		0.877534	0.832947	0.786018	0.0445432	0.0285426	0.0439124	0.0170912	0.011854
8.03525	1.41463	97.9515	10.5305	3.41975	2.57238	2.32994	2.15522	1.85291		0.866642	0.811724	0.767059	0.0443731	0.0287077	0.0448008	0.0172946	0.0118554
8.04245	1.39677	95.3214	10.2689	3.40658	2.58595	2.37658	2.18205	1.85325		0.855702	0.789928	0.748002	0.0442021	0.0288591	0.0456976	0.0175099	0.0118576
8.04965	1.37891	92.6378	10.0071	3.39323	2.59833	2.42344	2.2103	1.85374		0.844761	0.767689	0.728937	0.044029	0.0289972	0.0465987	0.0177366	0.0118607
8.05685	1.36111	89.9157	9.74646	3.37963	2.60952	2.47027	2.23986	1.85438		0.833854	0.745131	0.709948	0.0438524	0.0291221	0.0474992	0.0179738	0.0118648
8.06405	1.34343	87.1694	9.48794	3.36568	2.61956	2.5168	2.27063	1.85518		0.823024	0.722372	0.691117	0.0436715	0.0292342	0.0483938	0.0182207	0.0118699
8.07125	1.32594	84.4115	9.23254	3.35135	2.62843	2.56273	2.30247	1.8561		0.812306	0.699518	0.672514	0.0434855	0.0293331	0.049277	0.0184762	0.0118758
8.07845	1.30869	81.654	8.98109	3.33656	2.63616	2.60773	2.33524	1.85714		0.801743	0.676667	0.654198	0.0432936	0.0294195	0.0501422	0.0187392	0.0118824
8.08565	1.29176	78.9076	8.73427	3.3213	2.64281	2.65148	2.36877	1.85828		0.791372	0.653907	0.636219	0.0430956	0.0294936	0.0509834	0.0190083	0.0118898
8.09285	1.27519	76.1817	8.4926	3.30554	2.64844	2.69366	2.40292	1.85953		0.781221	0.631317	0.618615	0.0428912	0.0295564	0.0517945	0.0192823	0.0118977
8.10005	1.25903	73.4844	8.25645	3.28928	2.65313	2.73398	2.43754	1.86086		0.771321	0.608965	0.601413	0.0426801	0.0296088	0.0525698	0.0195601	0.0119063
8.10725	1.24331	70.8231	8.02608	3.2725	2.65702	2.77219	2.47251	1.86233		0.761689	0.586911	0.584633	0.0424624	0.0296522	0.0533046	0.0198407	0.0119156
8.11445	1.22804	68.2047	7.80169	3.25521	2.66022	2.80811	2.50769	1.86394		0.752333	0.565212	0.568288	0.042238	0.0296879	0.0539953	0.020123	0.0119259
8.12165	1.21322	65.6355	7.58347	3.23741	2.66287	2.84155	2.54291	1.86571		0.743256	0.543921	0.552393	0.0420071	0.0297175	0.0546382	0.0204057	0.0119373
8.12885	1.19887	63.1216	7.37166	3.21915	2.66512	2.87235	2.57806	1.86772		0.734463	0.523088	0.536964	0.0417701	0.0297426	0.0552304	0.0206877	0.0119502
8.13605	1.185	60.6681	7.16653	3.20048	2.66709	2.90038	2.61297	1.86998		0.725965	0.502757	0.522022	0.0415279	0.0297646	0.0557694	0.0209678	0.0119646
8.14325	1.17162	58.2796	6.96836	3.18146	2.66891	2.92552	2.64744	1.8725		0.717771	0.482962	0.507587	0.0412812	0.0297849	0.0562529	0.0212444	0.0119808
8.15045	1.15874	55.9596	6.77742	3.16219	2.6707	2.94766	2.68131	1.8753		0.70988	0.463737	0.493679	0.041031	0.0298049	0.0566786	0.0215162	0.0119986
8.15765	1.14639	53.7116	6.59395	3.1427	2.67252	2.96674	2.71434	1.87833		0.702311	0.445107	0.480315	0.0407782	0.0298252	0.0570454	0.0217813	0.0120181
8.16485	1.13456	51.538	6.41813	3.12309	2.67445	2.98268	2.74633	1.88161		0.695066	0.427095	0.467507	0.0405238	0.0298467	0.057352	0.022038	0.012039
8.17205	1.12327	49.4408	6.25005	3.10339	2.67651	2.99547	2.77708	1.88509		0.68815	0.409715	0.455264	0.0402682	0.0298697	0.0575979	0.0222847	0.0120613
8.17925	1.11251	47.4209	6.08973	3.08362	2.67875	3.00512	2.80639	1.88875		0.681559	0.392977	0.443586	0.0400115	0.0298948	0.0577835	0.0225199	0.0120847
8.18645	1.10228	45.4791	5.93712	3.06375	2.68117	3.01169	2.83411	1.89259		0.675289	0.376885	0.43247	0.0397538	0.0299217	0.0579097	0.0227424	0.0121093
8.19365	1.09253	43.6156	5.79212	3.04381	2.68378	3.01524	2.86012	1.8966		0.669315	0.361442	0.421908	0.0394951	0.0299508	0.0579781	0.0229511	0.0121349
8.20085	1.08325	41.8305	5.65459	3.02383	2.68659	3.01593	2.88431	1.90076		0.663633	0.346649	0.411889	0.0392357	0.0299822	0.0579913	0.0231452	0.0121616
8.20805	1.07443	40.1236	5.52438	3.00385	2.68961	3.01386	2.90661	1.90508		0.658229	0.332504	0.402405	0.0389765	0.0300159	0.0579514	0.0233242	0.0121892
8.21525	1.06606	38.494	5.40137	2.98396	2.69284	3.00914	2.92696	1.90956		0.653099	0.318999	0.393445	0.0387184	0.030052	0.0578607	0.0234875	0.0122179
8.22245	1.05813	36.9408	5.28538	2.96423	2.69631	3.0019	2.94529	1.91418		0.648238	0.306128	0.384996	0.0384625	0.0300906	0.0577216	0.0236346	0.0122474
8.22965	1.05064	35.4627	5.17625	2.94481	2.70002	2.99225	2.96153	1.91893		0.643652	0.293879	0.377047	0.0382104	0.0301321	0.0575359	0.0237649	0.0122778
8.23685	1.0436	34.0585	5.07382	2.92581	2.704	2.9803	2.9756	1.92379		0.63934	0.282242	0.369585	0.0379639	0.0301765	0.0573062	0.0238778	0.0123089
8.24405	1.037	32.7265	4.97789	2.90735	2.70827	2.9662	2.98742	1.92875		0.635297	0.271205	0.362598	0.0377244	0.0302242	0.0570351	0.0239726	0.0123406
8.25125	1.03085	31.465	4.88828	2.88951	2.71283	2.95009	2.99694	1.93379		0.631529	0.26075	0.35607	0.037493	0.030275	0.0567253	0.024049	0.0123729
8.25845	1.02511	30.2716	4.8048	2.87234	2.7177	2.9321	3.00411	1.93887		0.628013	0.250861	0.349989	0.0372702	0.0303294	0.0563794	0.0241065	0.0124054
8.26565	1.01976	29.144	4.72724	2.85587	2.72285	2.9124	3.00894	1.94398		0.624733	0.241516	0.34434	0.0370565	0.0303869	0.0560005	0.0241453	0.0124381
8.27285	1.01474	28.0795	4.65539	2.84011	2.72828	2.89115	3.01148	1.94907		0.621659	0.232695	0.339106	0.036852	0.0304475	0.055592	0.0241657	0.0124707
8.28005	1.01001	27.0754	4.58906	2.8251	2.73394	2.86855	3.01178	1.95412		0.618763	0.224374	0.334275	0.0366571	0.0305106	0.0551573	0.024168	0.012503
8.28725	1.00555	26.1287	4.52806	2.81088	2.73976	2.84474	3.00995	1.9591		0.616032	0.216528	0.329832	0.0364727	0.0305756	0.0546995	0.0241534	0.0125348
8.29445	1.00131	25.2365	4.47225	2.79751	2.7457	2.81988	3.00608	1.96398		0.613432	0.209134	0.325766	0.0362992	0.0306419	0.0542215	0.0241224	0.012566
8.30165	0.997257	24.3958	4.42142	2.78508	2.75169	2.7941	3.00031	1.96877		0.610949	0.202167	0.322064	0.0361379	0.0307087	0.0537259	0.024076	0.0125967
8.30885	0.993383	23.6038	4.37538	2.77371	2.75767	2.76753	2.99269	1.97346		0.608575	0.195605	0.31871	0.0359903	0.0307754	0.053215	0.0240149	0.0126267
8.31605	0.989676	22.8581	4.33389	2.76354	2.76356	2.74029	2.9833	1.97808		0.606304	0.189425	0.315688	0.0358584	0.0308412	0.0526912	0.0239396	0.0126562
8.32325	0.986135	22.1563	4.29674	2.75475	2.76933	2.71252	2.97222	1.98265		0.604135	0.183609	0.312982	0.0357443	0.0309056	0.0521572	0.0238506	0.0126855
8.33045	0.982767	21.4959	4.26371	2.74746	2.77495	2.68432	2.95953	1.98724		0.602072	0.178136	0.310576	0.0356497	0.0309683	0.0516151	0.0237488	0.0127149
8.33765	0.979561	20.8747	4.23456	2.7418	2.78039	2.65585	2.94534	1.99188		0.600107	0.172989	0.308453	0.0355763	0.031029	0.0510676	0.0236349	0.0127446
8.34485	0.976509	20.2905	4.20904	2.73787	2.78565	2.62722	2.92976	1.99657		0.598238	0.168147	0.306594	0.0355253	0.0310877	0.0505171	0.0235099	0.0127746
8.35205	0.973624	19.7411	4.18683	2.73573	2.79069	2.59858	2.91292	2.00132		0.59647	0.163595	0.304976	0.0354976	0.031144	0.0499664	0.0233748	0.012805
8.35925	0.970894	19.2243	4.16763	2.73543	2.79549	2.57007	2.89499	2.00614		0.594798	0.159312	0.303577	0.0354936	0.0311976	0.0494182	0.0232309	0.0128358
8.36645	0.968325	18.7378	4.15116	2.73701	2.80003	2.5418	2.87611	2.01099		0.593224	0.15528	0.302377	0.0355141	0.0312482	0.0488746	0.0230794	0.0128668
8.37365	0.965911	18.2792	4.13713	2.74048	2.80429	2.51386	2.85646	2.01588		0.591745	0.15148	0.301355	0.0355592	0.0312957	0.0483373	0.0229217	0.0128981
8.38085	0.963634	17.8462	4.12526	2.74587	2.8082	2.48633	2.83613	2.02077		0.59035	0.147891	0.300491	0.0356291	0.0313394	0.047808	0.0227586	0.0129294
8.38805	0.961488	17.4364	4.11527	2.7532	2.81173	2.4593	2.81524	2.02569		0.589036	0.144495	0.299763	0.0357242	0.0313788	0.0472882	0.0225909	0.0129609
8.39525	0.959456	17.0476	4.1069	2.76251	2.81481	2.43284	2.79384	2.03063		0.587791	0.141273	0.299154	0.035845	0.0314131	0.0467794	0.0224192	0.0129925
8.40245	0.957519	16.6777	4.09994	2.77386	2.81737	2.40704	2.77201	2.03566		0.586604	0.138208	0.298646	0.0359923	0.0314417	0.0462834	0.022244	0.0130247
8.40965	0.955653	16.3246	4.09417	2.78732	2.8194	2.382	2.74982	2.04081		0.585461	0.135282	0.298226	0.036167	0.0314644	0.0458018	0.022066	0.0130576
8.41685	0.953847	15.9863	4.08943	2.80294	2.82087	2.35779	2.72734	2.04615		0.584355	0.132479	0.297881	0.0363696	0.0314808	0.0453364	0.0218856	0.0130918
8.42405	0.952077	15.6611	4.08555	2.82075	2.82177	2.33454	2.70467	2.05174		0.58327	0.129784	0.297599	0.0366007	0.0314909	0.0448893	0.0217037	0.0131276
8.43125	0.950319	15.3474	4.08233	2.84075	2.82211	2.31233	2.68193	2.05765		0.582193	0.127184	0.297364	0.0368602	0.0314946	0.0444623	0.0215212	0.0131654
8.43845	0.948572	15.0437	4.07957	2.86291	2.82191	2.29128	2.65926	2.06394		0.581123	0.124667	0.297163	0.0371477	0.0314924	0.0440575	0.0213392	0.0132056
8.44565	0.946814	14.7488	4.07706	2.88717	2.82122	2.27147	2.63677	2.07067		0.580046	0.122223	0.29698	0.0374625	0.0314847	0.0436765	0.0211588	0.0132486
8.45285	0.94505	14.4613	4.07462	2.91344	2.82007	2.25295	2.61462	2.07787		0.578965	0.119841	0.296802	0.0378034	0.0314719	0.0433204	0.0209811	0.0132947
8.46005	0.943279	14.1804	4.07206	2.94161	2.81852	2.2358	2.59292	2.08558		0.57788	0.117513	0.296616	0.0381689	0.0314545	0.0429907	0.0208069	0.0133441
8.46725	0.941509	13.9051	4.06919	2.97154	2.81656	2.22006	2.57177	2.09386		0.576796	0.115231	0.296407	0.0385573	0.0314327	0.0426881	0.0206372	0.0133971
8.47445	0.939745	13.6347	4.06588	3.0031	2.81422	2.20585	2.55125	2.10277		0.575715	0.112991	0.296166	0.0389668	0.0314066	0.0424148	0.0204726	0.0134541
8.48165	0.937992	13.3687	4.062	3.03615	2.81148	2.19325	2.53142	2.11237		0.574641	0.110786	0.295883	0.0393957	0.031376	0.0421725	0.0203134	0.0135155
8.48885	0.936282	13.1064	4.05743	3.07056	2.80834	2.18241	2.51237	2.12275		0.573593	0.108613	0.29555	0.0398422	0.0313409	0.0419641	0.0201605	0.0135819
8.49605	0.934595	12.8474	4.05208	3.10619	2.80477	2.1735	2.49416	2.13404		0.57256	0.106466	0.29516	0.0403044	0.0313011	0.0417927	0.0200144	0.0136542
8.50325	0.932944	12.5913	4.04589	3.1429	2.80078	2.16672	2.47688	2.14639		0.571549	0.104344	0.29471	0.0407808	0.0312566	0.0416625	0.0198758	0.0137331
8.51045	0.931323	12.3377	4.03879	3.18055	2.79637	2.16231	2.46065	2.15995		0.570555	0.102243	0.294192	0.0412693	0.0312074	0.0415777	0.0197456	0.0138199
8.51765	0.929701	12.0865	4.03073	3.21895	2.79156	2.16051	2.44557	2.17491		0.569562	0.10016	0.293605	0.0417676	0.0311537	0.041543	0.0196245	0.0139156
8.52485	0.928092	11.8372	4.02164	3.25794	2.78639	2.16159	2.43176	2.19145		0.568576	0.0980948	0.292943	0.0422735	0.0310959	0.0415638	0.0195137	0.0140215
8.53205	0.926489	11.5898	4.01151	3.29731	2.7809	2.1658	2.41936	2.20976		0.567594	0.0960449	0.292205	0.0427843	0.0310347	0.0416447	0.0194142	0.0141386
8.53925	0.924873	11.3443	4.00034	3.33687	2.77518	2.17341	2.40849	2.22999		0.566604	0.0940101	0.291391	0.0432977	0.0309709	0.0417909	0.019327	0.0142681
8.54645	0.92327	11.1006	3.98812	3.37642	2.76927	2.18471	2.39931	2.2523		0.565622	0.091991	0.290502	0.0438108	0.030905	0.0420082	0.0192533	0.0144108
8.55365	0.921696	10.859	3.97492	3.41576	2.76323	2.20001	2.39192	2.27682		0.564658	0.0899883	0.28954	0.0443213	0.0308375	0.0423026	0.019194	0.0145677
8.56085	0.920159	10.6194	3.96073	3.45473	2.75709	2.21967	2.3865	2.3037		0.563716	0.0880033	0.288507	0.0448269	0.030769	0.0426805	0.0191505	0.0147397
8.56805	0.918674	10.3822	3.94562	3.49311	2.7509	2.24407	2.38322	2.33308		0.562807	0.0860376	0.287405	0.045325	0.0306999	0.0431496	0.0191242	0.0149276
8.57525	0.917238	10.1476	3.9296	3.53076	2.74469	2.27367	2.38226	2.36508		0.561927	0.0840927	0.286238	0.0458134	0.0306306	0.0437188	0.0191165	0.0151324
8.58245	0.915855	9.91555	3.91272	3.56752	2.7385	2.30896	2.38386	2.39984		0.56108	0.0821701	0.285009	0.0462905	0.0305615	0.0443974	0.0191294	0.0153548
8.58965	0.914508	9.68642	3.89497	3.60326	2.73238	2.35049	2.3883	2.43744		0.560254	0.0802713	0.283716	0.0467541	0.0304933	0.0451959	0.0191649	0.0155953
8.59686	0.913179	9.46026	3.87638	3.63782	2.72638	2.39881	2.39586	2.47799		0.55944	0.0783971	0.282362	0.0472026	0.0304262	0.0461251	0.0192256	0.0158548
8.60406	0.911862	9.23721	3.85692	3.67111	2.72053	2.45452	2.40689	2.52153		0.558633	0.0765487	0.280945	0.0476346	0.030361	0.0471963	0.0193141	0.0161334
8.61126	0.91055	9.0174	3.83663	3.70304	2.7149	2.51821	2.42172	2.56807		0.55783	0.0747272	0.279467	0.0480489	0.0302981	0.0484209	0.0194332	0.0164312
8.61846	0.909245	8.801	3.81553	3.73352	2.70951	2.59048	2.44075	2.61754		0.55703	0.0729338	0.277929	0.0484444	0.030238	0.0498106	0.0195858	0.0167477
8.62566	0.907958	8.58817	3.79366	3.76254	2.7044	2.67194	2.46435	2.66979		0.556241	0.0711701	0.276336	0.0488209	0.030181	0.0513769	0.0197753	0.017082
8.63286	0.906706	8.37907	3.77107	3.79004	2.69958	2.76318	2.49295	2.72459		0.555474	0.0694373	0.274691	0.0491778	0.0301272	0.0531313	0.0200047	0.0174326
8.64006	0.905508	8.17389	3.7478	3.81607	2.69507	2.86482	2.52696	2.78167		0.55474	0.067737	0.272996	0.0495155	0.0300768	0.0550857	0.0202777	0.0177978
8.64726	0.904369	7.97279	3.72394	3.84066	2.69084	2.97745	2.56685	2.84072		0.554043	0.0660705	0.271258	0.0498346	0.0300297	0.0572515	0.0205977	0.0181757
8.65446	0.903291	7.77594	3.69955	3.86389	2.68692	3.10171	2.61308	2.90137		0.553382	0.0644392	0.269482	0.0501361	0.0299859	0.0596406	0.0209687	0.0185637
8.66166	0.902283	7.58348	3.6747	3.88586	2.68329	3.23817	2.66614	2.96319		0.552765	0.0628443	0.267672	0.0504211	0.0299454	0.0622646	0.0213945	0.0189593
8.66886	0.901312	7.39556	3.64943	3.90665	2.68	3.3874	2.72654	3.02574		0.55217	0.061287	0.265831	0.0506908	0.0299086	0.065134	0.0218792	0.0193595
8.67606	0.900394	7.21227	3.62378	3.92636	2.67703	3.54989	2.79483	3.08855		0.551607	0.059768	0.263962	0.0509466	0.0298755	0.0682583	0.0224271	0.0197613
8.68326	0.8995	7.03372	3.59778	3.94509	2.67443	3.72607	2.87154	3.15109		0.55106	0.0582884	0.262069	0.0511897	0.0298465	0.0716461	0.0230428	0.0201615
8.69046	0.898653	6.85996	3.57147	3.96293	2.67222	3.91631	2.95722	3.21289		0.550541	0.0568484	0.260152	0.0514211	0.0298218	0.0753041	0.0237303	0.0205569
8.69766	0.897837	6.69103	3.54486	3.97996	2.67043	4.12087	3.05243	3.27338		0.550041	0.0554485	0.258214	0.051642	0.0298018	0.0792375	0.0244942	0.0209439
8.70486	0.897074	6.52694	3.51799	3.99625	2.66905	4.33994	3.15772	3.33208		0.549574	0.0540887	0.256256	0.0518534	0.0297865	0.0834497	0.0253392	0.0213195
8.71206	0.896364	6.36766	3.49087	4.01189	2.6681	4.57354	3.2737	3.38849		0.549139	0.0527688	0.254281	0.0520564	0.0297759	0.0879415	0.0262698	0.0216804
8.71926	0.895733	6.21314	3.46353	4.02701	2.66756	4.82166	3.40096	3.44215		0.548752	0.0514883	0.252289	0.0522526	0.0297698	0.0927125	0.0272911	0.0220238
8.72646	0.89516	6.06328	3.43596	4.04176	2.66741	5.08416	3.54018	3.49267		0.548401	0.0502463	0.250281	0.052444	0.0297682	0.0977598	0.0284082	0.022347
8.73366	0.894666	5.91797	3.40816	4.05633	2.66765	5.3608	3.69196	3.53974		0.548098	0.0490421	0.248256	0.0526331	0.0297708	0.103079	0.0296262	0.0226481
8.74086	0.894219	5.77709	3.3801	4.07097	2.6683	5.65127	3.85695	3.58307		0.547824	0.0478747	0.246212	0.052823	0.0297781	0.108664	0.0309501	0.0229254
8.74806	0.893813	5.6406	3.3518	4.08592	2.66937	5.95511	4.03572	3.62245		0.547576	0.0467436	0.24415	0.053017	0.02979	0.114507	0.0323847	0.0231774
8.75526	0.893438	5.50844	3.32325	4.10145	2.67088	6.27177	4.22886	3.65775		0.547346	0.0456484	0.242071	0.0532185	0.0298069	0.120596	0.0339346	0.0234032
8.76246	0.893086	5.38058	3.29446	4.11783	2.67289	6.60053	4.43682	3.68884		0.547131	0.0445889	0.239974	0.0534311	0.0298294	0.126917	0.0356033	0.0236021
8.76966	0.892746	5.25697	3.26548	4.13535	2.67545	6.94055	4.66	3.71563		0.546922	0.0435645	0.237863	0.0536583	0.0298579	0.133455	0.0373942	0.0237735
8.77686	0.892425	5.13752	3.23638	4.15427	2.6786	7.29084	4.89867	3.73808		0.546725	0.0425746	0.235744	0.0539039	0.0298931	0.140191	0.0393095	0.0239172
8.78406	0.892121	5.02216	3.20724	4.17488	2.68242	7.65023	5.15304	3.7562		0.546539	0.0416186	0.23362	0.0541713	0.0299357	0.147101	0.0413506	0.0240331
8.79126	0.891846	4.91082	3.17814	4.19747	2.68693	8.01744	5.42319	3.77002		0.546371	0.0406959	0.231501	0.0544643	0.029986	0.154162	0.0435185	0.0241216
8.79846	0.891602	4.80335	3.14913	4.22232	2.69218	8.391	5.70917	3.77966		0.546221	0.0398054	0.229388	0.0547868	0.0300446	0.161345	0.0458133	0.0241832
8.80566	0.891399	4.69961	3.12029	4.24976	2.69819	8.76938	6.01087	3.78529		0.546097	0.0389456	0.227287	0.0551428	0.0301117	0.16862	0.0482343	0.0242192
8.81286	0.891232	4.59942	3.09162	4.28013	2.70501	9.15094	6.32817	3.78715		0.545995	0.0381154	0.225198	0.055537	0.0301878	0.175957	0.0507805	0.0242312
8.82006	0.891101	4.50267	3.06313	4.31386	2.71265	9.5341	6.66086	3.7856		0.545915	0.0373136	0.223124	0.0559745	0.030273	0.183325	0.0534502	0.0242213
8.82726	0.890988	4.40924	3.03486	4.35138	2.72115	9.91727	7.00865	3.78104		0.545845	0.0365393	0.221064	0.0564615	0.030368	0.190692	0.056241	0.0241921
8.83446	0.890893	4.31907	3.00682	4.3932	2.73057	10.2989	7.37113	3.77393		0.545787	0.0357921	0.219022	0.0570041	0.030473	0.19803	0.0591498	0.0241466
8.84166	0.890797	4.2321	2.97907	4.43983	2.74095	10.6775	7.74779	3.76477		0.545728	0.0350714	0.217	0.0576091	0.0305889	0.20531	0.0621722	0.024088
8.84886	0.890696	4.14827	2.95165	4.49181	2.75238	11.0515	8.13794	3.75405		0.545666	0.0343767	0.215003	0.0582836	0.0307164	0.212502	0.0653031	0.0240194
8.85606	0.890589	4.06752	2.92462	4.54972	2.76493	11.4195	8.54081	3.74228		0.545601	0.0337075	0.213034	0.059035	0.0308565	0.219578	0.0685359	0.0239441
8.86326	0.89047	3.98977	2.89806	4.61417	2.77869	11.7799	8.95548	3.72997		0.545528	0.0330632	0.2111	0.0598713	0.0310101	0.226508	0.0718634	0.0238653
8.87046	0.890344	3.91497	2.87201	4.68584	2.79374	12.1312	9.38093	3.71758		0.545451	0.0324433	0.209202	0.0608012	0.031178	0.233263	0.0752774	0.023786
8.87766	0.890219	3.84301	2.84651	4.76539	2.81013	12.4718	9.81601	3.70558		0.545374	0.031847	0.207345	0.0618335	0.0313609	0.239813	0.0787688	0.0237092
8.88486	0.890094	3.77377	2.82157	4.85356	2.82789	12.8002	10.2595	3.69439		0.545298	0.0312732	0.205528	0.0629775	0.0315591	0.246126	0.0823274	0.0236376
8.89206	0.889981	3.70715	2.79718	4.95113	2.84706	13.1147	10.71	3.68443		0.545228	0.0307211	0.203751	0.0642435	0.031773	0.252173	0.085943	0.0235739
8.89926	0.889885	3.64301	2.77334	5.05897	2.86763	13.4139	11.1664	3.67612		0.54517	0.0301896	0.202015	0.0656429	0.0320027	0.257926	0.0896046	0.0235208
8.90646	0.889826	3.58124	2.75002	5.17803	2.88963	13.6965	11.6271	3.66986		0.545133	0.0296777	0.200316	0.0671877	0.0322481	0.263361	0.0933017	0.0234807
8.91366	0.889796	3.52178	2.72723	5.30935	2.91305	13.9614	12.0908	3.66603		0.545115	0.0291849	0.198656	0.0688916	0.0325095	0.268454	0.0970229	0.0234562
8.92086	0.889796	3.46451	2.70502	5.45403	2.93792	14.2076	12.5561	3.66499		0.545115	0.0287104	0.197038	0.0707689	0.0327871	0.273189	0.100756	0.0234495
8.92806	0.889814	3.40936	2.68341	5.61327	2.96431	14.4345	13.0212	3.66707		0.545126	0.0282534	0.195464	0.0728351	0.0330816	0.277551	0.104489	0.0234629
8.93526	0.889862	3.35625	2.66244	5.78834	2.99228	14.6413	13.4847	3.67255		0.545155	0.0278133	0.193937	0.0751067	0.0333937	0.281528	0.108208	0.0234979
8.94246	0.889927	3.30511	2.6422	5.98058	3.0219	14.8278	13.9446	3.68166		0.545195	0.0273894	0.192462	0.0776012	0.0337243	0.285114	0.111899	0.0235562
8.94966	0.890005	3.2559	2.6227	6.19139	3.05324	14.9936	14.3993	3.69457		0.545243	0.0269816	0.191042	0.0803366	0.034074	0.288302	0.115547	0.0236388
8.95686	0.890076	3.20856	2.604	6.42219	3.08633	15.1385	14.8468	3.7114		0.545287	0.0265893	0.189679	0.0833313	0.0344433	0.291088	0.119139	0.0237465
8.96406	0.89013	3.16308	2.58614	6.67449	3.1212	15.2625	15.2854	3.73222		0.545319	0.0262124	0.188379	0.0866051	0.0348325	0.293471	0.122658	0.0238797
8.97126	0.890154	3.11943	2.56914	6.94982	3.15782	15.3654	15.7133	3.75706		0.545334	0.0258507	0.18714	0.0901776	0.0352412	0.29545	0.126092	0.0240386
8.97846	0.89016	3.07759	2.553	7.24983	3.19616	15.4473	16.1287	3.7859		0.545338	0.025504	0.185965	0.0940703	0.035669	0.297026	0.129425	0.0242232
8.98566	0.89013	3.03752	2.53772	7.57621	3.23615	15.5086	16.5303	3.81869		0.545319	0.0251719	0.184851	0.0983053	0.0361153	0.298204	0.132648	0.0244329
8.99286	0.890058	2.99917	2.52327	7.93076	3.2777	15.5494	16.9168	3.85535		0.545276	0.0248541	0.183799	0.102906	0.0365789	0.29899	0.135749	0.0246675
9.00006	0.889963	2.96252	2.50962	8.31529	3.32072	15.5704	17.287	3.89578		0.545217	0.0245504	0.182805	0.107895	0.0370591	0.299392	0.13872	0.0249262
9.00726	0.889844	2.92749	2.49677	8.73166	3.36515	15.572	17.64	3.93982		0.545144	0.0242601	0.181869	0.113298	0.0375549	0.299424	0.141552	0.025208
9.01446	0.889719	2.89401	2.4847	9.18178	3.41094	15.5551	17.9747	3.98729		0.545067	0.0239826	0.18099	0.119138	0.0380659	0.299099	0.144238	0.0255117
9.02166	0.889611	2.86197	2.4734	9.6675	3.45803	15.5205	18.2903	4.03794		0.545002	0.0237171	0.180166	0.125441	0.0385914	0.298434	0.146771	0.0258358
9.02886	0.889534	2.83129	2.46285	10.1907	3.50638	15.4691	18.5859	4.0915		0.544954	0.0234629	0.179398	0.13223	0.039131	0.297445	0.149143	0.0261784
9.03606	0.889486	2.80187	2.45306	10.7531	3.55594	15.4016	18.8605	4.14764		0.544925	0.023219	0.178685	0.139528	0.0396841	0.296146	0.151347	0.0265377
9.04326	0.889468	2.77362	2.44405	11.3567	3.60667	15.3187	19.1133	4.20607		0.544914	0.022985	0.178029	0.147359	0.0402502	0.294553	0.153375	0.0269115
9.05046	0.889486	2.74649	2.43582	12.003	3.65852	15.2212	19.3433	4.26642		0.544925	0.0227601	0.177429	0.155745	0.0408289	0.292678	0.155221	0.0272977
9.05766	0.889528	2.72039	2.42835	12.6939	3.71146	15.1097	19.5497	4.32836		0.544951	0.0225438	0.176885	0.16471	0.0414197	0.290534	0.156877	0.0276939
9.06486	0.889575	2.69525	2.42162	13.4309	3.76544	14.985	19.7321	4.39154		0.54498	0.0223355	0.176395	0.174273	0.0420221	0.288136	0.158341	0.0280982
9.07206	0.889605	2.67103	2.41555	14.2156	3.82039	14.8477	19.8903	4.45563		0.544998	0.0221348	0.175953	0.184455	0.0426354	0.285496	0.15961	0.0285083
9.07926	0.889593	2.64769	2.41008	15.0493	3.87626	14.6986	20.0242	4.52034		0.544991	0.0219414	0.175555	0.195273	0.0432589	0.28263	0.160684	0.0289223
9.08646	0.889546	2.62519	2.40514	15.9332	3.93297	14.5386	20.134	4.58536		0.544962	0.0217549	0.175194	0.206742	0.0438918	0.279552	0.161565	0.0293383
9.09366	0.889456	2.60348	2.40062	16.8682	3.99048	14.3686	20.2201	4.65037		0.544907	0.021575	0.174866	0.218874	0.0445335	0.276283	0.162257	0.0297542
9.10086	0.889343	2.58256	2.39649	17.8548	4.04869	14.1896	20.2831	4.71506		0.544837	0.0214017	0.174565	0.231676	0.0451832	0.272842	0.162762	0.0301681
9.10806	0.889218	2.56237	2.39269	18.8933	4.10753	14.0026	20.3234	4.77909		0.544761	0.0212344	0.174288	0.245151	0.0458399	0.269246	0.163085	0.0305779
9.11526	0.889093	2.54289	2.38922	19.9835	4.1669	13.8085	20.3415	4.84218		0.544684	0.0210729	0.174035	0.259296	0.0465024	0.265515	0.163231	0.0309815
9.12246	0.888991	2.52407	2.38606	21.1247	4.22665	13.6083	20.3378	4.90403		0.544622	0.0209169	0.173804	0.274104	0.0471692	0.261665	0.163201	0.0313772
9.12966	0.888932	2.50584	2.38323	22.3161	4.28666	13.4028	20.3128	4.96435		0.544585	0.0207659	0.173599	0.289563	0.0478389	0.257714	0.163	0.0317631
9.13686	0.888908	2.48818	2.38075	23.5564	4.34679	13.1929	20.2666	5.02291		0.544571	0.0206196	0.173418	0.305657	0.04851	0.253678	0.16263	0.0321378
9.14406	0.888932	2.47104	2.37862	24.8444	4.40692	12.9794	20.1997	5.07953		0.544585	0.0204775	0.173263	0.322369	0.0491811	0.249572	0.162093	0.0325001
9.15126	0.888985	2.45439	2.37682	26.1786	4.46693	12.7631	20.1128	5.13406		0.544618	0.0203395	0.173131	0.33968	0.0498507	0.245412	0.161395	0.032849
9.15846	0.889063	2.43817	2.37533	27.5573	4.5267	12.5446	20.0064	5.18641		0.544666	0.0202051	0.173023	0.357571	0.0505178	0.241212	0.160542	0.033184
9.16566	0.889158	2.42236	2.37409	28.9791	4.58614	12.3248	19.8816	5.23646		0.544724	0.0200741	0.172933	0.376019	0.0511811	0.236986	0.15954	0.0335042
9.17286	0.889266	2.40692	2.37305	30.4418	4.64515	12.1044	19.7392	5.28419		0.54479	0.0199462	0.172857	0.394999	0.0518397	0.232747	0.158397	0.0338096
9.18006	0.889373	2.39184	2.37213	31.9432	4.70366	11.8839	19.5803	5.32951		0.544856	0.0198212	0.17279	0.41448	0.0524926	0.228508	0.157123	0.0340996
9.18726	0.889474	2.3771	2.37126	33.4803	4.76157	11.6639	19.4062	5.37239		0.544918	0.019699	0.172727	0.434425	0.0531389	0.224278	0.155725	0.0343739
9.19446	0.889558	2.36267	2.37042	35.0497	4.81878	11.4449	19.218	5.41277		0.544969	0.0195794	0.172665	0.454788	0.0537774	0.220066	0.154215	0.0346323
9.20166	0.889623	2.34852	2.36954	36.6473	4.87518	11.2271	19.017	5.45059		0.545009	0.0194622	0.172601	0.475518	0.0544067	0.215879	0.152602	0.0348743
9.20886	0.889683	2.33464	2.36861	38.2685	4.93062	11.0111	18.8041	5.48582		0.545046	0.0193471	0.172533	0.496555	0.0550255	0.211725	0.150894	0.0350997
9.21606	0.889742	2.32102	2.36759	39.9086	4.985	10.797	18.5805	5.51841		0.545082	0.0192343	0.172459	0.517835	0.0556323	0.207608	0.1491	0.0353082
9.22326	0.889802	2.30764	2.36647	41.5622	5.03818	10.5852	18.3469	5.54832		0.545119	0.0191234	0.172378	0.539292	0.0562259	0.203536	0.147225	0.0354995
9.23046	0.889879	2.29451	2.36529	43.2244	5.0901	10.3759	18.1043	5.57555		0.545166	0.0190146	0.172291	0.56086	0.0568053	0.199512	0.145278	0.0356738
9.23766	0.889993	2.28161	2.36404	44.8903	5.14071	10.1695	17.8534	5.60011		0.545235	0.0189077	0.172201	0.582475	0.0573701	0.195542	0.143265	0.0358309
9.24486	0.890154	2.26891	2.36277	46.5553	5.19002	9.96607	17.595	5.62201		0.545334	0.0188024	0.172108	0.604079	0.0579204	0.191631	0.141192	0.0359711
9.25206	0.890368	2.25644	2.36151	48.215	5.23803	9.76603	17.3302	5.64129		0.545466	0.0186991	0.172016	0.625615	0.0584561	0.187784	0.139066	0.0360944
9.25926	0.890636	2.24417	2.36027	49.8651	5.28477	9.5696	17.0597	5.65796		0.54563	0.0185975	0.171926	0.647026	0.0589778	0.184007	0.136896	0.0362011
9.26646	0.890929	2.23216	2.35908	51.5014	5.33026	9.37704	16.7845	5.67208		0.545809	0.0184979	0.171839	0.668258	0.0594854	0.180305	0.134687	0.0362914
9.27366	0.891232	2.22038	2.35799	53.1196	5.3745	9.18859	16.5056	5.68368		0.545995	0.0184003	0.17176	0.689255	0.0599791	0.176681	0.13245	0.0363656
9.28086	0.891531	2.20888	2.35699	54.7152	5.41744	9.00451	16.2241	5.69282		0.546178	0.018305	0.171687	0.709958	0.0604584	0.173142	0.130191	0.0364241
9.28806	0.891799	2.19766	2.35609	56.2836	5.45905	8.82498	15.941	5.69952		0.546342	0.018212	0.171622	0.730309	0.0609228	0.16969	0.127919	0.036467
9.29526	0.892013	2.18674	2.35528	57.82	5.49927	8.65015	15.657	5.70383		0.546473	0.0181215	0.171562	0.750245	0.0613716	0.166328	0.12564	0.0364946
9.30246	0.89218	2.17609	2.35454	59.3193	5.53805	8.48015	15.3728	5.70578		0.546576	0.0180333	0.171509	0.7697	0.0618043	0.163059	0.12336	0.036507
9.30966	0.892293	2.16572	2.35389	60.7766	5.57536	8.31506	15.0892	5.7054		0.546645	0.0179473	0.171462	0.788608	0.0622207	0.159885	0.121083	0.0365046
9.31686	0.892365	2.1556	2.35336	62.1869	5.61121	8.15493	14.8065	5.70276		0.546689	0.0178635	0.171423	0.806907	0.0626209	0.156806	0.118815	0.0364877
9.32406	0.892401	2.1457	2.35297	63.5457	5.64564	7.99981	14.5252	5.69791		0.546711	0.0177814	0.171394	0.824539	0.0630051	0.153823	0.116558	0.0364567
9.33126	0.892436	2.136	2.3528	64.8491	5.6787	7.84968	14.2457	5.69091		0.546733	0.017701	0.171382	0.841452	0.063374	0.150936	0.114315	0.0364119
9.33846	0.892478	2.1265	2.35289	66.0938	5.71043	7.70453	13.9684	5.68185		0.546758	0.0176223	0.171389	0.857602	0.0637282	0.148145	0.11209	0.036354
9.34566	0.892538	2.11722	2.35335	67.277	5.74087	7.56437	13.6937	5.67085		0.546795	0.0175454	0.171422	0.872955	0.0640678	0.14545	0.109886	0.0362835
9.35286	0.892603	2.10818	2.35425	68.3968	5.77005	7.42919	13.4222	5.65802		0.546835	0.0174705	0.171487	0.887485	0.0643934	0.142851	0.107706	0.0362015
9.36006	0.892687	2.09944	2.35565	69.4517	5.79797	7.29897	13.1542	5.64355		0.546886	0.017398	0.171589	0.901172	0.0647051	0.140347	0.105556	0.0361089
9.36726	0.892776	2.091	2.35766	70.4402	5.82466	7.17368	12.8903	5.6276		0.546941	0.0173281	0.171736	0.913999	0.065003	0.137938	0.103438	0.0360068
9.37446	0.892872	2.08293	2.36038	71.3612	5.85018	7.05326	12.6309	5.61033		0.546999	0.0172612	0.171934	0.92595	0.0652877	0.135622	0.101357	0.0358964
9.38166	0.892967	2.07523	2.36394	72.2138	5.8746	6.93763	12.3765	5.59189		0.547058	0.0171974	0.172193	0.937012	0.0655603	0.133399	0.0993155	0.0357784
9.38886	0.89305	2.0679	2.36846	72.9968	5.89809	6.82678	12.1275	5.57244		0.547109	0.0171367	0.172523	0.947172	0.0658224	0.131268	0.0973172	0.0356539
9.39606	0.893122	2.06093	2.37407	73.7095	5.92079	6.72067	11.8841	5.55208		0.547153	0.0170789	0.172931	0.956419	0.0660757	0.129227	0.0953644	0.0355236
9.40326	0.893176	2.05431	2.38092	74.351	5.94285	6.61927	11.6466	5.53095		0.547185	0.017024	0.17343	0.964743	0.0663219	0.127277	0.0934587	0.0353884
9.41046	0.893217	2.04803	2.38912	74.9211	5.96442	6.52257	11.4152	5.50921		0.547211	0.016972	0.174028	0.97214	0.0665627	0.125418	0.0916015	0.0352493
9.41766	0.893235	2.04208	2.39879	75.4203	5.98565	6.43058	11.19	5.48698		0.547222	0.0169227	0.174732	0.978618	0.0667995	0.123649	0.0897944	0.0351071
9.42486	0.893241	2.03647	2.41001	75.85	6.00665	6.34332	10.9712	5.46441		0.547226	0.0168762	0.175549	0.984193	0.067034	0.121971	0.0880385	0.0349627
9.43206	0.893217	2.03121	2.4228	76.212	6.02747	6.26075	10.7589	5.44165		0.547211	0.0168327	0.176481	0.988891	0.0672662	0.120384	0.0863346	0.034817
9.43926	0.893158	2.02634	2.4372	76.5083	6.0481	6.18283	10.5531	5.41888		0.547174	0.0167923	0.17753	0.992736	0.0674965	0.118885	0.0846837	0.0346714
9.44646	0.893062	2.02187	2.4532	76.7408	6.06853	6.10947	10.3541	5.39627		0.547116	0.0167552	0.178695	0.995752	0.0677245	0.117475	0.0830863	0.0345267
9.45366	0.892937	2.01783	2.47081	76.9108	6.08873	6.04059	10.1618	5.37397		0.547039	0.0167217	0.179978	0.997958	0.0679499	0.11615	0.0815434	0.034384
9.46086	0.89277	2.0142	2.49001	77.0197	6.10865	5.97607	9.97644	5.35212		0.546937	0.0166916	0.181377	0.999371	0.0681723	0.11491	0.0800561	0.0342442
9.46806	0.892574	2.01098	2.51079	77.0682	6.12832	5.91584	9.79813	5.33082		0.546817	0.016665	0.18289	1	0.0683917	0.113752	0.0786253	0.034108
9.47526	0.892335	2.00816	2.53308	77.0567	6.14766	5.85986	9.62691	5.31019		0.546671	0.0166416	0.184514	0.999851	0.0686077	0.112675	0.0772513	0.0339759
9.48246	0.892079	2.00573	2.55681	76.9857	6.16667	5.80807	9.46277	5.29032		0.546513	0.0166214	0.186242	0.99893	0.0688198	0.111679	0.0759342	0.0338488
9.48966	0.891811	2.00368	2.58187	76.8564	6.18529	5.7604	9.30569	5.27133		0.546349	0.0166045	0.188068	0.997252	0.0690276	0.110763	0.0746737	0.0337273
9.49686	0.891536	2.00202	2.60813	76.6708	6.2035	5.71688	9.15563	5.25329		0.546181	0.0165907	0.18998	0.994843	0.0692307	0.109926	0.0734695	0.0336119
9.50406	0.891256	2.00075	2.6354	76.4316	6.22125	5.6775	9.01247	5.23628		0.54601	0.0165802	0.191967	0.991741	0.0694288	0.109169	0.0723208	0.033503
9.51126	0.890964	1.9999	2.66347	76.1424	6.23848	5.6423	8.87611	5.22035		0.545831	0.0165732	0.194012	0.987988	0.0696211	0.108492	0.0712265	0.0334011
9.51846	0.89069	1.99949	2.6921	75.8067	6.25514	5.61124	8.74635	5.20555		0.545663	0.0165698	0.196097	0.983631	0.0698071	0.107895	0.0701852	0.0333065
9.52566	0.890422	1.99955	2.72105	75.428	6.27117	5.58429	8.62303	5.19192		0.545498	0.0165702	0.198206	0.978718	0.0699859	0.107376	0.0691956	0.0332192
9.53286	0.890166	2.00006	2.75006	75.0099	6.28649	5.56143	8.50593	5.17942		0.545341	0.0165745	0.200319	0.973293	0.0701569	0.106937	0.068256	0.0331393
9.54006	0.889927	2.00101	2.77887	74.5551	6.30106	5.54267	8.39491	5.16806		0.545195	0.0165823	0.202418	0.967392	0.0703196	0.106576	0.0673651	0.0330666
9.54726	0.889713	2.00236	2.80721	74.0657	6.31486	5.52805	8.28986	5.1578		0.545064	0.0165936	0.204482	0.961041	0.0704736	0.106295	0.0665221	0.0330009
9.55446	0.88951	2.00409	2.83484	73.5428	6.32783	5.51767	8.19064	5.1486		0.54494	0.0166079	0.206494	0.954257	0.0706182	0.106096	0.0657259	0.0329421
9.56166	0.889337	2.00615	2.86147	72.9875	6.33991	5.51164	8.0972	5.14041		0.544834	0.0166249	0.208434	0.947051	0.0707531	0.105979	0.0649761	0.0328897
9.56886	0.889188	2.00847	2.88683	72.4006	6.35102	5.51011	8.00943	5.13324		0.544742	0.0166442	0.210282	0.939436	0.0708771	0.10595	0.0642718	0.0328438
9.57606	0.889051	2.01105	2.91069	71.7837	6.36107	5.51332	7.9273	5.12707		0.544659	0.0166656	0.21202	0.931431	0.0709892	0.106012	0.0636127	0.0328043
9.58326	0.888932	2.01385	2.93283	71.1383	6.36995	5.52154	7.85072	5.1219		0.544585	0.0166888	0.213633	0.923056	0.0710884	0.10617	0.0629982	0.0327712
9.59046	0.888813	2.01685	2.95308	70.4661	6.37757	5.53505	7.77965	5.11774		0.544512	0.0167136	0.215107	0.914335	0.0711733	0.10643	0.062428	0.0327446
9.59766	0.888699	2.02004	2.97127	69.7694	6.3838	5.55417	7.71406	5.11459		0.544443	0.0167401	0.216432	0.905295	0.0712429	0.106797	0.0619016	0.0327244
9.60486	0.888586	2.02342	2.98732	69.0508	6.3886	5.5792	7.65392	5.1124		0.544374	0.016768	0.217601	0.895971	0.0712965	0.107279	0.061419	0.0327104
9.61206	0.888461	2.02694	3.00119	68.3131	6.39191	5.61053	7.59922	5.11113		0.544297	0.0167972	0.218612	0.886399	0.0713335	0.107881	0.0609801	0.0327023
9.61926	0.888342	2.03057	3.01288	67.5595	6.39375	5.64853	7.55002	5.11073		0.544224	0.0168273	0.219463	0.876619	0.0713539	0.108612	0.0605853	0.0326998
9.62646	0.888222	2.03429	3.02239	66.7928	6.39415	5.69361	7.50645	5.1111		0.544151	0.0168581	0.220156	0.866671	0.0713585	0.109479	0.0602356	0.0327021
9.63366	0.888115	2.03804	3.02976	66.0158	6.39321	5.74624	7.46869	5.11212		0.544085	0.0168893	0.220693	0.85659	0.0713479	0.110491	0.0599327	0.0327087
9.64086	0.888032	2.04182	3.03504	65.2312	6.39101	5.80688	7.43702	5.11367		0.544034	0.0169206	0.221078	0.846409	0.0713234	0.111656	0.0596785	0.0327185
9.64806	0.88799	2.04558	3.03829	64.4409	6.38765	5.87608	7.41175	5.11566		0.544009	0.0169517	0.221314	0.836155	0.0712859	0.112987	0.0594757	0.0327313
9.65526	0.888002	2.04929	3.03957	63.6469	6.38322	5.95444	7.39328	5.11801		0.544016	0.0169825	0.221408	0.825852	0.0712365	0.114494	0.0593275	0.0327463
9.66246	0.888079	2.05294	3.039	62.8505	6.37779	6.04264	7.38204	5.12068		0.544063	0.0170127	0.221366	0.815519	0.0711759	0.11619	0.0592373	0.0327634
9.66966	0.88824	2.05651	3.0367	62.0527	6.37143	6.14135	7.37855	5.12367		0.544162	0.0170423	0.221198	0.805166	0.0711049	0.118088	0.0592093	0.0327825
9.67686	0.888479	2.05995	3.03279	61.254	6.36426	6.25129	7.38334	5.12698		0.544308	0.0170708	0.220914	0.794803	0.0710249	0.120202	0.0592478	0.0328037
9.68406	0.888777	2.06323	3.02746	60.4548	6.35638	6.37326	7.39702	5.13064		0.544491	0.017098	0.220525	0.784433	0.0709369	0.122547	0.0593575	0.0328271
9.69126	0.88914	2.06627	3.0209	59.6555	6.34789	6.50808	7.42022	5.13464		0.544713	0.0171231	0.220047	0.774061	0.0708422	0.125139	0.0595437	0.0328527
9.69846	0.889534	2.069	3.01331	58.8566	6.33893	6.65665	7.4536	5.13897		0.544954	0.0171458	0.219494	0.763695	0.0707422	0.127996	0.0598116	0.0328804
9.70566	0.889945	2.07136	3.00486	58.0589	6.3296	6.81986	7.49786	5.14357		0.545206	0.0171653	0.218879	0.753345	0.070638	0.131134	0.0601667	0.0329099
9.71286	0.890374	2.07326	2.99574	57.2634	6.31998	6.99862	7.55379	5.14837		0.545469	0.0171811	0.218215	0.743022	0.0705307	0.134572	0.0606155	0.0329406
9.72006	0.890809	2.07467	2.98612	56.471	6.31018	7.19387	7.62221	5.15328		0.545736	0.0171928	0.217514	0.732741	0.0704213	0.138326	0.0611645	0.032972
9.72726	0.891256	2.07552	2.97611	55.6826	6.30027	7.40656	7.70412	5.15825		0.54601	0.0171998	0.216785	0.722511	0.0703107	0.142416	0.0618218	0.0330038
9.73446	0.891721	2.0758	2.96585	54.8988	6.29029	7.63766	7.80068	5.1632		0.546294	0.0172022	0.216037	0.712341	0.0701993	0.146859	0.0625967	0.0330355
9.74166	0.892222	2.07551	2.95547	54.1204	6.28026	7.88814	7.91314	5.16815		0.546601	0.0171997	0.215281	0.702241	0.0700874	0.151676	0.0634992	0.0330671
9.74886	0.892764	2.07463	2.94505	53.348	6.27021	8.15896	8.04297	5.17312		0.546933	0.0171924	0.214522	0.692218	0.0699753	0.156883	0.064541	0.0330989
9.75606	0.893354	2.07316	2.93466	52.5821	6.26018	8.45104	8.19175	5.17815		0.547295	0.0171803	0.213766	0.68228	0.0698633	0.162499	0.0657348	0.0331311
9.76326	0.893998	2.07114	2.92439	51.8231	6.25023	8.76524	8.36117	5.18332		0.547689	0.0171635	0.213018	0.672431	0.0697523	0.168541	0.0670944	0.0331642
9.77046	0.894696	2.06856	2.91429	51.0712	6.24045	9.10244	8.55303	5.1887		0.548117	0.0171421	0.212282	0.662676	0.0696432	0.175025	0.068634	0.0331986
9.77766	0.895423	2.06546	2.90441	50.3268	6.23091	9.46344	8.76918	5.19438		0.548562	0.0171164	0.211562	0.653017	0.0695367	0.181966	0.0703685	0.033235
9.78486	0.896186	2.06184	2.89477	49.5903	6.22169	9.849	9.0115	5.20042		0.549029	0.0170864	0.21086	0.64346	0.0694338	0.18938	0.0723129	0.0332736
9.79206	0.896972	2.05772	2.88537	48.8619	6.21288	10.2598	9.28189	5.20682		0.549511	0.0170523	0.210175	0.634009	0.0693354	0.197278	0.0744827	0.0333146
9.79926	0.897783	2.05312	2.8762	48.1422	6.20454	10.6964	9.58238	5.21363		0.550008	0.0170142	0.209507	0.62467	0.0692424	0.205674	0.076894	0.0333581
9.80646	0.898588	2.04806	2.86724	47.4312	6.19681	11.1594	9.91507	5.22087		0.550501	0.0169723	0.208855	0.615445	0.0691562	0.214576	0.0795636	0.0334044
9.81366	0.899386	2.04256	2.8585	46.7292	6.18981	11.649	10.2822	5.22856		0.55099	0.0169267	0.208218	0.606337	0.069078	0.223991	0.0825095	0.0334537
9.82086	0.900155	2.03662	2.84997	46.0365	6.18368	12.1656	10.686	5.23672		0.551461	0.0168774	0.207597	0.597348	0.0690096	0.233924	0.0857504	0.0335059
9.82806	0.900888	2.03025	2.84165	45.3535	6.17855	12.7094	11.1291	5.24533		0.55191	0.0168247	0.20699	0.588485	0.0689523	0.24438	0.089306	0.033561
9.83526	0.901586	2.02349	2.83349	44.6807	6.17453	13.2805	11.614	5.25441		0.552338	0.0167686	0.206396	0.579756	0.0689075	0.255361	0.0931967	0.0336191
9.84246	0.902236	2.01634	2.82552	44.0186	6.17177	13.879	12.1432	5.26397		0.552736	0.0167094	0.205815	0.571164	0.0688767	0.266871	0.0974434	0.0336802
9.84966	0.902832	2.00884	2.8177	43.3673	6.17039	14.5052	12.7194	5.27406		0.553101	0.0166473	0.205246	0.562713	0.0688612	0.27891	0.102067	0.0337448
9.85686	0.90338	2.00102	2.81004	42.7269	6.17052	15.1588	13.3452	5.28473		0.553437	0.0165825	0.204688	0.554404	0.0688627	0.291479	0.107089	0.0338131
9.86406	0.903893	1.99293	2.8025	42.0974	6.17222	15.8399	14.023	5.29608		0.553751	0.0165154	0.204139	0.546235	0.0688817	0.304575	0.112528	0.0338856
9.87126	0.904369	1.98458	2.79506	41.4785	6.17558	16.5481	14.7554	5.3082		0.554043	0.0164462	0.203597	0.538206	0.0689192	0.318192	0.118405	0.0339632
9.87846	0.904816	1.97601	2.78771	40.8701	6.18067	17.2829	15.5447	5.32123		0.554317	0.0163752	0.203061	0.530311	0.068976	0.332322	0.124739	0.0340466
9.88566	0.905222	1.96724	2.78041	40.2717	6.18765	18.0436	16.3932	5.3353		0.554565	0.0163025	0.20253	0.522546	0.0690539	0.346949	0.131548	0.0341366
9.89286	0.905591	1.9583	2.77314	39.6827	6.1967	18.8292	17.3033	5.35051		0.554792	0.0162284	0.202	0.514904	0.0691549	0.362055	0.138851	0.0342339
9.90006	0.905901	1.94922	2.76586	39.1028	6.20804	19.6386	18.2774	5.36698		0.554981	0.0161532	0.20147	0.507379	0.0692814	0.377617	0.146667	0.0343393
9.90726	0.906128	1.94002	2.75856	38.5316	6.2219	20.4704	19.3177	5.38478		0.55512	0.016077	0.200938	0.499968	0.0694361	0.393611	0.155015	0.0344532
9.91446	0.906289	1.93075	2.75122	37.9692	6.23856	21.3231	20.4262	5.40403		0.555219	0.0160001	0.200403	0.49267	0.069622	0.410008	0.16391	0.0345764
9.92166	0.906378	1.92145	2.74383	37.4156	6.25834	22.1952	21.6048	5.42483		0.555274	0.015923	0.199865	0.485487	0.0698428	0.426777	0.173368	0.0347095
9.92886	0.906402	1.91216	2.73637	36.8711	6.28158	23.0849	22.8553	5.44732		0.555288	0.0158461	0.199322	0.478422	0.0701021	0.443885	0.183403	0.0348533
9.93606	0.906378	1.90297	2.72886	36.3358	6.30865	23.9905	24.179	5.47174		0.555274	0.0157699	0.198774	0.471476	0.0704042	0.461297	0.194025	0.0350096
9.94326	0.906312	1.89389	2.7213	35.81	6.33987	24.91	25.5769	5.49845		0.555233	0.0156947	0.198224	0.464654	0.0707526	0.478977	0.205242	0.0351805
9.95046	0.906223	1.88497	2.71376	35.2942	6.3756	25.8415	27.0497	5.52795		0.555179	0.0156207	0.197675	0.45796	0.0711514	0.496888	0.217061	0.0353692
9.95766	0.906116	1.87622	2.70628	34.7885	6.41626	26.7829	28.5977	5.56084		0.555113	0.0155482	0.19713	0.451399	0.0716051	0.51499	0.229483	0.0355797
9.96486	0.905991	1.86766	2.69891	34.2931	6.46228	27.7323	30.221	5.59784		0.555036	0.0154773	0.196593	0.444972	0.0721188	0.533246	0.242509	0.0358164
9.97206	0.905836	1.85928	2.69169	33.808	6.5142	28.6879	31.9192	5.63974		0.554941	0.0154079	0.196067	0.438677	0.0726981	0.551619	0.256136	0.0360845
9.97926	0.905645	1.85107	2.68466	33.3328	6.57259	29.6476	33.6919	5.68747		0.554824	0.0153398	0.195555	0.432511	0.0733498	0.570074	0.270361	0.0363899
9.98646	0.905395	1.843	2.67786	32.8671	6.63811	30.6098	35.5379	5.74208		0.554671	0.0152729	0.19506	0.426468	0.074081	0.588574	0.285174	0.0367393
9.99366	0.905079	1.83509	2.67131	32.4102	6.71149	31.5722	37.4552	5.80475		0.554478	0.0152074	0.194583	0.42054	0.0748999	0.607081	0.30056	0.0371403
10.0009	0.904679	1.82735	2.66504	31.9619	6.79351	32.533	39.4414	5.87685		0.554233	0.0151432	0.194126	0.414722	0.0758153	0.625554	0.316498	0.0376015
10.0081	0.904196	1.81979	2.65914	31.5217	6.88502	33.4897	41.4932	5.95993		0.553937	0.0150806	0.193696	0.409011	0.0768365	0.64395	0.332963	0.0381332
10.0153	0.903648	1.81246	2.65368	31.0895	6.98692	34.44	43.607	6.05589		0.553601	0.0150199	0.193298	0.403402	0.0779737	0.662224	0.349925	0.0387471
10.0225	0.903022	1.80542	2.64876	30.6651	7.10014	35.3812	45.7786	6.16686		0.553218	0.0149615	0.19294	0.397895	0.0792372	0.680321	0.367351	0.0394571
10.0297	0.902325	1.79875	2.64453	30.2485	7.22566	36.3104	48.0034	6.29528		0.552791	0.0149063	0.192632	0.39249	0.080638	0.698188	0.385204	0.0402788
10.0369	0.901586	1.79253	2.64112	29.84	7.36448	37.2246	50.2769	6.44383		0.552338	0.0148547	0.192384	0.38719	0.0821873	0.715767	0.403448	0.0412293
10.0441	0.900793	1.78682	2.63867	29.4399	7.51768	38.1213	52.5945	6.61542		0.551852	0.0148073	0.192205	0.381998	0.083897	0.733008	0.422046	0.0423272
10.0513	0.899971	1.78173	2.6373	29.0484	7.68642	38.9982	54.9521	6.81312		0.551348	0.0147651	0.192105	0.376919	0.0857801	0.74987	0.440964	0.0435921
10.0585	0.89913	1.77734	2.63711	28.666	7.87189	39.8538	57.3452	7.04011		0.550833	0.0147288	0.192091	0.371956	0.0878499	0.766321	0.460168	0.0450444
10.0657	0.898266	1.77374	2.63818	28.2927	8.07532	40.6866	59.7696	7.29963		0.550304	0.014699	0.192169	0.367112	0.0901202	0.782335	0.479622	0.0467049
10.0729	0.897372	1.771	2.64059	27.9288	8.298	41.4958	62.2206	7.59492		0.549756	0.0146763	0.192345	0.362391	0.0926053	0.797894	0.49929	0.0485942
10.0801	0.89646	1.76922	2.64442	27.5746	8.54123	42.2804	64.6931	7.92919		0.549197	0.0146615	0.192624	0.357795	0.0953198	0.812981	0.519131	0.050733
10.0873	0.895506	1.76848	2.64972	27.2303	8.80639	43.0399	67.1815	8.30559		0.548613	0.0146554	0.19301	0.353327	0.0982789	0.827585	0.539099	0.0531412
10.0945	0.894535	1.76886	2.65658	26.8958	9.09482	43.7735	69.6798	8.72707		0.548018	0.0146586	0.19351	0.348987	0.101498	0.84169	0.559147	0.055838
10.1017	0.893527	1.77047	2.66511	26.571	9.40781	44.4802	72.1816	9.19642		0.547401	0.0146719	0.194131	0.344773	0.104991	0.85528	0.579223	0.058841
10.1089	0.892496	1.77342	2.67538	26.2556	9.74655	45.1589	74.6802	9.71606		0.546769	0.0146963	0.194879	0.34068	0.108771	0.86833	0.599273	0.0621658
10.1161	0.891447	1.7778	2.68748	25.9493	10.1121	45.8082	77.1687	10.2881		0.546126	0.0147326	0.19576	0.336706	0.112851	0.880814	0.619241	0.0658258
10.1233	0.890398	1.78372	2.70146	25.6517	10.5056	46.4268	79.6401	10.9141		0.545484	0.0147817	0.196779	0.332844	0.117243	0.89271	0.639074	0.0698314
10.1305	0.889361	1.79128	2.71739	25.3624	10.9279	47.0139	82.0879	11.5953		0.544848	0.0148443	0.197939	0.329091	0.121955	0.903999	0.658716	0.0741897
10.1377	0.888377	1.80057	2.73526	25.0812	11.3798	47.5689	84.5058	12.3321		0.544246	0.0149213	0.199241	0.325442	0.126998	0.91467	0.678118	0.0789039
10.1449	0.887465	1.81168	2.75506	24.8079	11.8617	48.0914	86.8878	13.1244		0.543687	0.0150134	0.200683	0.321896	0.132376	0.924717	0.697233	0.083973
10.1521	0.886625	1.82465	2.77672	24.5423	12.3741	48.5813	89.2287	13.9713		0.543172	0.0151208	0.202261	0.31845	0.138095	0.934136	0.716017	0.0893918
10.1593	0.885862	1.83948	2.80015	24.2845	12.9173	49.0384	91.5235	14.8714		0.542705	0.0152437	0.203968	0.315104	0.144156	0.942927	0.734432	0.0951512
10.1665	0.885153	1.85615	2.8252	24.0344	13.4914	49.4628	93.7676	15.8227		0.54227	0.0153819	0.205792	0.311859	0.150563	0.951087	0.75244	0.101238
10.1737	0.884497	1.87459	2.85166	23.7919	14.0963	49.8546	95.9569	16.8225		0.541869	0.0155347	0.20772	0.308712	0.157314	0.95862	0.770008	0.107634
10.1809	0.883877	1.89469	2.8793	23.5567	14.732	50.2136	98.0874	17.8676		0.541489	0.0157013	0.209733	0.305661	0.164409	0.965524	0.787104	0.114321
10.1881	0.883269	1.9163	2.90784	23.3285	15.3982	50.5399	100.155	18.9546		0.541117	0.0158803	0.211812	0.3027	0.171843	0.971798	0.803698	0.121277
10.1953	0.882667	1.93921	2.93695	23.1066	16.0943	50.8333	102.157	20.0802		0.540748	0.0160703	0.213933	0.299821	0.179612	0.977439	0.819759	0.128478
10.2025	0.882059	1.96322	2.96626	22.8903	16.82	51.0938	104.088	21.2409		0.540375	0.0162692	0.216067	0.297014	0.18771	0.982447	0.835256	0.135905
10.2097	0.881422	1.98806	2.9954	22.6788	17.5746	51.3215	105.945	22.4334		0.539985	0.016475	0.21819	0.294269	0.196131	0.986826	0.850158	0.143534
10.2169	0.880772	2.01346	3.02398	22.4712	18.3574	51.5167	107.724	23.6546		0.539586	0.0166855	0.220272	0.291575	0.204868	0.990579	0.864434	0.151348
10.2241	0.880116	2.03913	3.05161	22.2666	19.1676	51.6796	109.421	24.9017		0.539185	0.0168983	0.222285	0.288921	0.21391	0.993711	0.878052	0.159327
10.2313	0.879449	2.0648	3.07795	22.0644	20.0042	51.8102	111.033	26.1724		0.538776	0.017111	0.224203	0.286298	0.223246	0.996222	0.890984	0.167457
10.2385	0.878781	2.09013	3.10261	21.8639	20.8663	51.9084	112.556	27.4648		0.538367	0.0173209	0.225999	0.283696	0.232867	0.998112	0.903205	0.175727
10.2457	0.878114	2.1148	3.12527	21.6646	21.7528	51.974	113.988	28.7777		0.537958	0.0175253	0.22765	0.28111	0.24276	0.999373	0.914698	0.184127
10.2529	0.877464	2.13848	3.14564	21.4663	22.6626	52.0066	115.328	30.1101		0.53756	0.0177216	0.229134	0.278537	0.252913	1	0.925448	0.192652
10.2601	0.876826	2.16084	3.16344	21.2689	23.5944	52.0058	116.574	31.4619		0.537169	0.0179069	0.230431	0.275975	0.263313	0.999985	0.935449	0.201301
10.2673	0.876218	2.18157	3.17848	21.0722	24.5472	51.9715	117.726	32.8333		0.536797	0.0180787	0.231526	0.273422	0.273946	0.999324	0.944697	0.210076
10.2745	0.875634	2.20038	3.19055	20.8758	25.5195	51.9039	118.786	34.2254		0.536439	0.0182345	0.232405	0.270875	0.284797	0.998025	0.953197	0.218983
10.2817	0.875086	2.21701	3.19954	20.6797	26.5102	51.8039	119.753	35.6397		0.536103	0.0183723	0.23306	0.26833	0.295852	0.996102	0.960958	0.228032
10.2889	0.874555	2.23124	3.20535	20.4835	27.5178	51.6728	120.629	37.0784		0.535778	0.0184903	0.233483	0.265784	0.307098	0.99358	0.96799	0.237237
10.2961	0.874043	2.24292	3.20797	20.2872	28.5413	51.5121	121.416	38.544		0.535464	0.018587	0.233674	0.263237	0.31852	0.99049	0.974306	0.246614
10.3033	0.873536	2.25191	3.20743	20.0904	29.5795	51.3237	122.115	40.0392		0.535154	0.0186615	0.233634	0.260684	0.330106	0.986868	0.979914	0.256181
10.3105	0.873023	2.25812	3.20379	19.893	30.6314	51.1097	122.726	41.5668		0.534839	0.018713	0.23337	0.258122	0.341845	0.982753	0.984819	0.265955
10.3177	0.872505	2.26153	3.19717	19.6949	31.6961	50.872	123.251	43.13		0.534522	0.0187413	0.232887	0.255551	0.353727	0.978182	0.989026	0.275957
10.3249	0.871968	2.26212	3.1877	19.496	32.7727	50.6124	123.688	44.7316		0.534193	0.0187461	0.232197	0.252971	0.365742	0.97319	0.992539	0.286204
10.3321	0.871432	2.25992	3.17555	19.2967	33.8605	50.3325	124.04	46.3744		0.533865	0.0187279	0.231312	0.250385	0.377882	0.967809	0.995362	0.296715
10.3393	0.870889	2.255	3.16093	19.0972	34.9587	50.0337	124.307	48.0608		0.533532	0.0186872	0.230247	0.247796	0.390137	0.962064	0.997505	0.307505
10.3465	0.870365	2.24747	3.14404	18.8979	36.0664	49.7173	124.491	49.793		0.533211	0.0186248	0.229017	0.24521	0.4025	0.95598	0.998979	0.318588
10.3537	0.869858	2.23747	3.12508	18.699	37.1829	49.3843	124.594	51.5733		0.5329	0.0185419	0.227636	0.242629	0.41496	0.949577	0.999803	0.329979
10.3609	0.869387	2.22518	3.10428	18.5008	38.3073	49.0356	124.618	53.4034		0.532612	0.01844	0.226121	0.240057	0.427508	0.942872	1	0.341688
10.3681	0.868952	2.2108	3.08182	18.3035	39.4386	48.672	124.568	55.2846		0.532345	0.0183209	0.224485	0.237497	0.440133	0.93588	0.999596	0.353725
10.3753	0.868565	2.19457	3.0579	18.1074	40.5759	48.2939	124.446	57.2179		0.532108	0.0181864	0.222743	0.234953	0.452825	0.92861	0.998619	0.366095
10.3825	0.868213	2.17671	3.03274	17.9127	41.7182	47.9017	124.256	59.204		0.531893	0.0180384	0.22091	0.232426	0.465573	0.921069	0.997093	0.378802
10.3897	0.867897	2.15748	3.00651	17.7195	42.8647	47.4957	124	61.2433		0.531699	0.017879	0.218999	0.229919	0.478368	0.913262	0.995039	0.39185
10.3969	0.867611	2.13708	2.97942	17.5279	44.0147	47.0759	123.68	63.3356		0.531524	0.01771	0.217026	0.227434	0.491203	0.905191	0.99247	0.405237
10.4041	0.867337	2.11576	2.95165	17.3381	45.1677	46.6426	123.296	65.4802		0.531356	0.0175333	0.215003	0.224971	0.504069	0.896859	0.989393	0.418959
10.4113	0.867075	2.09371	2.92341	17.1503	46.3229	46.1963	122.851	67.6753		0.531195	0.0173505	0.212946	0.222534	0.516961	0.888276	0.985816	0.433004
10.4185	0.866818	2.07115	2.89491	16.9649	47.4797	45.7376	122.343	69.9187		0.531038	0.0171636	0.21087	0.220128	0.529872	0.879458	0.981746	0.447357
10.4257	0.866568	2.04827	2.86635	16.7821	48.6375	45.2679	121.776	72.2073		0.530885	0.016974	0.208789	0.217756	0.542792	0.870426	0.977192	0.462001
10.4329	0.866324	2.02521	2.83789	16.6022	49.7956	44.7884	121.149	74.5379		0.530735	0.0167829	0.206717	0.215422	0.555716	0.861207	0.972164	0.476912
10.4401	0.866067	2.00214	2.80969	16.4254	50.9533	44.3008	120.466	76.9067		0.530578	0.0165917	0.204662	0.213128	0.568636	0.85183	0.966679	0.492069
10.4473	0.865817	1.97916	2.78185	16.2519	52.11	43.8065	119.728	79.3099		0.530425	0.0164013	0.202635	0.210877	0.581545	0.842326	0.960757	0.507445
10.4545	0.865555	1.95639	2.75448	16.0819	53.2649	43.3071	118.938	81.7433		0.530264	0.0162126	0.200641	0.208672	0.594433	0.832722	0.954424	0.523015
10.4617	0.865293	1.93392	2.72762	15.9155	54.4168	42.8036	118.101	84.2034		0.530103	0.0160264	0.198685	0.206512	0.607289	0.823041	0.947703	0.538755
10.4689	0.865036	1.91181	2.70133	15.7524	55.565	42.2966	117.218	86.6869		0.529946	0.0158432	0.196769	0.204395	0.620103	0.813293	0.940616	0.554645
10.4761	0.864786	1.89012	2.6756	15.5924	56.7086	41.7865	116.291	89.191		0.529793	0.0156634	0.194896	0.202319	0.632865	0.803485	0.93318	0.570666
10.4833	0.864547	1.8689	2.65051	15.4353	57.8468	41.2734	115.323	91.7126		0.529647	0.0154876	0.193067	0.200281	0.645568	0.793618	0.925413	0.586801
10.4905	0.864309	1.84823	2.62605	15.2811	58.979	40.7573	114.316	94.2485		0.529501	0.0153162	0.191286	0.19828	0.658202	0.783695	0.917331	0.603026
10.4977	0.864083	1.82816	2.60228	15.1296	60.1039	40.2385	113.271	96.7946		0.529362	0.0151499	0.189554	0.196315	0.670757	0.773718	0.908946	0.619317
10.5049	0.863862	1.80877	2.57925	14.981	61.2207	39.7171	112.19	99.3464		0.529227	0.0149893	0.187877	0.194386	0.68322	0.763693	0.900271	0.635643
10.5121	0.863636	1.79012	2.55698	14.8353	62.3284	39.1936	111.074	101.898		0.529088	0.0148348	0.186255	0.192496	0.695582	0.753628	0.891314	0.651971
10.5193	0.863403	1.77228	2.53553	14.6927	63.4261	38.6689	109.924	104.444		0.528946	0.0146869	0.184693	0.190646	0.707833	0.743538	0.882086	0.66826
10.5265	0.863153	1.75527	2.51494	14.5535	64.5131	38.144	108.742	106.977		0.528792	0.0145459	0.183192	0.188839	0.719963	0.733446	0.872603	0.684464
10.5337	0.862873	1.7391	2.49522	14.4177	65.5883	37.62	107.531	109.489		0.528621	0.0144119	0.181756	0.187077	0.731963	0.72337	0.862882	0.700536
10.5409	0.862569	1.72377	2.47639	14.2854	66.6508	37.0979	106.292	111.973		0.528435	0.0142849	0.180385	0.18536	0.74382	0.713331	0.852941	0.716434
10.5481	0.862247	1.70926	2.45844	14.1564	67.6998	36.5786	105.027	114.425		0.528237	0.0141646	0.179077	0.183687	0.755527	0.703344	0.842791	0.732123
10.5553	0.861913	1.69551	2.44135	14.0306	68.7346	36.0627	103.738	116.841		0.528033	0.0140507	0.177832	0.182054	0.767075	0.693425	0.83245	0.747578
10.5625	0.861579	1.68248	2.4251	13.9076	69.7544	35.5508	102.428	119.216		0.527828	0.0139427	0.176649	0.180458	0.778456	0.683582	0.821937	0.762777
10.5697	0.861251	1.67009	2.40968	13.7872	70.7584	35.0432	101.099	121.549		0.527628	0.01384	0.175525	0.178897	0.789661	0.673821	0.811272	0.777702
10.5769	0.860959	1.65831	2.39508	13.6692	71.7457	34.5397	99.7534	123.836		0.527449	0.0137424	0.174462	0.177365	0.800679	0.664141	0.800473	0.792337
10.5841	0.860709	1.64711	2.38127	13.5533	72.7154	34.0403	98.3927	126.076		0.527295	0.0136496	0.173455	0.175861	0.8115	0.654538	0.789554	0.806665
10.5913	0.860518	1.63644	2.36821	13.4395	73.6664	33.5447	97.0185	128.264		0.527179	0.0135612	0.172505	0.174384	0.822113	0.645008	0.778526	0.820667
10.5985	0.860387	1.62629	2.3559	13.3277	74.5976	33.0528	95.6322	130.398		0.527098	0.0134771	0.171608	0.172934	0.832506	0.635551	0.767403	0.834317
10.6057	0.860304	1.61667	2.34432	13.2179	75.508	32.5648	94.2359	132.47		0.527047	0.0133974	0.170764	0.17151	0.842666	0.626166	0.756198	0.847578
10.6129	0.860262	1.60757	2.33341	13.1103	76.3967	32.0807	92.8315	134.476		0.527022	0.013322	0.169969	0.170113	0.852583	0.616857	0.744928	0.86041
10.6201	0.860244	1.59899	2.32313	13.0049	77.2627	31.6009	91.4205	136.408		0.527011	0.0132508	0.169221	0.168746	0.862248	0.607632	0.733606	0.872775
10.6273	0.860226	1.59091	2.31345	12.9017	78.1051	31.1261	90.0049	138.264		0.527	0.0131838	0.168516	0.167407	0.871649	0.598502	0.722246	0.884646
10.6345	0.860178	1.58331	2.30432	12.8006	78.9231	30.6568	88.5863	140.038		0.52697	0.0131209	0.16785	0.166095	0.880779	0.589479	0.710863	0.896
10.6417	0.860095	1.57617	2.29568	12.7015	79.7158	30.1937	87.1669	141.729		0.526919	0.0130617	0.167222	0.164809	0.889625	0.580575	0.699473	0.906821
10.6489	0.859964	1.56947	2.28751	12.6041	80.4821	29.7371	85.7488	143.335		0.526839	0.0130062	0.166626	0.163545	0.898177	0.571794	0.688093	0.917091
10.6561	0.859767	1.56315	2.27977	12.5081	81.2212	29.2869	84.3337	144.852		0.526718	0.0129538	0.166062	0.162299	0.906424	0.563138	0.676737	0.9268
10.6633	0.859529	1.5572	2.27245	12.4133	81.9321	28.8431	82.923	146.281		0.526572	0.0129045	0.165529	0.161069	0.914358	0.554604	0.665417	0.935944
10.6705	0.859267	1.55157	2.26554	12.3196	82.614	28.4054	81.5179	147.621		0.526412	0.0128578	0.165025	0.159854	0.921968	0.546188	0.654142	0.944519
10.6777	0.859004	1.54623	2.25903	12.2271	83.2661	27.9734	80.1191	148.872		0.526251	0.0128136	0.164552	0.158653	0.929246	0.537881	0.642917	0.952518
10.6849	0.85876	1.54117	2.25294	12.1357	83.888	27.5466	78.7272	150.03		0.526101	0.0127717	0.164108	0.157468	0.936187	0.529675	0.631748	0.959927
10.6921	0.858557	1.53633	2.24726	12.0458	84.4793	27.1249	77.3427	151.093		0.525977	0.0127316	0.163694	0.1563	0.942785	0.521566	0.620638	0.966732
10.6993	0.858402	1.53171	2.24199	11.9574	85.0397	26.7082	75.9658	152.06		0.525882	0.0126933	0.16331	0.155154	0.949039	0.513553	0.609589	0.97292
10.7065	0.858295	1.52729	2.23712	11.8708	85.5692	26.2966	74.5968	152.93		0.525816	0.0126566	0.162956	0.15403	0.954948	0.505639	0.598604	0.978483
10.7137	0.858212	1.52302	2.23266	11.786	86.0673	25.8905	73.2364	153.7		0.525765	0.0126212	0.162631	0.15293	0.960507	0.49783	0.587687	0.983413
10.7209	0.858158	1.5189	2.22858	11.7032	86.5336	25.4901	71.8854	154.37		0.525733	0.0125871	0.162334	0.151856	0.965711	0.490132	0.576846	0.9877
10.7281	0.85811	1.51491	2.22486	11.6223	86.9676	25.0958	70.5451	154.939		0.525703	0.0125541	0.162062	0.150805	0.970554	0.48255	0.56609	0.991342
10.7353	0.858063	1.51106	2.22145	11.5429	87.3686	24.7077	69.2166	155.408		0.525674	0.0125221	0.161814	0.149775	0.97503	0.475087	0.55543	0.99434
10.7425	0.858021	1.50735	2.21834	11.4649	87.7365	24.326	67.9015	155.777		0.525649	0.0124914	0.161588	0.148764	0.979135	0.467748	0.544876	0.9967
10.7497	0.857985	1.50378	2.2155	11.3881	88.0709	23.9506	66.6012	156.047		0.525627	0.0124618	0.161381	0.147767	0.982867	0.460531	0.534443	0.998427
10.7569	0.857979	1.50036	2.2129	11.3124	88.3716	23.5816	65.3174	156.219		0.525623	0.0124335	0.161191	0.146784	0.986223	0.453435	0.524141	0.999526
10.7641	0.857991	1.49708	2.21052	11.2376	88.6387	23.2188	64.0512	156.293		0.52563	0.0124063	0.161018	0.145813	0.989203	0.446459	0.51398	1
10.7713	0.858021	1.49394	2.20836	11.1637	88.8725	22.8621	62.803	156.27		0.525649	0.0123803	0.160861	0.144855	0.991812	0.439599	0.503964	0.999857
10.7785	0.858051	1.49089	2.20644	11.0907	89.0735	22.5112	61.5732	156.153		0.525667	0.012355	0.160721	0.143908	0.994056	0.432853	0.494095	0.999104
10.7857	0.858068	1.48792	2.20475	11.0186	89.2422	22.1663	60.3614	155.94		0.525678	0.0123304	0.160597	0.142972	0.995939	0.42622	0.484371	0.997746
10.7929	0.858051	1.485	2.20332	10.9475	89.3788	21.8271	59.1674	155.634		0.525667	0.0123062	0.160493	0.142049	0.997463	0.419699	0.47479	0.995787
10.8001	0.857985	1.4821	2.20215	10.8774	89.4833	21.4937	57.9909	155.235		0.525627	0.0122822	0.160408	0.14114	0.99863	0.413287	0.465349	0.99323
10.8073	0.85786	1.47922	2.20125	10.8083	89.5558	21.1659	56.8314	154.742		0.52555	0.0122583	0.160343	0.140244	0.999439	0.406985	0.456045	0.990081
10.8145	0.857663	1.47636	2.20061	10.7403	89.5966	20.8438	55.6891	154.16		0.525429	0.0122346	0.160296	0.139361	0.999894	0.400792	0.446878	0.986354
10.8217	0.857407	1.47353	2.2002	10.6733	89.6061	20.5274	54.5643	153.489		0.525272	0.0122112	0.160266	0.138492	1	0.394707	0.437852	0.982064
10.8289	0.857115	1.47077	2.2	10.6072	89.5848	20.2165	53.4576	152.733		0.525093	0.0121882	0.160252	0.137634	0.999762	0.38873	0.428972	0.977223
10.8361	0.856793	1.46807	2.2	10.5421	89.5333	19.9113	52.3701	151.892		0.524896	0.0121659	0.160252	0.136789	0.999187	0.382861	0.420245	0.971845
10.8433	0.856483	1.46544	2.20018	10.478	89.4528	19.6118	51.3025	150.97		0.524706	0.0121441	0.160265	0.135957	0.998289	0.377101	0.411678	0.965944
10.8505	0.856191	1.46288	2.20053	10.4147	89.345	19.3179	50.2552	149.968		0.524527	0.0121229	0.16029	0.135137	0.997086	0.371451	0.403274	0.959536
10.8577	0.855923	1.46037	2.20108	10.3524	89.2118	19.0298	49.2285	148.891		0.524363	0.0121021	0.16033	0.134328	0.995599	0.365912	0.395035	0.952643
10.8649	0.855684	1.45789	2.20184	10.2909	89.0546	18.7474	48.222	147.741		0.524217	0.0120815	0.160386	0.13353	0.993846	0.360482	0.386958	0.945286
10.8721	0.855476	1.45543	2.20288	10.2302	88.8751	18.4707	47.2354	146.523		0.524089	0.0120611	0.160462	0.132743	0.991842	0.35516	0.379041	0.937489
10.8793	0.855285	1.45298	2.20421	10.1705	88.6742	18.1995	46.2682	145.238		0.523972	0.0120409	0.160558	0.131968	0.9896	0.349946	0.37128	0.929272
10.8865	0.855106	1.45053	2.20586	10.1117	88.4527	17.9338	45.32	143.892		0.523863	0.0120206	0.160679	0.131205	0.987129	0.344837	0.363671	0.920659
10.8937	0.854927	1.4481	2.20782	10.0538	88.2109	17.6734	44.3902	142.487		0.523753	0.0120004	0.160821	0.130453	0.984429	0.33983	0.35621	0.91167
10.9009	0.854748	1.44569	2.2101	9.99671	87.9481	17.418	43.4788	141.027		0.523644	0.0119804	0.160988	0.129713	0.981496	0.334919	0.348897	0.902328
10.9081	0.854558	1.4433	2.21266	9.94046	87.6639	17.1674	42.5858	139.515		0.523527	0.0119606	0.161174	0.128983	0.978325	0.3301	0.34173	0.89265
10.9153	0.854355	1.44096	2.21545	9.88497	87.3578	16.9212	41.7114	137.952		0.523403	0.0119412	0.161377	0.128263	0.974909	0.325367	0.334714	0.882651
10.9225	0.854152	1.43866	2.21846	9.83023	87.0299	16.6794	40.8558	136.34		0.523279	0.0119222	0.161596	0.127552	0.97125	0.320716	0.327848	0.872338
10.9297	0.853956	1.43639	2.22164	9.77617	86.6802	16.4415	40.0192	134.681		0.523158	0.0119034	0.161828	0.126851	0.967347	0.316142	0.321134	0.861721
10.9369	0.853771	1.43418	2.22502	9.7227	86.3093	16.2073	39.2014	132.975		0.523045	0.011885	0.162074	0.126157	0.963208	0.311639	0.314572	0.850806
10.9441	0.853616	1.432	2.22861	9.66977	85.9184	15.9767	38.4021	131.224		0.52295	0.0118669	0.162335	0.12547	0.958846	0.307204	0.308158	0.839604
10.9513	0.853491	1.42983	2.23244	9.61737	85.5096	15.7495	37.621	129.43		0.522873	0.011849	0.162615	0.12479	0.954283	0.302836	0.301891	0.828127
10.9585	0.853401	1.4277	2.23656	9.56554	85.0851	15.5259	36.8577	127.596		0.522819	0.0118314	0.162915	0.124118	0.949545	0.298536	0.295766	0.816392
10.9657	0.853348	1.4256	2.24101	9.51431	84.6467	15.3059	36.1119	125.724		0.522786	0.0118139	0.163239	0.123453	0.944653	0.294307	0.28978	0.804416
10.9729	0.853342	1.42353	2.24581	9.46374	84.196	15.0898	35.3831	123.818		0.522782	0.0117967	0.163588	0.122797	0.939623	0.290151	0.283932	0.792218
10.9801	0.853354	1.42149	2.25095	9.41386	83.7343	14.8776	34.6709	121.88		0.522789	0.0117799	0.163963	0.12215	0.93447	0.286072	0.278217	0.779821
10.9873	0.853372	1.41947	2.25644	9.36475	83.2628	14.6697	33.9751	119.915		0.5228	0.0117632	0.164363	0.121513	0.929209	0.282073	0.272634	0.767249
10.9945	0.853384	1.41749	2.26225	9.31645	82.7826	14.466	33.2953	117.927		0.522808	0.0117467	0.164786	0.120886	0.92385	0.278157	0.267179	0.75453
11.0017	0.853366	1.41553	2.26839	9.26901	82.294	14.2667	32.6312	115.921		0.522797	0.0117305	0.165233	0.12027	0.918397	0.274325	0.261849	0.741692
11.0089	0.853312	1.4136	2.27481	9.22242	81.7967	14.0717	31.9823	113.9		0.522764	0.0117145	0.165701	0.119666	0.912847	0.270575	0.256643	0.728759
11.0161	0.853217	1.41167	2.28152	9.17667	81.2905	13.8808	31.3484	111.866		0.522705	0.0116985	0.16619	0.119072	0.907198	0.266904	0.251556	0.71575
11.0233	0.853086	1.40975	2.28853	9.13166	80.7754	13.6936	30.7289	109.824		0.522625	0.0116825	0.166701	0.118488	0.90145	0.263306	0.246585	0.70268
11.0305	0.852925	1.40782	2.29586	9.08731	80.2516	13.5101	30.1233	107.773		0.522526	0.0116666	0.167234	0.117913	0.895604	0.259777	0.241725	0.689562
11.0377	0.852758	1.40591	2.30352	9.04346	79.7192	13.3299	29.5313	105.718		0.522424	0.0116507	0.167792	0.117344	0.889662	0.256312	0.236974	0.676411
11.0449	0.852591	1.404	2.31152	9.00001	79.1783	13.1529	28.9528	103.66		0.522322	0.0116349	0.168375	0.11678	0.883627	0.252907	0.232332	0.66324
11.0521	0.852448	1.40211	2.31984	8.95687	78.6295	12.9787	28.3878	101.599		0.522234	0.0116193	0.168981	0.11622	0.877501	0.249558	0.227798	0.650059
11.0593	0.852329	1.40024	2.32847	8.91401	78.0732	12.8073	27.8363	99.5388		0.522161	0.0116038	0.16961	0.115664	0.871293	0.246262	0.223373	0.636874
11.0665	0.852215	1.39838	2.33738	8.87141	77.5105	12.6385	27.2985	97.4794		0.522092	0.0115884	0.170259	0.115111	0.865014	0.243018	0.219057	0.623698
11.0737	0.852114	1.39655	2.34654	8.82908	76.9422	12.4725	26.774	95.4236		0.52203	0.0115732	0.170926	0.114562	0.858672	0.239826	0.214849	0.610544
11.0809	0.852013	1.39472	2.35593	8.78707	76.3691	12.3093	26.2629	93.3742		0.521968	0.0115581	0.17161	0.114017	0.852276	0.236687	0.210747	0.597432
11.0881	0.851899	1.39292	2.36552	8.74541	75.7918	12.1488	25.7649	91.3341		0.521898	0.0115432	0.172309	0.113476	0.845833	0.233602	0.206751	0.584379
11.0953	0.851738	1.39113	2.37532	8.70421	75.2108	11.9912	25.2798	89.3051		0.5218	0.0115283	0.173022	0.112942	0.839349	0.230571	0.202858	0.571397
11.1025	0.851548	1.38934	2.38535	8.66349	74.6264	11.8365	24.8072	87.2891		0.521683	0.0115135	0.173753	0.112413	0.832827	0.227596	0.199066	0.558498
11.1097	0.851321	1.38757	2.39561	8.62327	74.0391	11.6848	24.3465	85.2883		0.521544	0.0114988	0.1745	0.111891	0.826273	0.224679	0.195369	0.545696
11.1169	0.851077	1.38583	2.40614	8.58349	73.4492	11.5362	23.8974	83.3051		0.521394	0.0114843	0.175268	0.111375	0.819689	0.221823	0.191765	0.533007
11.1241	0.850827	1.38414	2.41696	8.54414	72.8572	11.3908	23.4594	81.3419		0.521241	0.0114704	0.176055	0.110865	0.813083	0.219026	0.188251	0.520446
11.1313	0.850594	1.38251	2.42805	8.50518	72.2636	11.2484	23.0324	79.4007		0.521099	0.0114568	0.176863	0.110359	0.806458	0.216287	0.184824	0.508026
11.1385	0.850397	1.38094	2.43942	8.46657	71.6686	11.1088	22.6161	77.483		0.520978	0.0114439	0.177691	0.109858	0.799818	0.213604	0.181483	0.495756
11.1457	0.850236	1.37946	2.45104	8.42823	71.0725	10.972	22.2102	75.5905		0.52088	0.0114316	0.178538	0.109361	0.793166	0.210973	0.178226	0.483647
11.1529	0.850123	1.37804	2.46292	8.39011	70.4755	10.8376	21.8145	73.7247		0.52081	0.0114198	0.179403	0.108866	0.786504	0.20839	0.175051	0.471709
11.1601	0.850052	1.37669	2.47502	8.35215	69.8778	10.7056	21.4286	71.8867		0.520766	0.0114086	0.180285	0.108374	0.779833	0.205851	0.171954	0.459949
11.1673	0.850016	1.37541	2.48732	8.31431	69.2792	10.5757	21.0522	70.0775		0.520744	0.011398	0.181181	0.107883	0.773153	0.203352	0.168934	0.448374
11.1745	0.849986	1.37417	2.49978	8.27659	68.6798	10.4477	20.6849	68.2979		0.520726	0.0113878	0.182088	0.107393	0.766463	0.200892	0.165986	0.436988
11.1817	0.84995	1.37298	2.51237	8.23893	68.0794	10.3216	20.3265	66.5488		0.520704	0.0113778	0.183005	0.106904	0.759763	0.198468	0.16311	0.425796
11.1889	0.849891	1.37181	2.52507	8.20134	67.4783	10.1975	19.9768	64.8311		0.520668	0.0113682	0.183931	0.106417	0.753054	0.196081	0.160304	0.414806
11.1961	0.849813	1.37066	2.53786	8.16381	66.877	10.0754	19.6354	63.1457		0.52062	0.0113586	0.184862	0.10593	0.746344	0.193733	0.157565	0.404022
11.2033	0.849706	1.36952	2.5507	8.12639	66.2764	9.95541	19.3023	61.4939		0.520555	0.0113492	0.185798	0.105444	0.739641	0.191426	0.154892	0.393453
11.2105	0.849581	1.3684	2.56356	8.08914	65.6771	9.83758	18.9774	59.8769		0.520478	0.0113399	0.186734	0.104961	0.732953	0.18916	0.152284	0.383108
11.2177	0.849438	1.36727	2.57639	8.05206	65.0799	9.72195	18.6604	58.296		0.52039	0.0113306	0.187669	0.10448	0.726288	0.186937	0.149741	0.372992
11.2249	0.849289	1.36611	2.58917	8.01518	64.4855	9.60846	18.3513	56.752		0.520299	0.011321	0.188599	0.104001	0.719655	0.184755	0.14726	0.363114
11.2321	0.849134	1.36493	2.60186	7.97847	63.8945	9.49705	18.0498	55.2455		0.520204	0.0113112	0.189524	0.103525	0.713059	0.182612	0.144841	0.353474
11.2393	0.848979	1.36371	2.61443	7.94189	63.3071	9.38758	17.7557	53.7767		0.520109	0.011301	0.19044	0.10305	0.706504	0.180507	0.142481	0.344077
11.2465	0.848818	1.36245	2.62688	7.90536	62.7235	9.27997	17.4687	52.3459		0.520011	0.0112907	0.191347	0.102576	0.699992	0.178438	0.140178	0.334922
11.2537	0.848627	1.36118	2.63917	7.8688	62.1437	9.17414	17.1886	50.9529		0.519894	0.0112801	0.192242	0.102102	0.693521	0.176403	0.13793	0.32601
11.2609	0.848418	1.35989	2.65129	7.83212	61.5676	9.07003	16.9151	49.5978		0.519766	0.0112694	0.193125	0.101626	0.687091	0.174401	0.135735	0.317339
11.2681	0.848192	1.3586	2.66324	7.79526	60.9951	8.96763	16.6479	48.2799		0.519627	0.0112587	0.193995	0.101148	0.680703	0.172432	0.133592	0.308907
11.2753	0.847942	1.35733	2.675	7.75822	60.4262	8.86697	16.3869	46.9988		0.519474	0.0112482	0.194852	0.100667	0.674354	0.170497	0.131497	0.30071
11.2825	0.847673	1.35608	2.68659	7.72104	59.8609	8.76807	16.1319	45.7537		0.519309	0.0112378	0.195696	0.100185	0.668045	0.168595	0.129451	0.292744
11.2897	0.847387	1.35486	2.69802	7.68381	59.2991	8.67099	15.8828	44.5439		0.519134	0.0112277	0.196528	0.0997015	0.661776	0.166728	0.127452	0.285003
11.2969	0.847095	1.35368	2.70929	7.64666	58.7411	8.57571	15.6394	43.3686		0.518955	0.0112179	0.197349	0.0992194	0.655548	0.164897	0.125498	0.277483
11.3041	0.846827	1.35251	2.72043	7.60969	58.1867	8.48219	15.4016	42.2271		0.518791	0.0112083	0.198161	0.0987397	0.649361	0.163098	0.12359	0.270179
11.3113	0.846583	1.35136	2.73145	7.573	57.6362	8.39031	15.1693	41.1187		0.518641	0.0111987	0.198963	0.0982636	0.643217	0.161332	0.121726	0.263088
11.3185	0.84638	1.35021	2.74236	7.53661	57.0895	8.29993	14.9423	40.0429		0.518517	0.0111892	0.199758	0.0977915	0.637116	0.159594	0.119904	0.256205
11.3257	0.846243	1.34904	2.75314	7.50051	56.5469	8.21097	14.7205	38.9994		0.518433	0.0111795	0.200544	0.0973231	0.631061	0.157883	0.118125	0.249528
11.3329	0.846154	1.34787	2.76379	7.46465	56.0086	8.12336	14.504	37.9877		0.518378	0.0111698	0.201319	0.0968578	0.625053	0.156199	0.116388	0.243055
11.3401	0.846118	1.34668	2.77429	7.42894	55.4745	8.03707	14.2926	37.0075		0.518356	0.0111599	0.202084	0.0963944	0.619093	0.154539	0.114691	0.236783
11.3473	0.846118	1.34547	2.78461	7.39329	54.9446	7.95205	14.0862	36.0584		0.518356	0.0111499	0.202836	0.0959318	0.613179	0.152905	0.113035	0.230711
11.3545	0.846136	1.34426	2.79473	7.35762	54.4187	7.86834	13.8846	35.1401		0.518367	0.0111399	0.203573	0.095469	0.60731	0.151295	0.111418	0.224835
11.3617	0.84613	1.34305	2.80463	7.32192	53.8967	7.78596	13.6878	34.252		0.518364	0.0111298	0.204294	0.0950058	0.601485	0.149711	0.109838	0.219153
11.3689	0.846076	1.34186	2.81429	7.28621	53.3788	7.70496	13.4955	33.3937		0.518331	0.0111199	0.204997	0.0945424	0.595705	0.148153	0.108295	0.213661
11.3761	0.845951	1.34069	2.82368	7.25052	52.8651	7.62533	13.3076	32.5643		0.518254	0.0111103	0.205682	0.0940794	0.589972	0.146622	0.106787	0.208354
11.3833	0.845754	1.3396	2.83282	7.21493	52.3558	7.5471	13.1238	31.763		0.518134	0.0111012	0.206347	0.0936176	0.584288	0.145118	0.105312	0.203228
11.3905	0.845504	1.33855	2.84167	7.17952	51.8512	7.47025	12.9439	30.9894		0.51798	0.0110925	0.206992	0.093158	0.578657	0.14364	0.103869	0.198278
11.3977	0.845212	1.33755	2.85025	7.14433	51.3518	7.39478	12.7679	30.243		0.517801	0.0110843	0.207617	0.0927015	0.573084	0.142189	0.102456	0.193503
11.4049	0.844914	1.3366	2.85853	7.1094	50.858	7.3207	12.5955	29.5234		0.517619	0.0110764	0.20822	0.0922482	0.567573	0.140765	0.101073	0.188898
11.4121	0.84464	1.3357	2.86651	7.07468	50.3698	7.24796	12.4268	28.8298		0.517451	0.011069	0.208802	0.0917977	0.562125	0.139366	0.099719	0.18446
11.4193	0.844431	1.33482	2.87421	7.04015	49.8873	7.17655	12.2616	28.1615		0.517323	0.0110616	0.209363	0.0913496	0.55674	0.137993	0.0983938	0.180185
11.4265	0.844282	1.33392	2.88163	7.00576	49.4102	7.10644	12.1	27.5176		0.517232	0.0110542	0.209903	0.0909034	0.551415	0.136645	0.097097	0.176065
11.4337	0.844198	1.33299	2.88878	6.9715	48.9382	7.03755	11.942	26.8971		0.517181	0.0110464	0.210424	0.0904588	0.546149	0.13532	0.0958287	0.172094
11.4409	0.844175	1.33196	2.89568	6.93735	48.4713	6.9698	11.7875	26.2989		0.517166	0.0110379	0.210926	0.0900158	0.540937	0.134017	0.0945891	0.168267
11.4481	0.844181	1.33085	2.90235	6.90333	48.0092	6.90311	11.6366	25.7222		0.51717	0.0110288	0.211412	0.0895744	0.53578	0.132735	0.093378	0.164577
11.4553	0.844193	1.32964	2.9088	6.86943	47.552	6.83736	11.4892	25.1658		0.517177	0.0110187	0.211882	0.0891345	0.530678	0.131471	0.0921953	0.161017
11.4625	0.844181	1.32836	2.91507	6.83565	47.0998	6.7725	11.3453	24.6288		0.51717	0.0110081	0.212338	0.0886962	0.525631	0.130224	0.0910402	0.157581
11.4697	0.844127	1.32702	2.92115	6.80203	46.6526	6.70844	11.2046	24.1105		0.517137	0.010997	0.212781	0.0882599	0.520641	0.128992	0.0899119	0.154265
11.4769	0.84402	1.32565	2.92705	6.76857	46.2107	6.64519	11.0672	23.6105		0.517071	0.0109857	0.213211	0.0878258	0.515709	0.127776	0.0888093	0.151066
11.4841	0.843859	1.3243	2.93278	6.73529	45.7741	6.58277	10.9329	23.1283		0.516972	0.0109745	0.213629	0.0873939	0.510837	0.126576	0.0877316	0.14798
11.4913	0.843662	1.323	2.93835	6.70217	45.3429	6.52121	10.8016	22.6632		0.516852	0.0109637	0.214035	0.0869641	0.506025	0.125392	0.0866778	0.145005
11.4985	0.843436	1.32175	2.94375	6.66921	44.9171	6.46059	10.6731	22.2148		0.516713	0.0109533	0.214428	0.0865365	0.501273	0.124226	0.0856467	0.142136
11.5057	0.843191	1.32057	2.949	6.63645	44.4966	6.40096	10.5473	21.7826		0.516563	0.0109436	0.21481	0.0861114	0.49658	0.12308	0.0846371	0.13937
11.5129	0.842953	1.31943	2.95407	6.60391	44.0812	6.34238	10.424	21.3659		0.516417	0.0109341	0.21518	0.0856893	0.491944	0.121953	0.0836479	0.136704
11.5201	0.84272	1.31831	2.95898	6.57163	43.671	6.28485	10.3032	20.9642		0.516275	0.0109248	0.215537	0.0852704	0.487366	0.120847	0.0826781	0.134134
11.5273	0.842506	1.31717	2.96372	6.53963	43.266	6.22839	10.1847	20.577		0.516144	0.0109154	0.215882	0.0848552	0.482846	0.119761	0.0817273	0.131657
11.5345	0.842303	1.31601	2.96832	6.50792	42.8662	6.17297	10.0685	20.2037		0.516019	0.0109058	0.216217	0.0844437	0.478384	0.118696	0.080795	0.129268
11.5417	0.842118	1.31482	2.97275	6.47649	42.4714	6.11852	9.95463	19.8435		0.515906	0.0108959	0.21654	0.0840359	0.473978	0.117649	0.0798811	0.126963
11.5489	0.841933	1.31362	2.97702	6.44532	42.0813	6.06498	9.84306	19.4957		0.515793	0.010886	0.216851	0.0836314	0.469625	0.116619	0.0789858	0.124738
11.5561	0.841761	1.31241	2.98111	6.41435	41.6955	6.01224	9.73381	19.1596		0.515687	0.0108759	0.217149	0.0832295	0.46532	0.115605	0.0781091	0.122588
11.5633	0.841588	1.31123	2.98499	6.38352	41.314	5.96023	9.6269	18.8348		0.515581	0.0108662	0.217432	0.0828295	0.461063	0.114605	0.0772512	0.12051
11.5705	0.841415	1.3101	2.9887	6.35277	40.9368	5.90887	9.52232	18.5206		0.515475	0.0108568	0.217702	0.0824305	0.456852	0.113618	0.076412	0.1185
11.5777	0.841236	1.30905	2.99221	6.32207	40.5638	5.85811	9.42003	18.2165		0.515366	0.0108481	0.217957	0.0820322	0.45269	0.112642	0.0755912	0.116554
11.5849	0.841069	1.30807	2.99552	6.29138	40.1953	5.80794	9.31994	17.922		0.515263	0.01084	0.218199	0.081634	0.448577	0.111677	0.074788	0.11467
11.5921	0.840908	1.30717	2.99866	6.2607	39.8315	5.75834	9.22196	17.6367		0.515165	0.0108325	0.218427	0.0812359	0.444517	0.110723	0.0740018	0.112844
11.5993	0.840771	1.3063	3.00161	6.23004	39.4728	5.70931	9.12596	17.3602		0.515081	0.0108253	0.218642	0.080838	0.440514	0.109781	0.0732314	0.111075
11.6065	0.840646	1.30545	3.0044	6.19944	39.1195	5.66088	9.03184	17.0922		0.515004	0.0108182	0.218845	0.080441	0.436572	0.108849	0.0724761	0.10936
11.6137	0.840539	1.3046	3.00703	6.16897	38.7716	5.61306	8.93952	16.8322		0.514939	0.0108112	0.219037	0.0800457	0.432689	0.10793	0.0717354	0.107697
11.6209	0.840443	1.30371	3.00952	6.13867	38.4287	5.56592	8.84895	16.5799		0.51488	0.0108038	0.219219	0.0796525	0.428863	0.107023	0.0710086	0.106082
11.6281	0.840336	1.30278	3.01189	6.10856	38.0906	5.5195	8.76008	16.3348		0.514814	0.0107961	0.219391	0.0792618	0.425089	0.106131	0.0702954	0.104514
11.6353	0.840223	1.3018	3.01414	6.07866	37.7567	5.47382	8.67289	16.0967		0.514745	0.010788	0.219555	0.0788738	0.421362	0.105252	0.0695957	0.102991
11.6425	0.840098	1.30077	3.01629	6.04898	37.4267	5.42887	8.58736	15.8653		0.514668	0.0107795	0.219712	0.0784887	0.41768	0.104388	0.0689094	0.10151
11.6497	0.839949	1.29972	3.01836	6.01957	37.1004	5.38467	8.50351	15.6404		0.514577	0.0107708	0.219863	0.0781071	0.414038	0.103538	0.0682366	0.100071
11.6569	0.839782	1.29868	3.02036	5.99044	36.7776	5.34123	8.42134	15.4217		0.514475	0.0107622	0.220008	0.0777291	0.410437	0.102703	0.0675772	0.0986721
11.6641	0.839591	1.29767	3.02229	5.96164	36.4585	5.29853	8.34084	15.2091		0.514358	0.0107538	0.220149	0.0773555	0.406875	0.101882	0.0669312	0.097312
11.6713	0.8394	1.29671	3.02414	5.93318	36.1431	5.25655	8.26195	15.0024		0.514241	0.0107458	0.220284	0.0769862	0.403355	0.101075	0.0662982	0.0959889
11.6785	0.839221	1.2958	3.02592	5.90508	35.8315	5.21522	8.18466	14.801		0.514132	0.0107383	0.220413	0.0766215	0.399878	0.10028	0.0656779	0.0947004
11.6857	0.839055	1.29494	3.02758	5.87736	35.524	5.17446	8.10893	14.6046		0.514029	0.0107312	0.220534	0.0762618	0.396446	0.0994962	0.0650702	0.0934438
11.6929	0.838917	1.29411	3.02909	5.85	35.2205	5.13424	8.0347	14.4127		0.513945	0.0107243	0.220644	0.0759068	0.393059	0.0987227	0.0644746	0.092216
11.7001	0.838798	1.29329	3.03043	5.82298	34.9212	5.0945	7.96193	14.2249		0.513872	0.0107175	0.220741	0.0755562	0.389718	0.0979588	0.0638906	0.0910144
11.7073	0.838709	1.29244	3.03155	5.79622	34.626	5.05521	7.89053	14.0409		0.513817	0.0107105	0.220823	0.075209	0.386424	0.0972033	0.0633177	0.0898369
11.7145	0.838637	1.29155	3.03247	5.76965	34.335	5.01633	7.82042	13.8604		0.513774	0.0107031	0.22089	0.0748643	0.383177	0.0964555	0.0627551	0.0886824
11.7217	0.838566	1.29059	3.03319	5.74321	34.0481	4.97779	7.75148	13.6835		0.51373	0.0106951	0.220942	0.0745211	0.379976	0.0957146	0.0622019	0.0875503
11.7289	0.8385	1.28958	3.03371	5.71684	33.7653	4.93958	7.68361	13.5101		0.51369	0.0106868	0.22098	0.074179	0.376819	0.0949798	0.0616573	0.0864411
11.7361	0.838423	1.28853	3.03407	5.69054	33.4862	4.90165	7.61666	13.3405		0.513642	0.010678	0.221007	0.0738378	0.373705	0.0942504	0.0611201	0.0853559
11.7433	0.838333	1.28746	3.03429	5.66429	33.2108	4.86398	7.55056	13.1748		0.513587	0.0106692	0.221023	0.0734972	0.37063	0.0935262	0.0605896	0.0842954
11.7505	0.838232	1.2864	3.03439	5.63813	32.9386	4.82659	7.48522	13.0129		0.513525	0.0106604	0.22103	0.0731577	0.367593	0.0928073	0.0600653	0.0832601
11.7577	0.838119	1.28537	3.03442	5.61206	32.6695	4.78946	7.4206	12.855		0.513456	0.0106518	0.221033	0.0728195	0.36459	0.0920933	0.0595467	0.0822495
11.7649	0.838012	1.2844	3.03438	5.58615	32.4033	4.75258	7.35669	12.7007		0.51339	0.0106438	0.22103	0.0724833	0.36162	0.091384	0.0590339	0.0812624
11.7721	0.837898	1.28348	3.03427	5.56042	32.14	4.71597	7.29349	12.5499		0.513321	0.0106362	0.221021	0.0721493	0.358681	0.0906802	0.0585268	0.0802975
11.7793	0.837797	1.28262	3.03409	5.53488	31.8796	4.67967	7.23105	12.4023		0.513259	0.0106291	0.221008	0.071818	0.355775	0.0899823	0.0580257	0.079353
11.7865	0.837696	1.2818	3.03384	5.50957	31.6223	4.64375	7.16938	12.2576		0.513197	0.0106222	0.22099	0.0714895	0.352903	0.0892915	0.0575308	0.0784274
11.7937	0.837582	1.28101	3.03354	5.48449	31.3682	4.60827	7.1085	12.1158		0.513127	0.0106157	0.220968	0.0711641	0.350067	0.0886092	0.0570423	0.0775199
11.8009	0.837463	1.28025	3.03318	5.45961	31.1175	4.57329	7.04836	11.9767		0.513054	0.0106095	0.220942	0.0708413	0.34727	0.0879367	0.0565597	0.0766298
11.8081	0.837332	1.27953	3.03278	5.43497	30.8705	4.53886	6.98897	11.8403		0.512974	0.0106034	0.220913	0.0705216	0.344513	0.0872747	0.0560831	0.0757571
11.8153	0.837183	1.27882	3.03233	5.41055	30.627	4.50501	6.9303	11.7066		0.512883	0.0105976	0.22088	0.0702047	0.341796	0.0866239	0.0556123	0.0749019
11.8225	0.837016	1.27813	3.03184	5.38633	30.3871	4.47176	6.87235	11.5757		0.51278	0.0105919	0.220844	0.0698905	0.339119	0.0859845	0.0551473	0.0740643
11.8297	0.836843	1.27745	3.03134	5.36233	30.1506	4.43911	6.81514	11.4475		0.512675	0.0105862	0.220808	0.069579	0.336479	0.0853566	0.0546882	0.0732442
11.8369	0.83667	1.27678	3.03082	5.3385	29.9174	4.40704	6.75864	11.322		0.512569	0.0105807	0.22077	0.0692699	0.333877	0.0847399	0.0542348	0.0724411
11.8441	0.836515	1.27611	3.03029	5.31484	29.6874	4.37549	6.70289	11.199		0.512474	0.0105751	0.220732	0.0689628	0.33131	0.0841333	0.0537874	0.0716538
11.8513	0.836384	1.27541	3.02972	5.29134	29.4606	4.34439	6.64787	11.0781		0.512393	0.0105693	0.22069	0.0686579	0.328778	0.0835352	0.053346	0.0708806
11.8585	0.836289	1.27469	3.02907	5.268	29.2368	4.31365	6.5936	10.9593		0.512335	0.0105633	0.220643	0.0683551	0.326282	0.0829442	0.0529105	0.0701203
11.8657	0.836229	1.27392	3.02836	5.24484	29.0161	4.28318	6.54005	10.8423		0.512298	0.010557	0.220591	0.0680546	0.323819	0.0823584	0.0524808	0.0693717
11.8729	0.8362	1.27311	3.02755	5.2219	28.7985	4.25296	6.48718	10.727		0.51228	0.0105503	0.220532	0.0677569	0.32139	0.0817773	0.0520565	0.0686342
11.8801	0.8362	1.27228	3.02664	5.19921	28.584	4.22293	6.43492	10.6134		0.51228	0.0105434	0.220466	0.0674624	0.318996	0.0811998	0.0516371	0.0679071
11.8873	0.836229	1.27143	3.02562	5.1768	28.3727	4.19307	6.38321	10.5013		0.512298	0.0105363	0.220391	0.0671717	0.316638	0.0806258	0.0512222	0.0671899
11.8945	0.836259	1.27057	3.02452	5.1547	28.1647	4.16339	6.33203	10.3907		0.512317	0.0105292	0.220311	0.0668849	0.314317	0.080055	0.0508115	0.0664826
11.9017	0.836277	1.2697	3.02338	5.13287	27.9599	4.13391	6.28136	10.2817		0.512328	0.010522	0.220228	0.0666017	0.312031	0.0794881	0.0504049	0.0657852
11.9089	0.836265	1.26886	3.02224	5.1113	27.7582	4.10468	6.23122	10.1744		0.51232	0.010515	0.220145	0.0663218	0.30978	0.0789261	0.0500026	0.0650982
11.9161	0.836217	1.26801	3.02114	5.08994	27.5595	4.07577	6.18163	10.0686		0.512291	0.010508	0.220065	0.0660447	0.307563	0.0783701	0.0496046	0.0644216
11.9233	0.836134	1.26718	3.0201	5.06876	27.3636	4.04723	6.13263	9.96443		0.51224	0.0105011	0.219989	0.0657698	0.305376	0.0778214	0.0492114	0.063755
11.9305	0.835991	1.26638	3.01911	5.04771	27.1701	4.01912	6.08426	9.86173		0.512152	0.0104945	0.219917	0.0654968	0.303218	0.0772809	0.0488232	0.0630979
11.9377	0.835806	1.26558	3.01819	5.02679	26.9788	3.99147	6.03654	9.76044		0.512039	0.0104878	0.21985	0.0652252	0.301083	0.0767492	0.0484403	0.0624498
11.9449	0.83558	1.2648	3.01732	5.00596	26.7892	3.96429	5.98947	9.66048		0.5119	0.0104814	0.219787	0.064955	0.298966	0.0762267	0.0480626	0.0618102
11.9521	0.835347	1.26401	3.01647	4.98527	26.6009	3.9376	5.94305	9.56178		0.511758	0.0104748	0.219724	0.0646865	0.296865	0.0757135	0.0476901	0.0611787
11.9593	0.835109	1.26321	3.01563	4.96473	26.4136	3.91139	5.89725	9.46425		0.511612	0.0104682	0.219664	0.06442	0.294775	0.0752095	0.0473226	0.0605547
11.9665	0.834882	1.26241	3.01479	4.94439	26.2275	3.88563	5.85203	9.36781		0.511473	0.0104616	0.219602	0.0641561	0.292697	0.0747142	0.0469597	0.0599376
11.9737	0.834674	1.2616	3.01394	4.92427	26.0425	3.86029	5.80736	9.27244		0.511345	0.0104549	0.219541	0.063895	0.290633	0.074227	0.0466012	0.0593274
11.9809	0.834495	1.2608	3.01309	4.90439	25.859	3.83534	5.7632	9.17822		0.511236	0.0104482	0.219478	0.063637	0.288585	0.0737471	0.0462469	0.0587246
11.9881	0.834346	1.26	3.01225	4.88474	25.6772	3.8107	5.71956	9.08527		0.511145	0.0104416	0.219417	0.0633821	0.286556	0.0732734	0.0458967	0.0581298
11.9953	0.834221	1.25921	3.0114	4.86532	25.4974	3.78636	5.67644	8.9937		0.511068	0.010435	0.219355	0.0631301	0.284549	0.0728054	0.0455507	0.057544
12.0025	0.834107	1.25844	3.01056	4.8461	25.3198	3.76227	5.63385	8.90358		0.510998	0.0104287	0.219294	0.0628806	0.282568	0.0723421	0.0452089	0.0569674
12.0097	0.833982	1.25771	3.00972	4.82704	25.1448	3.73839	5.59185	8.81489		0.510922	0.0104227	0.219233	0.0626334	0.280614	0.071883	0.0448719	0.0563999
12.0169	0.833845	1.25703	3.00886	4.8081	24.9723	3.71469	5.55048	8.72757		0.510838	0.010417	0.21917	0.0623877	0.27869	0.0714273	0.0445399	0.0558412
12.0241	0.833678	1.25639	3.00796	4.78925	24.8024	3.69117	5.50976	8.64148		0.510736	0.0104117	0.219105	0.062143	0.276794	0.070975	0.0442132	0.0552904
12.0313	0.833488	1.25577	3.00702	4.77045	24.6349	3.66782	5.46973	8.55643		0.510619	0.0104066	0.219037	0.0618991	0.274925	0.070526	0.043892	0.0547462
12.0385	0.833261	1.25516	3.00604	4.7517	24.4696	3.64464	5.43038	8.4722		0.51048	0.0104015	0.218965	0.0616558	0.27308	0.0700803	0.0435762	0.0542073
12.0457	0.833023	1.25453	3.00503	4.73299	24.3064	3.62167	5.39165	8.38862		0.510334	0.0103963	0.218891	0.061413	0.271259	0.0696386	0.0432654	0.0536725
12.0529	0.832784	1.25389	3.004	4.71434	24.1452	3.5989	5.35349	8.30557		0.510188	0.0103909	0.218816	0.061171	0.26946	0.0692009	0.0429592	0.0531412
12.0601	0.832576	1.25319	3.00297	4.69577	23.9859	3.57638	5.31583	8.22312		0.51006	0.0103852	0.218741	0.0609301	0.267681	0.0687678	0.042657	0.0526136
12.0673	0.832403	1.25245	3.00195	4.67733	23.8282	3.55414	5.27864	8.14137		0.509954	0.0103791	0.218667	0.0606908	0.265921	0.06834	0.0423585	0.0520906
12.0745	0.832295	1.25168	3.00099	4.65905	23.6721	3.53221	5.24188	8.06051		0.509888	0.0103727	0.218597	0.0604536	0.26418	0.0679185	0.0420636	0.0515732
12.0817	0.832236	1.25089	3.00009	4.64097	23.5175	3.51064	5.2056	7.98073		0.509852	0.0103661	0.218531	0.0602191	0.262454	0.0675036	0.0417724	0.0510627
12.0889	0.832248	1.25012	2.99928	4.6231	23.3642	3.48944	5.16984	7.90216		0.509859	0.0103598	0.218472	0.0599871	0.260744	0.0670961	0.0414855	0.05056
12.0961	0.832295	1.24939	2.99852	4.60541	23.2125	3.46861	5.13463	7.82487		0.509888	0.0103537	0.218418	0.0597577	0.25905	0.0666956	0.0412029	0.0500655
12.1033	0.832367	1.24872	2.99783	4.5879	23.0622	3.44818	5.10003	7.74888		0.509932	0.0103482	0.218367	0.0595304	0.257373	0.0663027	0.0409253	0.0495793
12.1105	0.832421	1.24813	2.99714	4.57051	22.9136	3.42811	5.06603	7.67411		0.509965	0.0103432	0.218317	0.0593048	0.255715	0.0659169	0.0406524	0.0491009
12.1177	0.832444	1.24761	2.99646	4.55322	22.7667	3.40839	5.03259	7.60044		0.50998	0.0103389	0.218267	0.0590804	0.254075	0.0655376	0.0403841	0.0486296
12.1249	0.832409	1.24716	2.99575	4.53596	22.6215	3.38898	4.99966	7.52777		0.509958	0.0103352	0.218216	0.0588565	0.252454	0.0651643	0.0401198	0.0481646
12.1321	0.832325	1.24676	2.99502	4.51869	22.478	3.36981	4.96714	7.45603		0.509907	0.0103319	0.218162	0.0586324	0.250854	0.0647959	0.0398589	0.0477056
12.1393	0.832194	1.24638	2.99428	4.50139	22.3364	3.35088	4.93492	7.38518		0.509826	0.0103287	0.218108	0.0584079	0.249273	0.0644317	0.0396004	0.0472523
12.1465	0.832021	1.246	2.99353	4.48408	22.1965	3.33212	4.90295	7.31522		0.50972	0.0103256	0.218054	0.0581833	0.247712	0.0640711	0.0393438	0.0468047
12.1537	0.831854	1.24561	2.99283	4.46677	22.0581	3.31352	4.87118	7.24618		0.509618	0.0103224	0.218003	0.0579587	0.246168	0.0637135	0.0390889	0.0463629
12.1609	0.831699	1.24519	2.9922	4.44951	21.9209	3.29508	4.83965	7.17808		0.509523	0.0103189	0.217957	0.0577347	0.244637	0.0633589	0.0388358	0.0459272
12.1681	0.83158	1.24474	2.99166	4.43234	21.7847	3.27679	4.80837	7.11093		0.50945	0.0103151	0.217917	0.057512	0.243116	0.0630071	0.0385849	0.0454975
12.1753	0.831497	1.24424	2.99122	4.41531	21.6493	3.25866	4.77743	7.04477		0.509399	0.010311	0.217886	0.057291	0.241605	0.0626585	0.0383365	0.0450742
12.1825	0.831455	1.24369	2.99087	4.39847	21.5147	3.24068	4.74688	6.97959		0.509374	0.0103064	0.21786	0.0570724	0.240103	0.0623128	0.0380915	0.0446572
12.1897	0.831419	1.2431	2.99056	4.38182	21.3807	3.22287	4.71681	6.91541		0.509352	0.0103016	0.217838	0.0568565	0.238608	0.0619704	0.0378501	0.0442465
12.1969	0.831395	1.24249	2.99028	4.36541	21.2475	3.20522	4.68721	6.85222		0.509337	0.0102965	0.217817	0.0566435	0.237121	0.061631	0.0376126	0.0438422
12.2041	0.831354	1.24187	2.98999	4.34919	21.115	3.18774	4.6581	6.79005		0.509311	0.0102914	0.217796	0.056433	0.235642	0.0612949	0.037379	0.0434445
12.2113	0.831282	1.24125	2.9897	4.33316	20.9834	3.17042	4.6294	6.7289		0.509268	0.0102863	0.217775	0.056225	0.234173	0.0609618	0.0371487	0.0430532
12.2185	0.831205	1.24064	2.98939	4.31728	20.8528	3.15325	4.6011	6.66876		0.50922	0.0102812	0.217752	0.056019	0.232716	0.0606316	0.0369216	0.0426684
12.2257	0.831109	1.24004	2.98907	4.30155	20.7233	3.13624	4.57311	6.60958		0.509162	0.0102762	0.217729	0.0558148	0.231271	0.0603045	0.036697	0.0422898
12.2329	0.831008	1.23945	2.9887	4.28594	20.5947	3.1194	4.54541	6.55131		0.5091	0.0102713	0.217702	0.0556123	0.229836	0.0599809	0.0364747	0.041917
12.2401	0.83093	1.23888	2.98832	4.27045	20.4671	3.10276	4.51798	6.4939		0.509052	0.0102666	0.217674	0.0554113	0.228412	0.0596608	0.0362546	0.0415496
12.2473	0.830865	1.2383	2.98793	4.25505	20.3402	3.08633	4.4908	6.43728		0.509012	0.0102618	0.217646	0.0552115	0.226996	0.0593449	0.0360365	0.0411874
12.2545	0.830823	1.23771	2.98753	4.23977	20.214	3.07013	4.46388	6.3814		0.508986	0.0102569	0.217617	0.0550133	0.225587	0.0590334	0.0358204	0.0408298
12.2617	0.830793	1.2371	2.98713	4.22461	20.0883	3.05416	4.43724	6.32621		0.508968	0.0102518	0.217588	0.0548165	0.224185	0.0587264	0.0356067	0.0404767
12.2689	0.83077	1.23647	2.98668	4.20955	19.9632	3.03842	4.41092	6.27168		0.508954	0.0102466	0.217554	0.0546212	0.222788	0.0584238	0.0353955	0.0401278
12.2761	0.83074	1.23584	2.98616	4.19459	19.8384	3.02289	4.3849	6.21783		0.508935	0.0102414	0.217517	0.054427	0.221395	0.0581251	0.0351867	0.0397832
12.2833	0.830698	1.23521	2.98557	4.17965	19.714	3.00751	4.35921	6.16468		0.50891	0.0102362	0.217474	0.0542332	0.220007	0.0578294	0.0349805	0.0394432
12.2905	0.83065	1.23462	2.98494	4.16473	19.5899	2.99227	4.33386	6.11225		0.508881	0.0102313	0.217428	0.0540396	0.218622	0.0575364	0.0347771	0.0391077
12.2977	0.830573	1.23408	2.98426	4.14981	19.466	2.97712	4.30885	6.06055		0.508833	0.0102268	0.217378	0.0538459	0.21724	0.057245	0.0345764	0.0387769
12.3049	0.830483	1.2336	2.98355	4.13486	19.3425	2.96205	4.2842	6.00953		0.508778	0.0102228	0.217327	0.0536519	0.215862	0.0569553	0.0343786	0.0384505
12.3121	0.830388	1.23318	2.98283	4.1199	19.2193	2.94707	4.25993	5.95913		0.50872	0.0102194	0.217274	0.0534578	0.214487	0.0566673	0.0341839	0.038128
12.3193	0.830287	1.23285	2.98214	4.10492	19.0964	2.93218	4.23604	5.90927		0.508658	0.0102166	0.217224	0.0532635	0.213114	0.056381	0.0339922	0.037809
12.3265	0.830179	1.23258	2.98155	4.08996	18.9736	2.91744	4.21253	5.85988		0.508592	0.0102144	0.217181	0.0530694	0.211745	0.0560976	0.0338036	0.037493
12.3337	0.830066	1.23232	2.98108	4.07506	18.8512	2.90288	4.1894	5.81082		0.508523	0.0102122	0.217147	0.052876	0.210378	0.0558174	0.0336179	0.0371791
12.3409	0.829947	1.23206	2.98077	4.06024	18.729	2.88853	4.16658	5.76199		0.50845	0.0102101	0.217124	0.0526837	0.209014	0.0555416	0.0334348	0.0368667
12.3481	0.829816	1.23179	2.98057	4.0455	18.607	2.8744	4.14404	5.71326		0.508369	0.0102078	0.217109	0.0524925	0.207654	0.05527	0.0332539	0.0365549
12.3553	0.829685	1.23149	2.98043	4.03084	18.4853	2.86048	4.12166	5.66456		0.508289	0.0102053	0.217099	0.0523022	0.206295	0.0550022	0.0330743	0.0362433
12.3625	0.829566	1.23115	2.98028	4.01621	18.3636	2.84668	4.09938	5.61586		0.508216	0.0102025	0.217089	0.0521124	0.204937	0.0547369	0.0328955	0.0359317
12.3697	0.829452	1.23077	2.98002	4.00157	18.2415	2.83291	4.07706	5.5671		0.508147	0.0101994	0.217069	0.0519225	0.203575	0.0544722	0.0327164	0.0356197
12.3769	0.829351	1.23038	2.97953	3.98687	18.1187	2.81907	4.05464	5.51819		0.508085	0.0101961	0.217034	0.0517317	0.202203	0.0542059	0.0325365	0.0353068
12.3841	0.829291	1.22998	2.97871	3.97204	17.9945	2.80502	4.03205	5.46904		0.508048	0.0101929	0.216974	0.0515393	0.200817	0.0539359	0.0323553	0.0349923
12.3913	0.829268	1.22961	2.97747	3.95698	17.8684	2.7907	4.00925	5.41953		0.508033	0.0101897	0.216884	0.0513439	0.199411	0.0536604	0.0321723	0.0346756
12.3985	0.829279	1.22924	2.97576	3.94162	17.7399	2.77598	3.98619	5.36959		0.508041	0.0101867	0.216759	0.0511446	0.197977	0.0533774	0.0319873	0.034356
12.4057	0.829315	1.22889	2.97357	3.92588	17.6084	2.76083	3.96283	5.31908		0.508063	0.0101838	0.2166	0.0509403	0.196509	0.0530862	0.0317998	0.0340328
12.4129	0.829369	1.22855	2.97091	3.90968	17.4734	2.74522	3.93913	5.26786		0.508096	0.010181	0.216406	0.0507301	0.195003	0.052786	0.0316096	0.0337051
12.4201	0.829417	1.22821	2.96783	3.89295	17.3347	2.72917	3.91504	5.21578		0.508125	0.0101782	0.216182	0.050513	0.193455	0.0524773	0.0314163	0.0333719
12.4273	0.829446	1.22789	2.96436	3.87561	17.1921	2.71267	3.89051	5.16274		0.508143	0.0101755	0.215929	0.050288	0.191864	0.0521601	0.0312194	0.0330325
12.4345	0.829446	1.22759	2.96054	3.85759	17.0458	2.69579	3.86546	5.10869		0.508143	0.0101731	0.215651	0.0500542	0.19023	0.0518356	0.0310185	0.0326867
12.4417	0.829405	1.22734	2.95639	3.83883	16.8957	2.67854	3.83982	5.05369		0.508117	0.010171	0.215348	0.0498108	0.188555	0.0515039	0.0308127	0.0323348
12.4489	0.829315	1.22716	2.95188	3.81932	16.742	2.66095	3.81357	4.99786		0.508063	0.0101695	0.21502	0.0495576	0.18684	0.0511657	0.0306021	0.0319776
12.4561	0.829172	1.22705	2.94703	3.79905	16.5849	2.64307	3.78673	4.94138		0.507975	0.0101686	0.214667	0.0492947	0.185087	0.0508217	0.0303867	0.0316162
12.4633	0.828987	1.22706	2.94181	3.77808	16.4247	2.62493	3.75937	4.88451		0.507862	0.0101687	0.214286	0.0490226	0.183299	0.050473	0.0301672	0.0312523
12.4705	0.828791	1.22719	2.93624	3.75646	16.2616	2.60659	3.7316	4.82752		0.507741	0.0101697	0.213881	0.0487421	0.181479	0.0501203	0.0299443	0.0308877
12.4777	0.828594	1.22742	2.93033	3.73429	16.0961	2.58812	3.70355	4.77072		0.507621	0.0101716	0.21345	0.0484544	0.179631	0.0497653	0.0297192	0.0305243
12.4849	0.828415	1.22775	2.92413	3.71171	15.9286	2.5696	3.67535	4.71438		0.507511	0.0101743	0.212998	0.0481614	0.177762	0.0494091	0.0294929	0.0301638
12.4921	0.828272	1.22814	2.9177	3.68891	15.7597	2.55116	3.64721	4.65871		0.507424	0.0101776	0.21253	0.0478655	0.175878	0.0490544	0.0292671	0.0298076
12.4993	0.828189	1.22858	2.91114	3.66611	15.5904	2.53292	3.6193	4.60392		0.507372	0.0101813	0.212053	0.0475698	0.173988	0.0487039	0.0290432	0.029457
12.5065	0.828165	1.22906	2.90461	3.64358	15.4215	2.51507	3.59179	4.55018		0.507358	0.0101852	0.211576	0.0472774	0.172103	0.0483605	0.0288224	0.0291132
12.5137	0.828195	1.22957	2.89823	3.62158	15.2543	2.49774	3.56485	4.49769		0.507376	0.0101895	0.211112	0.046992	0.170237	0.0480274	0.0286062	0.0287774
12.5209	0.828278	1.2301	2.89218	3.60039	15.0901	2.48117	3.53861	4.44665		0.507427	0.0101939	0.210672	0.046717	0.168404	0.0477087	0.0283957	0.0284508
12.5281	0.828397	1.23067	2.88661	3.5803	14.9301	2.46549	3.51326	4.39733		0.5075	0.0101986	0.210265	0.0464563	0.166619	0.0474072	0.0281922	0.0281353
12.5353	0.828534	1.2313	2.88164	3.56158	14.7756	2.45088	3.48895	4.35003		0.507584	0.0102038	0.209904	0.0462134	0.164895	0.0471263	0.0279972	0.0278326
12.5425	0.828683	1.23202	2.87742	3.54447	14.6277	2.43747	3.46591	4.30508		0.507676	0.0102097	0.209596	0.0459914	0.163245	0.0468684	0.0278123	0.027545
12.5497	0.828838	1.23283	2.87408	3.5292	14.4874	2.42535	3.44429	4.26278		0.507771	0.0102164	0.209353	0.0457933	0.161678	0.0466355	0.0276388	0.0272743
12.5569	0.828987	1.23376	2.87172	3.51591	14.3553	2.4146	3.42428	4.2234		0.507862	0.0102242	0.209181	0.0456207	0.160204	0.0464286	0.0274782	0.0270224
12.5641	0.829124	1.23484	2.87039	3.50468	14.2318	2.40523	3.406	4.1871		0.507946	0.0102331	0.209084	0.0454751	0.158826	0.0462485	0.0273315	0.0267901
12.5713	0.82925	1.23604	2.87014	3.49555	14.1171	2.39723	3.38954	4.15397		0.508022	0.0102431	0.209066	0.0453566	0.157547	0.0460948	0.0271995	0.0265782
12.5785	0.829363	1.23737	2.87096	3.48853	14.0114	2.39057	3.37496	4.12395		0.508092	0.0102541	0.209126	0.0452655	0.156367	0.0459666	0.0270824	0.0263861
12.5857	0.82947	1.23882	2.87282	3.48355	13.9144	2.38518	3.36224	4.09692		0.508158	0.0102661	0.209261	0.0452009	0.155284	0.0458629	0.0269803	0.0262131
12.5929	0.829566	1.24037	2.87563	3.48054	13.8259	2.38096	3.35131	4.07268		0.508216	0.0102789	0.209466	0.0451618	0.154297	0.0457819	0.0268926	0.0260581
12.6001	0.829649	1.24197	2.87929	3.47934	13.7456	2.37784	3.34204	4.05104		0.508267	0.0102922	0.209732	0.0451462	0.1534	0.0457218	0.0268182	0.0259195
12.6073	0.82972	1.2436	2.88367	3.47977	13.6729	2.37567	3.33426	4.03177		0.508311	0.0103057	0.210052	0.0451519	0.152589	0.0456801	0.0267558	0.0257963
12.6145	0.829762	1.24522	2.88862	3.48161	13.6074	2.3743	3.32779	4.01468		0.508336	0.0103192	0.210412	0.0451758	0.151858	0.0456539	0.0267039	0.0256869
12.6217	0.829786	1.24681	2.89397	3.48464	13.5483	2.37358	3.32243	3.99957		0.508351	0.0103323	0.210802	0.045215	0.151198	0.04564	0.0266609	0.0255903
12.6289	0.829786	1.24832	2.89958	3.48858	13.4947	2.37333	3.31798	3.98626		0.508351	0.0103448	0.21121	0.0452661	0.150601	0.0456352	0.0266252	0.0255051
12.6361	0.829768	1.24976	2.90527	3.49315	13.4457	2.37338	3.31426	3.97451		0.50834	0.0103568	0.211625	0.0453254	0.150054	0.0456361	0.0265953	0.0254299
12.6433	0.829756	1.25111	2.91095	3.49808	13.4002	2.37358	3.31107	3.96408		0.508333	0.0103679	0.212039	0.0453894	0.149545	0.0456399	0.0265698	0.0253632
12.6505	0.829744	1.25237	2.91649	3.50304	13.3568	2.3738	3.30823	3.95468		0.508326	0.0103783	0.212442	0.0454537	0.149061	0.0456441	0.0265469	0.025303
12.6577	0.829762	1.25353	2.92177	3.50777	13.3146	2.3739	3.3056	3.94599		0.508336	0.010388	0.212827	0.0455151	0.148591	0.0456461	0.0265258	0.0252474
12.6649	0.829798	1.25459	2.9267	3.51201	13.2726	2.37378	3.30297	3.93766		0.508358	0.0103968	0.213186	0.0455701	0.148122	0.0456438	0.0265048	0.0251942
12.6721	0.829881	1.25555	2.93118	3.51554	13.2299	2.37335	3.30021	3.92942		0.50841	0.0104047	0.213512	0.045616	0.147645	0.0456355	0.0264826	0.0251414
12.6793	0.830001	1.25639	2.93515	3.51817	13.1857	2.37255	3.29715	3.92101		0.508483	0.0104117	0.213801	0.0456501	0.147152	0.0456202	0.026458	0.0250876
12.6865	0.830132	1.2571	2.93852	3.51976	13.1396	2.37131	3.29365	3.91226		0.508563	0.0104176	0.214047	0.0456708	0.146638	0.0455962	0.02643	0.0250316
12.6937	0.830275	1.25766	2.94126	3.52021	13.0911	2.36956	3.2896	3.90299		0.508651	0.0104222	0.214246	0.0456766	0.146096	0.0455626	0.0263974	0.0249723
12.7009	0.830394	1.25806	2.9433	3.51952	13.0399	2.36726	3.2849	3.8931		0.508724	0.0104255	0.214395	0.0456676	0.145524	0.0455185	0.0263597	0.024909
12.7081	0.830489	1.25828	2.94463	3.51771	12.9857	2.36437	3.27949	3.88256		0.508782	0.0104274	0.214492	0.0456441	0.14492	0.0454628	0.0263163	0.0248416
12.7153	0.830519	1.25834	2.94526	3.51488	12.9285	2.36087	3.27334	3.87135		0.5088	0.0104278	0.214537	0.0456074	0.144281	0.0453957	0.026267	0.0247699
12.7225	0.830495	1.25824	2.94516	3.51114	12.868	2.3568	3.26646	3.85951		0.508786	0.010427	0.21453	0.0455589	0.143606	0.0453174	0.0262118	0.0246941
12.7297	0.830406	1.258	2.94439	3.50661	12.8042	2.3522	3.25888	3.84703		0.508731	0.010425	0.214474	0.0455001	0.142894	0.0452288	0.0261509	0.0246143
12.7369	0.830275	1.25764	2.94292	3.5014	12.7371	2.34711	3.25065	3.83394		0.508651	0.0104221	0.214367	0.0454325	0.142145	0.045131	0.0260849	0.0245305
12.7441	0.83012	1.25719	2.94079	3.4956	12.6668	2.3416	3.24181	3.82028		0.508556	0.0104183	0.214212	0.0453572	0.141361	0.045025	0.026014	0.0244431
12.7513	0.829959	1.25668	2.938	3.48927	12.5937	2.33572	3.23243	3.80609		0.508457	0.0104141	0.214009	0.0452751	0.140545	0.0449119	0.0259387	0.0243523
12.7585	0.829816	1.2561	2.93456	3.48242	12.5181	2.32951	3.22254	3.79145		0.508369	0.0104093	0.213758	0.0451862	0.139701	0.0447926	0.0258593	0.0242587
12.7657	0.829691	1.25547	2.9305	3.47503	12.4401	2.32303	3.21221	3.77639		0.508293	0.0104041	0.213462	0.0450904	0.138831	0.0446679	0.0257764	0.0241623
12.7729	0.829583	1.25479	2.92585	3.46709	12.3602	2.3163	3.20148	3.76095		0.508227	0.0103985	0.213124	0.0449873	0.137939	0.0445386	0.0256904	0.0240635
12.7801	0.8295	1.25406	2.92067	3.45856	12.2786	2.30935	3.19042	3.74513		0.508176	0.0103924	0.212746	0.0448766	0.137028	0.044405	0.0256016	0.0239623
12.7873	0.829434	1.25325	2.91501	3.44945	12.1955	2.30219	3.17908	3.72896		0.508136	0.0103857	0.212334	0.0447584	0.136102	0.0442673	0.0255106	0.0238588
12.7945	0.829369	1.25239	2.90896	3.43981	12.1113	2.29485	3.1675	3.71248		0.508096	0.0103785	0.211894	0.0446333	0.135162	0.0441261	0.0254176	0.0237534
12.8017	0.829285	1.25145	2.90261	3.42967	12.0261	2.28733	3.15575	3.69569		0.508044	0.0103707	0.211431	0.0445018	0.134211	0.0439815	0.0253234	0.023646
12.8089	0.829178	1.25044	2.896	3.41911	11.9401	2.27965	3.14389	3.67864		0.507979	0.0103624	0.21095	0.0443647	0.133251	0.0438337	0.0252282	0.0235369
12.8161	0.829053	1.24936	2.88923	3.4082	11.8533	2.27184	3.13196	3.66136		0.507902	0.0103534	0.210456	0.0442232	0.132282	0.0436836	0.0251325	0.0234263
12.8233	0.828922	1.2482	2.88233	3.39702	11.766	2.26392	3.12002	3.64394		0.507822	0.0103438	0.209954	0.0440782	0.131308	0.0435314	0.0250366	0.0233148
12.8305	0.828797	1.24697	2.87535	3.38565	11.6784	2.25594	3.10808	3.62647		0.507745	0.0103336	0.209445	0.0439306	0.13033	0.0433779	0.0249408	0.0232031
12.8377	0.828677	1.24567	2.86828	3.37412	11.5905	2.24792	3.09619	3.60906		0.507672	0.0103228	0.20893	0.043781	0.12935	0.0432238	0.0248455	0.0230917
12.8449	0.828588	1.24429	2.86114	3.36247	11.5027	2.23991	3.0844	3.59181		0.507617	0.0103115	0.20841	0.0436298	0.12837	0.0430698	0.0247509	0.0229813
12.8521	0.828516	1.24285	2.85393	3.35072	11.415	2.23197	3.07274	3.57477		0.507573	0.0102995	0.207885	0.0434773	0.127391	0.0429171	0.0246573	0.0228723
12.8593	0.828463	1.24133	2.84669	3.3389	11.3274	2.22417	3.06124	3.55803		0.50754	0.0102869	0.207358	0.043324	0.126414	0.042767	0.024565	0.0227652
12.8665	0.828445	1.23975	2.83945	3.32707	11.2402	2.21654	3.04993	3.54168		0.50753	0.0102738	0.20683	0.0431704	0.125441	0.0426203	0.0244742	0.0226606
12.8737	0.828433	1.23814	2.83225	3.31529	11.1536	2.20915	3.03885	3.52582		0.507522	0.0102604	0.206306	0.0430177	0.124473	0.0424783	0.0243853	0.0225591
12.8809	0.828421	1.23652	2.82512	3.30365	11.0676	2.20206	3.02808	3.51057		0.507515	0.010247	0.205787	0.0428666	0.123514	0.0423419	0.0242989	0.0224615
12.8881	0.828403	1.23491	2.81811	3.29226	10.9825	2.19532	3.01766	3.49606		0.507504	0.0102337	0.205276	0.0427188	0.122565	0.0422124	0.0242153	0.0223687
12.8953	0.828367	1.23336	2.81125	3.28124	10.8987	2.18902	3.00769	3.48246		0.507482	0.0102208	0.204776	0.0425758	0.121629	0.0420912	0.0241353	0.0222816
12.9025	0.82832	1.23188	2.80463	3.27075	10.8164	2.18322	2.99825	3.46995		0.507453	0.0102086	0.204294	0.0424396	0.12071	0.0419797	0.0240595	0.0222016
12.9097	0.828266	1.23052	2.79835	3.26093	10.7362	2.17801	2.98944	3.45878		0.50742	0.0101973	0.203836	0.0423123	0.119815	0.0418795	0.0239888	0.0221302
12.9169	0.828207	1.22932	2.79254	3.25196	10.6587	2.17348	2.98142	3.44917		0.507383	0.0101874	0.203414	0.0421959	0.118951	0.0417924	0.0239245	0.0220687
12.9241	0.828141	1.22832	2.78736	3.24404	10.5847	2.16979	2.9744	3.44136		0.507343	0.0101791	0.203036	0.0420931	0.118125	0.0417214	0.0238681	0.0220187
12.9313	0.828081	1.22755	2.78301	3.23735	10.5151	2.16711	2.96859	3.43556		0.507307	0.0101727	0.202719	0.0420064	0.117348	0.0416699	0.0238215	0.0219816
12.9385	0.828016	1.22703	2.7798	3.23219	10.4507	2.16566	2.96426	3.43203		0.507267	0.0101684	0.202485	0.0419393	0.116629	0.0416419	0.0237868	0.021959
12.9457	0.82795	1.22682	2.77805	3.22883	10.3927	2.16565	2.9617	3.43103		0.507226	0.0101667	0.202358	0.0418957	0.115982	0.0416418	0.0237662	0.0219526
12.9529	0.827873	1.22697	2.77817	3.22761	10.3423	2.16734	2.96121	3.43283		0.507179	0.0101679	0.202367	0.0418799	0.115419	0.0416743	0.0237623	0.0219641
12.9601	0.827783	1.22751	2.78056	3.22891	10.3007	2.17096	2.96314	3.43769		0.507124	0.0101724	0.20254	0.0418969	0.114955	0.041744	0.0237778	0.0219952
12.9673	0.827688	1.22851	2.78563	3.23315	10.2691	2.17677	2.96782	3.44582		0.507066	0.0101807	0.20291	0.0419519	0.114603	0.0418556	0.0238153	0.0220472
12.9745	0.827581	1.23003	2.79386	3.24077	10.2489	2.18496	2.97555	3.45741		0.507	0.0101933	0.203509	0.0420507	0.114377	0.0420132	0.0238773	0.0221214
12.9817	0.827479	1.23213	2.80571	3.2522	10.2412	2.19573	2.98661	3.47257		0.506938	0.0102106	0.204373	0.042199	0.114291	0.0422202	0.0239661	0.0222184
12.9889	0.827378	1.23488	2.82166	3.26783	10.2471	2.20916	3.00124	3.49135		0.506876	0.0102335	0.205534	0.0424018	0.114357	0.0424785	0.0240835	0.0223386
12.9961	0.827307	1.23836	2.84216	3.288	10.2678	2.22535	3.01962	3.51368		0.506832	0.0102623	0.207028	0.0426635	0.114588	0.0427896	0.024231	0.0224814
13.0033	0.827259	1.24264	2.86765	3.31298	10.3041	2.24426	3.04191	3.53935		0.506803	0.0102977	0.208884	0.0429876	0.114993	0.0431534	0.0244098	0.0226457
13.0105	0.827277	1.24782	2.89851	3.3429	10.3567	2.26587	3.06818	3.56806		0.506814	0.0103407	0.211132	0.0433759	0.11558	0.0435689	0.0246207	0.0228294
13.0177	0.827354	1.25397	2.93515	3.37786	10.4261	2.29005	3.0985	3.59939		0.506861	0.0103917	0.213801	0.0438295	0.116355	0.0440337	0.024864	0.0230298
13.0249	0.827509	1.26119	2.97796	3.41782	10.5126	2.31661	3.13284	3.63284		0.506956	0.0104514	0.216919	0.044348	0.11732	0.0445446	0.0251396	0.0232438
13.0321	0.82773	1.26953	3.02727	3.46262	10.6163	2.34531	3.17115	3.66787		0.507091	0.0105206	0.220512	0.0449294	0.118478	0.0450964	0.025447	0.0234679
13.0393	0.828022	1.27908	3.08347	3.51199	10.7372	2.37584	3.21331	3.70383		0.50727	0.0105997	0.224605	0.0455699	0.119826	0.0456834	0.0257853	0.023698
13.0465	0.828367	1.28986	3.14691	3.56557	10.8749	2.40786	3.25914	3.74008		0.507482	0.0106891	0.229226	0.0462651	0.121363	0.0462991	0.026153	0.02393
13.0537	0.828743	1.30189	3.21796	3.6229	11.0292	2.44097	3.30845	3.77599		0.507712	0.0107888	0.234402	0.047009	0.123086	0.0469358	0.0265487	0.0241597
13.0609	0.829142	1.31515	3.29702	3.68348	11.1997	2.47477	3.36094	3.81092		0.507957	0.0108987	0.24016	0.0477951	0.124988	0.0475856	0.0269699	0.0243832
13.0681	0.829518	1.32958	3.38452	3.74677	11.3859	2.50879	3.41628	3.84427		0.508187	0.0110182	0.246534	0.0486163	0.127066	0.0482398	0.027414	0.0245966
13.0753	0.829852	1.34506	3.48095	3.81215	11.5872	2.54258	3.47409	3.87543		0.508391	0.0111465	0.253558	0.0494646	0.129313	0.0488895	0.0278779	0.024796
13.0825	0.830144	1.36145	3.58681	3.87902	11.8031	2.5757	3.53397	3.90384		0.50857	0.0112824	0.261269	0.0503324	0.131722	0.0495264	0.0283584	0.0249777
13.0897	0.830382	1.37857	3.70262	3.94676	12.0328	2.6077	3.59553	3.92889		0.508716	0.0114242	0.269705	0.0512112	0.134285	0.0501416	0.0288523	0.0251381
13.0969	0.830591	1.39617	3.82895	4.01476	12.2754	2.63816	3.65832	3.95008		0.508844	0.0115701	0.278907	0.0520936	0.136993	0.0507273	0.0293563	0.0252736
13.1041	0.830764	1.41402	3.96637	4.08242	12.5298	2.66666	3.72195	3.96687		0.50895	0.011718	0.288917	0.0529716	0.139832	0.0512755	0.0298668	0.025381
13.1113	0.830919	1.43185	4.11544	4.14916	12.7946	2.69285	3.7859	3.97883		0.509045	0.0118657	0.299776	0.0538376	0.142787	0.0517791	0.03038	0.0254576
13.1185	0.831068	1.44934	4.27668	4.21438	13.0683	2.71636	3.8497	3.98559		0.509136	0.0120107	0.311521	0.0546838	0.145842	0.0522311	0.030892	0.0255008
13.1257	0.831217	1.4662	4.45047	4.27755	13.3489	2.7369	3.91272	3.98685		0.509227	0.0121504	0.32418	0.0555035	0.148974	0.0526259	0.0313977	0.0255089
13.1329	0.831372	1.48214	4.63704	4.33816	13.6342	2.75417	3.97431	3.98245		0.509322	0.0122824	0.33777	0.0562899	0.152157	0.052958	0.0318919	0.0254807
13.1401	0.831521	1.49684	4.83637	4.39578	13.9214	2.76796	4.03369	3.97238		0.509414	0.0124043	0.35229	0.0570375	0.155362	0.0532231	0.0323684	0.0254163
13.1473	0.83164	1.51002	5.0481	4.45002	14.2074	2.77807	4.08994	3.95674		0.509487	0.0125135	0.367712	0.0577414	0.158554	0.0534176	0.0328198	0.0253162
13.1545	0.831723	1.52143	5.27146	4.50059	14.4886	2.78437	4.14208	3.93575		0.509538	0.0126081	0.383982	0.0583975	0.161692	0.0535387	0.0332382	0.0251819
13.1617	0.831759	1.53081	5.50517	4.54718	14.761	2.78673	4.18906	3.90971		0.50956	0.0126858	0.401006	0.0590021	0.164732	0.0535841	0.0336152	0.0250153
13.1689	0.831741	1.538	5.74734	4.58955	15.02	2.78509	4.22984	3.87899		0.509549	0.0127454	0.418646	0.0595519	0.167622	0.0535525	0.0339424	0.0248188
13.1761	0.83167	1.54287	5.99546	4.62748	15.2607	2.77941	4.26344	3.84399		0.509505	0.0127857	0.43672	0.060044	0.170308	0.0534433	0.0342121	0.0245948
13.1833	0.831544	1.54536	6.24634	4.66074	15.4779	2.76969	4.28897	3.80515		0.509428	0.0128064	0.454994	0.0604755	0.172732	0.0532565	0.0344169	0.0243463
13.1905	0.831366	1.54547	6.49614	4.68909	15.6663	2.75599	4.30566	3.76294		0.509319	0.0128073	0.47319	0.0608433	0.174835	0.052993	0.0345509	0.0240763
13.1977	0.831157	1.54324	6.74058	4.71223	15.8208	2.73838	4.313	3.71788		0.509191	0.0127888	0.490995	0.0611437	0.176559	0.0526544	0.0346097	0.0237879
13.2049	0.830925	1.53878	6.97499	4.72993	15.9366	2.71702	4.31065	3.67045		0.509049	0.0127518	0.50807	0.0613733	0.177852	0.0522437	0.0345909	0.0234845
13.2121	0.83068	1.53221	7.19456	4.74195	16.0096	2.69209	4.29857	3.6212		0.508899	0.0126974	0.524064	0.0615293	0.178666	0.0517644	0.034494	0.0231693
13.2193	0.830436	1.5237	7.39464	4.7482	16.0365	2.66386	4.27695	3.57067		0.508749	0.0126269	0.538638	0.0616103	0.178967	0.0512216	0.0343205	0.022846
13.2265	0.830197	1.51345	7.57097	4.74863	16.0152	2.63265	4.24621	3.51941		0.508603	0.012542	0.551482	0.061616	0.178729	0.0506214	0.0340738	0.0225181
13.2337	0.829959	1.50164	7.71994	4.74335	15.9446	2.59881	4.20697	3.46794		0.508457	0.0124441	0.562333	0.0615474	0.177941	0.0499708	0.0337589	0.0221887
13.2409	0.829732	1.48847	7.83885	4.73253	15.8251	2.56276	4.16006	3.41673		0.508318	0.0123349	0.570995	0.0614071	0.176608	0.0492776	0.0333825	0.0218611
13.2481	0.829506	1.47414	7.92596	4.71652	15.6585	2.52495	4.10643	3.3662		0.508179	0.0122162	0.57734	0.0611993	0.174748	0.0485506	0.0329521	0.0215378
13.2553	0.829273	1.4589	7.98064	4.69574	15.4474	2.48588	4.04713	3.31666		0.508037	0.0120899	0.581324	0.0609297	0.172393	0.0477994	0.0324762	0.0212209
13.2625	0.829017	1.44295	8.00325	4.67069	15.1959	2.44604	3.98325	3.26843		0.50788	0.0119577	0.58297	0.0606047	0.169586	0.0470332	0.0319636	0.0209122
13.2697	0.828731	1.42651	7.99512	4.64192	14.9086	2.40588	3.91586	3.22168		0.507705	0.0118215	0.582378	0.0602314	0.166379	0.0462611	0.0314229	0.0206131
13.2769	0.828415	1.40978	7.95838	4.60999	14.5908	2.36585	3.84604	3.17659		0.507511	0.0116828	0.579702	0.059817	0.162832	0.0454912	0.0308626	0.0203246
13.2841	0.828069	1.39296	7.89578	4.57548	14.2482	2.32633	3.77478	3.13327		0.507299	0.0115435	0.575142	0.0593693	0.15901	0.0447315	0.0302908	0.0200474
13.2913	0.8277	1.37622	7.8105	4.53904	13.8868	2.28769	3.70299	3.09178		0.507073	0.0114048	0.56893	0.0588964	0.154977	0.0439885	0.0297147	0.019782
13.2985	0.827312	1.35974	7.70599	4.5013	13.5123	2.2502	3.6315	3.05219		0.506836	0.0112682	0.561317	0.0584067	0.150797	0.0432676	0.0291411	0.0195287
13.3057	0.826907	1.34366	7.58574	4.4629	13.1302	2.21409	3.56101	3.0145		0.506587	0.0111349	0.552558	0.0579085	0.146533	0.0425731	0.0285754	0.0192876
13.3129	0.826514	1.32809	7.45321	4.42452	12.7456	2.1795	3.49213	2.97871		0.506346	0.0110059	0.542904	0.0574105	0.14224	0.0419082	0.0280226	0.0190585
13.3201	0.826144	1.31316	7.31167	4.38679	12.363	2.14656	3.42531	2.94477		0.50612	0.0108822	0.532594	0.0569209	0.137971	0.0412747	0.0274864	0.0188414
13.3273	0.82581	1.29894	7.16411	4.3503	11.9865	2.11532	3.3609	2.91265		0.505916	0.0107643	0.521846	0.0564474	0.133769	0.0406741	0.0269696	0.0186359
13.3345	0.825518	1.2855	7.0132	4.31556	11.6193	2.08585	3.29917	2.88228		0.505737	0.0106529	0.510853	0.0559967	0.129671	0.0401073	0.0264743	0.0184416
13.3417	0.825268	1.27289	6.86126	4.28296	11.2641	2.05814	3.24026	2.85361		0.505583	0.0105484	0.499786	0.0555737	0.125706	0.0395745	0.0260015	0.0182582
13.3489	0.825053	1.26114	6.71021	4.25279	10.9229	2.03216	3.18422	2.82658		0.505452	0.0104511	0.488783	0.0551822	0.121899	0.039075	0.0255518	0.0180852
13.3561	0.824869	1.25028	6.5616	4.22519	10.5971	2.00787	3.13107	2.80111		0.505339	0.0103611	0.477958	0.0548241	0.118263	0.0386079	0.0251254	0.0179222
13.3633	0.824708	1.2403	6.41664	4.20023	10.2877	1.98517	3.08077	2.77711		0.50524	0.0102784	0.467399	0.0545002	0.11481	0.0381716	0.0247217	0.0177687
13.3705	0.824541	1.23118	6.27617	4.17783	9.99491	1.96401	3.03324	2.75449		0.505138	0.0102028	0.457167	0.0542095	0.111543	0.0377647	0.0243403	0.0176239
13.3777	0.82435	1.22288	6.14078	4.15784	9.71882	1.94432	2.98839	2.73315		0.505021	0.010134	0.447305	0.0539502	0.108462	0.0373859	0.0239804	0.0174874
13.3849	0.824141	1.21537	6.01081	4.1401	9.4591	1.92599	2.9461	2.713		0.504893	0.0100718	0.437837	0.0537199	0.105563	0.0370336	0.0236411	0.0173585
13.3921	0.823897	1.20859	5.88639	4.1244	9.21516	1.90894	2.90625	2.69391		0.504743	0.0100155	0.428774	0.0535162	0.102841	0.0367057	0.0233213	0.0172363
13.3993	0.823629	1.2025	5.76751	4.11055	8.98622	1.89309	2.86869	2.67578		0.504579	0.00996511	0.420115	0.0533366	0.100286	0.0364008	0.0230199	0.0171203
13.4065	0.823355	1.19704	5.65403	4.09835	8.7714	1.87833	2.83327	2.65851		0.504411	0.00991986	0.411849	0.0531782	0.0978884	0.0361172	0.0227356	0.0170098
13.4137	0.823087	1.19216	5.54575	4.08762	8.56977	1.86462	2.79981	2.64201		0.504247	0.00987941	0.403962	0.053039	0.0956382	0.0358536	0.0224672	0.0169042
13.4209	0.82283	1.18778	5.44244	4.07818	8.38038	1.85185	2.76817	2.62624		0.50409	0.0098431	0.396437	0.0529165	0.0935246	0.035608	0.0222132	0.0168034
13.4281	0.822616	1.18387	5.34388	4.06987	8.20234	1.83994	2.73817	2.61117		0.503958	0.00981075	0.389257	0.0528087	0.0915377	0.0353789	0.0219725	0.0167069
13.4353	0.822437	1.18039	5.24987	4.06256	8.03478	1.82875	2.70969	2.59675		0.503849	0.00978191	0.382409	0.0527139	0.0896678	0.0351638	0.021744	0.0166147
13.4425	0.822294	1.1773	5.1602	4.05613	7.87689	1.8182	2.68261	2.58298		0.503761	0.00975627	0.375878	0.0526304	0.0879057	0.0349609	0.0215266	0.0165266
13.4497	0.822181	1.17455	5.0747	4.05043	7.72794	1.80817	2.65681	2.56981		0.503692	0.0097335	0.36965	0.0525565	0.0862435	0.034768	0.0213196	0.0164423
13.4569	0.822073	1.17211	4.99319	4.04534	7.58727	1.79858	2.63222	2.55724		0.503626	0.0097133	0.363713	0.0524905	0.0846736	0.0345837	0.0211223	0.0163618
13.4641	0.821966	1.16994	4.9155	4.04069	7.45426	1.78939	2.6088	2.54522		0.50356	0.00969532	0.358053	0.05243	0.0831892	0.0344069	0.0209344	0.016285
13.4713	0.821847	1.16802	4.84146	4.0363	7.32831	1.78052	2.58651	2.53378		0.503487	0.00967941	0.35266	0.0523731	0.0817836	0.0342364	0.0207555	0.0162117
13.4785	0.821716	1.16631	4.77089	4.032	7.20886	1.77199	2.56532	2.52286		0.503407	0.00966524	0.34752	0.0523173	0.0804505	0.0340723	0.0205854	0.0161419
13.4857	0.821567	1.1648	4.7036	4.02761	7.09538	1.76378	2.54518	2.51244		0.503316	0.00965269	0.342618	0.0522603	0.0791842	0.0339145	0.0204238	0.0160752
13.4929	0.821388	1.16343	4.6394	4.02296	6.98742	1.75589	2.52603	2.50249		0.503206	0.00964138	0.337942	0.0522	0.0779793	0.0337628	0.0202702	0.0160116
13.5001	0.821203	1.16221	4.5781	4.01794	6.88453	1.74834	2.50782	2.49298		0.503093	0.0096312	0.333476	0.0521349	0.0768311	0.0336176	0.0201241	0.0159507
13.5073	0.821012	1.16109	4.51951	4.01245	6.78631	1.74112	2.49048	2.48387		0.502976	0.00962197	0.329209	0.0520637	0.0757349	0.0334788	0.0199849	0.0158924
13.5145	0.820822	1.1601	4.46345	4.00646	6.69237	1.73421	2.47391	2.47514		0.502859	0.00961377	0.325125	0.0519859	0.0746866	0.0333459	0.0198519	0.0158366
13.5217	0.820643	1.15923	4.40974	3.99998	6.60236	1.72758	2.45801	2.46674		0.50275	0.00960656	0.321213	0.0519019	0.0736821	0.0332184	0.0197243	0.0157829
13.5289	0.82047	1.15848	4.35821	3.99309	6.51599	1.72118	2.44268	2.45864		0.502644	0.00960033	0.31746	0.0518124	0.0727181	0.0330954	0.0196013	0.015731
13.5361	0.820315	1.15784	4.30869	3.98584	6.43297	1.715	2.42786	2.45081		0.502549	0.009595	0.313852	0.0517184	0.0717916	0.0329765	0.0194824	0.0156809
13.5433	0.820172	1.15729	4.26099	3.97831	6.35309	1.709	2.41349	2.44322		0.502461	0.00959045	0.310377	0.0516207	0.0709002	0.0328612	0.0193671	0.0156323
13.5505	0.820059	1.15683	4.21494	3.97055	6.27616	1.70319	2.39954	2.43585		0.502392	0.00958665	0.307023	0.05152	0.0700417	0.0327495	0.0192551	0.0155852
13.5577	0.819957	1.15644	4.17037	3.96258	6.20198	1.69755	2.38599	2.42866		0.50233	0.00958339	0.303777	0.0514165	0.0692138	0.0326411	0.0191464	0.0155392
13.5649	0.819886	1.15609	4.12718	3.9544	6.13039	1.69206	2.37283	2.42162		0.502286	0.00958052	0.300631	0.0513104	0.0684149	0.0325355	0.0190408	0.0154941
13.5721	0.819832	1.15578	4.08528	3.94602	6.06127	1.68675	2.36008	2.41467		0.502253	0.00957796	0.297579	0.0512017	0.0676435	0.0324333	0.0189385	0.0154497
13.5793	0.81979	1.15547	4.04466	3.93743	5.99453	1.68158	2.34776	2.40777		0.502227	0.00957534	0.29462	0.0510902	0.0668987	0.0323339	0.0188396	0.0154055
13.5865	0.819743	1.15516	4.00527	3.92862	5.93007	1.67657	2.33587	2.40088		0.502198	0.00957277	0.291751	0.0509759	0.0661793	0.0322376	0.0187442	0.0153615
13.5937	0.819701	1.15485	3.96712	3.91963	5.86776	1.67171	2.32442	2.39398		0.502173	0.00957025	0.288972	0.0508593	0.0654839	0.0321441	0.0186524	0.0153173
13.6009	0.819647	1.15455	3.93019	3.91051	5.80751	1.66696	2.31338	2.38705		0.50214	0.00956778	0.286282	0.0507409	0.0648115	0.0320528	0.0185637	0.015273
13.6081	0.819582	1.15427	3.89444	3.90134	5.74919	1.6623	2.30272	2.38007		0.5021	0.00956546	0.283677	0.0506219	0.0641607	0.0319632	0.0184783	0.0152283
13.6153	0.819498	1.15401	3.85979	3.89217	5.69271	1.65769	2.29241	2.37306		0.502049	0.00956329	0.281154	0.050503	0.0635304	0.0318747	0.0183955	0.0151834
13.6225	0.819391	1.15377	3.82617	3.88308	5.63798	1.65313	2.28239	2.36601		0.501983	0.00956126	0.278705	0.0503849	0.0629196	0.031787	0.0183151	0.0151383
13.6297	0.819254	1.15355	3.79348	3.87408	5.58486	1.64862	2.27264	2.35893		0.501899	0.00955948	0.276323	0.0502682	0.0623268	0.0317002	0.0182368	0.015093
13.6369	0.819105	1.15336	3.76159	3.86518	5.53325	1.64414	2.2631	2.35184		0.501808	0.00955785	0.274	0.0501527	0.0617509	0.0316141	0.0181603	0.0150477
13.6441	0.818944	1.15318	3.73044	3.85635	5.48303	1.63971	2.25374	2.34472		0.501709	0.00955637	0.271732	0.0500382	0.0611904	0.0315288	0.0180851	0.0150021
13.6513	0.818789	1.15299	3.70002	3.84758	5.43413	1.63533	2.24452	2.33757		0.501614	0.00955479	0.269516	0.0499243	0.0606446	0.0314447	0.0180112	0.0149564
13.6585	0.818628	1.15278	3.67039	3.83878	5.3865	1.63103	2.23545	2.3304		0.501515	0.00955306	0.267357	0.0498102	0.060113	0.0313619	0.0179384	0.0149105
13.6657	0.818479	1.15255	3.64164	3.82989	5.34007	1.62681	2.22653	2.32322		0.501424	0.00955118	0.265263	0.0496948	0.0595949	0.0312809	0.0178668	0.0148646
13.6729	0.818336	1.15229	3.6139	3.82085	5.29481	1.6227	2.21775	2.31606		0.501336	0.00954906	0.263242	0.0495775	0.0590898	0.0312018	0.0177964	0.0148187
13.6801	0.818211	1.15201	3.58726	3.81161	5.25065	1.6187	2.20912	2.30892		0.50126	0.00954674	0.261302	0.0494576	0.058597	0.0311248	0.0177271	0.014773
13.6873	0.818104	1.15173	3.56181	3.80218	5.20759	1.61479	2.20064	2.30183		0.501194	0.00954442	0.259448	0.0493353	0.0581165	0.0310496	0.0176591	0.0147277
13.6945	0.818002	1.15145	3.53754	3.79254	5.16559	1.61093	2.19233	2.29482		0.501132	0.0095421	0.25768	0.0492102	0.0576478	0.0309756	0.0175924	0.0146828
13.7017	0.817901	1.15119	3.51439	3.78273	5.12466	1.60713	2.1842	2.28789		0.50107	0.00953992	0.255994	0.0490829	0.0571909	0.0309025	0.0175271	0.0146385
13.7089	0.817794	1.15098	3.49225	3.77278	5.08474	1.60333	2.17627	2.28104		0.501004	0.00953814	0.254381	0.0489539	0.0567454	0.0308293	0.0174635	0.0145947
13.7161	0.817686	1.15082	3.47092	3.76275	5.04578	1.59953	2.16852	2.27426		0.500938	0.00953681	0.252827	0.0488236	0.0563107	0.0307563	0.0174013	0.0145513
13.7233	0.817585	1.15073	3.45018	3.75269	5.00775	1.59571	2.16096	2.26753		0.500876	0.00953612	0.251317	0.0486931	0.0558863	0.0306829	0.0173407	0.0145083
13.7305	0.81749	1.15071	3.42979	3.74268	4.9706	1.59187	2.15358	2.26086		0.500818	0.00953592	0.249832	0.0485633	0.0554717	0.030609	0.0172815	0.0144655
13.7377	0.817424	1.15073	3.40956	3.73276	4.9343	1.58803	2.14638	2.25422		0.500778	0.00953607	0.248358	0.0484345	0.0550665	0.0305351	0.0172237	0.0144231
13.7449	0.817382	1.15076	3.38935	3.72295	4.89881	1.58421	2.13931	2.24764		0.500752	0.00953632	0.246886	0.0483072	0.0546705	0.0304617	0.017167	0.0143809
13.7521	0.817376	1.15077	3.36909	3.71325	4.86411	1.58043	2.13236	2.24108		0.500749	0.00953646	0.24541	0.0481814	0.0542832	0.030389	0.0171111	0.014339
13.7593	0.817382	1.15076	3.34875	3.70368	4.83018	1.57674	2.12548	2.23458		0.500752	0.00953632	0.243929	0.0480572	0.0539046	0.030318	0.017056	0.0142974
13.7665	0.817418	1.15067	3.32836	3.69422	4.79702	1.57316	2.11866	2.22813		0.500774	0.00953563	0.242443	0.0479344	0.0535345	0.0302493	0.0170012	0.0142562
13.7737	0.81746	1.15052	3.30802	3.68485	4.76461	1.56971	2.11186	2.22177		0.5008	0.00953434	0.240961	0.0478129	0.0531728	0.0301829	0.0169467	0.0142154
13.7809	0.817502	1.15027	3.28788	3.67557	4.73295	1.5664	2.10508	2.21547		0.500825	0.00953227	0.239494	0.0476925	0.0528195	0.0301192	0.0168922	0.0141751
13.7881	0.817513	1.14995	3.26811	3.66637	4.70201	1.5632	2.09828	2.20922		0.500833	0.0095296	0.238055	0.047573	0.0524743	0.0300577	0.0168377	0.0141352
13.7953	0.817508	1.14955	3.24891	3.65724	4.67174	1.5601	2.0915	2.20304		0.500829	0.00952634	0.236656	0.0474546	0.0521364	0.0299981	0.0167833	0.0140956
13.8025	0.817472	1.14914	3.23041	3.6482	4.64209	1.55706	2.08477	2.1969		0.500807	0.00952288	0.235309	0.0473374	0.0518055	0.0299396	0.0167293	0.0140563
13.8097	0.8174	1.14872	3.21273	3.63928	4.61297	1.55405	2.07809	2.19082		0.500763	0.00951942	0.234021	0.0472216	0.0514805	0.0298817	0.0166756	0.0140174
13.8169	0.817305	1.14831	3.19594	3.63046	4.58433	1.55102	2.0715	2.18478		0.500705	0.00951606	0.232797	0.0471071	0.0511609	0.0298235	0.0166228	0.0139788
13.8241	0.817192	1.14793	3.18002	3.62175	4.55613	1.54794	2.065	2.17877		0.500635	0.0095129	0.231638	0.0469941	0.0508462	0.0297643	0.0165706	0.0139403
13.8313	0.817072	1.14758	3.16489	3.61314	4.52833	1.54479	2.05858	2.17278		0.500562	0.00950999	0.230536	0.0468824	0.0505359	0.0297036	0.0165191	0.013902
13.8385	0.816959	1.14726	3.15042	3.60464	4.5009	1.54157	2.05225	2.16683		0.500493	0.00950737	0.229482	0.0467721	0.0502298	0.0296419	0.0164683	0.0138639
13.8457	0.816852	1.14698	3.13643	3.59622	4.47384	1.53829	2.04601	2.16088		0.500427	0.00950505	0.228463	0.0466629	0.0499279	0.0295787	0.0164182	0.0138259
13.8529	0.816768	1.14673	3.12268	3.58789	4.44714	1.53495	2.03984	2.15498		0.500376	0.00950293	0.227461	0.0465547	0.0496299	0.0295145	0.0163687	0.0137881
13.8601	0.816709	1.14648	3.10895	3.57959	4.42079	1.5316	2.03373	2.14911		0.50034	0.0095009	0.226461	0.0464471	0.0493358	0.0294501	0.0163197	0.0137506
13.8673	0.816679	1.14623	3.0951	3.57131	4.39481	1.52828	2.02771	2.1433		0.500321	0.00949878	0.225452	0.0463397	0.0490458	0.0293862	0.0162714	0.0137134
13.8745	0.816661	1.14595	3.08096	3.56303	4.36918	1.525	2.02177	2.13756		0.50031	0.0094965	0.224422	0.0462322	0.0487599	0.0293232	0.0162237	0.0136767
13.8817	0.816655	1.14564	3.06646	3.55471	4.34388	1.52178	2.01592	2.13191		0.500307	0.00949394	0.223366	0.0461243	0.0484775	0.0292613	0.0161768	0.0136405
13.8889	0.816643	1.14533	3.05156	3.54634	4.31888	1.51861	2.01018	2.12637		0.500299	0.00949132	0.22228	0.0460156	0.0481984	0.0292004	0.0161308	0.0136051
13.8961	0.816602	1.14498	3.03627	3.53789	4.29411	1.51548	2.00454	2.12093		0.500274	0.0094884	0.221167	0.045906	0.0479221	0.0291401	0.0160855	0.0135703
13.9033	0.816524	1.14459	3.02066	3.52938	4.26957	1.51237	1.99898	2.11558		0.500226	0.00948524	0.22003	0.0457956	0.0476482	0.0290803	0.0160408	0.013536
13.9105	0.816411	1.14418	3.00478	3.52079	4.24523	1.50924	1.99349	2.11028		0.500157	0.00948179	0.218873	0.0456841	0.0473766	0.0290201	0.0159968	0.0135021
13.9177	0.816262	1.14373	2.98877	3.51214	4.22111	1.50608	1.98802	2.10503		0.500066	0.00947808	0.217707	0.0455718	0.0471073	0.0289595	0.0159529	0.0134685
13.9249	0.816083	1.14325	2.97276	3.50345	4.1972	1.5029	1.98256	2.0998		0.499956	0.00947408	0.216541	0.0454591	0.0468405	0.0288982	0.0159091	0.0134351
13.9321	0.815898	1.14275	2.95687	3.49475	4.17354	1.49966	1.97707	2.09458		0.499843	0.00946993	0.215383	0.0453462	0.0465765	0.028836	0.015865	0.0134016
13.9393	0.815731	1.14223	2.94124	3.48605	4.15019	1.4964	1.97157	2.08933		0.499741	0.00946563	0.214245	0.0452333	0.0463159	0.0287732	0.0158209	0.0133681
13.9465	0.815594	1.14169	2.926	3.47736	4.12722	1.49311	1.96607	2.08408		0.499657	0.00946114	0.213135	0.0451206	0.0460595	0.0287101	0.0157768	0.0133345
13.9537	0.815499	1.14111	2.91127	3.46867	4.10466	1.48983	1.96061	2.07883		0.499598	0.0094564	0.212062	0.0450079	0.0458078	0.0286469	0.015733	0.0133008
13.9609	0.815457	1.14052	2.89718	3.46	4.08255	1.48656	1.95521	2.0736		0.499573	0.00945151	0.211035	0.0448953	0.045561	0.028584	0.0156896	0.0132674
13.9681	0.815463	1.13991	2.88379	3.45133	4.06089	1.4833	1.94989	2.06844		0.499576	0.00944642	0.21006	0.0447828	0.0453193	0.0285214	0.0156469	0.0132344
13.9753	0.815493	1.13927	2.87116	3.44271	4.03964	1.48008	1.94468	2.06336		0.499595	0.00944108	0.20914	0.044671	0.0450822	0.0284595	0.0156051	0.0132019
13.9825	0.815529	1.13859	2.85923	3.43416	4.01877	1.4769	1.93959	2.05839		0.499617	0.00943545	0.208271	0.0445601	0.0448493	0.0283983	0.0155643	0.0131701
13.9897	0.815541	1.13789	2.84801	3.42571	3.99824	1.47376	1.93462	2.05352		0.499624	0.00942967	0.207453	0.0444503	0.0446202	0.0283379	0.0155244	0.0131389
13.9969	0.815517	1.13715	2.83737	3.41738	3.97803	1.47067	1.92975	2.04877		0.499609	0.00942355	0.206678	0.0443423	0.0443947	0.0282785	0.0154854	0.0131085
14.0041	0.815439	1.13638	2.82723	3.4092	3.95813	1.46761	1.92495	2.04413		0.499562	0.00941718	0.20594	0.0442362	0.0441725	0.0282197	0.0154468	0.0130789
14.0113	0.815314	1.13557	2.81749	3.40118	3.93854	1.46462	1.92021	2.03958		0.499485	0.00941046	0.205231	0.0441321	0.0439539	0.0281621	0.0154088	0.0130498
14.0185	0.815135	1.13472	2.80803	3.3933	3.9193	1.46168	1.91553	2.03512		0.499376	0.00940345	0.204542	0.0440298	0.0437392	0.0281056	0.0153712	0.0130212
14.0257	0.814921	1.13385	2.79877	3.38556	3.90044	1.45881	1.91091	2.03072		0.499244	0.00939623	0.203867	0.0439294	0.0435288	0.0280505	0.0153341	0.0129931
14.0329	0.8147	1.13298	2.78963	3.37794	3.88204	1.45603	1.90635	2.02638		0.499109	0.00938902	0.203202	0.0438305	0.0433234	0.027997	0.0152976	0.0129653
14.0401	0.814497	1.13212	2.78059	3.37044	3.8641	1.45332	1.90188	2.02213		0.498985	0.00938186	0.202543	0.0437332	0.0431231	0.0279449	0.0152616	0.0129381
14.0473	0.814325	1.13129	2.77165	3.36306	3.84666	1.45069	1.89749	2.01799		0.498879	0.00937499	0.201891	0.0436375	0.0429286	0.0278944	0.0152264	0.0129116
14.0545	0.814199	1.13051	2.76279	3.35584	3.82972	1.44814	1.89321	2.01397		0.498802	0.00936852	0.201247	0.0435438	0.0427395	0.0278452	0.0151921	0.0128859
14.0617	0.814128	1.12978	2.75408	3.34883	3.81325	1.44567	1.88904	2.01011		0.498758	0.0093625	0.200612	0.0434528	0.0425558	0.0277978	0.0151586	0.0128612
14.0689	0.814098	1.12914	2.74553	3.34207	3.79726	1.44328	1.88496	2.00641		0.49874	0.00935721	0.199989	0.0433652	0.0423772	0.0277519	0.0151259	0.0128375
14.0761	0.814098	1.12857	2.73722	3.33563	3.78174	1.44097	1.88097	2.00291		0.49874	0.00935247	0.199384	0.0432816	0.0422041	0.0277075	0.0150939	0.0128151
14.0833	0.814116	1.12808	2.72917	3.32955	3.76668	1.43875	1.87707	1.99957		0.498751	0.00934837	0.198797	0.0432026	0.042036	0.0276648	0.0150626	0.0127938
14.0905	0.81414	1.12764	2.72143	3.32382	3.75208	1.4366	1.87324	1.99642		0.498766	0.00934472	0.198234	0.0431284	0.041873	0.0276235	0.0150318	0.0127736
14.0977	0.814152	1.12724	2.71406	3.31847	3.73792	1.43452	1.8695	1.99341		0.498773	0.00934141	0.197697	0.0430589	0.041715	0.0275833	0.0150018	0.0127543
14.1049	0.814146	1.12687	2.70709	3.31348	3.72421	1.4325	1.86586	1.99052		0.498769	0.00933839	0.197189	0.0429941	0.041562	0.0275446	0.0149727	0.0127359
14.1121	0.814116	1.12653	2.70054	3.30881	3.71093	1.43053	1.86234	1.98775		0.498751	0.00933558	0.196712	0.0429336	0.0414138	0.0275067	0.0149443	0.0127181
14.1193	0.814062	1.12624	2.69445	3.30446	3.69809	1.42859	1.85893	1.98507		0.498718	0.00933311	0.196268	0.0428772	0.0412705	0.0274693	0.014917	0.012701
14.1265	0.813991	1.12599	2.68881	3.30039	3.68567	1.42666	1.85568	1.98247		0.498674	0.00933108	0.195857	0.0428243	0.0411319	0.0274322	0.014891	0.0126844
14.1337	0.813907	1.12581	2.68364	3.29659	3.67365	1.42474	1.85261	1.97997		0.498623	0.00932955	0.195481	0.042775	0.0409978	0.0273953	0.0148663	0.0126684
14.1409	0.813812	1.12569	2.67891	3.29306	3.66203	1.42282	1.84972	1.97756		0.498565	0.00932856	0.195136	0.0427291	0.040868	0.0273584	0.0148431	0.0126529
14.1481	0.813699	1.12566	2.67459	3.2898	3.65075	1.4209	1.84702	1.97523		0.498496	0.00932832	0.194821	0.0426869	0.0407422	0.0273215	0.0148214	0.012638
14.1553	0.813591	1.12572	2.67065	3.28686	3.63984	1.419	1.84448	1.97299		0.49843	0.00932886	0.194534	0.0426488	0.0406204	0.027285	0.0148011	0.0126237
14.1625	0.813478	1.12586	2.66703	3.28427	3.62927	1.41712	1.84208	1.97085		0.49836	0.00933	0.194271	0.0426151	0.0405025	0.0272488	0.0147818	0.01261
14.1697	0.813365	1.12607	2.6637	3.28208	3.61906	1.41529	1.8398	1.9688		0.498291	0.00933177	0.194028	0.0425867	0.0403886	0.0272136	0.0147635	0.0125969
14.1769	0.813276	1.12633	2.66057	3.28031	3.60919	1.41349	1.83761	1.96686		0.498236	0.00933385	0.1938	0.0425637	0.0402784	0.0271791	0.0147459	0.0125845
14.1841	0.813192	1.12662	2.6576	3.27896	3.59964	1.41175	1.83548	1.96503		0.498185	0.00933627	0.193584	0.0425463	0.0401719	0.0271457	0.0147288	0.0125728
14.1913	0.813127	1.12694	2.65475	3.27806	3.59043	1.41006	1.83338	1.96332		0.498145	0.00933894	0.193376	0.0425345	0.040069	0.027113	0.014712	0.0125618
14.1985	0.813085	1.12728	2.65201	3.27756	3.58155	1.4084	1.8313	1.96174		0.498119	0.0093418	0.193177	0.042528	0.0399699	0.0270811	0.0146953	0.0125517
14.2057	0.813061	1.12766	2.64936	3.27741	3.57302	1.40678	1.82923	1.96028		0.498105	0.00934491	0.192984	0.0425261	0.0398748	0.0270501	0.0146787	0.0125424
14.2129	0.813049	1.12808	2.64683	3.27755	3.56486	1.40519	1.82718	1.95897		0.498098	0.00934837	0.192799	0.0425279	0.0397837	0.0270195	0.0146622	0.012534
14.2201	0.813031	1.12856	2.64438	3.2779	3.55706	1.40362	1.82517	1.95777		0.498087	0.00935237	0.192621	0.0425324	0.0396966	0.0269893	0.0146461	0.0125263
14.2273	0.813007	1.12911	2.64205	3.27839	3.54959	1.40207	1.82321	1.9567		0.498072	0.00935692	0.192451	0.0425389	0.0396132	0.0269594	0.0146304	0.0125195
14.2345	0.812966	1.12972	2.63984	3.27893	3.54242	1.40051	1.8213	1.95573		0.498046	0.009362	0.19229	0.0425459	0.0395333	0.0269295	0.014615	0.0125133
14.2417	0.812912	1.13041	2.63774	3.27948	3.5355	1.39897	1.81944	1.95485		0.498014	0.00936768	0.192138	0.0425529	0.039456	0.0268998	0.0146002	0.0125077
14.2489	0.812829	1.13114	2.63577	3.27997	3.52877	1.39743	1.81765	1.95406		0.497962	0.00937376	0.191994	0.0425593	0.0393809	0.0268702	0.0145858	0.0125026
14.2561	0.812733	1.1319	2.63389	3.28039	3.52215	1.3959	1.81591	1.95335		0.497904	0.00938008	0.191857	0.0425648	0.039307	0.0268408	0.0145718	0.012498
14.2633	0.81262	1.13266	2.63208	3.28072	3.51554	1.39437	1.81422	1.95265		0.497835	0.00938636	0.191725	0.042569	0.0392332	0.0268115	0.0145582	0.0124936
14.2705	0.812483	1.13339	2.63029	3.28093	3.50889	1.39286	1.81256	1.95194		0.497751	0.00939238	0.191595	0.0425718	0.0391591	0.0267823	0.0145449	0.012489
14.2777	0.812346	1.13404	2.62848	3.28099	3.50215	1.39135	1.8109	1.95118		0.497667	0.00939777	0.191463	0.0425726	0.0390838	0.0267533	0.0145316	0.0124842
14.2849	0.812215	1.13461	2.62663	3.28087	3.49528	1.38986	1.80924	1.95029		0.497586	0.00940251	0.191328	0.042571	0.0390072	0.0267246	0.0145183	0.0124785
14.2921	0.812089	1.13509	2.62469	3.28053	3.48828	1.38837	1.80755	1.94924		0.49751	0.00940646	0.191187	0.0425666	0.0389291	0.026696	0.0145047	0.0124717
14.2993	0.811976	1.13548	2.62265	3.27994	3.48116	1.3869	1.80581	1.94795		0.49744	0.00940972	0.191038	0.0425589	0.0388496	0.0266677	0.0144907	0.0124634
14.3065	0.811881	1.13578	2.62045	3.27905	3.47393	1.38543	1.80401	1.94638		0.497382	0.00941224	0.190878	0.0425474	0.0387689	0.0266394	0.0144763	0.0124534
14.3137	0.811815	1.13605	2.6181	3.27782	3.46661	1.38395	1.80216	1.94451		0.497342	0.00941441	0.190707	0.0425314	0.0386872	0.0266111	0.0144615	0.0124414
14.3209	0.811768	1.13628	2.61558	3.27623	3.4592	1.38246	1.80023	1.94235		0.497312	0.00941634	0.190523	0.0425109	0.0386046	0.0265825	0.014446	0.0124277
14.3281	0.811744	1.1365	2.61289	3.27428	3.4517	1.38094	1.79821	1.93994		0.497298	0.00941817	0.190327	0.0424855	0.0385208	0.0265531	0.0144298	0.0124122
14.3353	0.811726	1.13673	2.61003	3.27198	3.44406	1.37939	1.79612	1.93732		0.497287	0.00942009	0.190119	0.0424556	0.0384355	0.0265233	0.014413	0.0123955
14.3425	0.811714	1.13698	2.607	3.26936	3.43627	1.3778	1.79393	1.93453		0.49728	0.00942217	0.189898	0.0424216	0.0383486	0.0264928	0.0143954	0.0123776
14.3497	0.81169	1.13724	2.60376	3.26642	3.42832	1.37618	1.79164	1.93161		0.497265	0.00942434	0.189662	0.0423835	0.0382598	0.0264616	0.014377	0.012359
14.3569	0.811666	1.13751	2.60031	3.26315	3.42016	1.37454	1.78925	1.92863		0.49725	0.00942656	0.189411	0.042341	0.0381688	0.02643	0.0143579	0.0123398
14.3641	0.811636	1.13778	2.59662	3.25956	3.41178	1.37287	1.78674	1.92557		0.497232	0.00942879	0.189142	0.0422945	0.0380753	0.0263981	0.0143377	0.0123203
14.3713	0.811601	1.13803	2.59266	3.25563	3.40315	1.37123	1.78411	1.92245		0.49721	0.00943086	0.188854	0.0422435	0.037979	0.0263664	0.0143166	0.0123003
14.3785	0.811547	1.13825	2.58844	3.25135	3.39429	1.3696	1.78135	1.91925		0.497177	0.00943264	0.188547	0.042188	0.0378802	0.026335	0.0142945	0.0122798
14.3857	0.811493	1.13841	2.58394	3.24668	3.38523	1.36802	1.77847	1.91591		0.497144	0.00943402	0.188218	0.0421274	0.037779	0.0263046	0.0142713	0.0122585
[truncated: 83 more rows]

## Sheet: Fig.S3D
Include	Index	Color	Sensor Location	Sensor Type	Sensor Info	Replicate Group	Baseline Loc.	Assoc. (Sample) Loc.	Sample ID	Dissoc. Loc.	Loading Well Location	Loading Sample ID	Cycle	Conc. (nM)	Response	KD (M)	KD Error	kon(1/Ms)	kon Error	kdis(1/s)	kdis Error	RMax	RMax Error	kobs(1/s)	Req	Req/Rmax(%)	Full X^2	Full R^2	SSG KD	SSG Rmax	SSG R^2
x	0	-14261055	A1	SA (Streptavidin)		N/A	B1	B2	mIgG 1 500 nM	B1	A1	mouse PAD4 100 nM	1	150	1.4798	6.314e-06	2.876e-06	7407	3374	0.04676	0.0003049	62.1545	27.9734	0.04788	1.4424	2.3	0.2611	0.9988
x	1	-14513767	B1	SA (Streptavidin)		N/A	D1	D2	mIgG 2 500 nM	D1	C1		1	150	2.0186	6.971e-09	7.61e-10	422600	43540	0.002946	0.0001064	1.6361	0.0267	0.06633	1.5634	95.6	43.2971	0.6311
x	2	-39091	C1	SA (Streptavidin)		N/A	F1	F2	mIgG 3 500 nM	F1	E1		1	150	2.8415	3.727e-09	1.11e-10	254000	5536	0.0009467	1.921e-05	2.6272	0.0111	0.03905	2.5636	97.6	7.9699	0.8971
x	3	-6908266	D1	SA (Streptavidin)		N/A	H1	H2	mIgG 4 500 nM	H1	G1		1	150	2.4561	2.815e-09	1.05e-10	343900	9953	0.0009682	2.279e-05	2.2492	0.0104	0.05256	2.2078	98.2	8.7685	0.8303
x	4	-14261151	E1	SA (Streptavidin)		N/A	J1	J2	mIgG 5 500 nM	J1	I1		1	150	1.495	2.136e-07	1.344e-08	73690	4541	0.01574	0.0001995	3.3848	0.153	0.0268	1.3962	41.2	2.3648	0.9838
x	5	-13797661	F1	SA (Streptavidin)		N/A	L1	L2	mIgG 6 500 nM	L1	K1		1	150	1.448	2.105e-08	2.315e-09	216100	22390	0.004549	0.0001681	1.2083	0.0354	0.03697	1.0597	87.7	23.507	0.6574
x	6	-8555184	G1	SA (Streptavidin)		N/A	N1	N2	mIgG 7 500 nM	N1	M1		1	150	0.1551	<1.0E-12	4.893e-09	16660	7438	<1.0E-07		0.4307	0.1582	0.0025	0.4307	100	0.5903	0.806
x	7	-4566288	H1	SA (Streptavidin)		N/A	P1	P2	mIgG 8 500 nM	P1	O1		1	150	0.8978	2.681e-08	1.092e-09	56070	2088	0.001503	2.477e-05	1.1287	0.0238	0.009913	0.9575	84.8	0.8239	0.9445
x	8	-363224	A2	SA (Streptavidin)		N/A	B3	B4	mIgG 9 500 nM	B3	A3		1	150	1.4555	7.011e-08	2.74e-09	204900	7603	0.01437	0.000176	1.9556	0.0327	0.0451	1.3327	68.1	2.3372	0.9848
x	9	-3721216	B2	SA (Streptavidin)		N/A	D3	D4	mIgG 10 500 nM	D3	C3		1	150	1.3593	4.252e-08	1.546e-09	107600	3720	0.004574	5.142e-05	1.5963	0.0252	0.02071	1.2437	77.9	2.5936	0.9602
x	10	-12144190	C2	SA (Streptavidin)		N/A	F3	F4	mIgG 11 500 nM	F3	E3		1	150	1.6338	2.128e-08	1.302e-09	377700	22070	0.008035	0.0001459	1.6388	0.0219	0.06469	1.4353	87.6	9.6632	0.9349
x	11	-12859347	D2	SA (Streptavidin)		N/A	H3	H4	mIgG 12 500 nM	H3	G3		1	150	0.7894	4.091e-08	3.814e-09	17110	1529	0.0007	1.862e-05	2.0891	0.1542	0.003267	1.6414	78.6	0.5132	0.971
x	12	-24008	E2	SA (Streptavidin)		N/A	J3	J4	mIgG 13 500 nM	J3	I3		1	150	0.8462	4.755e-08	2.525e-09	17730	911	0.0008432	1.132e-05	2.3442	0.099	0.003503	1.7799	75.9	0.2332	0.9881
x	13	-5143054	F2	SA (Streptavidin)		N/A	L3	L4	mIgG 14 500 nM	L3	K3		1	150	1.0299	5.772e-09	3.458e-10	16020	441.8	9.246e-05	4.918e-06	3.1374	0.0718	0.002495	3.0212	96.3	0.1014	0.9978
