# Supplementary material for: Antibody discovery identifies regulatory mechanisms of protein arginine deiminase 4
Source: Nat Chem Biol. 2024 Feb 2;20(6):742–50. doi: 10.1038/s41589-023-01535-8 (PMC11142921; doi:10.1038/s41589-023-01535-8)
Supplement: Supplementary file 9 — Source data. [file 41589_2023_1535_MOESM9_ESM.xlsx]

## Sheet: Fig.S4A
													Sum
GLN3	-0.529574											GLN3	-0.529574
GLY4	-1.95965e-06	1.0875	-0.510713									GLY4	0.576785
THR5	-6.42619e-05	-0.012164	-1.01468	-0.673454	-0.065851							THR5	-1.76621
LEU6	-0.00130213	-0.370269	0.00944628	-0.452706	-0.329311	0.126572	-3.91149e-07	-0.189485				LEU6	-1.20706
ARG8	-0.172093	-0.616909	-1.31159e-05	-5.50032	0.634366	-0.00186731						ARG8	-5.65684		GLN3	GLY4	THR5	LEU6	ARG8	THR10	GLU12	GLN26	SER31	SER32	GLY73	ARG137	VAL200	HIS202	VAL203	ALA204	ARG205	SER206	PRO234	SER235	TYR237	THR259	ASP260	PRO262	SER270	LEU272	ASP273	ASN276	GLU278	LEU279	PRO280	GLU281	ALA282	VAL283	VAL284
THR10	0.0381635											THR10	0.0381635
GLU12	-0.000201505	0.0137987										GLU12	0.0135972
GLN26	1.0272	-0.557461	0.00369739									GLN26	0.473436
SER31	-0.265699	0.00387336	-2.31207e-05	-0.0587163								SER31	-0.320565
SER32	0.0260819	-3.03774										SER32	-3.01166
GLY73	-0.0191808											GLY73	-0.0191808
ARG137	-2.32911e-07											ARG137	-2.32911e-07
VAL200	-2.63671	-0.0583682	0.00116213									VAL200	-2.69392
HIS202	0.0767347	-1.71595	-0.834775									HIS202	-2.47399
VAL203	-0.330717											VAL203	-0.330717
ALA204	-5.36789e-08	-0.0604173	-7.67392e-08	-0.0221946								ALA204	-0.082612
ARG205	-0.282574	-0.639456	-0.104152	-0.0558017	-1.04409	-0.287796						ARG205	-2.41387
SER206	0.0253588	-0.46278										SER206	-0.437421
PRO234	-0.000856284	-0.833381	-0.174976	-0.136783								PRO234	-1.146
SER235	-0.189982	-2.04729	0.0376054	-0.0418504	-1.31536e-05							SER235	-2.24153
TYR237	-2.04264	0.00638641	-0.168333	0.0377712								TYR237	-2.16682
THR259	0.612599	-1.39663	-0.229844									THR259	-1.01388
ASP260	-1.24856	-0.734393										ASP260	-1.98295
PRO262	-0.00922656											PRO262	-0.00922656
SER270	0.0403771	-0.257061	-2.27054e-06									SER270	-0.216686
LEU272	0.00413364	-2.2502										LEU272	-2.24607
ASP273	-3.9265e-07	-2.91503										ASP273	-2.91503
ASN276	-1.12101	-2.39662e-05	-7.28985e-06	-0.000292615								ASN276	-1.12133
GLU278	0.176927	-0.000234471	-0.0167497	-0.152998								GLU278	0.00694483
LEU279	-1.15476	-1.27414	-0.0163349	-0.807643	-0.772881	0.025346						LEU279	-4.00041
PRO280	0.0199142	-0.000308309	-1.51159	-0.691745	-0.196795	0.022513						PRO280	-2.35801
GLU281	-1.85211	-0.34851	-0.951093									GLU281	-3.15171
ALA282	0.0452162	-0.966524	-1.21536	-0.000215137								ALA282	-2.13688
VAL283	-0.880518	-0.23141	-0.294634	0.00687582	-0.165664	-3.09417						VAL283	-4.65952
VAL284	-0.278764	-1.12644										VAL284	-1.4052
PHE285	-0.400393											PHE285	-0.400393
GLN286	-0.418934	-0.146951	-1.48269									GLN286	-2.04858
CYS434	-0.000392066	0.183385	0.0248917	-0.286326	0.0242219	-0.00362832	-0.734578	-0.285914				CYS434	-1.07834
TYR435	-2.67176	-1.72459	-0.000190358	-0.0399022	-0.614021	0.913403	-0.102223	-1.362	-2.69648	0.00391226	0.017425	TYR435	-8.27643
PRO436	-0.000125008	-0.81432	-0.291844	-0.119765	-0.129871	-1.01546	-2.00357					PRO436	-4.37496
SER437	-4.34289e-06	-0.733913	-0.362291	0.158053	0.00974905							SER437	-0.928406
ASN438	-0.0866597	-0.294386	-0.0319327									ASN438	-0.412978
SER440	-0.00872597	-2.32745e-05										SER440	-0.00874924
GLN442	-7.32454e-06	-1.91732	0.0309424									GLN442	-1.88638
GLN445	-0.0792908	-0.178979	-0.406895									GLN445	-0.665165
TYR463	0.0101949	-0.0589905	0.0342275	-0.124128								TYR463	-0.138696
ARG495	-0.26211	-0.000687547	-0.537568	-0.23147								ARG495	-1.03184
LYS499	-0.000183321	-2.3973										LYS499	-2.39748
GLN502	-0.00816158											GLN502	-0.00816158
GLU537	-1.13481	0.383491	-1.56056									GLU537	-2.31188
HIS538	-1.72608e-05	-0.094057	-1.59814	-0.000446612								HIS538	-1.69266
SER540	-2.99568e-05	-1.64469e-05	-0.138121	-7.80592e-06								SER540	-0.138175
PHE541	-7.3874e-06	-0.000281477	-1.60313	-2.72444	-0.978802	-1.05361	0.00429059					PHE541	-6.35598
GLU543	-2.0566											GLU543	-2.0566
ARG544	-0.0129716	-2.55852e-08	-2.59447	-0.433117	-0.17358	-0.0429544						ARG544	-3.25709
ASP547	-0.831677	-0.165115										ASP547	-0.996792
TRP548	-0.00125734	-0.640927	0.0159295	-3.27305	-1.38458	-0.691765	-1.54105					TRP548	-7.5167
ARG550	-0.360001											ARG550	-0.360001
GLU551	0.795974	-0.168704	-0.2559	0.817913								GLU551	1.18928
LYS554	0.123109	-0.604956										LYS554	-0.481847
ARG555	-2.9996	0.00281748	0.223279									ARG555	-2.7735
GLU561	-8.25339e-06	-1.72765	-0.00460522									GLU561	-1.73226
LEU573	-0.109073	-0.999867	-0.7322									LEU573	-1.84114
SER577	-0.0488751	-0.0180067	-0.291331									SER577	-0.358213
LYS578	-0.0771569											LYS578	-0.0771569
[truncated: 31 more columns]

## Sheet: Fig.S4C
Time (Min)	PAD4 WT	Y435A - 664	N438A - 665	N438R - 666	R8E - 667	R8E/Y435A - 668
0.00593333	-0.0317097	0.00149012	-0.0059009	0.00351667	0.00792742	0.00107288
0.0126	-0.0296235	0.00208616	-0.005722	0.00399351	0.00828505	0.00101328
0.0192667	-0.0280142	0.00274181	-0.005424	0.00458956	0.00852346	0.00083447
0.0259333	-0.0270009	0.00339746	-0.0050664	0.005126	0.00870228	0.00065565
0.0326	-0.0268817	0.00405312	-0.0047684	0.00566244	0.00870228	0.00035763
0.0392667	-0.027597	0.00458956	-0.0044703	0.00613928	0.00858307	-5.96e-05
0.0459333	-0.0291467	0.00500679	-0.0042915	0.00649691	0.00834465	-0.0004768
0.0526	-0.031352	0.00524521	-0.0041127	0.00673532	0.00798702	-0.0010133
0.0592667	-0.0341535	0.00530481	-0.0041127	0.00685453	0.00756979	-0.0015497
0.0659333	-0.0372529	0.00506639	-0.0041723	0.00697374	0.00703335	-0.0020862
0.0726	-0.0404119	0.00464916	-0.0043511	0.00697374	0.0064373	-0.002563
0.0792667	-0.0435114	0.00399351	-0.0045896	0.00697374	0.00590086	-0.0029206
0.0859333	-0.046432	0.00321865	-0.004828	0.00697374	0.00536442	-0.0032187
0.0926	-0.048995	0.00232458	-0.005126	0.00697374	0.00488758	-0.0033379
0.0992667	-0.0512004	0.00143051	-0.005424	0.00703335	0.00452995	-0.0032783
0.105933	-0.0530481	0.00053644	-0.0056624	0.00703335	0.00435114	-0.0030994
0.1126	-0.0546575	-0.0001788	-0.0057817	0.00709295	0.00435114	-0.0028014
0.119267	-0.0559688	-0.0007153	-0.0057817	0.00715256	0.00447035	-0.0023842
0.125933	-0.0571012	-0.0010729	-0.005424	0.00721216	0.00476837	-0.0018477
0.1326	-0.0580549	-0.0011921	-0.0047684	0.00727177	0.005126	-0.0013113
0.139267	-0.0587702	-0.0011921	-0.0036955	0.00733137	0.00554323	-0.0007153
0.145933	-0.0593662	-0.0011325	-0.0022054	0.00733137	0.00596046	-0.0002384
0.1526	-0.0596642	-0.0010133	-0.0003576	0.00733137	0.00631809	0.00017881
0.159267	-0.0597835	-0.0009537	0.00184774	0.00721216	0.00655651	0.00047684
0.165933	-0.0597239	-0.0010133	0.00411272	0.00703335	0.00667572	0.00053644
0.1726	-0.059545	-0.0012517	0.0063777	0.00679493	0.00667572	0.00047684
0.179267	-0.0593662	-0.0016689	0.00834465	0.00649691	0.00655651	0.00029802
0.185933	-0.059247	-0.002265	0.00983477	0.00619888	0.00631809	-5.96e-05
0.1926	-0.0593066	-0.0030398	0.0106692	0.00590086	0.00607967	-0.0004172
0.199267	-0.0596642	-0.0038743	0.0107288	0.00560284	0.00578165	-0.0007749
0.205933	-0.0603199	-0.0047684	0.00995398	0.00542402	0.00554323	-0.0010729
0.2126	-0.0613332	-0.0056028	0.00846386	0.00530481	0.00536442	-0.0011921
0.219267	-0.0627637	-0.0063181	0.00631809	0.00530481	0.0051856	-0.0011921
0.225933	-0.0644326	-0.0069141	0.0038147	0.00536442	0.00506639	-0.0010729
0.2326	-0.0663996	-0.0073314	0.00113249	0.00548363	0.00488758	-0.0008345
0.239267	-0.0684857	-0.0076294	-0.0015497	0.00548363	0.00464916	-0.0005364
0.245933	-0.0706315	-0.0077486	-0.0039339	0.00542402	0.00441074	-0.0002384
0.2526	-0.0727773	-0.0078082	-0.0059605	0.00530481	0.00399351	-5.96e-05
0.259267	-0.0749826	-0.0078678	-0.0075698	0.00494719	0.00345707	5.9605e-05
0.265933	-0.0770688	-0.0079274	-0.0086427	0.00452995	0.00280142	0.00011921
0.2726	-0.079155	-0.0081062	-0.0091791	0.00399351	0.00208616	0
0.279267	-0.0811815	-0.008285	-0.0092983	0.00339746	0.0013113	-0.0001788
0.285933	-0.0830889	-0.0085831	-0.0091195	0.00280142	0.00059605	-0.0004172
0.2926	-0.084877	-0.0088811	-0.0087619	0.00220537	0	-0.000596
0.299267	-0.0864863	-0.0091195	-0.008285	0.00172853	-0.0004768	-0.0008345
0.305933	-0.0878572	-0.0094175	-0.0078678	0.00143051	-0.0007749	-0.0009537
0.3126	-0.0891089	-0.009656	-0.0075698	0.0012517	-0.0008345	-0.0010133
0.319267	-0.0901222	-0.0098348	-0.0074506	0.0012517	-0.0006557	-0.0009537
0.325933	-0.0909567	-0.0100136	-0.0074506	0.0013113	-0.0002384	-0.0008345
0.3326	-0.0917315	-0.0101328	-0.007689	0.00149012	0.00023842	-0.000596
0.339267	-0.0924468	-0.0103116	-0.0080466	0.00166893	0.00077486	-0.000298
0.345933	-0.0931621	-0.01055	-0.0085831	0.00178814	0.0012517	5.9605e-05
0.3526	-0.0939369	-0.0107884	-0.0091195	0.00190735	0.00166893	0.00035763
0.359267	-0.094831	-0.0110269	-0.009656	0.00196695	0.00190735	0.00065565
0.365933	-0.0958443	-0.0113249	-0.0100732	0.00196695	0.00190735	0.00083447
0.3726	-0.0969768	-0.0115633	-0.0104308	0.00184774	0.00178814	0.00101328
0.379267	-0.0981092	-0.0116825	-0.0107288	0.00160933	0.00143051	0.00101328
0.385933	-0.0993013	-0.0116825	-0.0110269	0.0013113	0.00095367	0.00083447
0.3926	-0.100493	-0.0116229	-0.0112653	0.00095367	0.00041723	0.00053644
0.399267	-0.101745	-0.0114441	-0.0116229	0.00047684	-0.0001192	5.9605e-05
0.405933	-0.102997	-0.0112057	-0.0119805	0	-0.0006557	-0.0005364
0.4126	-0.104308	-0.0110269	-0.012517	-0.0005364	-0.0010729	-0.0011921
0.419267	-0.105679	-0.0109076	-0.0130534	-0.0010729	-0.0014305	-0.0019073
0.425933	-0.107109	-0.010848	-0.0137091	-0.0016093	-0.0016689	-0.002563
0.4326	-0.1086	-0.010848	-0.0143647	-0.0020862	-0.0018477	-0.0032187
0.439267	-0.11003	-0.0109673	-0.0150204	-0.0025034	-0.0020266	-0.0037551
0.445933	-0.111461	-0.0111461	-0.0156164	-0.0028014	-0.0020862	-0.0041127
0.4526	-0.112712	-0.0113845	-0.0160933	-0.0029802	-0.0021458	-0.0044107
0.459267	-0.113845	-0.0116229	-0.0165701	-0.0030994	-0.0021458	-0.0044703
0.465933	-0.114739	-0.0118613	-0.0169277	-0.0030994	-0.0020266	-0.0044703
0.4726	-0.115335	-0.0120401	-0.0172853	-0.0029802	-0.0019073	-0.0044107
0.479267	-0.115752	-0.012219	-0.017643	-0.0029206	-0.0016689	-0.0042319
0.485933	-0.11605	-0.0122786	-0.0180602	-0.0027418	-0.0013709	-0.0040531
0.4926	-0.116289	-0.0123978	-0.0184178	-0.0026226	-0.0010729	-0.0039339
0.499267	-0.116527	-0.012517	-0.0187755	-0.0025034	-0.0007153	-0.0038743
0.505933	-0.116825	-0.0126362	-0.0190735	-0.0023842	-0.0004172	-0.0038147
0.5126	-0.117183	-0.012815	-0.0193119	-0.0023246	-0.0001788	-0.0039339
0.519267	-0.1176	-0.0130534	-0.0193715	-0.002265	-0.0001192	-0.0041127
0.525933	-0.118077	-0.0132918	-0.0193119	-0.0022054	-0.0001788	-0.0043511
0.5326	-0.118494	-0.0135899	-0.0190735	-0.0021458	-0.0004172	-0.0046492
0.539267	-0.118792	-0.0138879	-0.0186563	-0.0020862	-0.0008345	-0.0049472
0.545933	-0.118971	-0.0141859	-0.0181794	-0.0020266	-0.0013113	-0.0053048
0.5526	-0.118971	-0.0144839	-0.0175834	-0.0020266	-0.001967	-0.0055432
0.559267	-0.118792	-0.014782	-0.0170469	-0.0020266	-0.0026226	-0.005722
0.565933	-0.118434	-0.0150204	-0.0165701	-0.0021458	-0.0033379	-0.0057817
0.5726	-0.118017	-0.0152588	-0.0162721	-0.002265	-0.0039339	-0.005722
0.579267	-0.11766	-0.0154972	-0.0160933	-0.0025034	-0.00453	-0.0055432
0.585933	-0.117302	-0.0157356	-0.0161529	-0.002861	-0.0049472	-0.0053048
0.5926	-0.117123	-0.015974	-0.0163913	-0.0032187	-0.0053048	-0.0050068
0.599267	-0.117123	-0.0162125	-0.0168085	-0.0036955	-0.0054836	-0.0046492
0.605933	-0.117183	-0.0164509	-0.0172853	-0.0041127	-0.0054836	-0.0044107
0.6126	-0.117421	-0.0166893	-0.0177622	-0.0044703	-0.0053644	-0.0041723
0.619267	-0.11766	-0.0168681	-0.0183582	-0.0047684	-0.0051856	-0.0041127
0.625933	-0.117958	-0.0170469	-0.0188351	-0.0049472	-0.0049472	-0.0042319
0.6326	-0.118256	-0.0171661	-0.0192523	-0.0049472	-0.0047088	-0.0044703
0.639267	-0.118494	-0.0172257	-0.0194907	-0.004828	-0.0044703	-0.004828
0.645933	-0.118733	-0.0172853	-0.0196099	-0.0046492	-0.0042915	-0.0053048
0.6526	-0.11903	-0.0172853	-0.0195503	-0.0043511	-0.0041723	-0.0058413
0.659267	-0.119388	-0.0172257	-0.0194311	-0.0039935	-0.0041723	-0.0063777
0.665933	-0.119925	-0.0172257	-0.0191927	-0.0036359	-0.0042319	-0.0069141
0.6726	-0.120699	-0.0171661	-0.0189543	-0.0033379	-0.0044703	-0.007391
0.679267	-0.121713	-0.0171661	-0.0187159	-0.0030994	-0.0047684	-0.0078082
0.685933	-0.122964	-0.0171661	-0.018537	-0.0029802	-0.0051856	-0.0081658
0.6926	-0.124335	-0.0172257	-0.0184774	-0.0030398	-0.0056624	-0.0084639
0.699267	-0.125885	-0.0172853	-0.0185966	-0.003159	-0.0061393	-0.0088215
0.705933	-0.127435	-0.0174046	-0.0188351	-0.0033975	-0.0066161	-0.0091791
0.7126	-0.128985	-0.0175834	-0.0191927	-0.0037551	-0.0069737	-0.0095367
0.719267	-0.130415	-0.0177622	-0.0196695	-0.0042319	-0.0073314	-0.009954
0.725933	-0.131667	-0.0180006	-0.0201464	-0.0047088	-0.0075102	-0.0104308
0.7326	-0.132799	-0.018239	-0.0206232	-0.0051856	-0.0075698	-0.010848
0.739267	-0.133753	-0.018537	-0.0209212	-0.0056624	-0.0074506	-0.0112653
0.745933	-0.134587	-0.0187755	-0.0211	-0.0060201	-0.0072718	-0.0116229
0.7526	-0.135302	-0.0190735	-0.0211	-0.0063181	-0.0069737	-0.0118613
0.759267	-0.135958	-0.0193715	-0.0209808	-0.0064969	-0.0066161	-0.0119209
0.765933	-0.136614	-0.0196099	-0.0206828	-0.0065565	-0.0062585	-0.0119209
0.7726	-0.137329	-0.0198483	-0.0203252	-0.0064373	-0.0059605	-0.0117421
0.779267	-0.138164	-0.0200272	-0.019908	-0.0062585	-0.005722	-0.0115037
0.785933	-0.139117	-0.0200868	-0.0194907	-0.0059009	-0.0056028	-0.0110865
0.7926	-0.14025	-0.0200868	-0.0191927	-0.005424	-0.0055432	-0.0106692
0.799267	-0.141442	-0.0199676	-0.0188947	-0.0048876	-0.0056624	-0.0101924
0.805933	-0.142753	-0.0197887	-0.0187159	-0.0043511	-0.0057817	-0.0097752
0.8126	-0.144064	-0.0194907	-0.018537	-0.0037551	-0.0060201	-0.0092983
0.819267	-0.145376	-0.0191927	-0.0182986	-0.003159	-0.0063181	-0.0089407
0.825933	-0.146627	-0.0189543	-0.0181198	-0.0026226	-0.0066757	-0.0086427
0.8326	-0.147641	-0.0188351	-0.0178218	-0.0021458	-0.0069737	-0.0083447
0.839267	-0.148535	-0.0188947	-0.0175238	-0.0017285	-0.0072122	-0.0081658
0.845933	-0.14919	-0.0191331	-0.0172257	-0.0013709	-0.0074506	-0.007987
0.8526	-0.149727	-0.0196099	-0.0169873	-0.0011325	-0.0075698	-0.0078678
0.859267	-0.150144	-0.0203252	-0.0167489	-0.0009537	-0.0076294	-0.0077486
0.865933	-0.150442	-0.0211596	-0.0166297	-0.0007749	-0.0075698	-0.0076294
0.8726	-0.15074	-0.0221133	-0.0166297	-0.0007153	-0.007391	-0.0075102
0.879267	-0.151098	-0.0230074	-0.0168085	-0.0006557	-0.007093	-0.0073314
0.885933	-0.151455	-0.0237823	-0.0170469	-0.0006557	-0.0067353	-0.0070333
0.8926	-0.151813	-0.0243187	-0.017345	-0.0007153	-0.0063777	-0.0067353
0.899267	-0.15229	-0.0246167	-0.0177026	-0.0007749	-0.0060201	-0.0064373
0.905933	-0.152826	-0.0246763	-0.0181198	-0.0008941	-0.005722	-0.0061393
0.9126	-0.153422	-0.0244379	-0.018537	-0.0010133	-0.0054836	-0.0058413
0.919267	-0.154078	-0.0239611	-0.0188947	-0.0011325	-0.005424	-0.0056624
0.925933	-0.154853	-0.0233054	-0.0192523	-0.0012517	-0.005424	-0.0056028
0.9326	-0.155687	-0.0226498	-0.0195503	-0.0013709	-0.0056028	-0.0056028
0.939267	-0.156581	-0.0219941	-0.0197887	-0.0014901	-0.0058413	-0.0058413
0.945933	-0.157654	-0.0213981	-0.0200272	-0.0016093	-0.0060797	-0.0061393
0.9526	-0.158727	-0.0209212	-0.020206	-0.0017881	-0.0063777	-0.0065565
0.959267	-0.159919	-0.0205636	-0.0203252	-0.0019073	-0.0066161	-0.0070333
0.965933	-0.161052	-0.0202656	-0.0204444	-0.0021458	-0.0067949	-0.0074506
0.9726	-0.162184	-0.0201464	-0.020504	-0.0023842	-0.0069141	-0.0078678
0.979267	-0.163197	-0.0200868	-0.020504	-0.0026822	-0.0069737	-0.0081658
0.985933	-0.164092	-0.020206	-0.0205636	-0.0030398	-0.0069737	-0.0084043
0.9926	-0.164747	-0.0203848	-0.0205636	-0.0034571	-0.0069737	-0.0085235
0.999267	-0.165164	-0.0206828	-0.0206232	-0.0038743	-0.0069141	-0.0085831
1.00593	-0.165463	-0.0211	-0.0207424	-0.0042915	-0.0068545	-0.0086427
1.0126	-0.165463	-0.0216365	-0.0209212	-0.0047088	-0.0067949	-0.0087023
1.01927	-0.165343	-0.0221729	-0.0211596	-0.005126	-0.0067949	-0.0087619
1.02593	-0.165105	-0.0228286	-0.0214577	-0.0055432	-0.0067949	-0.0089407
1.0326	-0.164747	-0.0234246	-0.0218153	-0.0059009	-0.0067353	-0.0091791
1.03927	-0.16427	-0.0240803	-0.0222325	-0.0062585	-0.0067353	-0.0094175
1.04593	-0.163734	-0.0246167	-0.0225902	-0.0065565	-0.0067353	-0.009656
1.0526	-0.163197	-0.025034	-0.0229478	-0.0068545	-0.0066757	-0.0098944
1.05927	-0.162602	-0.0253916	-0.0232458	-0.0071526	-0.0066161	-0.0100136
1.06593	-0.162065	-0.0256896	-0.0234842	-0.0074506	-0.0065565	-0.0100136
1.0726	-0.161588	-0.0258684	-0.0237226	-0.0077486	-0.0064373	-0.0098944
1.07927	-0.161171	-0.0259876	-0.0238419	-0.007987	-0.0063777	-0.0095963
1.08593	-0.160754	-0.0260472	-0.0239611	-0.0082254	-0.0062585	-0.0092387
1.0926	-0.160456	-0.0260472	-0.0239611	-0.0084639	-0.0061393	-0.0088215
1.09927	-0.160277	-0.0261068	-0.0240207	-0.0086427	-0.0060797	-0.0084043
1.10593	-0.160098	-0.0261068	-0.0239611	-0.0087619	-0.0059605	-0.007987
1.1126	-0.160098	-0.0261664	-0.0239611	-0.0087619	-0.0057817	-0.0076294
1.11927	-0.160217	-0.026226	-0.0239611	-0.0087619	-0.0056624	-0.007391
1.12593	-0.160456	-0.0263453	-0.0239611	-0.0085831	-0.0055432	-0.0073314
1.1326	-0.160813	-0.0265241	-0.0239611	-0.0084043	-0.0054836	-0.007391
1.13927	-0.161231	-0.0267625	-0.0240207	-0.0080466	-0.0054836	-0.0076294
1.14593	-0.161767	-0.0270009	-0.0240207	-0.0076294	-0.0054836	-0.007987
1.1526	-0.162303	-0.0273585	-0.0240803	-0.007093	-0.0055432	-0.0084043
1.15927	-0.1629	-0.0276566	-0.0241399	-0.0065565	-0.0056624	-0.0090003
1.16593	-0.163495	-0.0280142	-0.0241995	-0.0059009	-0.0058413	-0.0095367
1.1726	-0.164032	-0.0283718	-0.0243187	-0.0052452	-0.0060797	-0.0101924
1.17927	-0.164449	-0.0286698	-0.0244379	-0.0046492	-0.0063181	-0.0107884
1.18593	-0.164688	-0.0290275	-0.0246763	-0.0041127	-0.0065565	-0.0113249
1.1926	-0.164807	-0.0293851	-0.0248551	-0.0036955	-0.0068545	-0.0118613
1.19927	-0.164747	-0.0296831	-0.0250936	-0.0033975	-0.0072122	-0.0123382
1.20593	-0.164449	-0.0299811	-0.025332	-0.0033379	-0.0075698	-0.0126958
1.2126	-0.164032	-0.0302196	-0.0255704	-0.0033975	-0.0079274	-0.0130534
1.21927	-0.163436	-0.0303388	-0.0258088	-0.0037551	-0.0084043	-0.0133514
1.22593	-0.162721	-0.0303984	-0.0259876	-0.0042319	-0.0088811	-0.0135899
1.2326	-0.161827	-0.0302792	-0.0261664	-0.004828	-0.0094175	-0.0138283
1.23927	-0.160873	-0.0300407	-0.0262856	-0.0055432	-0.0100136	-0.0140071
1.24593	-0.1598	-0.0297427	-0.0263453	-0.0063181	-0.01055	-0.0141263
1.2526	-0.158668	-0.0293255	-0.0264049	-0.0070333	-0.0110269	-0.0141859
1.25927	-0.157416	-0.0289083	-0.0265241	-0.0076294	-0.0113845	-0.0142455
1.26593	-0.156045	-0.028491	-0.0265837	-0.0081062	-0.0116229	-0.0142455
1.2726	-0.154555	-0.0282526	-0.0267029	-0.0084639	-0.0117421	-0.0142455
1.27927	-0.153005	-0.0281334	-0.0268221	-0.0085831	-0.0116229	-0.0142455
1.28593	-0.151336	-0.028193	-0.0268817	-0.0085831	-0.0113845	-0.0142455
1.2926	-0.149608	-0.0283718	-0.0269413	-0.0083447	-0.0110269	-0.0142455
1.29927	-0.147998	-0.0286102	-0.0270009	-0.007987	-0.0104904	-0.0142455
1.30593	-0.146449	-0.0289083	-0.0270605	-0.0075102	-0.009954	-0.0143051
1.3126	-0.145137	-0.0292063	-0.0270605	-0.0069141	-0.0094771	-0.0144243
1.31927	-0.144064	-0.0293851	-0.0270009	-0.0063181	-0.0090599	-0.0145435
1.32593	-0.143409	-0.0294447	-0.0270009	-0.0056624	-0.0088215	-0.0146627
1.3326	-0.14317	-0.0293851	-0.0269413	-0.005126	-0.0087023	-0.0148416
1.33927	-0.143409	-0.0291467	-0.0269413	-0.0047088	-0.0087619	-0.0149012
1.34593	-0.144184	-0.028789	-0.0268817	-0.0044107	-0.0089407	-0.0149608
1.3526	-0.145376	-0.0283718	-0.0267625	-0.0042319	-0.0091791	-0.0150204
1.35927	-0.147045	-0.0280142	-0.0265837	-0.0042915	-0.0094175	-0.0149012
1.36593	-0.149071	-0.0277162	-0.0263453	-0.0044703	-0.009656	-0.0147223
1.3726	-0.151336	-0.0274777	-0.0260472	-0.004828	-0.0097752	-0.0144839
1.37927	-0.153899	-0.0273585	-0.0256896	-0.0053048	-0.0098348	-0.0141263
1.38593	-0.156522	-0.0274181	-0.0252724	-0.0057817	-0.0097752	-0.0137091
1.3926	-0.159323	-0.0276566	-0.0249147	-0.0063777	-0.0095963	-0.0132322
1.39927	-0.162125	-0.0279546	-0.0245571	-0.0069141	-0.0093579	-0.0127554
1.40593	-0.164866	-0.0284314	-0.0243187	-0.0074506	-0.0090599	-0.0122786
1.4126	-0.167608	-0.0290275	-0.0242591	-0.0079274	-0.0088215	-0.0119209
1.41927	-0.170231	-0.0296235	-0.0243187	-0.0083447	-0.0087023	-0.0115633
1.42593	-0.172853	-0.0302792	-0.0244975	-0.0087023	-0.0086427	-0.0113249
1.4326	-0.175357	-0.0309348	-0.0247955	-0.0089407	-0.0086427	-0.0111461
1.43927	-0.177801	-0.0315905	-0.0250936	-0.0091791	-0.0087619	-0.0110865
1.44593	-0.180185	-0.0321865	-0.0254512	-0.0092983	-0.0088811	-0.0111461
1.4526	-0.18245	-0.0327826	-0.0258088	-0.0093579	-0.0090599	-0.0112057
1.45927	-0.184655	-0.0332594	-0.0261068	-0.0093579	-0.0092387	-0.0113845
1.46593	-0.186801	-0.0336766	-0.0263453	-0.0092983	-0.0094175	-0.0115633
1.4726	-0.188947	-0.0339746	-0.0265837	-0.0091195	-0.0095963	-0.0118017
1.47927	-0.191033	-0.0340939	-0.0268221	-0.0089407	-0.0097156	-0.0120401
1.48593	-0.193059	-0.0340939	-0.0270605	-0.0087619	-0.0097752	-0.0122786
1.4926	-0.195086	-0.0340343	-0.0273585	-0.0084639	-0.0098944	-0.0124574
1.49927	-0.196993	-0.0337958	-0.0277162	-0.0082254	-0.0100732	-0.0125766
1.50593	-0.198901	-0.0335574	-0.0281334	-0.0079274	-0.010252	-0.0126958
1.5126	-0.200748	-0.033319	-0.0285506	-0.007689	-0.0104904	-0.0127554
1.51927	-0.202477	-0.0330806	-0.0289679	-0.0074506	-0.010848	-0.012815
1.52593	-0.204086	-0.0329614	-0.0292659	-0.0072718	-0.0112057	-0.0128746
1.5326	-0.205517	-0.0329018	-0.0293851	-0.007093	-0.0116229	-0.0129342
1.53927	-0.206828	-0.0329614	-0.0293851	-0.0070333	-0.0120997	-0.0129938
1.54593	-0.207901	-0.0331402	-0.0292063	-0.0069737	-0.012517	-0.0131726
1.5526	-0.208855	-0.0333786	-0.0289083	-0.0070333	-0.0128746	-0.0132918
1.55927	-0.20957	-0.0336766	-0.028491	-0.0071526	-0.0132322	-0.0134706
1.56593	-0.210166	-0.0339746	-0.0280142	-0.0072718	-0.0134706	-0.0136495
1.5726	-0.210643	-0.0343323	-0.0276566	-0.0075102	-0.0135899	-0.0138283
1.57927	-0.211	-0.0346303	-0.0274181	-0.0077486	-0.0135899	-0.0138879
1.58593	-0.211239	-0.0349283	-0.0272989	-0.007987	-0.0134706	-0.0139475
1.5926	-0.211477	-0.0352263	-0.0272989	-0.0083447	-0.0132918	-0.0138879
1.59927	-0.211716	-0.0354052	-0.0274777	-0.0087023	-0.0130534	-0.0138879
1.60593	-0.211895	-0.035584	-0.0277758	-0.0090599	-0.012815	-0.0138283
1.6126	-0.212014	-0.0356436	-0.0281334	-0.0094771	-0.0126362	-0.0137687
1.61927	-0.212193	-0.0356436	-0.0284314	-0.0098348	-0.0124574	-0.0137687
1.62593	-0.212312	-0.035584	-0.0286698	-0.0101924	-0.0123382	-0.0138283
1.6326	-0.212491	-0.0354052	-0.028789	-0.0104904	-0.0122786	-0.0138879
1.63927	-0.21255	-0.0351667	-0.028789	-0.0106096	-0.0122786	-0.0141263
1.64593	-0.21261	-0.0348687	-0.0286698	-0.01055	-0.0123382	-0.0143647
1.6526	-0.21261	-0.0345707	-0.0285506	-0.0103712	-0.0124574	-0.0146627
1.65927	-0.21255	-0.0343323	-0.0283718	-0.009954	-0.012517	-0.0149608
1.66593	-0.212371	-0.0342727	-0.0282526	-0.0094771	-0.0126362	-0.0152588
1.6726	-0.212133	-0.0343323	-0.0281334	-0.0088811	-0.0126958	-0.0156164
1.67927	-0.211775	-0.0346303	-0.028193	-0.008285	-0.0127554	-0.0159144
1.68593	-0.211299	-0.0351667	-0.0283122	-0.0077486	-0.0126958	-0.0162721
1.6926	-0.210702	-0.0358224	-0.0285506	-0.0073314	-0.0126958	-0.0166297
1.69927	-0.210047	-0.0366569	-0.0288486	-0.0072122	-0.0126362	-0.0169277
1.70593	-0.209272	-0.0376105	-0.0292659	-0.0072718	-0.012517	-0.0172853
1.7126	-0.208437	-0.0386238	-0.0296831	-0.0075698	-0.0123978	-0.0175834
1.71927	-0.207484	-0.0396371	-0.0301003	-0.0081062	-0.0122786	-0.0178814
1.72593	-0.206411	-0.0405312	-0.0305176	-0.0087619	-0.0121593	-0.0180602
1.7326	-0.205219	-0.041306	-0.0309348	-0.0095963	-0.0120401	-0.018239
1.73927	-0.203848	-0.0419021	-0.0312328	-0.0103712	-0.0120401	-0.0183582
1.74593	-0.202239	-0.0423193	-0.0315309	-0.0111461	-0.0120997	-0.0183582
1.7526	-0.200331	-0.0424981	-0.0318289	-0.0118017	-0.012219	-0.0183582
1.75927	-0.198007	-0.0424981	-0.0319481	-0.0123382	-0.0123978	-0.0182986
1.76593	-0.195265	-0.0422597	-0.0320673	-0.0127554	-0.0126362	-0.0181794
1.7726	-0.192106	-0.0419021	-0.0320673	-0.0130534	-0.0129342	-0.0180006
1.77927	-0.18847	-0.0414252	-0.0320077	-0.0132322	-0.0132918	-0.0178814
1.78593	-0.184476	-0.0407696	-0.0318289	-0.0132918	-0.0135899	-0.0178218
1.7926	-0.180244	-0.0401735	-0.0315309	-0.0133514	-0.0139475	-0.0177622
1.79927	-0.175774	-0.0395775	-0.0311732	-0.0132918	-0.0141859	-0.0178218
1.80593	-0.171244	-0.0391006	-0.030756	-0.0131726	-0.0144839	-0.0178814
1.8126	-0.166893	-0.0388026	-0.0303388	-0.013113	-0.0146627	-0.0180602
1.81927	-0.16284	-0.0386834	-0.0299215	-0.0129938	-0.0148416	-0.018239
1.82593	-0.159144	-0.0388026	-0.0296831	-0.0128746	-0.0149012	-0.0184774
1.8326	-0.155985	-0.039041	-0.0295639	-0.0127554	-0.0149608	-0.0187755
1.83927	-0.153422	-0.0394583	-0.0296235	-0.0126958	-0.0149608	-0.0190735
1.84593	-0.151515	-0.0399947	-0.0298023	-0.0127554	-0.0149012	-0.0192523
1.8526	-0.150204	-0.0405312	-0.03016	-0.0128746	-0.014782	-0.0194311
1.85927	-0.149608	-0.0411272	-0.0305772	-0.0130534	-0.0146031	-0.0194907
1.86593	-0.149667	-0.0416636	-0.0309944	-0.0133514	-0.0143647	-0.0194907
1.8726	-0.150323	-0.0420809	-0.0314116	-0.0136495	-0.0141859	-0.0193715
1.87927	-0.151634	-0.0424385	-0.0317097	-0.0138283	-0.0140071	-0.0190735
1.88593	-0.153601	-0.0426769	-0.0318885	-0.0137687	-0.0138283	-0.0187755
1.8926	-0.156164	-0.0428557	-0.0319481	-0.0132322	-0.0137687	-0.0182986
1.89927	-0.159264	-0.0429749	-0.0319481	-0.0120401	-0.0138283	-0.0178814
1.90593	-0.16284	-0.0430942	-0.0319481	-0.010252	-0.0140071	-0.0174046
1.9126	-0.166833	-0.0432134	-0.0318885	-0.0077486	-0.0143051	-0.0169277
1.91927	-0.171184	-0.0433326	-0.0319481	-0.0046492	-0.0146627	-0.0165105
1.92593	-0.175714	-0.0433922	-0.0320673	-0.0011921	-0.01508	-0.0162125
1.9326	-0.180364	-0.0435114	-0.0322461	0.00238419	-0.0154972	-0.015974
1.93927	-0.184894	-0.043571	-0.0325441	0.00578165	-0.0159144	-0.0157952
1.94593	-0.189245	-0.0436306	-0.0328422	0.00852346	-0.0162721	-0.0156164
1.9526	-0.193357	-0.0436306	-0.0331402	0.0103712	-0.0165701	-0.0154972
1.95927	-0.197172	-0.043571	-0.033319	0.0110269	-0.0167489	-0.0153184
1.96593	-0.200748	-0.0433922	-0.0334382	0.0104308	-0.0168681	-0.0151396
1.9726	-0.203967	-0.0431538	-0.0334382	0.00864267	-0.0168085	-0.014782
1.97927	-0.207007	-0.0427961	-0.0333786	0.00590086	-0.0167489	-0.0143647
1.98593	-0.209868	-0.0423789	-0.0332594	0.00238419	-0.0165701	-0.0138879
1.9926	-0.21261	-0.0419021	-0.0331402	-0.0014305	-0.0163317	-0.013411
1.99927	-0.215352	-0.0414252	-0.0330806	-0.0053644	-0.0160933	-0.0128746
2.00593	-0.218093	-0.041008	-0.0331402	-0.0090003	-0.0158548	-0.0124574
2.0126	-0.220776	-0.04071	-0.0332594	-0.0120997	-0.0156164	-0.0120997
2.01927	-0.223458	-0.0405908	-0.0335574	-0.0145435	-0.015378	-0.0119209
2.02593	-0.225961	-0.0405908	-0.033915	-0.0163317	-0.0151992	-0.0119209
2.0326	-0.228286	-0.0407696	-0.0342727	-0.0174642	-0.01508	-0.0120997
2.03927	-0.230372	-0.0410676	-0.0346303	-0.0180602	-0.0150204	-0.0124574
2.04593	-0.23216	-0.0415444	-0.0348687	-0.018239	-0.0150204	-0.0129342
2.0526	-0.23365	-0.0420809	-0.0350475	-0.0181198	-0.0149608	-0.0135303
2.05927	-0.234842	-0.0426769	-0.0349879	-0.0178814	-0.0149608	-0.0141263
2.06593	-0.235796	-0.0432134	-0.0348091	-0.0175834	-0.0149608	-0.014782
2.0726	-0.236571	-0.0436902	-0.0345707	-0.0172257	-0.0149012	-0.015378
2.07927	-0.237167	-0.0441074	-0.0341535	-0.0169277	-0.014782	-0.015974
2.08593	-0.237644	-0.0444651	-0.0337362	-0.0166297	-0.0146627	-0.0163913
2.0926	-0.238061	-0.0447035	-0.033319	-0.0163913	-0.0144839	-0.0167489
2.09927	-0.238419	-0.0449419	-0.0329614	-0.0162125	-0.0143051	-0.0170469
2.10593	-0.238717	-0.0451803	-0.0327229	-0.0160336	-0.0141263	-0.0172257
2.1126	-0.238955	-0.0454187	-0.0325441	-0.0159144	-0.0139475	-0.017345
2.11927	-0.239074	-0.0455976	-0.0324845	-0.0158548	-0.0138283	-0.0174642
2.12593	-0.239134	-0.045836	-0.0325441	-0.0158548	-0.0138283	-0.0175238
2.1326	-0.239134	-0.0460744	-0.0326037	-0.0159144	-0.0138879	-0.017643
2.13927	-0.239134	-0.0463128	-0.0327229	-0.015974	-0.0140071	-0.0177622
2.14593	-0.239134	-0.0464916	-0.0329018	-0.0161529	-0.0141859	-0.0178814
2.1526	-0.239193	-0.04673	-0.0330806	-0.0164509	-0.0144243	-0.0180602
2.15927	-0.239491	-0.0468493	-0.033319	-0.0168085	-0.0147223	-0.018239
2.16593	-0.239909	-0.0469685	-0.0334978	-0.0172257	-0.0150204	-0.0184178
2.1726	-0.240624	-0.0470281	-0.0337362	-0.0177026	-0.0153184	-0.018537
2.17927	-0.241458	-0.0470281	-0.0340343	-0.0181794	-0.0156164	-0.018537
2.18593	-0.242472	-0.0470877	-0.0343323	-0.0187755	-0.0157952	-0.018537
2.1926	-0.243485	-0.0471473	-0.0346899	-0.0193119	-0.0159144	-0.0183582
2.19927	-0.244379	-0.0472069	-0.0350475	-0.0198483	-0.015974	-0.0181198
2.20593	-0.245154	-0.0473857	-0.0354648	-0.0202656	-0.0159144	-0.0178218
2.2126	-0.245631	-0.0475645	-0.035882	-0.0205636	-0.0157952	-0.0175238
2.21927	-0.24569	-0.0478029	-0.0362992	-0.0206828	-0.0156164	-0.0171661
2.22593	-0.245452	-0.0481606	-0.0367165	-0.0206232	-0.0154376	-0.0169277
2.2326	-0.244796	-0.0485182	-0.0370741	-0.0203848	-0.0151992	-0.0166893
2.23927	-0.243843	-0.0488758	-0.0374317	-0.0199676	-0.0150204	-0.0165701
2.24593	-0.24265	-0.0491738	-0.0376701	-0.0194311	-0.0149608	-0.0165105
2.2526	-0.241399	-0.0494719	-0.0377893	-0.0188351	-0.0150204	-0.0164509
2.25927	-0.240147	-0.0495911	-0.0377893	-0.018239	-0.0152588	-0.0163913
2.26593	-0.239134	-0.0497103	-0.0376701	-0.017643	-0.0155568	-0.0162721
2.2726	-0.238359	-0.0497103	-0.0373721	-0.0171661	-0.0159144	-0.0160933
2.27927	-0.238001	-0.0495911	-0.0368953	-0.0168085	-0.0162125	-0.0158548
2.28593	-0.238001	-0.0494123	-0.0363588	-0.0164509	-0.0165105	-0.0154376
2.2926	-0.238478	-0.0491738	-0.0357628	-0.0162721	-0.0166893	-0.0150204
2.29927	-0.239313	-0.0488162	-0.0351071	-0.0160336	-0.0166893	-0.0144839
2.30593	-0.240445	-0.0483394	-0.0346303	-0.0158548	-0.0165701	-0.0138879
2.3126	-0.241756	-0.0478029	-0.0342131	-0.0155568	-0.0162721	-0.0132918
2.31927	-0.243127	-0.0471473	-0.033915	-0.0151992	-0.0157952	-0.0126362
2.32593	-0.244319	-0.046432	-0.0338554	-0.0147223	-0.0152588	-0.0119209
2.3326	-0.245273	-0.0455379	-0.0338554	-0.0141859	-0.0146627	-0.0112057
2.33927	-0.24581	-0.0445843	-0.0340343	-0.0134706	-0.0140071	-0.0104904
2.34593	-0.245929	-0.043571	-0.0342131	-0.0127554	-0.0132918	-0.0097752
2.3526	-0.245631	-0.0424981	-0.0343919	-0.0119209	-0.0125766	-0.0090003
2.35927	-0.244916	-0.0413656	-0.0344515	-0.0110865	-0.0118017	-0.0083447
2.36593	-0.243783	-0.0401735	-0.0343323	-0.010252	-0.0109673	-0.007689
2.3726	-0.242412	-0.0389814	-0.0339746	-0.0094175	-0.0100732	-0.007093
2.37927	-0.240803	-0.0376701	-0.0333786	-0.0086427	-0.0091791	-0.0065565
2.38593	-0.239193	-0.0363588	-0.0325441	-0.0078082	-0.0082254	-0.0060797
2.3926	-0.237584	-0.0350475	-0.0314713	-0.0070333	-0.0072718	-0.0056028
2.39927	-0.236034	-0.0336766	-0.0302196	-0.0061989	-0.0062585	-0.0050664
2.40593	-0.234663	-0.0323653	-0.028789	-0.0053644	-0.0052452	-0.0044107
2.4126	-0.233412	-0.0311136	-0.0272393	-0.0043511	-0.0041723	-0.0036359
2.41927	-0.232339	-0.0299215	-0.0256896	-0.0032783	-0.003159	-0.0026822
2.42593	-0.231385	-0.0289083	-0.0241399	-0.0020862	-0.0020862	-0.0015497
2.4326	-0.230551	-0.0280142	-0.0225902	-0.0007153	-0.0010133	-0.000298
2.43927	-0.229776	-0.0272989	-0.0211	0.00077486	5.9605e-05	0.00113249
2.44593	-0.228941	-0.0266433	-0.0197291	0.00238419	0.00119209	0.0026226
2.4526	-0.228047	-0.0261664	-0.0184178	0.00405312	0.00232458	0.00423193
2.45927	-0.226974	-0.0257492	-0.0171661	0.00578165	0.00351667	0.00578165
2.46593	-0.225723	-0.025332	-0.0160336	0.00751019	0.00470877	0.00733137
2.4726	-0.224233	-0.0248551	-0.0149012	0.00923872	0.00602007	0.0089407
2.47927	-0.222564	-0.0243783	-0.0137687	0.010848	0.00745058	0.0104308
2.48593	-0.220656	-0.0237823	-0.0126958	0.0123978	0.00905991	0.0119805
2.4926	-0.21863	-0.023067	-0.0115633	0.0137687	0.0107884	0.0135303
2.49927	-0.216603	-0.0222921	-0.0104904	0.0150204	0.012815	0.0150204
2.50593	-0.214517	-0.0214577	-0.0092983	0.0162125	0.0149608	0.0165105
2.5126	-0.212669	-0.0205636	-0.0081062	0.0172854	0.0172257	0.0180006
2.51927	-0.21106	-0.0195503	-0.0069737	0.018239	0.0195503	0.0194907
2.52593	-0.209749	-0.0184774	-0.0057817	0.0192523	0.0218153	0.0208616
2.5326	-0.208795	-0.0174642	-0.0046492	0.0202656	0.0239015	0.0222921
2.53927	-0.208259	-0.0163913	-0.0035763	0.0212789	0.0258684	0.0236034
2.54593	-0.207961	-0.0153184	-0.0024438	0.0223517	0.0275373	0.0248551
2.5526	-0.20802	-0.0143051	-0.0013709	0.0234842	0.0289082	0.0260472
2.55927	-0.208318	-0.0133514	-0.0001788	0.0246167	0.0301004	0.0272393
2.56593	-0.208795	-0.012517	0.00101328	0.0258088	0.031054	0.0283122
2.5726	-0.209451	-0.0116825	0.00220537	0.0270009	0.0318289	0.0293255
2.57927	-0.210106	-0.0109673	0.00351667	0.0280738	0.0325441	0.0302792
2.58593	-0.210822	-0.0103712	0.00476837	0.0290871	0.0331402	0.0311732
2.5926	-0.211418	-0.0097752	0.00602007	0.0299811	0.0337362	0.0320077
2.59927	-0.211954	-0.0092387	0.00721216	0.0308156	0.0342131	0.032723
2.60593	-0.212371	-0.0087023	0.00828505	0.0315309	0.0346899	0.0333786
2.6126	-0.212669	-0.008285	0.00923872	0.0321269	0.0350475	0.0340343
2.61927	-0.212729	-0.0078678	0.00995398	0.032723	0.0353456	0.0345707
2.62593	-0.212729	-0.0075102	0.01055	0.0332594	0.0355244	0.0351071
2.6326	-0.21255	-0.0072718	0.0110269	0.0337362	0.0357032	0.035584
2.63927	-0.212252	-0.007093	0.0114441	0.0342131	0.0358224	0.0360608
2.64593	-0.211895	-0.0070333	0.0117421	0.0345707	0.0359416	0.036478
2.6526	-0.211596	-0.007093	0.0119805	0.0349283	0.03618	0.0368953
2.65927	-0.211358	-0.0072718	0.0122189	0.0351071	0.0364184	0.0372529
2.66593	-0.211239	-0.0075102	0.0124574	0.0352263	0.0367761	0.0375509
2.6726	-0.211299	-0.0078678	0.0126362	0.0351667	0.0371337	0.0377297
2.67927	-0.211656	-0.008285	0.0127554	0.0350475	0.0376105	0.0378489
2.68593	-0.212252	-0.0087023	0.0127554	0.0347495	0.0382066	0.0379085
2.6926	-0.213087	-0.0091791	0.0125766	0.0344515	0.0388622	0.0378489
2.69927	-0.214219	-0.0095963	0.0122189	0.0340939	0.0396371	0.0377297
2.70593	-0.21553	-0.0100136	0.0116229	0.0336766	0.0405312	0.0375509
2.7126	-0.21708	-0.0104308	0.010848	0.033319	0.0415444	0.0373125
2.71927	-0.218689	-0.010848	0.00989437	0.0329018	0.0426769	0.0371337
2.72593	-0.220299	-0.0112057	0.00888109	0.0326037	0.0437498	0.0369549
2.7326	-0.221849	-0.0115633	0.0077486	0.0322461	0.0448227	0.0367761
2.73927	-0.223219	-0.0119209	0.00661612	0.0318885	0.0457764	0.0366569
2.74593	-0.224412	-0.0122786	0.00560284	0.0315905	0.0464916	0.0366569
2.7526	-0.225365	-0.0126362	0.00464916	0.0312328	0.0468493	0.0367165
2.75927	-0.22608	-0.0129342	0.0038743	0.0309944	0.0467897	0.0368357
2.76593	-0.226617	-0.0132322	0.00333786	0.030756	0.0463724	0.0371337
2.7726	-0.226915	-0.0134706	0.00298023	0.0306964	0.0455976	0.0374317
2.77927	-0.227034	-0.0135899	0.00292063	0.0306964	0.0445843	0.0379085
2.78593	-0.226974	-0.0137091	0.00303984	0.0308752	0.0435114	0.038445
2.7926	-0.226855	-0.0137091	0.00333786	0.0311732	0.0424385	0.039041
2.79927	-0.226677	-0.0136495	0.0038147	0.0316501	0.0415444	0.0397563
2.80593	-0.226378	-0.0134706	0.00447035	0.0323057	0.0408292	0.0405908
2.8126	-0.22608	-0.0132322	0.00524521	0.0330806	0.040412	0.0414848
2.81927	-0.225723	-0.0129342	0.00613928	0.033915	0.040412	0.0424981
2.82593	-0.225306	-0.0125766	0.00709295	0.0348687	0.04071	0.043571
2.8326	-0.224888	-0.012219	0.00816584	0.0359416	0.041306	0.0448227
2.83927	-0.224531	-0.0118017	0.00929832	0.0370145	0.0422597	0.0462532
2.84593	-0.224233	-0.0113249	0.0104904	0.0382066	0.0433922	0.0477433
2.8526	-0.224054	-0.0107884	0.0118017	0.0394583	0.0447631	0.0494122
2.85927	-0.223935	-0.0101924	0.0131726	0.0408888	0.0463724	0.0510812
2.86593	-0.223935	-0.0094771	0.0146627	0.0423789	0.048101	0.0528693
2.8726	-0.223994	-0.0087023	0.0162721	0.0439882	0.0500083	0.0546575
2.87927	-0.224113	-0.0078082	0.017941	0.0456572	0.0520349	0.0564456
2.88593	-0.224233	-0.0067949	0.0196695	0.0474453	0.054121	0.0581741
2.8926	-0.224233	-0.005722	0.0213981	0.0493526	0.056386	0.0599027
2.89927	-0.224113	-0.00453	0.023067	0.0513196	0.058651	0.0616312
2.90593	-0.223815	-0.0032783	0.0246763	0.0533462	0.0610352	0.0633597
2.9126	-0.223279	-0.001967	0.0261664	0.0553727	0.063479	0.0652075
2.91927	-0.222444	-0.0006557	0.0275373	0.0574589	0.0659823	0.0672936
2.92593	-0.221372	0.00071526	0.0288486	0.059545	0.0687242	0.0696778
2.9326	-0.22006	0.00214577	0.03016	0.0616312	0.0715256	0.0724792
2.93927	-0.21863	0.00357628	0.0314116	0.063777	0.0745654	0.0758171
2.94593	-0.217021	0.00506639	0.0327826	0.0658631	0.0778437	0.0798106
2.9526	-0.215471	0.00661612	0.0342131	0.0680089	0.0813603	0.0846386
2.95927	-0.213981	0.00828505	0.0357032	0.0701547	0.0851154	0.0905395
2.96593	-0.212729	0.0100136	0.0373721	0.0723004	0.0892878	0.0978112
2.9726	-0.211596	0.0119209	0.039041	0.0743866	0.0939369	0.106752
2.97927	-0.210762	0.0138879	0.0407696	0.0765324	0.0990629	0.11766
2.98593	-0.210166	0.0160336	0.0424981	0.0786781	0.104845	0.130892
2.9926	-0.209808	0.0183582	0.0441074	0.0808835	0.111401	0.146925
2.99927	-0.20951	0.0208616	0.0456572	0.0831485	0.118911	0.166059
3.00593	-0.209212	0.0235438	0.0470877	0.0854731	0.127494	0.188649
3.0126	-0.208914	0.0264645	0.048399	0.0879169	0.137269	0.214994
3.01927	-0.208497	0.0296831	0.0495911	0.0904202	0.148296	0.245214
3.02593	-0.20802	0.033319	0.0507235	0.0931621	0.160694	0.279546
3.0326	-0.207484	0.0373721	0.0517368	0.0960231	0.174522	0.317752
3.03927	-0.206947	0.0420213	0.0528097	0.0990629	0.189722	0.359893
3.04593	-0.20653	0.0473261	0.0538826	0.102401	0.206292	0.40555
3.0526	-0.206232	0.0534058	0.0550747	0.105977	0.224054	0.454426
3.05927	-0.206053	0.0602603	0.0562668	0.109971	0.242889	0.505924
3.06593	-0.206113	0.0680685	0.0576377	0.114381	0.262618	0.559509
3.0726	-0.206351	0.0767708	0.0591874	0.119388	0.283062	0.614524
3.07927	-0.206709	0.0863671	0.060916	0.124991	0.303864	0.670195
3.08593	-0.207126	0.0968576	0.0628829	0.131428	0.324786	0.725925
3.0926	-0.207603	0.108242	0.0651479	0.1387	0.345707	0.781
3.09927	-0.20802	0.120461	0.0678301	0.146985	0.366271	0.834763
3.10593	-0.208378	0.133336	0.0709295	0.156343	0.386417	0.886738
3.1126	-0.208735	0.146925	0.0745058	0.166893	0.405967	0.936389
3.11927	-0.209093	0.160992	0.0787377	0.178516	0.424862	0.983477
3.12593	-0.209629	0.175536	0.0836253	0.191391	0.443041	1.0277
3.1326	-0.210166	0.190258	0.0892282	0.205398	0.460565	1.06895
3.13927	-0.210822	0.2051	0.0956059	0.220597	0.477314	1.10716
3.14593	-0.211418	0.219882	0.102758	0.236928	0.493348	1.14232
3.1526	-0.211954	0.234365	0.110745	0.254333	0.508666	1.17445
3.15927	-0.212371	0.248373	0.119507	0.27281	0.52315	1.20366
3.16593	-0.212491	0.261784	0.129163	0.292301	0.536799	1.23006
3.1726	-0.212371	0.27442	0.139534	0.312626	0.549555	1.25366
3.17927	-0.211895	0.286222	0.150681	0.333846	0.561476	1.27476
3.18593	-0.21106	0.297129	0.162482	0.355899	0.572562	1.29336
3.1926	-0.209987	0.307083	0.174999	0.378609	0.582755	1.30963
3.19927	-0.208795	0.316203	0.188112	0.401914	0.592232	1.32382
3.20593	-0.207543	0.324488	0.201821	0.425756	0.601053	1.33604
3.2126	-0.206351	0.331879	0.216067	0.450015	0.609398	1.34659
3.21927	-0.205338	0.338554	0.230789	0.474572	0.617385	1.35565
3.22593	-0.204444	0.344515	0.245988	0.499427	0.625134	1.36364
3.2326	-0.203729	0.34982	0.261605	0.524402	0.632823	1.37073
3.23927	-0.203192	0.354528	0.277579	0.549495	0.640631	1.3774
3.24593	-0.202715	0.358701	0.29397	0.574648	0.648677	1.38384
3.2526	-0.202358	0.362515	0.310659	0.599802	0.657082	1.39052
3.25927	-0.20194	0.365973	0.327826	0.625074	0.665903	1.39773
3.26593	-0.201464	0.369191	0.345349	0.650406	0.67544	1.40572
3.2726	-0.200808	0.37235	0.363231	0.675857	0.685632	1.41484
3.27927	-0.199914	0.375569	0.381649	0.701487	0.696719	1.4255
3.28593	-0.198543	0.378966	0.400603	0.727415	0.708878	1.43814
3.2926	-0.196517	0.382781	0.420213	0.75376	0.722229	1.45328
3.29927	-0.193417	0.387132	0.440598	0.780642	0.737071	1.4717
3.30593	-0.188708	0.392199	0.461876	0.80812	0.75376	1.49417
3.3126	-0.181556	0.398338	0.484347	0.836432	0.772476	1.52177
3.31927	-0.170946	0.405848	0.508189	0.865757	0.793695	1.55532
3.32593	-0.155806	0.415087	0.533521	0.896215	0.817537	1.59568
3.3326	-0.135064	0.426412	0.560522	0.927925	0.84424	1.64342
3.33927	-0.107706	0.44024	0.589252	0.960886	0.873744	1.69867
3.34593	-0.0730753	0.45681	0.61959	0.99498	0.905752	1.76096
3.3526	-0.0308752	0.476182	0.6513	1.02985	0.939786	1.82927
3.35927	0.0184178	0.498474	0.683844	1.06513	0.975013	1.90192
3.36593	0.0736713	0.523329	0.716627	1.09994	1.01036	1.97649
3.3726	0.133157	0.55021	0.748754	1.13344	1.04457	2.05016
3.37927	0.19449	0.578284	0.779152	1.1645	1.07616	2.11984
3.38593	0.25475	0.606537	0.806749	1.19179	1.1037	2.1823
3.3926	0.311136	0.633657	0.830293	1.21409	1.12575	2.23464
3.39927	0.360727	0.658274	0.84877	1.23018	1.14119	2.2741
3.40593	0.40108	0.679135	0.861287	1.239	1.14906	2.29871
3.4126	0.430405	0.69499	0.867069	1.23978	1.14888	2.30718
3.41927	0.447571	0.704885	0.865698	1.23215	1.14036	2.29889
3.42593	0.452399	0.708103	0.857055	1.21599	1.12379	2.2741
3.4326	0.445366	0.704348	0.841439	1.19162	1.09959	2.23368
3.43927	0.427544	0.693619	0.819325	1.15979	1.06859	2.17921
3.44593	0.400603	0.676274	0.79143	1.12152	1.03188	2.11263
3.4526	0.36639	0.653088	0.758767	1.07789	0.99051	2.03621
3.45927	0.326931	0.624955	0.722408	1.03033	0.945687	1.95241
3.46593	0.284135	0.593007	0.683486	0.980258	0.89854	1.86372
3.4726	0.23973	0.558317	0.643134	0.928879	0.85026	1.7724
3.47927	0.195086	0.522137	0.602424	0.877619	0.801742	1.68079
3.48593	0.151455	0.485539	0.56237	0.827432	0.753939	1.59067
3.4926	0.109673	0.449479	0.523806	0.779331	0.707626	1.50371
3.49927	0.0703335	0.414848	0.487387	0.734091	0.6634	1.42127
3.50593	0.0339747	0.382245	0.453711	0.692248	0.621855	1.34432
3.5126	0.00077486	0.352263	0.423133	0.65434	0.58347	1.27363
3.51927	-0.0291467	0.325322	0.395954	0.620604	0.548422	1.20974
3.52593	-0.0556707	0.301659	0.372231	0.591278	0.517011	1.15287
3.5326	-0.0788569	0.281453	0.352085	0.566423	0.489295	1.10328
3.53927	-0.0988245	0.264704	0.335395	0.545979	0.465393	1.06084
3.54593	-0.115693	0.251472	0.322103	0.529885	0.445187	1.02562
3.5526	-0.1297	0.241578	0.311911	0.517964	0.428498	0.997365
3.55927	-0.141084	0.234842	0.304639	0.509977	0.415266	0.975847
3.56593	-0.150085	0.231028	0.300109	0.505686	0.405192	0.960827
3.5726	-0.156999	0.230014	0.298083	0.504851	0.39804	0.951886
3.57927	-0.162244	0.231385	0.298262	0.506997	0.39345	0.948608
3.58593	-0.165939	0.234962	0.300407	0.511885	0.391304	0.950634
3.5926	-0.168443	0.240326	0.304222	0.519037	0.391304	0.95737
3.59927	-0.170052	0.247359	0.309527	0.528157	0.393152	0.968337
3.60593	-0.170886	0.255764	0.316024	0.538826	0.396609	0.983059
3.6126	-0.171125	0.2653	0.323534	0.550747	0.401437	1.00088
3.61927	-0.170886	0.275791	0.331759	0.563502	0.407517	1.02139
3.62593	-0.17035	0.287056	0.340581	0.576854	0.41455	1.04392
3.6326	-0.169456	0.298858	0.34982	0.590503	0.422359	1.06812
3.63927	-0.168383	0.311077	0.359178	0.604153	0.430822	1.09345
3.64593	-0.167191	0.323594	0.368655	0.617683	0.439763	1.11949
3.6526	-0.16588	0.336289	0.378013	0.630915	0.448942	1.14578
3.65927	-0.164509	0.348985	0.387132	0.643671	0.458241	1.17201
3.66593	-0.163197	0.361681	0.395894	0.65583	0.467479	1.19787
3.6726	-0.161946	0.374138	0.404119	0.667274	0.476539	1.22297
3.67927	-0.160754	0.386238	0.411749	0.677943	0.485301	1.24705
3.68593	-0.15974	0.39798	0.418603	0.687659	0.493586	1.27
3.6926	-0.158846	0.409126	0.424683	0.69654	0.501394	1.29145
3.69927	-0.158191	0.419736	0.429988	0.704348	0.508606	1.31136
3.70593	-0.157833	0.429571	0.434458	0.711143	0.515103	1.32948
3.7126	-0.157654	0.43869	0.438094	0.716805	0.520885	1.34581
3.71927	-0.157833	0.446856	0.441015	0.721395	0.525832	1.36012
3.72593	-0.15825	0.454068	0.44322	0.724852	0.529945	1.37234
3.7326	-0.158966	0.460207	0.44477	0.727236	0.533164	1.38253
3.73927	-0.159979	0.465214	0.445724	0.728428	0.535369	1.39046
3.74593	-0.16129	0.469089	0.446081	0.728548	0.53668	1.39624
3.7526	-0.16278	0.471652	0.445843	0.727534	0.536978	1.39976
3.75927	-0.164449	0.472963	0.445008	0.725508	0.536382	1.40113
3.76593	-0.166297	0.473082	0.443637	0.722349	0.534892	1.40035
3.7726	-0.168145	0.47195	0.44173	0.718236	0.532627	1.39749
3.77927	-0.170112	0.469804	0.439286	0.713229	0.529706	1.39272
3.78593	-0.172079	0.466704	0.436366	0.707328	0.526249	1.38611
3.7926	-0.174046	0.46283	0.432968	0.700593	0.522316	1.37776
3.79927	-0.176012	0.45836	0.429094	0.693202	0.517964	1.36787
3.80593	-0.17792	0.453353	0.424802	0.685155	0.513315	1.35666
3.8126	-0.179827	0.447989	0.419974	0.676632	0.508428	1.3442
3.81927	-0.181794	0.442207	0.414729	0.667691	0.503242	1.33073
3.82593	-0.183761	0.436187	0.409007	0.658453	0.497818	1.31631
3.8326	-0.185728	0.429809	0.402868	0.648916	0.492156	1.30105
3.83927	-0.187814	0.423133	0.396252	0.63926	0.486314	1.2852
3.84593	-0.1899	0.41616	0.389338	0.629485	0.480235	1.26874
3.8526	-0.191987	0.408947	0.382245	0.619769	0.474036	1.25188
3.85927	-0.194073	0.401497	0.375092	0.610113	0.467777	1.23471
3.86593	-0.196099	0.393987	0.367999	0.600696	0.461578	1.21742
3.8726	-0.198126	0.386536	0.361204	0.591576	0.455558	1.20026
3.87927	-0.200033	0.379324	0.354826	0.582933	0.449896	1.18345
3.88593	-0.201821	0.372469	0.349045	0.574827	0.44477	1.1673
3.8926	-0.203431	0.366211	0.343978	0.567496	0.440359	1.15216
3.89927	-0.204921	0.360608	0.339746	0.560999	0.436842	1.13833
3.90593	-0.206173	0.35578	0.336349	0.555635	0.434399	1.12623
3.9126	-0.207365	0.351906	0.333905	0.551581	0.433147	1.11622
3.91927	-0.208378	0.349045	0.332415	0.549018	0.433385	1.10871
3.92593	-0.209212	0.347376	0.332117	0.548184	0.435352	1.10412
3.9326	-0.209868	0.347018	0.332952	0.549257	0.439167	1.10275
3.93927	-0.210345	0.34821	0.335157	0.552475	0.445127	1.10513
3.94593	-0.210524	0.351191	0.338912	0.558138	0.453472	1.11163
3.9526	-0.210524	0.356138	0.344396	0.566363	0.464559	1.12265
3.95927	-0.210166	0.36341	0.351787	0.577509	0.478566	1.13869
3.96593	-0.209451	0.373304	0.361323	0.591755	0.495791	1.16032
3.9726	-0.208378	0.386119	0.373244	0.609457	0.516653	1.18792
3.97927	-0.206828	0.402153	0.387788	0.630796	0.54127	1.22207
3.98593	-0.204802	0.421584	0.405073	0.656009	0.570059	1.26332
3.9926	-0.202239	0.444591	0.425398	0.685453	0.603259	1.31208
3.99927	-0.199139	0.471473	0.448823	0.719309	0.641048	1.3687
4.00593	-0.195444	0.502288	0.475585	0.757813	0.683665	1.43367
4.0126	-0.191152	0.537217	0.505686	0.801086	0.731349	1.50722
4.01927	-0.186205	0.576258	0.539303	0.849187	0.784218	1.58948
4.02593	-0.180483	0.61959	0.576437	0.902176	0.842333	1.68067
4.0326	-0.173986	0.667214	0.617146	0.960052	0.905693	1.78081
4.03927	-0.166595	0.71919	0.661254	1.02276	0.974298	1.88971
4.04593	-0.158369	0.775456	0.708818	1.09011	1.04797	2.00725
4.0526	-0.14925	0.835955	0.759602	1.16193	1.12653	2.13313
4.05927	-0.139296	0.900686	0.813365	1.23799	1.20974	2.26706
4.06593	-0.128448	0.96935	0.869989	1.31798	1.29712	2.4085
4.0726	-0.116944	1.04177	0.929058	1.40154	1.38837	2.55692
4.07927	-0.104785	1.11753	0.990331	1.48839	1.48308	2.71165
4.08593	-0.0920892	1.19627	1.05351	1.57797	1.58066	2.87205
4.0926	-0.0790358	1.27757	1.11812	1.66982	1.68061	3.03727
4.09927	-0.0656843	1.36083	1.18381	1.76334	1.78242	3.20637
4.10593	-0.0522137	1.44565	1.25027	1.858	1.88547	3.37833
4.1126	-0.0386238	1.53136	1.31702	1.95301	1.98919	3.55226
4.11927	-0.025034	1.61737	1.38366	2.04784	2.09278	3.72684
4.12593	-0.0116229	1.70302	1.44976	2.14177	2.19578	3.90106
4.1326	0.00160933	1.78766	1.51491	2.23404	2.29734	4.07368
4.13927	0.0146031	1.87063	1.57863	2.32416	2.39682	4.24349
4.14593	0.0271201	1.95134	1.64044	2.41131	2.49356	4.40931
4.1526	0.0392199	2.029	1.69986	2.49493	2.58684	4.56995
4.15927	0.0507235	2.10309	1.75649	2.5745	2.67607	4.72438
4.16593	0.0615716	2.17295	1.80984	2.64943	2.76065	4.87143
4.1726	0.0716448	2.23809	1.85955	2.71916	2.83998	5.01013
4.17927	0.0809431	2.29794	1.9052	2.78336	2.91348	5.13959
4.18593	0.0892878	2.35218	1.94645	2.84159	2.98077	5.25898
4.1926	0.0966191	2.4004	1.98305	2.89357	3.04139	5.3674
4.19927	0.102937	2.4423	2.01476	2.93893	3.09491	5.46432
4.20593	0.108063	2.47759	2.0414	2.97755	3.14111	5.54901
4.2126	0.112057	2.5062	2.06298	3.00926	3.17967	5.62119
4.21927	0.114858	2.52789	2.07937	3.034	3.21054	5.6805
4.22593	0.116408	2.54273	2.09057	3.05176	3.23361	5.7267
4.2326	0.116706	2.55066	2.09671	3.06261	3.24881	5.75972
4.23927	0.115871	2.55173	2.09785	3.06666	3.25632	5.77968
4.24593	0.113904	2.54607	2.09415	3.0641	3.25632	5.7869
4.2526	0.110865	2.53391	2.08586	3.05504	3.24905	5.78165
4.25927	0.106871	2.51549	2.07323	3.0399	3.2348	5.76442
4.26593	0.102043	2.49118	2.05636	3.01898	3.21394	5.73581
4.2726	0.0964403	2.46131	2.03568	2.99275	3.18688	5.69642
4.27927	0.0900626	2.42633	2.01148	2.96164	3.15404	5.64688
4.28593	0.0830889	2.38675	1.984	2.92623	3.11589	5.58811
4.2926	0.0755787	2.343	1.95372	2.88707	3.07298	5.52088
4.29927	0.0675321	2.29561	1.92094	2.84463	3.02571	5.44608
4.30593	0.0590682	2.24513	1.88619	2.79969	2.97469	5.36472
4.3126	0.0502467	2.19214	1.84977	2.75272	2.92051	5.27763
4.31927	0.0411868	2.13718	1.81216	2.70438	2.86359	5.1859
4.32593	0.0319481	2.0808	1.77389	2.65521	2.80464	5.09059
4.3326	0.0226498	2.02346	1.73533	2.6058	2.74408	4.99272
4.33927	0.0133514	1.96564	1.69694	2.55674	2.68263	4.89336
4.34593	0.00411272	1.90794	1.65921	2.50858	2.6207	4.79341
4.3526	-0.0048876	1.85078	1.62256	2.46185	2.55883	4.69393
4.35927	-0.0137091	1.79458	1.58733	2.41703	2.49755	4.5957
4.36593	-0.0223517	1.73974	1.55383	2.37459	2.43735	4.49961
4.3726	-0.0308156	1.68669	1.52242	2.33495	2.37858	4.40633
4.37927	-0.0391006	1.63573	1.49328	2.29853	2.32166	4.31639
4.38593	-0.0473261	1.58721	1.46651	2.26551	2.26688	4.23038
4.3926	-0.0554919	1.54144	1.44237	2.23619	2.21443	4.14866
4.39927	-0.0635386	1.49864	1.42086	2.21062	2.16448	4.07141
4.40593	-0.0715852	1.45894	1.40196	2.18886	2.1171	3.99888
4.4126	-0.0795126	1.42252	1.38569	2.17086	2.07227	3.93111
4.41927	-0.0873804	1.38938	1.37198	2.1565	2.02996	3.86804
4.42593	-0.0950694	1.35952	1.36077	2.14553	1.98996	3.80963
4.4326	-0.10246	1.33282	1.35183	2.13766	1.95223	3.75563
4.43927	-0.109494	1.30904	1.34504	2.13259	1.91653	3.70574
4.44593	-0.11605	1.28794	1.34021	2.12991	1.88273	3.65955
4.4526	-0.12213	1.26916	1.33699	2.12914	1.85061	3.61657
4.45927	-0.127673	1.25241	1.33526	2.12973	1.81997	3.57628
4.46593	-0.13274	1.23727	1.33455	2.13134	1.79064	3.53807
4.4726	-0.137389	1.22344	1.33473	2.13337	1.76233	3.50124
4.47927	-0.141561	1.21057	1.33532	2.13546	1.73479	3.46512
4.48593	-0.145495	1.19829	1.33616	2.13706	1.70785	3.42911
4.4926	-0.149071	1.18625	1.33687	2.1379	1.68115	3.39252
4.49927	-0.152469	1.17421	1.33723	2.13748	1.65451	3.35491
4.50593	-0.155747	1.16193	1.33711	2.13563	1.62774	3.31575
4.5126	-0.158906	1.14906	1.33622	2.132	1.6005	3.27468
4.51927	-0.161886	1.13541	1.33455	2.1264	1.57267	3.23153
4.52593	-0.164628	1.12081	1.33193	2.11859	1.54418	3.18599
4.5326	-0.167191	1.10507	1.32841	2.10851	1.51491	3.13818
4.53927	-0.169396	1.08802	1.32388	2.09612	1.48487	3.08794
4.54593	-0.171304	1.06961	1.3184	2.08133	1.45406	3.03549
4.5526	-0.172853	1.04976	1.31202	2.06435	1.42264	2.98095
4.55927	-0.174046	1.0286	1.30486	2.04527	1.39076	2.92468
4.56593	-0.17488	1.00631	1.297	2.02441	1.35863	2.86686
4.5726	-0.175476	0.98294	1.28847	2.00194	1.32644	2.80797
4.57927	-0.175834	0.9588	1.27959	1.97834	1.29443	2.74837
4.58593	-0.176012	0.934124	1.27035	1.95384	1.26296	2.68865
4.5926	-0.176012	0.909209	1.26112	1.92893	1.23233	2.62922
4.59927	-0.175893	0.884414	1.252	1.90395	1.20276	2.57069
4.60593	-0.175655	0.859976	1.24323	1.87927	1.17457	2.51371
4.6126	-0.175297	0.836194	1.23513	1.85519	1.14805	2.45881
4.61927	-0.174761	0.813425	1.22786	1.83213	1.12337	2.4066
4.62593	-0.173986	0.791907	1.22178	1.81037	1.10084	2.35772
4.6326	-0.172853	0.77194	1.21701	1.79017	1.08069	2.31278
4.63927	-0.171304	0.75382	1.21385	1.77187	1.06305	2.27237
4.64593	-0.169277	0.737667	1.21254	1.75577	1.04809	2.2369
4.6526	-0.166714	0.723839	1.21325	1.74218	1.03611	2.20692
4.65927	-0.163555	0.712454	1.21611	1.73128	1.02711	2.18284
4.66593	-0.15974	0.703692	1.22118	1.72335	1.02133	2.16502
4.6726	-0.155211	0.697672	1.22863	1.71846	1.01882	2.15375
4.67927	-0.150025	0.694394	1.23841	1.71679	1.01966	2.14922
4.68593	-0.144064	0.693977	1.25057	1.71828	1.02383	2.15155
4.6926	-0.137508	0.69648	1.26499	1.72305	1.03128	2.16091
4.69927	-0.130296	0.701785	1.28162	1.73086	1.04201	2.17724
4.70593	-0.122607	0.709891	1.30033	1.74159	1.05584	2.20048
4.7126	-0.114501	0.720739	1.32096	1.75506	1.0727	2.23053
4.71927	-0.105977	0.73415	1.34325	1.77097	1.09237	2.26718
4.72593	-0.0972152	0.749946	1.36703	1.78921	1.11479	2.31028
4.7326	-0.0882149	0.767887	1.39195	1.80936	1.1397	2.35951
4.73927	-0.0792146	0.787795	1.4177	1.83123	1.16694	2.41464
4.74593	-0.0701547	0.809371	1.44404	1.85454	1.19627	2.47532
4.7526	-0.061214	0.832319	1.47057	1.87892	1.2275	2.54124
4.75927	-0.0524521	0.85634	1.49703	1.90425	1.26052	2.61211
4.76593	-0.043869	0.881195	1.52308	1.9303	1.29503	2.68763
4.7726	-0.035584	0.906587	1.54847	1.95676	1.33085	2.76756
4.77927	-0.0277162	0.932395	1.57309	1.98346	1.36793	2.85167
4.78593	-0.0203252	0.958383	1.59669	2.01035	1.40607	2.93958
4.7926	-0.0134706	0.98449	1.61922	2.03717	1.44511	3.03119
4.79927	-0.0072122	1.01054	1.64068	2.06387	1.48505	3.12614
4.80593	-0.0015497	1.03658	1.66112	2.09039	1.52582	3.22425
4.8126	0.00345707	1.06257	1.68049	2.11674	1.5673	3.32516
4.81927	0.0077486	1.08856	1.69897	2.14285	1.60962	3.42858
4.82593	0.0114441	1.11461	1.71667	2.16889	1.6526	3.53408
4.8326	0.0146031	1.14071	1.73372	2.19488	1.69623	3.64125
4.83927	0.0172257	1.16694	1.75023	2.22105	1.74046	3.74943
4.84593	0.0193715	1.19334	1.76638	2.24751	1.7851	3.85815
4.8526	0.0211596	1.21993	1.78242	2.27445	1.83004	3.96651
4.85927	0.0226498	1.24675	1.79857	2.30217	1.87498	4.07386
4.86593	0.0239015	1.27375	1.8152	2.3309	1.91969	4.1793
4.8726	0.0249147	1.30081	1.83272	2.361	1.96368	4.28188
4.87927	0.02563	1.32787	1.85156	2.39289	2.00659	4.38064
4.88593	0.0261664	1.35469	1.87236	2.42716	2.0479	4.47452
4.8926	0.0264645	1.3811	1.89584	2.46435	2.08712	4.56262
4.89927	0.0266433	1.40685	1.92273	2.50536	2.12377	4.64392
4.90593	0.0267029	1.4317	1.95396	2.5512	2.15733	4.71753
4.9126	0.0268221	1.45549	1.99074	2.60329	2.18737	4.78262
4.91927	0.0271797	1.47784	2.03419	2.66308	2.21348	4.83853
4.92593	0.0280738	1.49858	2.08592	2.73257	2.23535	4.88472
4.9326	0.0298023	1.51747	2.14767	2.81405	2.25288	4.92084
4.93927	0.0327826	1.53428	2.22152	2.91008	2.26587	4.94689
4.94593	0.0374317	1.54883	2.30986	3.0238	2.27439	4.9628
4.9526	0.0444055	1.56099	2.41548	3.15869	2.27845	4.96906
4.95927	0.0541806	1.57064	2.54166	3.31867	2.27827	4.96614
4.96593	0.0675917	1.57785	2.69198	3.50809	2.27404	4.95476
4.9726	0.0853538	1.58274	2.87038	3.73167	2.26611	4.93586
4.97927	0.10854	1.58542	3.08132	3.99446	2.25478	4.91047
4.98593	0.138283	1.58614	3.32934	4.30167	2.2406	4.87977
4.9926	0.176013	1.58536	3.61937	4.65876	2.22397	4.8449
4.99927	0.223458	1.5834	3.95644	5.07116	2.20543	4.80706
5.00593	0.282645	1.58077	4.34554	5.54413	2.18552	4.76748
5.0126	0.355959	1.57791	4.79162	6.08259	2.16484	4.72736
5.01927	0.44632	1.57523	5.29945	6.69104	2.14386	4.68773
5.02593	0.556946	1.57315	5.87314	7.37327	2.12318	4.64964
5.0326	0.691473	1.57207	6.51646	8.1321	2.10327	4.61394
5.03927	0.854015	1.57213	7.23225	8.96931	2.08473	4.58139
5.04593	1.04898	1.57374	8.02237	9.88531	2.06798	4.55272
5.0526	1.28102	1.5769	8.88735	10.8791	2.05344	4.5284
5.05927	1.55491	1.58185	9.82642	11.948	2.0414	4.50873
5.06593	1.87522	1.5887	10.8373	13.0874	2.03216	4.49401
5.0726	2.2465	1.5974	11.9159	14.2911	2.0259	4.48424
5.07927	2.67255	1.60807	13.0562	15.551	2.0228	4.47941
5.08593	3.15642	1.62071	14.2507	16.8569	2.0228	4.47947
5.0926	3.7002	1.63519	15.4899	18.1974	2.0259	4.48406
5.09927	4.30453	1.65147	16.7627	19.5591	2.0321	4.49294
5.10593	4.96852	1.66935	18.0565	20.9278	2.0411	4.50575
5.1126	5.68938	1.6886	19.3573	22.2881	2.05278	4.52203
5.11927	6.46245	1.70898	20.6502	23.6242	2.06691	4.54122
5.12593	7.28101	1.73032	21.9197	24.9198	2.0833	4.56291
5.1326	8.13633	1.75226	23.15	26.159	2.1016	4.58658
5.13927	9.01788	1.77461	24.3252	27.3265	2.12163	4.61167
5.14593	9.91344	1.79702	25.43	28.4077	2.14309	4.63772
5.1526	10.8095	1.81937	26.45	29.3896	2.16568	4.66436
5.15927	11.6919	1.84143	27.3718	30.2607	2.18916	4.69124
5.16593	12.5457	1.86306	28.1839	31.0113	2.21324	4.71812
5.1726	13.3564	1.88422	28.8763	31.6337	2.23762	4.74483
5.17927	14.1101	1.90485	29.4412	32.1226	2.26206	4.77123
5.18593	14.7941	1.92493	29.8731	32.4745	2.28626	4.79746
5.1926	15.397	1.94442	30.1685	32.6885	2.3101	4.82351
5.19927	15.9096	1.96344	30.3265	32.7659	2.33328	4.84955
5.20593	16.3251	1.98197	30.3484	32.7098	2.35569	4.87578
5.2126	16.6386	2.00021	30.2376	32.5256	2.37721	4.90248
5.21927	16.8481	2.01821	29.9997	32.2201	2.39772	4.9299
5.22593	16.9539	2.03609	29.6418	31.8016	2.41715	4.95845
5.2326	16.9587	2.05404	29.1729	31.2799	2.43545	4.98849
5.23927	16.867	2.07216	28.6031	30.6653	2.45255	5.02032
5.24593	16.6854	2.09063	27.9434	29.9693	2.46859	5.05441
5.2526	16.4218	2.10977	27.2058	29.2032	2.48343	5.09107
5.25927	16.0852	2.12961	26.4024	28.379	2.49732	5.13089
5.26593	15.6856	2.15054	25.5455	27.508	2.51043	5.17416
5.2726	15.2333	2.17271	24.6473	26.6017	2.52289	5.22149
5.27927	14.7387	2.19631	23.7194	25.6706	2.53505	5.2734
5.28593	14.2118	2.22158	22.773	24.725	2.54732	5.33056
5.2926	13.6625	2.2487	21.8185	23.7743	2.56014	5.39386
5.29927	13.0997	2.27809	20.8652	22.8268	2.57409	5.46432
5.30593	12.5316	2.30998	19.9217	21.8903	2.58976	5.54317
5.3126	11.9656	2.34479	18.9955	20.9715	2.608	5.63198
5.31927	11.408	2.38293	18.093	20.0761	2.62958	5.73272
5.32593	10.8641	2.42513	17.2197	19.2091	2.65545	5.84751
5.3326	10.3382	2.47198	16.3801	18.3746	2.68668	5.97936
5.33927	9.83375	2.5245	15.5779	17.5759	2.72459	6.13153
5.34593	9.35346	2.58356	14.8159	16.8152	2.77066	6.3082
5.3526	8.89909	2.65056	14.0959	16.0946	2.82657	6.51449
5.35927	8.47191	2.72685	13.4193	15.4153	2.89434	6.75637
5.36593	8.07244	2.81435	12.7867	14.7779	2.97624	7.04134
5.3726	7.70074	2.91514	12.1981	14.1827	3.075	7.37822
5.37927	7.35641	3.03185	11.6531	13.6297	3.19374	7.77793
5.38593	7.03865	3.16769	11.1508	13.1185	3.33613	8.25322
5.3926	6.74659	3.32654	10.6901	12.6484	3.50648	8.81934
5.39927	6.47897	3.51298	10.2695	12.2187	3.70979	9.49401
5.40593	6.23435	3.73274	9.88746	11.8282	3.95167	10.2977
5.4126	6.01137	3.99238	9.54223	11.4761	4.23872	11.2535
5.41927	5.80853	4.29958	9.2321	11.1611	4.57847	12.3871
5.42593	5.62447	4.66347	8.9553	10.8821	4.97931	13.7262
5.4326	5.45764	5.09411	8.71015	10.6376	5.45067	15.2998
5.43927	5.30672	5.60296	8.49485	10.4266	6.00284	17.1375
5.44593	5.17035	6.20258	8.3077	10.2474	6.64717	19.2679
5.4526	5.04738	6.90627	8.14706	10.0987	7.39539	21.7171
5.45927	4.93658	7.72798	8.01134	9.97907	8.25983	24.5069
5.46593	4.83686	8.68154	7.89881	9.88698	9.25285	27.653
5.4726	4.74733	9.78035	7.80791	9.82082	10.3862	31.1633
5.47927	4.6671	11.0364	7.73698	9.7791	11.6708	35.0357
5.48593	4.59546	12.4596	7.68459	9.76002	13.1157	39.2574
5.4926	4.53162	14.0567	7.64912	9.76187	14.7278	43.8038
5.49927	4.47512	15.8309	7.62904	9.78297	16.5105	48.6381
5.50593	4.42547	17.7804	7.6229	9.82147	18.4639	53.7121
5.5126	4.38213	19.8984	7.62928	9.87542	20.5834	58.9671
5.51927	4.34476	22.1723	7.6468	9.94307	22.8599	64.3352
5.52593	4.31293	24.5839	7.67416	10.0225	25.2792	69.7422
5.5326	4.28629	27.1091	7.70992	10.1118	27.8223	75.1098
5.53927	4.26435	29.7189	7.75301	10.2091	30.4652	80.3582
5.54593	4.24677	32.3796	7.80219	10.3127	33.18	85.4092
5.5526	4.23318	35.0543	7.85631	10.4209	35.935	90.1889
5.55927	4.22317	37.7037	7.91442	10.5319	38.6957	94.6293
5.56593	4.21643	40.2877	7.97558	10.6443	41.4262	98.6713
5.5726	4.21262	42.7666	8.03882	10.7566	44.0897	102.265
5.57927	4.21143	45.1025	8.10337	10.8674	46.6502	105.372
5.58593	4.21256	47.2605	8.16846	10.9755	49.0732	107.965
5.5926	4.21578	49.2099	8.23343	11.0797	51.3265	110.028
5.59927	4.22072	50.9246	8.29768	11.179	53.3817	111.553
5.60593	4.22722	52.3844	8.36056	11.2724	55.2145	112.546
5.6126	4.23503	53.5747	8.4216	11.3593	56.805	113.02
5.61927	4.24385	54.487	8.48037	11.4389	58.1387	112.996
5.62593	4.25351	55.1185	8.53646	11.5108	59.2058	112.502
5.6326	4.26376	55.4722	8.58963	11.5747	60.0019	111.569
5.63927	4.27431	55.556	8.63969	11.6304	60.5271	110.234
5.64593	4.2851	55.3823	8.6866	11.6779	60.7864	108.537
5.6526	4.29577	54.9672	8.73035	11.7173	60.7884	106.519
5.65927	4.30626	54.3302	8.77112	11.7489	60.5457	104.221
5.66593	4.31639	53.4927	8.80897	11.7732	60.0737	101.684
5.6726	4.32593	52.478	8.84432	11.7905	59.3901	98.9484
5.67927	4.33469	51.3103	8.87728	11.8013	58.5145	96.0532
5.68593	4.3425	50.014	8.90821	11.8062	57.4676	93.035
5.6926	4.34929	48.6134	8.93742	11.8058	56.271	89.9283
5.69927	4.35477	47.132	8.96513	11.8005	54.9462	86.7647
5.70593	4.35895	45.5921	8.99166	11.7908	53.5145	83.5731
5.7126	4.36157	44.0148	9.01717	11.777	51.9965	80.3797
5.71927	4.36258	42.4191	9.04173	11.7597	50.4119	77.2074
5.72593	4.36181	40.8223	9.06557	11.739	48.779	74.0767
5.7326	4.35913	39.2396	9.08864	11.7152	47.1147	71.0046
5.73927	4.35448	37.6844	9.11093	11.6884	45.4345	68.0061
5.74593	4.3478	36.1675	9.13227	11.6586	43.7523	65.0931
5.7526	4.33898	34.6981	9.15247	11.6259	42.0802	62.2752
5.75927	4.32789	33.2831	9.17131	11.5903	40.4288	59.5597
5.76593	4.31454	31.9278	9.18835	11.5515	38.8072	56.9519
5.7726	4.29881	30.6359	9.20326	11.5094	37.2227	54.4553
5.77927	4.28081	29.4093	9.21547	11.4636	35.6817	52.0718
5.78593	4.26048	28.2489	9.22441	11.4139	34.1887	49.8014
5.7926	4.23789	27.1543	9.22948	11.3599	32.7476	47.6434
5.79927	4.21315	26.1241	9.23002	11.3013	31.3607	45.5959
5.80593	4.18645	25.1563	9.22543	11.2375	30.03	43.656
5.8126	4.15778	24.2482	9.215	11.1683	28.7559	41.8202
5.81927	4.1272	23.3966	9.19807	11.0933	27.5388	40.0847
5.82593	4.0949	22.598	9.17411	11.0122	26.3783	38.4449
5.8326	4.0608	21.8489	9.14264	10.9248	25.2735	36.8964
5.83927	4.02486	21.1455	9.10312	10.8308	24.2231	35.4345
5.84593	3.98707	20.4841	9.05538	10.7302	23.2257	34.0544
5.8526	3.9472	19.8613	8.99911	10.6229	22.2796	32.7513
5.85927	3.90518	19.2735	8.93432	10.5088	21.3829	31.5208
5.86593	3.86083	18.7176	8.86101	10.3881	20.5335	30.3582
5.8726	3.81404	18.1904	8.77929	10.2608	19.7296	29.2592
5.87927	3.76463	17.6895	8.68934	10.1271	18.9688	28.2198
5.88593	3.71259	17.2122	8.59147	9.98718	18.2492	27.2357
5.8926	3.65788	16.7563	8.48585	9.84132	17.5686	26.3031
5.89927	3.60054	16.3197	8.37284	9.68987	16.9246	25.4182
5.90593	3.54052	15.9006	8.25268	9.53299	16.3152	24.5774
5.9126	3.47793	15.4971	8.12578	9.37098	15.738	23.777
5.91927	3.4129	15.1078	7.99233	9.20415	15.1907	23.0136
5.92593	3.34543	14.731	7.85255	9.03273	14.671	22.2837
5.9326	3.27557	14.3653	7.70682	8.85689	14.1766	21.584
5.93927	3.20345	14.0092	7.55531	8.67677	13.7053	20.9112
5.94593	3.12901	13.6613	7.39831	8.49241	13.2546	20.2622
5.9526	3.05241	13.3201	7.23606	8.30406	12.8226	19.6342
5.95927	2.97368	12.9847	7.06887	8.11177	12.4072	19.0244
5.96593	2.89285	12.6536	6.89709	7.91568	12.0064	18.4305
5.9726	2.81006	12.3259	6.72102	7.71606	11.6186	17.8502
5.97927	2.72542	12.0008	6.54113	7.51323	11.2423	17.2819
5.98593	2.63917	11.6775	6.35791	7.30759	10.8764	16.724
5.9926	2.5515	11.3555	6.17194	7.09969	10.5196	16.1756
5.99927	2.46269	11.0347	5.98389	6.89018	10.1714	15.6359
6.00593	2.37292	10.7147	5.79447	6.67983	9.83101	15.1045
6.0126	2.28262	10.3959	5.60445	6.46937	9.49836	14.5813
6.01927	2.19208	10.0785	5.41466	6.25962	9.17315	14.0666
6.02593	2.10166	9.76312	5.2259	6.05142	8.85546	13.5608
6.0326	2.01184	9.45032	5.03904	5.84561	8.54558	13.0646
6.03927	1.92302	9.14091	4.8548	5.64295	8.24368	12.5785
6.04593	1.83564	8.83579	4.67402	5.44417	7.95019	12.1036
6.0526	1.75011	8.53592	4.49741	5.24998	7.66563	11.6407
6.05927	1.66678	8.24231	4.32569	5.06097	7.39038	11.1908
6.06593	1.5862	7.95579	4.15951	4.87769	7.12502	10.7547
6.0726	1.50859	7.67732	3.99923	4.70072	6.86991	10.3334
6.07927	1.43433	7.40755	3.84539	4.53037	6.62547	9.92751
6.08593	1.36369	7.14725	3.69823	4.36711	6.392	9.53782
6.0926	1.29688	6.89691	3.55804	4.21113	6.1698	9.16493
6.09927	1.23394	6.657	3.42494	4.06265	5.95886	8.80927
6.10593	1.17505	6.42776	3.29906	3.92175	5.75942	8.47113
6.1126	1.12021	6.20949	3.18027	3.78859	5.57131	8.15076
6.11927	1.06943	6.00237	3.06863	3.66306	5.39452	7.84808
6.12593	1.0227	5.80633	2.96402	3.54528	5.22888	7.56329
6.1326	0.97996	5.62143	2.86645	3.43508	5.07408	7.29609
6.13927	0.941038	5.44763	2.77573	3.3325	4.92996	7.04646
6.14593	0.905871	5.28479	2.69198	3.23737	4.79621	6.814
6.1526	0.874341	5.13279	2.61503	3.14963	4.67235	6.59853
6.15927	0.846148	4.99141	2.54482	3.06916	4.55821	6.39975
6.16593	0.821114	4.8604	2.48116	2.99585	4.4533	6.21718
6.1726	0.79906	4.73952	2.42394	2.92957	4.3574	6.05059
6.17927	0.779688	4.62854	2.37298	2.87008	4.2702	5.89949
6.18593	0.762701	4.52703	2.32804	2.81733	4.1914	5.76353
6.1926	0.747859	4.4347	2.28882	2.77108	4.12083	5.64224
6.19927	0.734866	4.35132	2.25514	2.73114	4.05818	5.5353
6.20593	0.723481	4.27651	2.22671	2.69735	4.00335	5.44226
6.2126	0.713587	4.21011	2.20323	2.66957	3.95602	5.36269
6.21927	0.704885	4.1517	2.18445	2.64752	3.91603	5.29599
6.22593	0.697196	4.10116	2.17032	2.63107	3.88312	5.24169
6.2326	0.690401	4.05812	2.16049	2.61986	3.8569	5.19913
6.23927	0.684261	4.0223	2.15477	2.61366	3.83699	5.16748
6.24593	0.678718	3.99339	2.15292	2.61211	3.82298	5.14597
6.2526	0.673592	3.97086	2.15465	2.61468	3.81422	5.13351
6.25927	0.668705	3.95423	2.15954	2.62094	3.81011	5.12892
6.26593	0.663936	3.94291	2.16711	2.63017	3.80981	5.13095
6.2726	0.659168	3.93611	2.17688	2.6418	3.81249	5.13816
6.27927	0.65428	3.93313	2.18832	2.65503	3.81714	5.14907
6.28593	0.649154	3.93301	2.20072	2.6691	3.8228	5.16218
6.2926	0.643671	3.93474	2.21348	2.68322	3.82841	5.17589
6.29927	0.637829	3.93736	2.22582	2.69663	3.83288	5.1887
6.30593	0.631571	3.93987	2.23702	2.70855	3.83526	5.19913
6.3126	0.624776	3.94112	2.24638	2.71833	3.83455	5.20581
6.31927	0.617564	3.94034	2.25335	2.7253	3.8299	5.20766
6.32593	0.609756	3.93653	2.25729	2.72894	3.82072	5.20366
6.3326	0.60147	3.92908	2.25776	2.72882	3.80641	5.19311
6.33927	0.592649	3.9174	2.25455	2.72465	3.78668	5.17553
6.34593	0.583351	3.90095	2.24739	2.71618	3.76135	5.15068
6.3526	0.573635	3.87961	2.23637	2.70349	3.73036	5.11855
6.35927	0.563443	3.85332	2.22164	2.68662	3.69394	5.07945
6.36593	0.552952	3.82209	2.20335	2.66588	3.65239	5.03379
6.3726	0.542104	3.78627	2.18195	2.64168	3.6062	4.98211
6.37927	0.531077	3.74621	2.15781	2.61432	3.55589	4.92525
6.38593	0.519931	3.70222	2.1314	2.5844	3.50201	4.86392
6.3926	0.508726	3.65502	2.10309	2.55239	3.44521	4.79895
6.39927	0.49746	3.60507	2.07329	2.51883	3.3862	4.73124
6.40593	0.486255	3.55303	2.04241	2.48402	3.32558	4.66156
6.4126	0.475168	3.49963	2.01082	2.44844	3.26389	4.59057
6.41927	0.464201	3.44545	1.97887	2.41244	3.20166	4.51899
6.42593	0.453472	3.39103	1.94675	2.37614	3.13938	4.44728
6.4326	0.442982	3.33703	1.91474	2.33972	3.07733	4.37587
6.43927	0.432789	3.28386	1.88297	2.3033	3.01588	4.30512
6.44593	0.422895	3.23188	1.85168	2.26688	2.95514	4.23521
6.4526	0.413299	3.18146	1.82086	2.23053	2.8953	4.16619
6.45927	0.40406	3.13264	1.79058	2.19405	2.83641	4.09818
6.46593	0.395179	3.08555	1.76078	2.15739	2.77841	4.03094
6.4726	0.386596	3.04002	1.7314	2.12049	2.72137	3.96448
6.47927	0.378251	2.99597	1.70231	2.08324	2.6651	3.8985
6.48593	0.370145	2.95305	1.67334	2.04545	2.60961	3.83282
6.4926	0.362158	2.91103	1.64437	2.00707	2.55471	3.76725
6.49927	0.354171	2.86961	1.61529	1.96809	2.50036	3.70151
6.50593	0.346184	2.82848	1.58602	1.92845	2.44647	3.63541
6.5126	0.338078	2.78735	1.55646	1.88822	2.39289	3.56871
6.51927	0.329912	2.74605	1.52665	1.84751	2.33966	3.5013
6.52593	0.321567	2.70432	1.49667	1.80638	2.28673	3.43311
6.5326	0.313163	2.66218	1.46657	1.76513	2.2341	3.36415
6.53927	0.304639	2.61945	1.43647	1.72389	2.18183	3.29441
6.54593	0.295997	2.57623	1.40649	1.68282	2.12991	3.22407
6.5526	0.287414	2.5326	1.37669	1.64211	2.07853	3.15326
6.55927	0.278831	2.48849	1.3473	1.60199	2.02781	3.0821
6.56593	0.270307	2.44409	1.31834	1.56254	1.97792	3.01099
6.5726	0.261903	2.39944	1.28984	1.52397	1.92893	2.94012
6.57927	0.253618	2.35468	1.26189	1.4863	1.88118	2.86984
6.58593	0.245512	2.30986	1.23453	1.4497	1.83475	2.80041
6.5926	0.237644	2.26516	1.20771	1.4143	1.78987	2.7321
6.59927	0.230014	2.22075	1.18148	1.38009	1.74665	2.66522
6.60593	0.222683	2.17682	1.15597	1.3473	1.70535	2.60001
6.6126	0.215709	2.13355	1.13118	1.31589	1.66601	2.53665
6.61927	0.209033	2.09105	1.10722	1.28597	1.6287	2.47544
6.62593	0.202715	2.04962	1.08409	1.2576	1.59359	2.41643
6.6326	0.196755	2.00939	1.06198	1.2309	1.56057	2.35975
6.63927	0.191033	1.97053	1.04082	1.2058	1.52969	2.30551
6.64593	0.185549	1.9331	1.02067	1.18232	1.50084	2.25371
6.6526	0.180304	1.89722	1.0016	1.1605	1.47402	2.20448
6.65927	0.175178	1.86282	0.983596	1.1403	1.44911	2.15775
6.66593	0.170171	1.83004	0.966668	1.12158	1.42592	2.11346
6.6726	0.165224	1.79875	0.950694	1.1043	1.4044	2.07156
6.67927	0.160336	1.76895	0.935733	1.08832	1.38438	2.03204
6.68593	0.15533	1.74057	0.921607	1.0736	1.36566	1.99467
6.6926	0.150263	1.71363	0.908315	1.05989	1.34814	1.95932
6.69927	0.145078	1.68794	0.895858	1.04713	1.33169	1.92577
6.70593	0.139713	1.66351	0.884056	1.03509	1.31607	1.89388
6.7126	0.13423	1.64014	0.87297	1.02365	1.30111	1.86342
6.71927	0.128508	1.61779	0.86242	1.01268	1.28675	1.83415
6.72593	0.122666	1.59615	0.852346	1.00201	1.27274	1.80578
6.7326	0.116706	1.57523	0.84275	0.991583	1.25891	1.77824
6.73927	0.110745	1.55479	0.833511	0.981212	1.24526	1.75136
6.74593	0.104725	1.5347	0.824571	0.97096	1.23155	1.7249
6.7526	0.0987053	1.51485	0.815809	0.960708	1.21778	1.69891
6.75927	0.0926852	1.49518	0.807166	0.950336	1.20389	1.67322
6.76593	0.0867248	1.47563	0.798523	0.939965	1.18983	1.64783
6.7726	0.0807047	1.4562	0.789762	0.929475	1.17552	1.62274
6.77927	0.074625	1.43695	0.78088	0.918865	1.16104	1.59788
6.78593	0.0684261	1.41782	0.771701	0.908136	1.14626	1.57338
6.7926	0.062108	1.39892	0.762343	0.897288	1.1313	1.54918
6.79927	0.0557303	1.38026	0.752747	0.886321	1.11616	1.5254
6.80593	0.049293	1.36185	0.743031	0.875294	1.10084	1.50192
6.8126	0.0428557	1.34373	0.733316	0.864208	1.0854	1.47885
6.81927	0.0365376	1.32585	0.72366	0.853181	1.0699	1.45632
6.82593	0.0303984	1.30832	0.714183	0.842214	1.05447	1.43421
6.8326	0.0245571	1.29116	0.705063	0.831425	1.03915	1.41275
6.83927	0.0191331	1.27441	0.696242	0.820875	1.02407	1.39183
6.84593	0.0140667	1.25808	0.687897	0.810683	1.00935	1.37162
6.8526	0.00947714	1.24228	0.67991	0.800848	0.9951	1.35213
6.85927	0.00530481	1.22702	0.67234	0.79149	0.98145	1.33336
6.86593	0.00149012	1.21236	0.665128	0.782669	0.968397	1.31536
6.8726	-0.001967	1.19829	0.658154	0.774384	0.956059	1.29813
6.87927	-0.0050664	1.18482	0.651419	0.766695	0.944495	1.28168
6.88593	-0.007987	1.17189	0.644982	0.759482	0.933707	1.26594
6.8926	-0.0106692	1.15949	0.638843	0.752866	0.923634	1.25086
6.89927	-0.0132322	1.14757	0.633061	0.746727	0.914276	1.23644
6.90593	-0.0157356	1.13606	0.627637	0.741065	0.905514	1.22267
6.9126	-0.0181198	1.12504	0.62263	0.73576	0.897288	1.20944
6.91927	-0.0204444	1.11443	0.61816	0.730932	0.88948	1.19674
6.92593	-0.0227094	1.10424	0.614226	0.726402	0.88197	1.18458
6.9326	-0.0249147	1.09458	0.610828	0.722349	0.874639	1.17302
6.93927	-0.0270009	1.08534	0.607908	0.718653	0.867426	1.16193
6.94593	-0.0290275	1.07652	0.605464	0.715435	0.860274	1.15138
6.9526	-0.0309944	1.06823	0.603437	0.712633	0.853121	1.14143
6.95927	-0.0328422	1.06037	0.601828	0.710309	0.846028	1.13195
6.96593	-0.0345707	1.05286	0.600457	0.70852	0.839055	1.12301
6.9726	-0.0362396	1.04576	0.599384	0.707209	0.83226	1.11461
6.97927	-0.0379086	1.03891	0.598609	0.706434	0.825703	1.10662
6.98593	-0.0395775	1.03229	0.598013	0.706196	0.819504	1.09911
6.9926	-0.0411868	1.02592	0.597596	0.706434	0.813723	1.09196
6.99927	-0.0428557	1.01966	0.597417	0.70715	0.808358	1.08516
7.00593	-0.0444651	1.01352	0.597358	0.708342	0.803411	1.07872
7.0126	-0.0460744	1.0075	0.597477	0.709951	0.798881	1.07265
7.01927	-0.0476241	1.00154	0.597715	0.711977	0.794649	1.06686
7.02593	-0.0491738	0.995636	0.598073	0.714421	0.790656	1.06144
7.0326	-0.0507236	0.989795	0.59849	0.717223	0.786901	1.05625
7.03927	-0.0522137	0.984013	0.599086	0.720382	0.783205	1.05131
7.04593	-0.0537038	0.978231	0.599742	0.723898	0.779569	1.04654
7.0526	-0.0551939	0.972569	0.600517	0.727773	0.776052	1.04189
7.05927	-0.0566244	0.966907	0.60147	0.732064	0.772595	1.03724
7.06593	-0.0581145	0.961244	0.602484	0.736654	0.769198	1.03259
7.0726	-0.0596046	0.955641	0.603676	0.741601	0.765979	1.02782
7.07927	-0.0610948	0.950098	0.604928	0.746906	0.76288	1.02299
7.08593	-0.0625253	0.944555	0.606239	0.752628	0.759959	1.01805
7.0926	-0.0638366	0.938952	0.607491	0.758648	0.757277	1.01304
7.09927	-0.0650883	0.933409	0.608742	0.765026	0.754774	1.00815
7.10593	-0.0662804	0.927806	0.609815	0.771642	0.752568	1.00332
7.1126	-0.0673532	0.922143	0.610769	0.778556	0.750542	0.998855
7.11927	-0.0683069	0.916421	0.611484	0.785708	0.748813	0.994802
7.12593	-0.0692606	0.91064	0.61202	0.793219	0.747383	0.991225
7.1326	-0.0701547	0.904977	0.612378	0.800967	0.74625	0.988245
7.13927	-0.0710487	0.899315	0.612617	0.809252	0.745535	0.98604
7.14593	-0.0718832	0.893891	0.612736	0.818014	0.745177	0.984669
7.1526	-0.0727177	0.888824	0.612795	0.827491	0.745356	0.984251
7.15927	-0.0735521	0.884175	0.612915	0.837862	0.745952	0.984967
7.16593	-0.0743866	0.880122	0.613093	0.849366	0.747144	0.986815
7.1726	-0.0751615	0.876844	0.613511	0.862062	0.748932	0.989974
7.17927	-0.0758767	0.87446	0.614166	0.876248	0.751376	0.994623
7.18593	-0.076592	0.873208	0.61506	0.892043	0.754595	1.00082
7.1926	-0.0773072	0.873208	0.616431	0.909567	0.758588	1.00881
7.19927	-0.0779629	0.874579	0.61816	0.928998	0.763536	1.01876
7.20593	-0.0787377	0.8775	0.620425	0.950336	0.769436	1.0308
7.2126	-0.0795722	0.88203	0.623226	0.973701	0.77641	1.04505
7.21927	-0.0804663	0.888348	0.626683	0.998974	0.784457	1.06162
7.22593	-0.0814795	0.896454	0.630796	1.02609	0.793636	1.08057
7.2326	-0.082612	0.906408	0.635624	1.05482	0.803947	1.10197
7.23927	-0.0838637	0.91815	0.641167	1.08498	0.815332	1.12563
7.24593	-0.0850558	0.93174	0.647485	1.1161	0.82773	1.15138
7.2526	-0.0863075	0.946939	0.654578	1.14787	0.840902	1.17898
7.25927	-0.0874996	0.963688	0.662267	1.17975	0.854731	1.20789
7.26593	-0.0885129	0.981748	0.670493	1.21111	0.868857	1.23763
7.2726	-0.089407	1.0007	0.679016	1.24139	0.883043	1.26749
7.27927	-0.0900626	1.02019	0.68748	1.26988	0.896871	1.2967
7.28593	-0.0905991	1.03962	0.695646	1.2961	0.909925	1.32442
7.2926	-0.0908971	1.05852	0.703156	1.31935	0.921905	1.34987
7.29927	-0.0910759	1.07616	0.709653	1.3392	0.932336	1.37222
7.30593	-0.0911355	1.09196	0.714779	1.35529	0.940919	1.3907
7.3126	-0.0910163	1.10531	0.718296	1.36733	0.947356	1.40464
7.31927	-0.0908375	1.11568	0.719965	1.3752	0.951409	1.41376
7.32593	-0.0904799	1.12247	0.719726	1.37895	0.952959	1.4177
7.3326	-0.090003	1.12551	0.717461	1.37866	0.952065	1.41639
7.33927	-0.0894666	1.12462	0.713348	1.37472	0.948846	1.41013
7.34593	-0.0888109	1.11973	0.707507	1.36739	0.943422	1.3991
7.3526	-0.0879765	1.11115	0.700176	1.35708	0.936151	1.38396
7.35927	-0.087142	1.09923	0.691652	1.34426	0.927269	1.36536
7.36593	-0.0861883	1.08445	0.682175	1.32942	0.917196	1.34391
7.3726	-0.085175	1.0674	0.672102	1.31303	0.906289	1.32048
7.37927	-0.0842214	1.04862	0.661612	1.29557	0.894845	1.2958
7.38593	-0.0833273	1.02878	0.651002	1.27745	0.883222	1.27059
7.3926	-0.0824928	1.00845	0.640512	1.25903	0.871718	1.2455
7.39927	-0.0817776	0.988066	0.63026	1.24067	0.860631	1.22106
7.40593	-0.0811815	0.968158	0.620425	1.22267	0.850022	1.19776
7.4126	-0.0807643	0.949025	0.611067	1.20515	0.840127	1.17594
7.41927	-0.0805259	0.930905	0.602245	1.18834	0.830948	1.15573
7.42593	-0.0805259	0.913978	0.594079	1.1723	0.822544	1.13732
7.4326	-0.0808239	0.898361	0.586569	1.15699	0.814855	1.12081
7.43927	-0.0813603	0.883996	0.579655	1.14238	0.807822	1.10596
7.44593	-0.0821948	0.871003	0.573456	1.12838	0.801384	1.09273
7.4526	-0.0833273	0.85932	0.567794	1.11485	0.795364	1.08093
7.45927	-0.0847578	0.84877	0.562727	1.10167	0.789642	1.07032
7.46593	-0.0864863	0.839293	0.558138	1.08874	0.784099	1.06072
7.4726	-0.0884533	0.83065	0.553846	1.07592	0.778615	1.05184
7.47927	-0.0905395	0.822663	0.549853	1.06305	0.773191	1.04344
7.48593	-0.0926852	0.815153	0.546038	1.05006	0.767708	1.03527
7.4926	-0.094831	0.808001	0.542223	1.03682	0.762224	1.02717
7.49927	-0.0969768	0.800967	0.538409	1.02341	0.756681	1.019
7.50593	-0.0990033	0.793934	0.534475	1.0097	0.751078	1.0106
7.5126	-0.100911	0.786841	0.530422	0.995755	0.745416	1.00189
7.51927	-0.102639	0.779569	0.526249	0.981629	0.739753	0.992715
7.52593	-0.104248	0.772119	0.521958	0.967324	0.733972	0.983119
7.5326	-0.105739	0.764549	0.517488	0.952899	0.728071	0.973046
7.53927	-0.107169	0.756919	0.512958	0.938416	0.721991	0.962436
7.54593	-0.10848	0.749171	0.508308	0.923932	0.715733	0.951231
7.5526	-0.109792	0.741363	0.5036	0.909448	0.709176	0.939608
7.55927	-0.111103	0.733495	0.498772	0.895083	0.702262	0.927448
7.56593	-0.112534	0.725567	0.493824	0.880718	0.69499	0.914872
7.5726	-0.114024	0.71764	0.488758	0.866473	0.687361	0.901878
7.57927	-0.115633	0.709653	0.483513	0.852346	0.679314	0.888586
7.58593	-0.117481	0.701606	0.478089	0.83828	0.670969	0.874996
7.5926	-0.119567	0.6935	0.472486	0.824273	0.662267	0.861287
7.59927	-0.121951	0.685394	0.466704	0.810385	0.653327	0.847518
7.60593	-0.124693	0.677288	0.460804	0.796616	0.644267	0.833809
7.6126	-0.127792	0.669241	0.454903	0.782907	0.635147	0.82022
7.61927	-0.13119	0.661314	0.449002	0.769258	0.626028	0.806928
7.62593	-0.134945	0.653505	0.44322	0.755787	0.617027	0.793993
7.6326	-0.138998	0.645936	0.437617	0.742435	0.608146	0.781536
7.63927	-0.14317	0.638604	0.432312	0.729203	0.599563	0.769734
7.64593	-0.147343	0.63175	0.427365	0.716209	0.591278	0.758708
7.6526	-0.151575	0.625253	0.422835	0.703454	0.583351	0.748456
7.65927	-0.155568	0.619411	0.418842	0.690877	0.57584	0.739217
7.66593	-0.159383	0.614226	0.415325	0.678658	0.568748	0.730991
7.6726	-0.16284	0.609875	0.412405	0.666797	0.562131	0.723839
7.67927	-0.165999	0.606537	0.41002	0.655293	0.555992	0.717759
7.68593	-0.16886	0.604212	0.408232	0.644147	0.55033	0.712693
7.6926	-0.171483	0.60302	0.406861	0.633359	0.545144	0.70858
7.69927	-0.173926	0.60308	0.405848	0.622928	0.540197	0.705242
7.70593	-0.176251	0.604272	0.405133	0.612795	0.535429	0.7025
7.7126	-0.178575	0.606596	0.404358	0.602782	0.530601	0.699997
7.71927	-0.18096	0.609875	0.403464	0.592709	0.525296	0.697374
7.72593	-0.183463	0.613928	0.402153	0.582278	0.519216	0.694215
7.7326	-0.186086	0.618339	0.400066	0.571191	0.511825	0.689805
7.73927	-0.188947	0.622749	0.396907	0.559032	0.502467	0.683546
7.74593	-0.192046	0.626683	0.392437	0.545204	0.490606	0.674605
7.7526	-0.195444	0.629663	0.386178	0.52911	0.475407	0.662148
7.75927	-0.199139	0.631034	0.377715	0.510216	0.456154	0.645339
7.76593	-0.203192	0.630379	0.366688	0.487864	0.432253	0.623345
7.7726	-0.207603	0.6271	0.352681	0.4614	0.402987	0.595391
7.77927	-0.212371	0.620782	0.335217	0.430465	0.367999	0.56082
7.78593	-0.217557	0.611067	0.313997	0.394762	0.32711	0.519335
7.7926	-0.22316	0.597775	0.288904	0.35429	0.280321	0.470936
7.79927	-0.22912	0.580847	0.259936	0.309408	0.228226	0.415981
7.80593	-0.235319	0.560462	0.227451	0.26083	0.171781	0.355363
7.8126	-0.241756	0.537097	0.192046	0.20963	0.112295	0.290394
7.81927	-0.248194	0.511348	0.154972	0.157535	0.0516772	0.222921
7.82593	-0.254393	0.484169	0.11754	0.106454	-0.0078678	0.155151
7.8326	-0.260234	0.456572	0.0815988	0.058651	-0.063777	0.089705
7.83927	-0.26536	0.429869	0.0491738	0.0166893	-0.113308	0.0293255
7.84593	-0.269473	0.40549	0.0224114	-0.0170469	-0.15384	-0.0231266
7.8526	-0.272334	0.384688	0.00345707	-0.0400543	-0.182807	-0.0650883
7.85927	-0.273585	0.368953	-0.0058413	-0.0503063	-0.198066	-0.0941157
7.86593	-0.27293	0.359237	-0.0039339	-0.046134	-0.198066	-0.108421
7.8726	-0.270247	0.356555	0.0100136	-0.0267625	-0.181675	-0.106752
7.87927	-0.265479	0.361323	0.0364184	0.00816584	-0.148654	-0.0886917
7.88593	-0.258625	0.373662	0.0747442	0.0579357	-0.0995398	-0.0543594
7.8926	-0.249863	0.393093	0.123978	0.121236	-0.0355244	-0.004828
7.89927	-0.239551	0.418842	0.182331	0.19598	0.0415444	0.058353
7.90593	-0.228047	0.449598	0.247478	0.279427	0.129163	0.133157
7.9126	-0.215888	0.483811	0.316799	0.368476	0.22459	0.21708
7.91927	-0.203669	0.519752	0.387311	0.45979	0.324607	0.307441
7.92593	-0.191987	0.555515	0.456154	0.549972	0.426054	0.401556
7.9326	-0.181377	0.589252	0.520647	0.635743	0.525892	0.496864
7.93927	-0.172377	0.619411	0.578284	0.714242	0.621021	0.59098
7.94593	-0.165343	0.644505	0.62722	0.783026	0.708938	0.681758
7.9526	-0.160396	0.663579	0.665963	0.840247	0.787437	0.767469
7.95927	-0.157714	0.675976	0.693679	0.884652	0.854731	0.846565
7.96593	-0.157237	0.6814	0.710189	0.915766	0.909746	0.91809
7.9726	-0.158727	0.680029	0.715852	0.933647	0.951886	0.981092
7.97927	-0.162065	0.672281	0.711441	0.938952	0.980914	1.03509
7.98593	-0.166833	0.658929	0.698209	0.932693	0.997365	1.07986
7.9926	-0.172794	0.640988	0.677645	0.916541	1.00195	1.11538
7.99927	-0.17947	0.619411	0.651479	0.892103	0.995874	1.14173
8.00593	-0.186622	0.595391	0.621378	0.861406	0.980616	1.15937
8.0126	-0.193954	0.569999	0.589013	0.82624	0.957787	1.16861
8.01927	-0.201166	0.544369	0.555754	0.788629	0.929117	1.17016
8.02593	-0.20808	0.519335	0.523031	0.750124	0.896275	1.16467
8.0326	-0.214517	0.495613	0.491798	0.712276	0.860751	1.15293
8.03927	-0.220358	0.473917	0.46289	0.676453	0.824153	1.13583
8.04593	-0.225604	0.454545	0.436783	0.643671	0.787556	1.11425
8.0526	-0.230193	0.437737	0.413835	0.614762	0.752032	1.08904
8.05927	-0.234187	0.42361	0.394166	0.590324	0.718355	1.06102
8.06593	-0.237584	0.412166	0.377715	0.570774	0.687003	1.03116
8.0726	-0.240505	0.403166	0.364423	0.556469	0.658333	1.00017
8.07927	-0.242889	0.39643	0.353932	0.547528	0.632405	0.968814
8.08593	-0.244916	0.391662	0.345886	0.544012	0.609219	0.937641
8.0926	-0.246584	0.388503	0.339866	0.545979	0.588536	0.907183
8.09927	-0.247955	0.386596	0.335515	0.55337	0.570178	0.877857
8.10593	-0.249088	0.385523	0.332296	0.566065	0.553727	0.849843
8.1126	-0.250042	0.384986	0.329792	0.583828	0.539005	0.823259
8.11927	-0.250876	0.384688	0.327647	0.606358	0.525475	0.798285
8.12593	-0.251651	0.384212	0.325561	0.63324	0.512958	0.77486
8.1326	-0.252426	0.383496	0.323176	0.663877	0.501096	0.752866
8.13927	-0.25326	0.382185	0.320435	0.697613	0.489593	0.732183
8.14593	-0.254154	0.37992	0.317216	0.733674	0.478327	0.712633
8.1526	-0.255167	0.376165	0.31352	0.770986	0.467181	0.694036
8.15927	-0.25624	0.369847	0.309408	0.808477	0.456154	0.676334
8.16593	-0.257492	0.359535	0.304937	0.845075	0.445127	0.659287
8.1726	-0.258744	0.34374	0.300229	0.879586	0.434279	0.642776
8.17927	-0.259995	0.320911	0.295401	0.910819	0.42367	0.626743
8.18593	-0.261247	0.290036	0.290573	0.93776	0.413299	0.611067
8.1926	-0.26232	0.25028	0.285864	0.959516	0.403464	0.595748
8.19927	-0.263214	0.201821	0.281394	0.97537	0.394225	0.580728
8.20593	-0.263751	0.145495	0.277162	0.984728	0.385642	0.566065
8.2126	-0.263989	0.0829697	0.273287	0.987411	0.377834	0.55182
8.21927	-0.263691	0.0168085	0.26989	0.983417	0.37092	0.538051
8.22593	-0.262916	-0.0504255	0.267029	0.973046	0.36484	0.524879
8.2326	-0.261545	-0.116706	0.264823	0.956833	0.359654	0.512421
8.23927	-0.259638	-0.181615	0.263274	0.935554	0.355303	0.500858
8.24593	-0.257134	-0.246346	0.262439	0.910044	0.351906	0.490189
8.2526	-0.254154	-0.31352	0.26232	0.881433	0.349224	0.480533
8.25927	-0.250757	-0.386596	0.262797	0.850797	0.347316	0.47195
8.26593	-0.247061	-0.468969	0.263929	0.819266	0.346005	0.46432
8.2726	-0.243127	-0.563562	0.265419	0.787914	0.34523	0.457704
8.27927	-0.239193	-0.672281	0.267208	0.757813	0.344813	0.451922
8.28593	-0.23526	-0.795364	0.269055	0.729859	0.344574	0.446856
8.2926	-0.231564	-0.930786	0.270724	0.704706	0.344276	0.442266
8.29927	-0.228226	-1.07431	0.271976	0.68301	0.3438	0.438035
8.30593	-0.225306	-1.21969	0.272751	0.665128	0.342906	0.433922
8.3126	-0.223041	-1.35994	0.27281	0.65136	0.341475	0.429869
8.31927	-0.221491	-1.4888	0.272155	0.641584	0.339329	0.425637
8.32593	-0.220656	-1.60146	0.270724	0.635803	0.336468	0.421226
8.3326	-0.220656	-1.69522	0.268519	0.633597	0.332832	0.416517
8.33927	-0.221551	-1.7693	0.265658	0.634491	0.328481	0.41151
8.34593	-0.223219	-1.82462	0.26226	0.637889	0.323534	0.406265
8.3526	-0.225604	-1.86354	0.258386	0.643015	0.317991	0.400722
8.35927	-0.228584	-1.88917	0.254214	0.649035	0.31215	0.395
8.36593	-0.23216	-1.90544	0.249803	0.655234	0.30601	0.389099
8.3726	-0.236034	-1.91575	0.245273	0.660598	0.299752	0.383079
8.37927	-0.240147	-1.92302	0.240743	0.664532	0.293434	0.37694
8.38593	-0.244439	-1.9291	0.236154	0.666261	0.287116	0.370741
8.3926	-0.24873	-1.93477	0.231683	0.665188	0.280797	0.364423
8.39927	-0.252962	-1.94043	0.227213	0.661016	0.274658	0.358164
8.40593	-0.257075	-1.94597	0.222862	0.653446	0.268579	0.351846
8.4126	-0.261068	-1.9514	0.21857	0.642478	0.262737	0.345707
8.41927	-0.264883	-1.95658	0.214398	0.628293	0.257015	0.339687
8.42593	-0.268578	-1.96159	0.210345	0.611186	0.251591	0.333905
8.4326	-0.272095	-1.9663	0.206411	0.591516	0.246406	0.328422
8.43927	-0.275493	-1.97077	0.202596	0.56982	0.241637	0.323296
8.44593	-0.27883	-1.97506	0.19902	0.546694	0.237226	0.318587
8.4526	-0.282049	-1.97905	0.195682	0.522673	0.233173	0.314236
8.45927	-0.285268	-1.98281	0.192583	0.498474	0.229537	0.310302
8.46593	-0.288427	-1.98638	0.189781	0.474572	0.2262	0.306666
8.4726	-0.291526	-1.98984	0.187218	0.451386	0.22316	0.303268
8.47927	-0.294566	-1.99312	0.185013	0.429511	0.220299	0.30005
8.48593	-0.297427	-1.99634	0.183046	0.409126	0.217617	0.29701
8.4926	-0.300229	-1.99944	0.181317	0.390708	0.215054	0.294089
8.49927	-0.302792	-2.00242	0.179827	0.374436	0.21255	0.291347
8.50593	-0.305116	-2.00534	0.178456	0.360489	0.210226	0.288725
8.5126	-0.307202	-2.00808	0.177264	0.349104	0.20808	0.286341
8.51927	-0.30905	-2.01064	0.176191	0.340343	0.206113	0.284195
8.52593	-0.3106	-2.01297	0.175178	0.334203	0.204563	0.282407
8.5326	-0.311911	-2.01499	0.174344	0.330806	0.203371	0.281095
8.53927	-0.313044	-2.0166	0.173688	0.330091	0.202596	0.280261
8.54593	-0.313997	-2.0178	0.173211	0.331938	0.202239	0.280023
8.5526	-0.314832	-2.01833	0.172973	0.33617	0.202358	0.280499
8.55927	-0.315547	-2.01827	0.173032	0.342548	0.202954	0.281692
8.56593	-0.316083	-2.01756	0.17345	0.350833	0.203848	0.283599
8.5726	-0.316441	-2.01619	0.174224	0.360668	0.2051	0.2864
8.57927	-0.31662	-2.0141	0.175357	0.371635	0.206649	0.289977
8.58593	-0.31668	-2.01136	0.176907	0.383377	0.208437	0.294268
8.5926	-0.31656	-2.00808	0.178754	0.395298	0.210404	0.299275
8.59927	-0.316322	-2.00433	0.1809	0.40704	0.21261	0.304759
8.60593	-0.316024	-2.00021	0.183344	0.418007	0.215054	0.310719
8.6126	-0.315726	-1.99598	0.185907	0.427783	0.217617	0.316858
8.61927	-0.315547	-1.99169	0.188529	0.435948	0.220299	0.323057
8.62593	-0.315547	-1.98752	0.191033	0.442147	0.223041	0.329137
8.6326	-0.315785	-1.98364	0.193357	0.446081	0.225723	0.334919
8.63927	-0.316262	-1.98019	0.195324	0.447631	0.228226	0.340164
8.64593	-0.316918	-1.97721	0.196874	0.446677	0.230432	0.344813
8.6526	-0.317752	-1.97488	0.197947	0.44328	0.23222	0.348747
8.65927	-0.318706	-1.97327	0.198543	0.437617	0.233412	0.351906
8.66593	-0.319541	-1.97238	0.198662	0.429869	0.233948	0.354111
8.6726	-0.320315	-1.97226	0.198305	0.420392	0.23371	0.355422
8.67927	-0.320971	-1.97297	0.19747	0.409424	0.232816	0.355721
8.68593	-0.321448	-1.9744	0.196338	0.397384	0.231206	0.355005
8.6926	-0.321746	-1.97661	0.194907	0.38451	0.228941	0.353396
8.69927	-0.321984	-1.97947	0.193298	0.371277	0.2262	0.350893
8.70593	-0.322163	-1.98287	0.191391	0.357866	0.2231	0.347614
8.7126	-0.322402	-1.98686	0.189304	0.344515	0.219762	0.34374
8.71927	-0.322759	-1.99133	0.187099	0.331461	0.216246	0.339329
8.72593	-0.323355	-1.99616	0.184655	0.318885	0.212789	0.33468
8.7326	-0.32419	-2.00135	0.182092	0.306785	0.209391	0.329852
8.73927	-0.325263	-2.00689	0.17935	0.295401	0.206172	0.324965
8.74593	-0.326514	-2.01261	0.17643	0.284672	0.203192	0.320196
8.7526	-0.327885	-2.01845	0.17345	0.274658	0.20051	0.315547
8.75927	-0.329316	-2.02447	0.17041	0.265419	0.198066	0.311077
8.76593	-0.330746	-2.03043	0.16737	0.256956	0.19598	0.306845
8.7726	-0.332058	-2.03633	0.16439	0.249147	0.194132	0.302792
8.77927	-0.33325	-2.042	0.161469	0.241995	0.192463	0.298977
8.78593	-0.334263	-2.0473	0.158668	0.235438	0.190973	0.295281
8.7926	-0.335097	-2.05225	0.156045	0.229359	0.189543	0.291646
8.79927	-0.335813	-2.05666	0.153661	0.223756	0.188053	0.288188
8.80593	-0.336409	-2.06071	0.151455	0.218511	0.186443	0.284731
8.8126	-0.336945	-2.06429	0.149488	0.213563	0.184655	0.281274
8.81927	-0.337541	-2.06757	0.14776	0.208914	0.182629	0.277758
8.82593	-0.338137	-2.07067	0.14621	0.204563	0.180423	0.274181
8.8326	-0.338852	-2.07359	0.14478	0.20045	0.178039	0.270486
8.83927	-0.339627	-2.07651	0.143528	0.196576	0.175595	0.266731
8.84593	-0.340521	-2.07943	0.142336	0.19294	0.173092	0.262916
8.8526	-0.341535	-2.08253	0.141263	0.189483	0.170648	0.258982
8.85927	-0.342548	-2.08575	0.140131	0.186265	0.168324	0.255108
8.86593	-0.343621	-2.08902	0.139058	0.183165	0.166118	0.251293
8.8726	-0.344694	-2.0923	0.137985	0.180185	0.164092	0.247598
8.87927	-0.345766	-2.09552	0.136793	0.177383	0.162184	0.244021
8.88593	-0.34678	-2.09862	0.135601	0.174701	0.160456	0.240564
8.8926	-0.347793	-2.10154	0.134408	0.172198	0.158727	0.237346
8.89927	-0.348687	-2.10416	0.133157	0.169873	0.157058	0.234246
8.90593	-0.349522	-2.10655	0.131845	0.167787	0.15533	0.231326
8.9126	-0.350237	-2.10863	0.130534	0.16588	0.153542	0.228584
8.91927	-0.350773	-2.11042	0.129104	0.16427	0.151694	0.226021
8.92593	-0.35125	-2.11203	0.127733	0.162899	0.149846	0.223637
8.9326	-0.351548	-2.11334	0.126302	0.161707	0.147939	0.221372
8.93927	-0.351727	-2.11453	0.124812	0.160694	0.146091	0.219345
8.94593	-0.351846	-2.11561	0.123382	0.15986	0.144303	0.217497
8.9526	-0.351906	-2.11668	0.121951	0.159085	0.142634	0.215828
8.95927	-0.352085	-2.11775	0.12058	0.158429	0.141084	0.214279
8.96593	-0.352323	-2.11895	0.119269	0.158012	0.139594	0.212789
8.9726	-0.35274	-2.12014	0.118017	0.157773	0.138283	0.211358
8.97927	-0.353396	-2.12151	0.116885	0.157952	0.137091	0.209868
8.98593	-0.35429	-2.123	0.115812	0.158608	0.135958	0.208378
8.9926	-0.355363	-2.12449	0.114739	0.159919	0.134945	0.206828
8.99927	-0.356495	-2.1261	0.113785	0.162125	0.133932	0.205219
9.00593	-0.357747	-2.12765	0.112832	0.165403	0.132978	0.20355
9.0126	-0.358939	-2.1292	0.111938	0.169992	0.132024	0.201881
9.01927	-0.359952	-2.13063	0.111103	0.176132	0.13113	0.200212
9.02593	-0.360787	-2.132	0.110328	0.184	0.130236	0.198662
9.0326	-0.361383	-2.13319	0.109673	0.193894	0.129342	0.197232
9.03927	-0.361681	-2.13432	0.109196	0.206053	0.128508	0.19592
9.04593	-0.3618	-2.1354	0.108838	0.220597	0.127792	0.194848
9.0526	-0.361681	-2.13647	0.108659	0.237763	0.127137	0.193954
9.05927	-0.361383	-2.13754	0.108659	0.257552	0.126541	0.193298
9.06593	-0.361025	-2.13861	0.108838	0.279963	0.126064	0.192761
9.0726	-0.360608	-2.13963	0.109077	0.304937	0.125647	0.192404
9.07927	-0.36025	-2.1407	0.109375	0.332236	0.125289	0.192106
9.08593	-0.359952	-2.14165	0.109732	0.361443	0.124991	0.191867
9.0926	-0.359654	-2.14249	0.109971	0.392139	0.124753	0.191629
9.09927	-0.359416	-2.14314	0.110149	0.42367	0.124454	0.191331
9.10593	-0.359237	-2.14356	0.110269	0.455439	0.124216	0.190973
9.1126	-0.359058	-2.1438	0.110269	0.486672	0.123858	0.190437
9.11927	-0.35882	-2.14386	0.110149	0.516593	0.123501	0.189781
9.12593	-0.358641	-2.1438	0.11003	0.544429	0.123084	0.189006
9.1326	-0.358462	-2.14374	0.109792	0.569522	0.122726	0.188053
9.13927	-0.358224	-2.14368	0.109553	0.591159	0.122249	0.187039
9.14593	-0.357986	-2.1438	0.109255	0.608861	0.121832	0.186026
9.1526	-0.357866	-2.1441	0.109017	0.622213	0.121415	0.185072
9.15927	-0.357807	-2.14463	0.108778	0.631034	0.120938	0.184178
9.16593	-0.357926	-2.14535	0.10854	0.635147	0.12058	0.183403
9.1726	-0.358164	-2.14636	0.108242	0.63473	0.120223	0.182807
9.17927	-0.358641	-2.14744	0.107944	0.629842	0.119925	0.18239
9.18593	-0.359237	-2.14869	0.107586	0.620842	0.119686	0.182092
9.1926	-0.360131	-2.14988	0.107169	0.608146	0.119507	0.181973
9.19927	-0.361144	-2.15113	0.106692	0.592232	0.119329	0.181854
9.20593	-0.362396	-2.15232	0.106156	0.573635	0.119209	0.181735
9.2126	-0.363827	-2.15346	0.1055	0.552893	0.11903	0.181615
9.21927	-0.365376	-2.15453	0.104785	0.530481	0.118852	0.181377
9.22593	-0.366986	-2.1556	0.103951	0.506997	0.118613	0.181019
9.2326	-0.368595	-2.15662	0.103056	0.482917	0.118256	0.180542
9.23927	-0.370204	-2.15769	0.102162	0.458717	0.117838	0.180006
9.24593	-0.371754	-2.1587	0.101209	0.434816	0.117302	0.17941
9.2526	-0.373185	-2.15977	0.100255	0.41151	0.116765	0.178754
9.25927	-0.374377	-2.16079	0.0993609	0.389159	0.116169	0.178039
9.26593	-0.37539	-2.16186	0.0984669	0.36788	0.115514	0.177324
9.2726	-0.376105	-2.16293	0.097692	0.347853	0.114858	0.176668
9.27927	-0.376522	-2.16407	0.0969768	0.329256	0.114202	0.176013
9.28593	-0.376761	-2.1652	0.0963211	0.31209	0.113606	0.175357
9.2926	-0.376761	-2.16645	0.0957251	0.296414	0.11301	0.174642
9.29927	-0.376642	-2.16776	0.0952482	0.282288	0.112414	0.173926
9.30593	-0.376463	-2.16913	0.0947118	0.269592	0.111878	0.173151
9.3126	-0.376225	-2.17062	0.0942349	0.258327	0.111341	0.172377
9.31927	-0.376165	-2.17223	0.0938177	0.248432	0.110865	0.171542
9.32593	-0.376225	-2.17384	0.0933409	0.239789	0.110447	0.170648
9.3326	-0.376522	-2.17557	0.0928044	0.232279	0.11003	0.169694
9.33927	-0.37694	-2.17724	0.092268	0.225782	0.109673	0.168681
9.34593	-0.377595	-2.17891	0.0916719	0.22012	0.109255	0.167608
9.3526	-0.37837	-2.18058	0.0910163	0.215232	0.108898	0.166595
9.35927	-0.379264	-2.18219	0.090301	0.210822	0.10848	0.165522
9.36593	-0.380218	-2.18368	0.0895858	0.206888	0.108004	0.164509
9.3726	-0.381112	-2.18511	0.0887513	0.203252	0.107467	0.163615
9.37927	-0.381947	-2.18642	0.0879765	0.199795	0.106931	0.16278
9.38593	-0.382602	-2.18755	0.087142	0.196457	0.106394	0.162065
9.3926	-0.383198	-2.18862	0.0863671	0.193298	0.105798	0.161529
9.39927	-0.383615	-2.18946	0.0856519	0.190139	0.105321	0.161111
9.40593	-0.383973	-2.19017	0.0850558	0.187099	0.104845	0.160873
9.4126	-0.384152	-2.19071	0.084579	0.184119	0.104547	0.160754
9.41927	-0.384271	-2.19101	0.0842214	0.181139	0.104308	0.160754
9.42593	-0.384331	-2.19113	0.0839829	0.178218	0.104308	0.160813
9.4326	-0.384271	-2.19113	0.0838041	0.175297	0.104427	0.160992
9.43927	-0.384152	-2.19095	0.0838041	0.172496	0.104725	0.161231
9.44593	-0.384033	-2.19065	0.0839233	0.169754	0.105143	0.161648
9.4526	-0.383854	-2.19029	0.0842214	0.167072	0.105739	0.162184
9.45927	-0.383675	-2.18987	0.0847578	0.164509	0.106454	0.162899
9.46593	-0.383437	-2.1894	0.0855327	0.162065	0.107288	0.163913
9.4726	-0.383079	-2.18892	0.0867844	0.1598	0.108242	0.165224
9.47927	-0.382721	-2.18844	0.0885725	0.157714	0.109255	0.166833
9.48593	-0.382304	-2.18797	0.0910759	0.155926	0.110388	0.1688
9.4926	-0.381887	-2.18743	0.0942946	0.154257	0.11152	0.171065
9.49927	-0.38141	-2.18678	0.0982881	0.152886	0.112712	0.173569
9.50593	-0.380874	-2.18606	0.102937	0.151694	0.113904	0.176191
9.5126	-0.380337	-2.18523	0.107944	0.150681	0.115097	0.178874
9.51927	-0.379741	-2.18427	0.11307	0.149786	0.116229	0.181496
9.52593	-0.379205	-2.1832	0.117958	0.148952	0.117242	0.183821
9.5326	-0.378787	-2.18207	0.122249	0.148177	0.118196	0.185907
9.53927	-0.378549	-2.18087	0.125587	0.147462	0.11903	0.187576
9.54593	-0.378489	-2.17974	0.127673	0.146627	0.119746	0.188887
9.5526	-0.378549	-2.17867	0.128388	0.145733	0.120342	0.189722
9.55927	-0.378847	-2.17777	0.127792	0.14478	0.120819	0.190139
9.56593	-0.379324	-2.17712	0.125885	0.143766	0.121057	0.190258
9.5726	-0.37998	-2.17676	0.123143	0.142634	0.121236	0.190079
9.57927	-0.380754	-2.1767	0.119746	0.141382	0.121236	0.189662
9.58593	-0.381649	-2.177	0.11611	0.140131	0.121117	0.189185
9.5926	-0.382602	-2.1776	0.112534	0.138879	0.120997	0.188649
9.59927	-0.383556	-2.17849	0.109196	0.137746	0.120878	0.188172
9.60593	-0.384569	-2.17968	0.106335	0.136673	0.120819	0.187874
9.6126	-0.385463	-2.18099	0.10407	0.135839	0.120878	0.187814
9.61927	-0.386298	-2.18242	0.102341	0.135243	0.121057	0.188112
9.62593	-0.386953	-2.18379	0.101149	0.134945	0.121474	0.188887
9.6326	-0.38743	-2.18499	0.100493	0.135005	0.12219	0.190198
9.63927	-0.387728	-2.18594	0.100195	0.135481	0.123203	0.192046
9.64593	-0.387728	-2.18648	0.100255	0.136375	0.124514	0.194609
9.6526	-0.387371	-2.18654	0.100613	0.137746	0.126243	0.197768
9.65927	-0.386775	-2.18606	0.101328	0.139475	0.128329	0.201523
9.66593	-0.385761	-2.18499	0.102341	0.141501	0.130773	0.205874
9.6726	-0.38451	-2.18326	0.103831	0.143886	0.133514	0.210702
9.67927	-0.38296	-2.18087	0.105619	0.146449	0.136495	0.215828
9.68593	-0.381172	-2.17783	0.107765	0.149131	0.139713	0.221252
9.6926	-0.379324	-2.1742	0.110209	0.151813	0.142932	0.226736
9.69927	-0.377417	-2.17009	0.112951	0.154376	0.146151	0.23216
9.70593	-0.375569	-2.1655	0.115871	0.156701	0.14925	0.237405
9.7126	-0.3739	-2.16067	0.118911	0.158787	0.152111	0.242293
9.71927	-0.37241	-2.15566	0.121891	0.160456	0.154614	0.246823
9.72593	-0.371218	-2.1506	0.124812	0.161707	0.15676	0.250697
9.7326	-0.370264	-2.14571	0.127494	0.162601	0.158429	0.253975
9.73927	-0.369668	-2.14106	0.129819	0.163019	0.159562	0.256479
9.74593	-0.369251	-2.13683	0.131786	0.163138	0.160277	0.258088
9.7526	-0.369132	-2.13307	0.133276	0.16284	0.160456	0.258803
9.75927	-0.369191	-2.12991	0.13423	0.162244	0.160158	0.258505
9.76593	-0.36937	-2.12741	0.134707	0.16135	0.159383	0.257194
9.7726	-0.369668	-2.12568	0.134587	0.160277	0.158131	0.254929
9.77927	-0.370085	-2.12479	0.133932	0.158906	0.156403	0.25177
9.78593	-0.370622	-2.12473	0.13274	0.157356	0.154257	0.247717
9.7926	-0.371337	-2.12556	0.131011	0.155509	0.151694	0.242949
9.79927	-0.372112	-2.12729	0.128746	0.153422	0.148773	0.237644
9.80593	-0.373006	-2.12985	0.126004	0.151038	0.145435	0.231922
9.8126	-0.374138	-2.13325	0.122786	0.148296	0.14174	0.225902
9.81927	-0.37539	-2.13736	0.119269	0.145316	0.137746	0.219762
9.82593	-0.376821	-2.14213	0.115395	0.142097	0.133514	0.213623
9.8326	-0.37843	-2.14738	0.111401	0.1387	0.129104	0.207603
9.83927	-0.380218	-2.1531	0.107288	0.135124	0.124693	0.201702
9.84593	-0.382125	-2.159	0.103235	0.131547	0.120342	0.19604
9.8526	-0.384271	-2.16508	0.0993013	0.128031	0.11611	0.190556
9.85927	-0.386477	-2.1711	0.0956059	0.124574	0.112116	0.185311
9.86593	-0.388801	-2.17706	0.0921488	0.121355	0.108421	0.180185
9.8726	-0.391185	-2.18278	0.0889897	0.118256	0.105083	0.175297
9.87927	-0.39357	-2.18827	0.0861883	0.115335	0.102043	0.170529
9.88593	-0.395954	-2.19339	0.0837445	0.112593	0.0993013	0.165939
9.8926	-0.398219	-2.19816	0.0815988	0.11003	0.0967979	0.161529
9.89927	-0.400364	-2.20263	0.0796914	0.107586	0.094533	0.157297
9.90593	-0.402272	-2.20674	0.0779629	0.105202	0.0923872	0.153303
9.9126	-0.40406	-2.2105	0.0762939	0.102937	0.090301	0.149488
9.91927	-0.40549	-2.21401	0.0747442	0.100791	0.0882745	0.145972
9.92593	-0.406742	-2.21723	0.0730753	0.0986457	0.0862479	0.142694
9.9326	-0.407696	-2.22027	0.0714064	0.0966191	0.084281	0.139594
9.93927	-0.408411	-2.22313	0.0696182	0.0947118	0.0823736	0.136793
9.94593	-0.408948	-2.22588	0.0677109	0.092864	0.0805259	0.13423
9.9526	-0.409424	-2.22844	0.0657439	0.0911951	0.0788569	0.131905
9.95927	-0.409782	-2.23094	0.063777	0.0895858	0.0774264	0.129819
9.96593	-0.41014	-2.23327	0.0618696	0.0880957	0.0762343	0.128031
9.9726	-0.410616	-2.23547	0.0601411	0.0867248	0.0752211	0.1266
9.97927	-0.411153	-2.23756	0.0585318	0.0855327	0.0745058	0.125408
9.98593	-0.411868	-2.23935	0.0571608	0.0844598	0.074029	0.124633
9.9926	-0.412762	-2.24096	0.0559688	0.0835061	0.0736713	0.124156
9.99927	-0.413716	-2.24227	0.0550151	0.0827313	0.0734925	0.124037
10.0059	-0.414848	-2.24328	0.0542998	0.0820756	0.0733733	0.124276
10.0126	-0.415921	-2.244	0.0537038	0.0815392	0.0733137	0.124693
10.0193	-0.417054	-2.24441	0.0532866	0.0811219	0.0732541	0.125349
10.0259	-0.418067	-2.24459	0.0528693	0.0807643	0.0730753	0.126123
10.0326	-0.419021	-2.24453	0.0525713	0.0805259	0.0728369	0.126958
10.0393	-0.419855	-2.24441	0.0523329	0.0802875	0.0724792	0.127673
10.0459	-0.420511	-2.24423	0.0520945	0.0801086	0.072062	0.128388
10.0526	-0.421107	-2.24411	0.0519753	0.0799894	0.0715852	0.128925
10.0593	-0.421584	-2.24406	0.051856	0.0798106	0.0711083	0.129282
10.0659	-0.421941	-2.24411	0.051856	0.0796914	0.0705719	0.12958
10.0726	-0.42218	-2.24429	0.0519753	0.0795722	0.0701547	0.129759
10.0793	-0.422359	-2.24453	0.0521541	0.0795126	0.069797	0.129879
10.0859	-0.422418	-2.24483	0.0523925	0.0795126	0.0696778	0.130057
10.0926	-0.422359	-2.24507	0.0527501	0.0795722	0.0696778	0.130296
10.0993	-0.42212	-2.24531	0.0531673	0.079751	0.0699759	0.130713
10.1059	-0.421762	-2.24531	0.0536442	0.080049	0.0705123	0.131369
10.1126	-0.421226	-2.24519	0.0541806	0.0804663	0.0713468	0.132382
10.1193	-0.420511	-2.24477	0.0547767	0.0810623	0.0724792	0.133753
10.1259	-0.419795	-2.24411	0.0554323	0.0818372	0.0739098	0.135601
10.1326	-0.419021	-2.24322	0.0561476	0.0828505	0.0756979	0.138044
10.1393	-0.418246	-2.24197	0.056982	0.0840425	0.0778437	0.141084
10.1459	-0.41759	-2.24042	0.0578761	0.0855327	0.0803471	0.144899
10.1526	-0.417054	-2.23845	0.0588894	0.0873208	0.0832677	0.149429
10.1593	-0.416637	-2.23607	0.0601411	0.0895858	0.0866651	0.154734
10.1659	-0.416338	-2.23327	0.0615716	0.092268	0.0904202	0.160873
10.1726	-0.415981	-2.22987	0.0633597	0.095427	0.0946522	0.167727
10.1793	-0.415623	-2.22588	0.0655651	0.0991821	0.0992417	0.175297
10.1859	-0.415027	-2.22123	0.0681877	0.103474	0.104189	0.183403
10.1926	-0.414133	-2.21592	0.0714064	0.108182	0.109434	0.192046
10.1993	-0.412881	-2.2099	0.0752211	0.113308	0.114918	0.200927
10.2059	-0.411153	-2.20323	0.0795722	0.118673	0.120521	0.209987
10.2126	-0.409007	-2.19595	0.0845194	0.124097	0.126183	0.219047
10.2193	-0.406325	-2.18815	0.0898838	0.129461	0.131726	0.227928
10.2259	-0.403225	-2.18004	0.0955462	0.134647	0.137091	0.236511
10.2326	-0.399828	-2.1717	0.101328	0.139415	0.142157	0.244617
10.2393	-0.396192	-2.16323	0.10705	0.143707	0.146806	0.252008
10.2459	-0.392437	-2.15495	0.112474	0.147462	0.150979	0.258625
10.2526	-0.388742	-2.14696	0.117362	0.150561	0.154495	0.264227
10.2593	-0.385225	-2.13945	0.121593	0.153065	0.157297	0.268757
10.2659	-0.381947	-2.13253	0.125051	0.154912	0.159383	0.272155
10.2726	-0.379026	-2.12646	0.127554	0.156105	0.160575	0.274241
10.2793	-0.376582	-2.12127	0.129163	0.156701	0.160992	0.275016
10.2859	-0.374615	-2.11716	0.129879	0.156701	0.160515	0.274479
10.2926	-0.373185	-2.11412	0.129819	0.156224	0.159264	0.272632
10.2993	-0.372291	-2.11227	0.128984	0.15521	0.157177	0.269532
10.3059	-0.371873	-2.11173	0.127554	0.15372	0.154436	0.2653
10.3126	-0.371993	-2.11245	0.125587	0.151873	0.151157	0.260055
10.3193	-0.372589	-2.11442	0.123143	0.149548	0.147343	0.253916
10.3259	-0.373661	-2.11757	0.120401	0.146806	0.14317	0.247002
10.3326	-0.375152	-2.12193	0.117421	0.143707	0.13876	0.239551
10.3393	-0.377119	-2.12723	0.114143	0.140131	0.13423	0.231624
10.3459	-0.379443	-2.13349	0.110567	0.136197	0.12958	0.223458
10.3526	-0.382185	-2.14046	0.106812	0.131845	0.124931	0.215113
10.3593	-0.385225	-2.14803	0.102818	0.127196	0.120282	0.206769
10.3659	-0.388563	-2.15602	0.0985861	0.122249	0.115693	0.198483
10.3726	-0.392079	-2.16418	0.0941753	0.117123	0.111163	0.190377
10.3793	-0.395775	-2.17247	0.089705	0.111997	0.106752	0.182509
10.3859	-0.399411	-2.18076	0.085175	0.106931	0.10246	0.174999
10.3926	-0.403047	-2.18886	0.0805855	0.102043	0.0982881	0.167787
10.3993	-0.406563	-2.19673	0.0760555	0.0974536	0.0942349	0.161052
10.4059	-0.409901	-2.2043	0.0716448	0.0932217	0.0903606	0.154674
10.4126	-0.41312	-2.21145	0.0674725	0.089407	0.0867248	0.148773
10.4193	-0.41616	-2.21813	0.063479	0.0860095	0.0832081	0.14329
10.4259	-0.41908	-2.22427	0.0597239	0.0830293	0.0798702	0.138283
10.4326	-0.421822	-2.22987	0.0562668	0.0804663	0.0767112	0.133693
10.4393	-0.424504	-2.23494	0.0531077	0.0782013	0.0737905	0.129521
10.4459	-0.427008	-2.23935	0.0501871	0.0762939	0.0709891	0.125766
10.4526	-0.429392	-2.24316	0.0475645	0.0745654	0.0684261	0.122309
10.4593	-0.431538	-2.24638	0.0451803	0.0730157	0.0661015	0.11915
10.4659	-0.433505	-2.24912	0.0430942	0.0716448	0.0639558	0.116289
10.4726	-0.435173	-2.25139	0.0411868	0.0702739	0.0620484	0.113666
10.4793	-0.436485	-2.25329	0.0394583	0.0689626	0.0603795	0.111222
10.4859	-0.437439	-2.25496	0.0379085	0.0675917	0.058949	0.108957
10.4926	-0.438154	-2.25645	0.036478	0.0662208	0.0576973	0.106871
10.4993	-0.438571	-2.25788	0.0351667	0.0648499	0.056684	0.104904
10.5059	-0.43875	-2.25925	0.033915	0.0634193	0.0558495	0.102997
10.5126	-0.438809	-2.26069	0.032723	0.0619888	0.0551343	0.101268
10.5193	-0.43875	-2.26212	0.0316501	0.0606179	0.0545979	0.0995994
10.5259	-0.438809	-2.26355	0.0305772	0.0593066	0.054121	0.0981092
10.5326	-0.438929	-2.26498	0.0296235	0.0580549	0.0537038	0.0967383
10.5393	-0.439227	-2.26641	0.028789	0.0569224	0.0533462	0.0954866
10.5459	-0.439823	-2.2679	0.0280142	0.0559092	0.0529885	0.0944138
10.5526	-0.440657	-2.26933	0.0273585	0.0550151	0.0526309	0.0934601
10.5593	-0.44167	-2.27076	0.0267625	0.0542402	0.0522137	0.0927448
10.5659	-0.442922	-2.27219	0.0262857	0.0535846	0.0517368	0.0920892
10.5726	-0.444353	-2.27362	0.0258088	0.0529885	0.0512004	0.0916123
10.5793	-0.445783	-2.27511	0.0253916	0.0525117	0.0504851	0.0911951
10.5859	-0.447333	-2.2766	0.0249147	0.0520349	0.0497103	0.0907779
10.5926	-0.448763	-2.27809	0.0243783	0.0516176	0.0488162	0.0904202
10.5993	-0.450134	-2.27946	0.0237823	0.0511408	0.0478625	0.0899434
10.6059	-0.451326	-2.28077	0.023067	0.0506639	0.0467897	0.0894666
10.6126	-0.45228	-2.2819	0.0223517	0.0501871	0.0457168	0.0888705
10.6193	-0.453055	-2.2828	0.0216365	0.0496507	0.0447035	0.0881553
10.6259	-0.453591	-2.28357	0.0209808	0.0490546	0.0437498	0.0873804
10.6326	-0.453949	-2.28417	0.0204444	0.0484586	0.0429749	0.0866056
10.6393	-0.454068	-2.28459	0.0200272	0.0478625	0.0422597	0.0858307
10.6459	-0.454009	-2.28494	0.0198484	0.0471473	0.0417829	0.0850558
10.6526	-0.45377	-2.2853	0.0197887	0.046432	0.0414252	0.0844002
10.6593	-0.453412	-2.28566	0.0199676	0.0457764	0.0412464	0.0838637
10.6659	-0.453055	-2.28608	0.0203252	0.0450611	0.0411868	0.0833869
10.6726	-0.452697	-2.28661	0.020802	0.0444055	0.0412464	0.0830889
10.6793	-0.452399	-2.28727	0.0213385	0.0437498	0.0412464	0.0828505
10.6859	-0.45222	-2.28798	0.0217557	0.0430942	0.0412464	0.0826716
10.6926	-0.452161	-2.2887	0.0220537	0.0424385	0.0412464	0.0824928
10.6993	-0.45228	-2.28941	0.0221729	0.0417829	0.0411272	0.0822544
10.7059	-0.452518	-2.29007	0.0219941	0.0410676	0.0409484	0.0818968
10.7126	-0.452876	-2.29061	0.0216365	0.040412	0.04071	0.0814795
10.7193	-0.453234	-2.29114	0.0210404	0.0398159	0.040412	0.0809431
10.7259	-0.453711	-2.29162	0.0203252	0.0392199	0.0401735	0.0802875
10.7326	-0.454068	-2.2921	0.0194907	0.038743	0.0399351	0.0795126
10.7393	-0.454426	-2.29251	0.018537	0.0383854	0.0397563	0.0786781
10.7459	-0.454664	-2.29299	0.0177026	0.0380874	0.0396371	0.0779033
10.7526	-0.454843	-2.29347	0.0168681	0.0379085	0.0395775	0.077188
10.7593	-0.455022	-2.29406	0.0161529	0.0377893	0.0395179	0.0765324
10.7659	-0.455141	-2.29472	0.0155568	0.0377893	0.0395179	0.0759959
10.7726	-0.45526	-2.29543	0.01508	0.0377893	0.0393987	0.0755787
10.7793	-0.455439	-2.29627	0.0146627	0.0377297	0.0392795	0.0752807
10.7859	-0.455678	-2.2971	0.0142455	0.0377297	0.039041	0.0750423
10.7926	-0.455916	-2.29806	0.0138283	0.0376105	0.0386834	0.0748634
10.7993	-0.456214	-2.29901	0.0134111	0.0374913	0.0382066	0.0747442
10.8059	-0.456512	-2.30002	0.0129342	0.0373125	0.0376701	0.0745654
10.8126	-0.45675	-2.30104	0.0123978	0.0370741	0.0370145	0.074327
10.8193	-0.456929	-2.30205	0.0118017	0.0368953	0.0363588	0.074029
10.8259	-0.457048	-2.303	0.0111461	0.0367165	0.0357032	0.0736713
10.8326	-0.457048	-2.30396	0.0104308	0.0365376	0.0351071	0.0733137
10.8393	-0.457048	-2.30479	0.00977516	0.0363588	0.0346303	0.0728965
10.8459	-0.456989	-2.30557	0.00917912	0.0362396	0.0341535	0.0725389
10.8526	-0.456929	-2.30622	0.00864267	0.0361204	0.0338554	0.0722408
10.8593	-0.456929	-2.3067	0.00816584	0.0360012	0.0335574	0.0720024
10.8659	-0.457108	-2.30712	0.00786781	0.0358224	0.0333786	0.0718832
10.8726	-0.457346	-2.30747	0.0077486	0.0355244	0.0331998	0.0718832
10.8793	-0.457823	-2.30771	0.007689	0.0351667	0.0330806	0.0719428
10.8859	-0.458479	-2.30783	0.00780821	0.0346303	0.033021	0.072062
10.8926	-0.459194	-2.30795	0.00792742	0.0340343	0.0329018	0.0721812
10.8993	-0.460029	-2.30801	0.00810623	0.0333786	0.0327826	0.0723004
10.9059	-0.460923	-2.30807	0.00822544	0.0326634	0.032723	0.0723004
10.9126	-0.461757	-2.30807	0.00834465	0.0319481	0.0326634	0.0721812
10.9193	-0.462592	-2.30807	0.00834465	0.0312924	0.0326037	0.0719428
10.9259	-0.463307	-2.30807	0.00828505	0.0308156	0.0326634	0.0715852
10.9326	-0.463903	-2.30807	0.00804663	0.0305176	0.032723	0.0711679
10.9393	-0.46432	-2.30807	0.0077486	0.030458	0.0327826	0.0706911
10.9459	-0.464559	-2.30813	0.00739098	0.0305772	0.0327826	0.0702143
10.9526	-0.464678	-2.30819	0.00697374	0.0309348	0.0328422	0.0697374
10.9593	-0.464678	-2.30831	0.00655651	0.0314116	0.0327826	0.0693202
10.9659	-0.464678	-2.30843	0.00613928	0.0319481	0.0326037	0.0689626
10.9726	-0.464618	-2.30861	0.00572205	0.0324845	0.0324249	0.0687242
10.9793	-0.464559	-2.30879	0.00536442	0.0329614	0.0320673	0.0686646
10.9859	-0.464499	-2.30896	0.00506639	0.033319	0.0316501	0.0686049
10.9926	-0.464499	-2.3092	0.00494719	0.0335574	0.0311136	0.0687242
10.9993	-0.464499	-2.30944	0.00488758	0.0335574	0.0306368	0.0687838
11.0059	-0.464559	-2.30968	0.00500679	0.0333786	0.0301004	0.0689626
11.0126	-0.464559	-2.30998	0.00524521	0.033021	0.0296235	0.0690818
11.0193	-0.464499	-2.31034	0.00560284	0.0325441	0.0292659	0.0691414
11.0259	-0.46438	-2.31075	0.00602007	0.0320077	0.0289679	0.0691414
11.0326	-0.464141	-2.31117	0.0064373	0.0314116	0.028789	0.0690818
11.0393	-0.463963	-2.31165	0.00679493	0.0309348	0.0287294	0.0690222
11.0459	-0.463724	-2.31212	0.00703335	0.030458	0.0288486	0.068903
11.0526	-0.463486	-2.31266	0.00715256	0.0300407	0.0290275	0.0687242
11.0593	-0.463367	-2.31314	0.00709295	0.0297427	0.0292659	0.0685453
11.0659	-0.463307	-2.31355	0.00685453	0.0294447	0.0295043	0.0683069
11.0726	-0.463307	-2.31397	0.0064373	0.0292063	0.0297427	0.0681281
11.0793	-0.463426	-2.31433	0.00590086	0.0290275	0.0299215	0.0678897
11.0859	-0.463605	-2.31457	0.00530481	0.0288486	0.0300407	0.0675917
11.0926	-0.463843	-2.31475	0.00470877	0.0286698	0.0301004	0.0672936
11.0993	-0.464022	-2.31481	0.00405312	0.0284314	0.0300407	0.066936
11.1059	-0.464261	-2.31475	0.00345707	0.028193	0.0298619	0.0665188
11.1126	-0.46438	-2.31463	0.00280142	0.027895	0.0296235	0.066042
11.1193	-0.464559	-2.31451	0.00220537	0.0276566	0.0293255	0.0655055
11.1259	-0.464737	-2.31427	0.00160933	0.0274181	0.0290275	0.0649691
11.1326	-0.464916	-2.31403	0.00095367	0.0271797	0.0286102	0.064373
11.1393	-0.465095	-2.31379	0.00029802	0.0270009	0.0282526	0.0638366
11.1459	-0.465393	-2.31355	-0.0003576	0.0267625	0.0277758	0.0633001
11.1526	-0.46581	-2.31344	-0.0010729	0.0265837	0.0273585	0.0628233
11.1593	-0.466287	-2.31338	-0.0017285	0.0263453	0.0268817	0.0624061
11.1659	-0.466883	-2.31338	-0.0023842	0.0261068	0.0264645	0.0619888
11.1726	-0.467598	-2.31355	-0.0030398	0.0258684	0.0261068	0.0616908
11.1793	-0.468373	-2.31379	-0.0036955	0.02563	0.0258088	0.0613928
11.1859	-0.469208	-2.31409	-0.0042915	0.025332	0.0255108	0.0610948
11.1926	-0.470102	-2.31445	-0.0048876	0.0250936	0.025332	0.0607967
11.1993	-0.470996	-2.31493	-0.0054836	0.0247955	0.0251532	0.0604987
11.2059	-0.47183	-2.3154	-0.0060797	0.0245571	0.0249743	0.0601411
11.2126	-0.472665	-2.31594	-0.0066757	0.0243187	0.0247955	0.0597835
11.2193	-0.47338	-2.31647	-0.0072718	0.0240803	0.0244975	0.0594258
11.2259	-0.473976	-2.31707	-0.0078082	0.0238419	0.0240803	0.0591278
11.2326	-0.474393	-2.31779	-0.0082254	0.0236034	0.0234842	0.058949
11.2393	-0.474632	-2.3185	-0.0084639	0.0233054	0.0227094	0.0588298
11.2459	-0.474691	-2.31928	-0.0085831	0.0230074	0.0218749	0.0587702
11.2526	-0.474632	-2.32005	-0.0085235	0.0226498	0.0209808	0.0588298
11.2593	-0.474453	-2.32077	-0.0082254	0.0222325	0.0200272	0.0590086
11.2659	-0.474274	-2.32142	-0.0078082	0.0218749	0.0191927	0.0591874
11.2726	-0.474155	-2.32196	-0.0072718	0.0214577	0.0184774	0.0593662
11.2793	-0.474215	-2.32232	-0.0066161	0.0209808	0.0180006	0.0594854
11.2859	-0.474393	-2.32249	-0.0060201	0.020504	0.0177622	0.059545
11.2926	-0.47487	-2.32261	-0.005424	0.0200272	0.0177622	0.059545
11.2993	-0.475526	-2.32261	-0.0048876	0.0194907	0.0180006	0.0593662
11.3059	-0.476301	-2.32261	-0.0044107	0.0190139	0.0183582	0.0591278
11.3126	-0.477195	-2.32261	-0.0040531	0.0184774	0.0188351	0.0588894
11.3193	-0.478089	-2.32273	-0.0038147	0.0180006	0.0193715	0.0585914
11.3259	-0.478923	-2.32297	-0.0036359	0.0175238	0.0197887	0.0582933
11.3326	-0.479639	-2.32333	-0.0034571	0.0171661	0.0201464	0.0581145
11.3393	-0.480175	-2.32381	-0.0033975	0.0169277	0.0203848	0.0579357
11.3459	-0.480533	-2.3244	-0.0033379	0.0168085	0.0204444	0.0578165
11.3526	-0.480771	-2.32506	-0.0033379	0.0168085	0.0203252	0.0578165
11.3593	-0.48095	-2.32565	-0.0033975	0.0170469	0.0200272	0.0578761
11.3659	-0.481069	-2.32619	-0.0035167	0.0174642	0.0196099	0.0579357
11.3726	-0.481188	-2.32667	-0.0036955	0.0180602	0.0191927	0.0579953
11.3793	-0.481367	-2.32697	-0.0039935	0.0187159	0.0187159	0.0579953
11.3859	-0.481606	-2.32714	-0.0042915	0.0194311	0.018239	0.0579357
11.3926	-0.481844	-2.32726	-0.0046492	0.0201464	0.017941	0.0578761
11.3993	-0.482082	-2.32732	-0.0050068	0.0208616	0.017643	0.0576973
11.4059	-0.482261	-2.32738	-0.005424	0.0214577	0.0175834	0.0575781
11.4126	-0.48244	-2.3275	-0.0057817	0.0219941	0.017643	0.0574589
11.4193	-0.4825	-2.32774	-0.0060797	0.0223517	0.0178218	0.0573397
11.4259	-0.48244	-2.32804	-0.0063777	0.0225902	0.0181794	0.0572801
11.4326	-0.48238	-2.32852	-0.0066161	0.0226498	0.018537	0.0572801
11.4393	-0.48238	-2.32899	-0.0067353	0.0226498	0.0190139	0.0574589
11.4459	-0.48238	-2.32959	-0.0067949	0.0224709	0.0194311	0.0577569
11.4526	-0.48244	-2.33006	-0.0067949	0.0222325	0.0197887	0.0581741
11.4593	-0.482678	-2.33042	-0.0067949	0.0219345	0.0200868	0.0587702
11.4659	-0.483036	-2.3306	-0.0067353	0.0215769	0.0203252	0.0594258
11.4726	-0.483632	-2.33042	-0.0066757	0.0212192	0.0203848	0.0602007
11.4793	-0.484288	-2.33001	-0.0066757	0.0209212	0.0203848	0.0610948
11.4859	-0.485122	-2.32923	-0.0067353	0.0206828	0.0203848	0.0619888
11.4926	-0.486016	-2.32828	-0.0068545	0.0205636	0.0203252	0.0629425
11.4993	-0.486851	-2.32708	-0.0070333	0.0206232	0.0203252	0.0638962
11.5059	-0.487685	-2.32589	-0.0072122	0.0207424	0.0203252	0.0647902
11.5126	-0.48846	-2.32464	-0.0075102	0.0210404	0.0204444	0.0655651
11.5193	-0.489056	-2.32357	-0.0077486	0.0213981	0.0206232	0.0662804
11.5259	-0.489593	-2.32267	-0.0079274	0.0217557	0.020802	0.0667572
11.5326	-0.48995	-2.32208	-0.0081062	0.0221133	0.0210404	0.0671148
11.5393	-0.490189	-2.32172	-0.0082254	0.0224114	0.0212192	0.0671744
11.5459	-0.490248	-2.32166	-0.0083447	0.0226498	0.0213981	0.0670552
11.5526	-0.490248	-2.32184	-0.0083447	0.0227094	0.0215173	0.0667572
11.5593	-0.490189	-2.32214	-0.0083447	0.0227094	0.0215173	0.0662804
11.5659	-0.49001	-2.32261	-0.0083447	0.0225902	0.0214577	0.0656247
11.5726	-0.489712	-2.32309	-0.0083447	0.0225306	0.0212789	0.0648499
11.5793	-0.489354	-2.32363	-0.0084043	0.0224709	0.0209808	0.0640154
11.5859	-0.488877	-2.32416	-0.0084639	0.0225306	0.0206828	0.0631809
11.5926	-0.488281	-2.3247	-0.0085831	0.0226498	0.0203848	0.0623465
11.5993	-0.487566	-2.32518	-0.0087619	0.0228286	0.0200272	0.061512
11.6059	-0.486851	-2.32559	-0.0089407	0.0230074	0.0196695	0.0607371
11.6126	-0.486135	-2.32595	-0.0092387	0.0231266	0.0193715	0.0600219
11.6193	-0.48542	-2.32631	-0.0095367	0.023067	0.0190735	0.0593662
11.6259	-0.484824	-2.32661	-0.0098944	0.0228286	0.0188947	0.0587106
11.6326	-0.484407	-2.32685	-0.0103116	0.0224114	0.0187159	0.0581145
11.6393	-0.484169	-2.32702	-0.0106692	0.0217557	0.0185966	0.0575185
11.6459	-0.484109	-2.32714	-0.0110269	0.0209808	0.0184774	0.056982
11.6526	-0.484288	-2.32726	-0.0113249	0.0200868	0.0183582	0.056386
11.6593	-0.484586	-2.32738	-0.0115037	0.0191331	0.018239	0.0558495
11.6659	-0.485063	-2.32744	-0.0116825	0.018239	0.0181198	0.0553131
11.6726	-0.485599	-2.32768	-0.0117421	0.0174046	0.0178814	0.0547767
11.6793	-0.486195	-2.32798	-0.0117421	0.0166893	0.017643	0.0542402
11.6859	-0.486851	-2.3284	-0.0116825	0.0160336	0.017345	0.053823
11.6926	-0.487626	-2.32893	-0.0116229	0.0154376	0.0169277	0.0533462
11.6993	-0.488341	-2.32965	-0.0116229	0.0148416	0.0165105	0.0529885
11.7059	-0.489116	-2.33048	-0.0116825	0.0143051	0.0160336	0.0526309
11.7126	-0.489831	-2.33138	-0.0118613	0.0137687	0.0155568	0.0523329
11.7193	-0.490546	-2.33227	-0.0120997	0.0131726	0.0150204	0.0520349
11.7259	-0.491202	-2.33316	-0.0123978	0.0126362	0.0144243	0.051856
11.7326	-0.491858	-2.334	-0.0126958	0.0121593	0.0138879	0.0516772
11.7393	-0.492394	-2.33471	-0.0130534	0.0118017	0.0132918	0.051558
11.7459	-0.492871	-2.33531	-0.0134706	0.0115037	0.0127554	0.0513792
11.7526	-0.493228	-2.33579	-0.0138283	0.0113249	0.0122189	0.05126
11.7593	-0.493467	-2.3362	-0.0142455	0.0112653	0.0117421	0.0511408
11.7659	-0.493705	-2.33656	-0.0146627	0.0113249	0.0112653	0.050962
11.7726	-0.493944	-2.33692	-0.01508	0.0113845	0.0109672	0.0507235
11.7793	-0.494123	-2.33728	-0.0154376	0.0114441	0.0107884	0.0504851
11.7859	-0.494361	-2.33763	-0.0158548	0.0115037	0.0106692	0.0501871
11.7926	-0.494599	-2.33805	-0.0162721	0.0115633	0.0107288	0.0498891
11.7993	-0.494838	-2.33847	-0.0166297	0.0115037	0.010848	0.0495315
11.8059	-0.495136	-2.33889	-0.0169873	0.0113845	0.0111461	0.0491142
11.8126	-0.495374	-2.3393	-0.017345	0.0112057	0.0115037	0.0487566
11.8193	-0.495613	-2.33972	-0.0175834	0.0110269	0.0119209	0.048399
11.8259	-0.495791	-2.3402	-0.0178218	0.0107288	0.0123978	0.0480413
11.8326	-0.49597	-2.34061	-0.0181198	0.0104308	0.012815	0.0477433
11.8393	-0.49603	-2.34103	-0.0183582	0.0101924	0.0131726	0.0475049
11.8459	-0.49603	-2.34151	-0.0186563	0.00989437	0.0134111	0.0473261
11.8526	-0.49597	-2.34199	-0.0189543	0.00959635	0.0135303	0.0471473
11.8593	-0.495791	-2.34246	-0.0193715	0.00935793	0.0134707	0.0470877
11.8659	-0.495553	-2.34294	-0.0197887	0.0090003	0.0132322	0.0470877
11.8726	-0.495136	-2.34354	-0.0202656	0.00864267	0.012815	0.0471473
11.8793	-0.494659	-2.34407	-0.020802	0.00828505	0.0122189	0.0472069
11.8859	-0.494063	-2.34461	-0.0213385	0.00780821	0.0115037	0.0472665
11.8926	-0.493407	-2.34514	-0.0219345	0.00727177	0.0107288	0.0473261
11.8993	-0.492752	-2.34568	-0.022471	0.00667572	0.00989437	0.0473261
11.9059	-0.492156	-2.3461	-0.023067	0.00602007	0.00911951	0.0472665
11.9126	-0.491738	-2.34646	-0.0235438	0.00536442	0.00840425	0.0470877
11.9193	-0.4915	-2.34675	-0.0240207	0.00470877	0.00780821	0.0468493
11.9259	-0.49144	-2.34693	-0.0243783	0.00411272	0.00739098	0.046432
11.9326	-0.491559	-2.34711	-0.0246167	0.00351667	0.00709295	0.0460148
11.9393	-0.491858	-2.34717	-0.0246763	0.00298023	0.00697374	0.0454187
11.9459	-0.492275	-2.34717	-0.0246763	0.0025034	0.00697374	0.0447631
11.9526	-0.492811	-2.34717	-0.0244975	0.00208616	0.00697374	0.0441074
11.9593	-0.493348	-2.34723	-0.0242591	0.00172853	0.00703335	0.0433326
11.9659	-0.493824	-2.34723	-0.0239611	0.00149012	0.00703335	0.0426173
11.9726	-0.494301	-2.34735	-0.0236034	0.0013113	0.00691414	0.0417829
11.9793	-0.494659	-2.34753	-0.023365	0.0012517	0.00667572	0.041008
11.9859	-0.494957	-2.34771	-0.0231862	0.0012517	0.00631809	0.0402331
11.9926	-0.495255	-2.34789	-0.0231266	0.0013113	0.00578165	0.0395179
11.9993	-0.495613	-2.34813	-0.0231862	0.00137091	0.0051856	0.0388622
12.0059	-0.49597	-2.3483	-0.0234246	0.00143051	0.00452995	0.0382066
12.0126	-0.496387	-2.34848	-0.0237823	0.00143051	0.00393391	0.0377297
12.0193	-0.496924	-2.34866	-0.0241399	0.0013113	0.00339746	0.0373125
12.0259	-0.49758	-2.34878	-0.0246167	0.00107288	0.00292063	0.0370741
12.0326	-0.498354	-2.3489	-0.025034	0.00071526	0.0026226	0.0369549
12.0393	-0.499129	-2.3489	-0.0254512	0.00029802	0.00238419	0.0370145
12.0459	-0.499964	-2.34896	-0.0257492	-0.0001192	0.00232458	0.0371933
12.0526	-0.500798	-2.34896	-0.0260472	-0.000596	0.00226498	0.0374317
12.0593	-0.501513	-2.34896	-0.0262856	-0.0010133	0.00226498	0.0376701
12.0659	-0.502169	-2.3489	-0.0264645	-0.0013709	0.00232458	0.0379085
12.0726	-0.502765	-2.34884	-0.0266433	-0.0016093	0.00232458	0.038147
12.0793	-0.503182	-2.34878	-0.0268221	-0.0017285	0.00232458	0.0382066
12.0859	-0.50348	-2.34866	-0.0270605	-0.0017881	0.00232458	0.0382066
12.0926	-0.503659	-2.34848	-0.0272989	-0.0017285	0.00232458	0.0380278
12.0993	-0.5036	-2.3483	-0.0275373	-0.0017285	0.00238419	0.0377297
12.1059	-0.503421	-2.34813	-0.027895	-0.0017285	0.0025034	0.0373125
12.1126	-0.503004	-2.34795	-0.028193	-0.0017285	0.0026226	0.0368357
12.1193	-0.502467	-2.34789	-0.0285506	-0.0018477	0.00286102	0.0363588
12.1259	-0.501692	-2.34783	-0.0288486	-0.001967	0.00303984	0.035882
12.1326	-0.500917	-2.34789	-0.0291467	-0.0020862	0.00327826	0.0354052
12.1393	-0.500083	-2.34807	-0.0293255	-0.002265	0.00339746	0.0350475
12.1459	-0.499368	-2.3483	-0.0294447	-0.0024438	0.00351667	0.0346899
12.1526	-0.498831	-2.34872	-0.0294447	-0.002563	0.00351667	0.0343919
12.1593	-0.498593	-2.3492	-0.0292659	-0.0027418	0.00339746	0.0342131
12.1659	-0.498712	-2.34967	-0.0289679	-0.002861	0.00321865	0.0340343
12.1726	-0.499248	-2.35027	-0.0286102	-0.0029802	0.00292063	0.0339747
12.1793	-0.500083	-2.35081	-0.0281334	-0.003159	0.002563	0.0339747
12.1859	-0.501275	-2.35128	-0.0276566	-0.0033379	0.00220537	0.0340343
12.1926	-0.502586	-2.35164	-0.0272393	-0.0035763	0.00184774	0.0340939
12.1993	-0.503898	-2.35194	-0.0268221	-0.0038147	0.00160933	0.0341535
12.2059	-0.50509	-2.35206	-0.0265837	-0.0041127	0.00143051	0.0342131
12.2126	-0.506163	-2.35206	-0.0264645	-0.0043511	0.0013113	0.0343323
12.2193	-0.506878	-2.35194	-0.0265837	-0.0045896	0.0012517	0.0343919
12.2259	-0.507355	-2.35164	-0.0268221	-0.0047684	0.0012517	0.0344515
12.2326	-0.507534	-2.35134	-0.0271797	-0.004828	0.0013113	0.0344515
12.2393	-0.507474	-2.35099	-0.027597	-0.004828	0.00143051	0.0344515
12.2459	-0.507235	-2.35063	-0.0280738	-0.0047684	0.00154972	0.0343919
12.2526	-0.506878	-2.35045	-0.0286102	-0.0045896	0.00166893	0.0343323
12.2593	-0.50652	-2.35033	-0.0290275	-0.0043511	0.00172853	0.0342727
12.2659	-0.506103	-2.35045	-0.0294447	-0.0040531	0.00172853	0.0341535
12.2726	-0.505865	-2.35075	-0.0298619	-0.0038147	0.00172853	0.0339747
12.2793	-0.505686	-2.35116	-0.03016	-0.0035763	0.00166893	0.0337958
12.2859	-0.505626	-2.35176	-0.0303984	-0.0034571	0.00160933	0.033617
12.2926	-0.505745	-2.35254	-0.0305772	-0.0034571	0.00149012	0.0333786
12.2993	-0.505984	-2.35331	-0.030756	-0.0035167	0.00137091	0.0330806
12.3059	-0.506401	-2.35409	-0.0308156	-0.0036359	0.00119209	0.0328422
12.3126	-0.506938	-2.35486	-0.0309348	-0.0038147	0.00101328	0.0326037
12.3193	-0.507474	-2.35564	-0.0309944	-0.0040531	0.00083447	0.0324249
12.3259	-0.50807	-2.35629	-0.031054	-0.0042319	0.00071526	0.0323057
12.3326	-0.508606	-2.35683	-0.0311136	-0.0044107	0.00053644	0.0322461
12.3393	-0.509024	-2.35736	-0.0312328	-0.00453	0.00047684	0.0322461
12.3459	-0.509322	-2.35784	-0.0314116	-0.0045896	0.00035763	0.0321865
12.3526	-0.509501	-2.35826	-0.0316501	-0.0045896	0.00017881	0.0321269
12.3593	-0.50962	-2.35862	-0.0320673	-0.00453	5.9605e-05	0.0320077
12.3659	-0.509679	-2.35897	-0.0324845	-0.0044703	-0.0001192	0.0318289
12.3726	-0.509739	-2.35927	-0.033021	-0.00453	-0.0003576	0.0315309
12.3793	-0.509799	-2.35951	-0.0335574	-0.0045896	-0.000596	0.0311136
12.3859	-0.509977	-2.35969	-0.0341535	-0.0047684	-0.0008941	0.0306964
12.3926	-0.510275	-2.35981	-0.0347495	-0.0050068	-0.0011325	0.03016
12.3993	-0.510633	-2.35993	-0.0353456	-0.0053048	-0.0013709	0.0296831
12.4059	-0.51111	-2.35993	-0.0359416	-0.0056624	-0.0015497	0.0292063
12.4126	-0.511587	-2.35999	-0.0364184	-0.0059605	-0.0016689	0.0289082
12.4193	-0.512064	-2.35999	-0.0368357	-0.0062585	-0.0017881	0.0286698
12.4259	-0.512481	-2.35999	-0.0371933	-0.0064373	-0.0019073	0.0286102
12.4326	-0.512838	-2.36005	-0.0374913	-0.0065565	-0.0020266	0.0286698
12.4393	-0.513077	-2.36022	-0.0376701	-0.0065565	-0.0022054	0.0288486
12.4459	-0.513256	-2.3604	-0.0377893	-0.0064969	-0.0024438	0.0291467
12.4526	-0.513375	-2.36076	-0.0377893	-0.0063777	-0.0028014	0.0293851
12.4593	-0.513434	-2.36124	-0.0376701	-0.0061393	-0.0032187	0.0296831
12.4659	-0.513434	-2.36183	-0.0374317	-0.0059009	-0.0036359	0.0299215
12.4726	-0.513494	-2.36249	-0.0371337	-0.0056028	-0.0040531	0.0301004
12.4793	-0.513554	-2.36326	-0.0367165	-0.0053048	-0.0044107	0.0302792
12.4859	-0.513613	-2.36404	-0.0363588	-0.0050664	-0.0046492	0.0303984
12.4926	-0.513732	-2.36487	-0.0359416	-0.004828	-0.004828	0.0305176
12.4993	-0.513971	-2.36571	-0.035584	-0.0046492	-0.004828	0.0306368
12.5059	-0.514209	-2.36642	-0.0352859	-0.0045896	-0.004828	0.030756
12.5126	-0.514507	-2.36696	-0.0351071	-0.0045896	-0.0046492	0.0309348
12.5193	-0.514865	-2.36738	-0.0350475	-0.0047684	-0.00453	0.0311136
12.5259	-0.515223	-2.36762	-0.0351071	-0.0050664	-0.0043511	0.0312924
12.5326	-0.51564	-2.36768	-0.0352263	-0.0054836	-0.0042319	0.031352
12.5393	-0.515997	-2.36756	-0.0355244	-0.0059605	-0.0041127	0.0312924
12.5459	-0.516295	-2.36738	-0.0358224	-0.0065565	-0.0039935	0.0311136
12.5526	-0.516534	-2.36708	-0.0361204	-0.0072122	-0.0039339	0.030756
12.5593	-0.516653	-2.36684	-0.0364184	-0.0078678	-0.0038147	0.0302792
12.5659	-0.516653	-2.36666	-0.0367165	-0.0084639	-0.0037551	0.0296831
12.5726	-0.516534	-2.3666	-0.0369549	-0.0090599	-0.0036955	0.0290275
12.5793	-0.516355	-2.36678	-0.0370741	-0.0095367	-0.0036955	0.0283718
12.5859	-0.516057	-2.36708	-0.0371337	-0.0098944	-0.0038147	0.0277758
12.5926	-0.515699	-2.36756	-0.0371337	-0.010252	-0.0039935	0.0272989
12.5993	-0.515401	-2.36821	-0.0370741	-0.0104308	-0.0042319	0.0269413
12.6059	-0.515163	-2.36887	-0.0371337	-0.0106096	-0.0046492	0.0266433
12.6126	-0.515103	-2.36958	-0.0371933	-0.0107288	-0.0051856	0.0264645
12.6193	-0.515223	-2.37018	-0.0373721	-0.0107288	-0.0058413	0.0263453
12.6259	-0.515521	-2.37072	-0.0376701	-0.0107884	-0.0064969	0.026226
12.6326	-0.515997	-2.37107	-0.0380874	-0.0107884	-0.0071526	0.0259876
12.6393	-0.516653	-2.37125	-0.0386238	-0.010848	-0.007689	0.0257492
12.6459	-0.517428	-2.37131	-0.0391603	-0.0109076	-0.0081062	0.0253916
12.6526	-0.518262	-2.37125	-0.0397563	-0.0109673	-0.0084043	0.0249743
12.6593	-0.519037	-2.37119	-0.0402331	-0.0110269	-0.0085235	0.0246167
12.6659	-0.519693	-2.37107	-0.04071	-0.0111461	-0.0084639	0.0242591
12.6726	-0.520229	-2.37095	-0.041008	-0.0112653	-0.008285	0.0240207
12.6793	-0.520647	-2.37089	-0.0411868	-0.0114441	-0.007987	0.0239015
12.6859	-0.520885	-2.37083	-0.0412464	-0.0116229	-0.0076294	0.0239611
12.6926	-0.521004	-2.37077	-0.0412464	-0.0118017	-0.0072122	0.0240803
12.6993	-0.521123	-2.37077	-0.0411272	-0.0119805	-0.0068545	0.0243187
12.7059	-0.521183	-2.37077	-0.0409484	-0.012219	-0.0065565	0.0245571
12.7126	-0.521243	-2.37077	-0.0408292	-0.0124574	-0.0063181	0.0247955
12.7193	-0.521362	-2.37077	-0.0406504	-0.0127554	-0.0061989	0.0249743
12.7259	-0.521481	-2.37083	-0.0405908	-0.013113	-0.0062585	0.0249743
12.7326	-0.521541	-2.37095	-0.0405908	-0.0134706	-0.0063777	0.0248551
12.7393	-0.5216	-2.37107	-0.0406504	-0.0138879	-0.0066757	0.0246763
12.7459	-0.521481	-2.37125	-0.0407696	-0.0143051	-0.007093	0.0243187
12.7526	-0.521243	-2.37155	-0.0409484	-0.014782	-0.0076294	0.0239015
12.7593	-0.520945	-2.37179	-0.0411868	-0.0151992	-0.0082254	0.0234842
12.7659	-0.520468	-2.37203	-0.0414848	-0.0156164	-0.0088215	0.0231266
12.7726	-0.519991	-2.37226	-0.0417829	-0.015974	-0.0093579	0.0228286
12.7793	-0.519574	-2.3725	-0.0420809	-0.0162721	-0.0098944	0.0226498
12.7859	-0.519216	-2.37274	-0.0424385	-0.0165105	-0.0103712	0.0225902
12.7926	-0.519037	-2.37292	-0.0427365	-0.0166297	-0.0107288	0.0226498
12.7993	-0.519037	-2.37316	-0.0429749	-0.0166893	-0.0109673	0.022769
12.8059	-0.519276	-2.37334	-0.0432134	-0.0166893	-0.0111461	0.0229478
12.8126	-0.519752	-2.37358	-0.0433326	-0.0165701	-0.0112057	0.0231862
12.8193	-0.520348	-2.37376	-0.0434518	-0.0163913	-0.0112057	0.0234842
12.8259	-0.521004	-2.37393	-0.043571	-0.0161529	-0.0111461	0.0237823
12.8326	-0.52166	-2.37411	-0.0436306	-0.015974	-0.0111461	0.0241399
12.8393	-0.522316	-2.37423	-0.0436306	-0.0157952	-0.0110865	0.0244379
12.8459	-0.522911	-2.37435	-0.0436902	-0.015676	-0.0110269	0.0247359
12.8526	-0.523329	-2.37441	-0.0437498	-0.0156164	-0.0109673	0.0250339
12.8593	-0.523686	-2.37453	-0.0438094	-0.0156164	-0.0109076	0.025332
12.8659	-0.523865	-2.37459	-0.0438094	-0.015676	-0.010848	0.0255704
12.8726	-0.523865	-2.37471	-0.043869	-0.0158548	-0.0106692	0.0257492
12.8793	-0.523806	-2.37489	-0.043869	-0.0160336	-0.0104308	0.0258684
12.8859	-0.523627	-2.37507	-0.0438094	-0.0162721	-0.0100732	0.025928
12.8926	-0.523448	-2.37525	-0.0436902	-0.0165701	-0.009656	0.0258684
12.8993	-0.523269	-2.37548	-0.0435114	-0.0168681	-0.0091791	0.0256896
12.9059	-0.52315	-2.37566	-0.0433326	-0.0171661	-0.0086427	0.0254512
12.9126	-0.523031	-2.37578	-0.0430942	-0.0174642	-0.0081658	0.0251532
12.9193	-0.52309	-2.37584	-0.0428557	-0.0178218	-0.0077486	0.0247955
12.9259	-0.523269	-2.37584	-0.0426173	-0.0181794	-0.0075102	0.0243783
12.9326	-0.523567	-2.37578	-0.0423193	-0.018537	-0.007391	0.0239611
12.9393	-0.524104	-2.37566	-0.0419617	-0.0189543	-0.0074506	0.0235438
12.9459	-0.5247	-2.37554	-0.0414252	-0.0192523	-0.007689	0.0231862
12.9526	-0.525415	-2.37542	-0.0407696	-0.0195503	-0.0081062	0.0229478
12.9593	-0.52613	-2.37536	-0.0399351	-0.0198483	-0.0085235	0.0227094
12.9659	-0.526786	-2.3753	-0.0389814	-0.0200272	-0.0090599	0.0225306
12.9726	-0.527382	-2.3753	-0.0379682	-0.0201464	-0.0095963	0.0224709
12.9793	-0.527799	-2.37536	-0.0369549	-0.0201464	-0.0100136	0.0225306
12.9859	-0.527978	-2.37548	-0.0360012	-0.0200868	-0.0104308	0.0228882
12.9926	-0.527978	-2.37554	-0.0352859	-0.0199676	-0.0107288	0.0237227
12.9993	-0.52774	-2.37566	-0.0348091	-0.0198483	-0.0109076	0.025332
13.0059	-0.527322	-2.37578	-0.0347495	-0.0196695	-0.0110269	0.027895
13.0126	-0.526845	-2.37584	-0.0350475	-0.0194907	-0.0110865	0.0315905
13.0193	-0.526369	-2.37596	-0.0357628	-0.0193715	-0.0110865	0.0364184
13.0259	-0.526011	-2.37608	-0.0367165	-0.0192523	-0.0110269	0.0422001
13.0326	-0.525713	-2.3762	-0.0379086	-0.0192523	-0.0110269	0.048697
13.0393	-0.525653	-2.37644	-0.0392199	-0.0193119	-0.0109673	0.0554919
13.0459	-0.525892	-2.37674	-0.0405312	-0.0194311	-0.0109673	0.0619888
13.0526	-0.526309	-2.37715	-0.0418425	-0.0196695	-0.0109673	0.0674128
13.0593	-0.526965	-2.37775	-0.0429749	-0.019908	-0.0109673	0.0712872
13.0659	-0.52774	-2.37846	-0.043869	-0.0201464	-0.0110865	0.0730753
13.0726	-0.528514	-2.37924	-0.0445247	-0.0204444	-0.0112653	0.0725985
13.0793	-0.529289	-2.38001	-0.0448823	-0.0206828	-0.0115037	0.0699759
13.0859	-0.529885	-2.38073	-0.0451207	-0.0209808	-0.0118017	0.0655055
13.0926	-0.530243	-2.38132	-0.0451207	-0.0211596	-0.0122786	0.0596643
13.0993	-0.530362	-2.3818	-0.0450611	-0.0213981	-0.0127554	0.0531077
13.1059	-0.530243	-2.38198	-0.0448823	-0.0215173	-0.0132918	0.046432
13.1126	-0.529885	-2.38192	-0.0446439	-0.0216365	-0.0138283	0.0401139
13.1193	-0.529468	-2.38168	-0.0444055	-0.0218153	-0.0143647	0.0345707
13.1259	-0.529051	-2.38121	-0.0442266	-0.0219345	-0.0148416	0.03016
13.1326	-0.528753	-2.38061	-0.044167	-0.0221133	-0.0151992	0.0268221
13.1393	-0.528693	-2.37995	-0.044167	-0.0223517	-0.0155568	0.0244379
13.1459	-0.528872	-2.37942	-0.0442266	-0.0225902	-0.0157952	0.0228286
13.1526	-0.529349	-2.37888	-0.0443459	-0.0228286	-0.015974	0.0217557
13.1593	-0.530064	-2.37852	-0.0444651	-0.0231266	-0.0160933	0.0210404
13.1659	-0.531018	-2.37828	-0.0446439	-0.0234842	-0.0162125	0.0204444
13.1726	-0.531972	-2.37823	-0.0448823	-0.0237823	-0.0162721	0.019908
13.1793	-0.532985	-2.37828	-0.0451803	-0.0240803	-0.0163317	0.0193119
13.1859	-0.533819	-2.3784	-0.0454783	-0.0243783	-0.0163913	0.0187159
13.1926	-0.534475	-2.37864	-0.045836	-0.0245571	-0.0163913	0.0181198
13.1993	-0.534892	-2.37894	-0.0462532	-0.0246763	-0.0163317	0.0175238
13.2059	-0.535011	-2.3793	-0.04673	-0.0247955	-0.0162125	0.0169873
13.2126	-0.535011	-2.3796	-0.0472665	-0.0247955	-0.015974	0.0165701
13.2193	-0.534773	-2.37995	-0.0479817	-0.0247955	-0.0156164	0.0161529
13.2259	-0.534475	-2.38031	-0.048697	-0.0248551	-0.0151396	0.0159144
13.2326	-0.534117	-2.38073	-0.0494123	-0.0248551	-0.0145435	0.0157356
13.2393	-0.53376	-2.38103	-0.0501275	-0.0249147	-0.0139475	0.015676
13.2459	-0.533462	-2.38138	-0.0507832	-0.0249743	-0.0132918	0.0156164
13.2526	-0.533164	-2.38168	-0.0513792	-0.0250936	-0.0126958	0.0156164
13.2593	-0.533044	-2.38192	-0.0519156	-0.0252128	-0.0121593	0.0156164
13.2659	-0.532985	-2.38216	-0.0523329	-0.0252724	-0.0117421	0.0156164
13.2726	-0.533044	-2.38228	-0.0525713	-0.025332	-0.0114441	0.0155568
13.2793	-0.533223	-2.3824	-0.0527501	-0.0252724	-0.0113249	0.0154376
13.2859	-0.533402	-2.38246	-0.0528097	-0.0250936	-0.0112653	0.0153184
13.2926	-0.53364	-2.38252	-0.0528097	-0.0249147	-0.0113845	0.0151992
13.2993	-0.533879	-2.38246	-0.0528097	-0.0247359	-0.0115037	0.01508
13.3059	-0.534117	-2.38246	-0.0528097	-0.0245571	-0.0116229	0.0149608
13.3126	-0.534356	-2.3824	-0.0528097	-0.0243783	-0.0116825	0.0148416
13.3193	-0.534535	-2.38228	-0.0528097	-0.0242591	-0.0117421	0.0147224
13.3259	-0.534713	-2.38222	-0.0528097	-0.0241995	-0.0117421	0.0146627
[truncated: 251 more rows]

## Sheet: Fig.S4D
Analysis	Position	Sample	Excluded	Tm	Call	dTm	Slope	Initial	Low	Peak	Message
Program - Sypro_Orange - Subset 1	A01	Sample 1	TRUE	-	-	-	-	-	-	-
Program - Sypro_Orange - Subset 1	A02	Sample 2	TRUE	-	-	-	-	-	-	-
Program - Sypro_Orange - Subset 1	A03	Sample 3	TRUE	-	-	-	-	-	-	-
Program - Sypro_Orange - Subset 1	A04	Sample 4	TRUE	-	-	-	-	-	-	-
Program - Sypro_Orange - Subset 1	A05	Sample 5	TRUE	-	-	-	-	-	-	-
Program - Sypro_Orange - Subset 1	A06	Sample 6	TRUE	-	-	-	-	-	-	-
Program - Sypro_Orange - Subset 1	A07	Sample 7	FALSE	65.4077	Positive		0.34801	10.838	8.50655	11.4955
Program - Sypro_Orange - Subset 1	A08	Sample 8	FALSE	45.544	Positive		0.175772	12.8009	10.0184	12.2949
Program - Sypro_Orange - Subset 1	A09	Sample 9	FALSE	65.2411	Positive		0.340395	11.2831	9.31873	11.9271
Program - Sypro_Orange - Subset 1	A10	Sample 10	FALSE	65.2443	Positive		0.281875	10.2058	8.97556	11.2242
Program - Sypro_Orange - Subset 1	A11	Sample 11	FALSE	63.8975	Positive		0.251519	12.4776	10.3734	13.088
Program - Sypro_Orange - Subset 1	A12	Sample 12	FALSE	45.4581	Positive		0.248585	11.3008	9.32647	12.6013
Program - Sypro_Orange - Subset 1	A13	Sample 13	TRUE	-	-	-	-	-	-	-
Program - Sypro_Orange - Subset 1	A14	Sample 14	TRUE	-	-	-	-	-	-	-
Program - Sypro_Orange - Subset 1	A15	Sample 15	TRUE	-	-	-	-	-	-	-	1st derivative max below absolute detection limit (2 * deviation)
Program - Sypro_Orange - Subset 1	A16	Sample 16	TRUE	-	-	-	-	-	-	-
Program - Sypro_Orange - Subset 1	A17	Sample 17	TRUE	-	-	-	-	-	-	-
Program - Sypro_Orange - Subset 1	A18	Sample 18	TRUE	-	-	-	-	-	-	-
Program - Sypro_Orange - Subset 1	A19	Sample 19	FALSE	44.974	Positive		1.11572	10.3167	9.44009	16.0906
Program - Sypro_Orange - Subset 1	A20	Sample 20	FALSE	41.2925	Uncertain		1.00933	11.6515	11.327	16.8949	deviation of curve > maximum deviation 0.05
Program - Sypro_Orange - Subset 1	A21	Sample 21	FALSE	44.0306	Uncertain		1.03184	12.7865	11.9335	17.2685	deviation of curve > maximum deviation 0.05
Program - Sypro_Orange - Subset 1	A22	Sample 22	FALSE	45.3179	Positive		0.932152	12.563	11.473	17.0371
Program - Sypro_Orange - Subset 1	A23	Sample 23	FALSE	40.0374	Positive		0.980946	12.262	11.9961	18.1919
Program - Sypro_Orange - Subset 1	A24	Sample 24	FALSE	42.3139	Positive		1.25639	9.6625	9.40694	17.7445
Program - Sypro_Orange - Subset 1	B01	Sample 25	FALSE	66.2842	Positive		0.0454469	18.892	14.1019	14.2304
Program - Sypro_Orange - Subset 1	B02	Sample 26	FALSE	44.8774	Positive		0.0111497	18.4106	15.9342	15.9998
Program - Sypro_Orange - Subset 1	B03	Sample 27	FALSE	47.6497	Positive		0.00094726	18.2076	17.4928	17.5478
Program - Sypro_Orange - Subset 1	B04	Sample 28	FALSE	47.6456	Positive		0.000907325	17.7595	17.0626	17.1159
Program - Sypro_Orange - Subset 1	B05	Sample 29	FALSE	47.4664	Positive		0.000331895	17.3617	16.6804	16.7315
Program - Sypro_Orange - Subset 1	B06	Sample 30	FALSE	75.5969	Positive		-0.0150915	17.0138	16.0388	16.1571
Program - Sypro_Orange - Subset 1	B07	Sample 31	FALSE	65.4445	Positive		0.297344	8.79872	7.06495	9.72492
Program - Sypro_Orange - Subset 1	B08	Sample 32	FALSE	45.5313	Positive		0.189699	10.3527	8.32914	11.1287
Program - Sypro_Orange - Subset 1	B09	Sample 33	FALSE	65.2635	Positive		0.305116	10.2449	8.29511	10.8176
Program - Sypro_Orange - Subset 1	B10	Sample 34	FALSE	64.9154	Positive		0.290751	9.7148	8.65116	11.223
Program - Sypro_Orange - Subset 1	B11	Sample 35	FALSE	63.78	Positive		0.2291	10.4989	8.66279	11.1691
Program - Sypro_Orange - Subset 1	B12	Sample 36	FALSE	45.0805	Positive		0.238432	9.94392	8.12584	11.0536
Program - Sypro_Orange - Subset 1	B13	Sample 37	FALSE	44.3768	Positive		0.204686	15.8152	14.3295	15.2748
Program - Sypro_Orange - Subset 1	B14	Sample 38	FALSE	47.6492	Positive		0.000842311	16.0219	15.3929	15.4412
Program - Sypro_Orange - Subset 1	B15	Sample 39	FALSE	47.6501	Positive		0.000847054	16.1223	15.4894	15.5381
Program - Sypro_Orange - Subset 1	B16	Sample 40	FALSE	47.6498	Positive		0.000859252	16.2744	15.6355	15.6846
Program - Sypro_Orange - Subset 1	B17	Sample 41	FALSE	47.6484	Positive		0.000853739	16.4755	15.8292	15.8785
Program - Sypro_Orange - Subset 1	B18	Sample 42	FALSE	47.6459	Positive		0.000843028	16.7271	16.0707	16.1209
Program - Sypro_Orange - Subset 1	B19	Sample 43	FALSE	44.8961	Positive		1.09633	9.89057	9.09566	15.7739
Program - Sypro_Orange - Subset 1	B20	Sample 44	FALSE	41.3843	Uncertain		0.975666	11.7997	11.3649	16.7464	deviation of curve > maximum deviation 0.05
Program - Sypro_Orange - Subset 1	B21	Sample 45	FALSE	43.5453	Uncertain		0.83507	13.5592	12.8883	17.134	deviation of curve > maximum deviation 0.05
Program - Sypro_Orange - Subset 1	B22	Sample 46	FALSE	45.8777	Positive		0.783959	10.1221	9.12009	13.9405
Program - Sypro_Orange - Subset 1	B23	Sample 47	FALSE	40.0908	Positive		0.8538	13.1755	12.7781	18.029
Program - Sypro_Orange - Subset 1	B24	Sample 48	FALSE	41.8247	Positive		1.09391	11.9509	11.3502	18.1559
Program - Sypro_Orange - Subset 2	A07	Sample 7	FALSE	65.4077	Positive		0.34801	10.838	8.50655	11.4955
Program - Sypro_Orange - Subset 2	A08	Sample 8	FALSE	45.544	Positive		0.175772	12.8009	10.0184	12.2949
Program - Sypro_Orange - Subset 2	A09	Sample 9	FALSE	65.2411	Positive		0.340395	11.2831	9.31873	11.9271
Program - Sypro_Orange - Subset 2	A10	Sample 10	FALSE	65.2443	Positive		0.281875	10.2058	8.97556	11.2242
Program - Sypro_Orange - Subset 2	A11	Sample 11	FALSE	63.8975	Positive		0.251519	12.4776	10.3734	13.088
Program - Sypro_Orange - Subset 2	A12	Sample 12	FALSE	45.4581	Positive		0.248585	11.3008	9.32647	12.6013
Program - Sypro_Orange - Subset 2	A19	Sample 19	FALSE	44.974	Positive		1.11572	10.3167	9.44009	16.0906
Program - Sypro_Orange - Subset 2	A20	Sample 20	FALSE	41.2925	Uncertain		1.00933	11.6515	11.327	16.8949	deviation of curve > maximum deviation 0.05
Program - Sypro_Orange - Subset 2	A21	Sample 21	FALSE	44.0306	Uncertain		1.03184	12.7865	11.9335	17.2685	deviation of curve > maximum deviation 0.05
Program - Sypro_Orange - Subset 2	A22	Sample 22	FALSE	45.3179	Positive		0.932152	12.563	11.473	17.0371
Program - Sypro_Orange - Subset 2	A23	Sample 23	FALSE	40.0374	Positive		0.980946	12.262	11.9961	18.1919
Program - Sypro_Orange - Subset 2	A24	Sample 24	FALSE	42.3139	Positive		1.25639	9.6625	9.40694	17.7445
