# Supplementary material for: Antibody discovery identifies regulatory mechanisms of protein arginine deiminase 4
Source: Nat Chem Biol. 2024 Feb 2;20(6):742–50. doi: 10.1038/s41589-023-01535-8 (PMC11142921; doi:10.1038/s41589-023-01535-8)
Supplement: Supplementary file 10 — Source data. [file 41589_2023_1535_MOESM10_ESM.xlsx]

## Sheet: Fig.S6B
Include	Index	Color	Sensor Location	Sensor Type	Sensor Info	Replicate Group	Baseline Loc.	Assoc. (Sample) Loc.	Sample ID	Dissoc. Loc.	Loading Well Location	Loading Sample ID	Cycle	Conc. (nM)	Response	KD (M)	KD Error	kon(1/Ms)	kon Error	kdis(1/s)	kdis Error	RMax	RMax Error	kobs(1/s)	Req	Req/Rmax(%)	Full X^2	Full R^2	SSG KD	SSG Rmax	SSG R^2
x	0	-8555184	A1	SA (Streptavidin)		N/A	B1	B2	WT IH465 Fab	B1	A1	100 nM hPAD4	1	300	0.8871	2.961e-08	1.121e-09	172300	6128	0.005101	6.63e-05	0.8828	0.0067	0.05678	0.8035	91	1.114	0.9536
x	1	-14261055	B1	SA (Streptavidin)		N/A	D1	D2	709 mutant	D1	C1		1	300	-0.0292	<1.0E-12	5.175e+16	0.0001242	4.324e+18	<1.0E-07		0		3.725e-11	0	100	0.2434	0
x	2	-3721216	C1	SA (Streptavidin)		N/A	F1	F2	710 mutant	F1	E1		1	300	-0.1521	<1.0E-12	2.972e+16	0.0002484	1.808e+18	<1.0E-07		0		7.451e-11	0	100	4.5884	0
x	3	-12144190	D1	SA (Streptavidin)		N/A	H1	H2	711 mutant	H1	G1		1	300	0.0134	9.139e-05	0.01889	659.9	136400	0.06031	0.02603	3.2692	674.558	0.0605	0.0107	0.3	0.0416	0.2881
x	4	-12859347	E1	SA (Streptavidin)		N/A	J1	J2	712 mutant	J1	I1		1	300	0.9278	7.994e-08	3.087e-09	87350	3178	0.006983	9.03e-05	1.0693	0.0149	0.03319	0.8443	79	1.1839	0.9625
x	5	-24008	F1	SA (Streptavidin)		N/A	L1	L2	713 mutant	L1	K1		1	300	0.7328	4.227e-08	3.5e-09	192200	15130	0.008124	0.000209	0.7188	0.0129	0.06579	0.63	87.7	2.7539	0.8723
x	6	-5143054	G1	SA (Streptavidin)		N/A	N1	N2	714 mutant	N1	M1		1	300	0.7544	1.486e-07	1.039e-08	104300	6922	0.0155	0.0003406	1.0306	0.0315	0.04679	0.6892	66.9	1.5498	0.9507
x	7	-14513767	H1	SA (Streptavidin)		N/A	P1	P2	715 mutant	P1	O1		1	300	1.1047	4.825e-08	1.857e-09	118200	4255	0.005701	7.76e-05	1.1576	0.0121	0.04115	0.9972	86.1	1.8647	0.9523
x	8	-39091	A2	SA (Streptavidin)		N/A	B3	B4	716 mutant	B3	A3	100 nM hPAD4	1	300	0.8945	6.52e-08	2.68e-09	115500	4476	0.00753	0.0001029	0.9894	0.0124	0.04217	0.8127	82.1	1.2628	0.9608
x	9	-6908266	B2	SA (Streptavidin)		N/A	D3	D4	717 mutant	D3	C3		1	300	0.8641	1.284e-07	1.025e-08	81970	6219	0.01053	0.0002596	1.0828	0.0376	0.03512	0.7582	70	3.0501	0.9035
x	10	-14261151	C2	SA (Streptavidin)		N/A	F3	F4	718 mutant	F3	E3		1	300	0.996	1.096e-07	5.853e-09	97630	4945	0.0107	0.0001814	1.2324	0.0258	0.03999	0.9027	73.2	2.0618	0.9564
x	11	-13797661	D2	SA (Streptavidin)		N/A	H3	H4	719 mutant	H3	G3		1	300	0.2074	3.922e-08	3.204e-09	95910	7101	0.003761	0.0001298	0.1824	0.0041	0.03253	0.1613	88.4	0.2389	0.7274

## Sheet: Fig.S6C
Time (min)	IH365 WT	IH365 WT Normalized	712	712 Normalized	715 (G58D)	715 Normalized	716	716 Normalized	718	718 Normalized
0	1.11846	0.0111011	1.07653	0.00997092	1.06242	0.00989884	1.05717	0.0243832	1.12106	0.0210501
0.00720005	1.11834	0.0111017	1.07595	0.00996734	1.0617	0.00989531	1.0563	0.0243653	1.11915	0.0210204
0.0144001	1.11821	0.0111084	1.07542	0.00996657	1.06097	0.00989185	1.0554	0.0243552	1.11732	0.0209877
0.0216001	1.11805	0.0111117	1.07495	0.00996762	1.0603	0.00989532	1.05455	0.0243433	1.11568	0.0209748
0.0288002	1.11789	0.0111272	1.07464	0.00997306	1.05974	0.00989641	1.05383	0.0243466	1.1143	0.0209522
0.0360002	1.11774	0.0111319	1.0745	0.0099809	1.05931	0.00990921	1.0533	0.0243493	1.11324	0.0209621
0.0432003	1.11762	0.0111591	1.07453	0.00999347	1.05901	0.00991509	1.05296	0.0243681	1.1125	0.0209534
0.0504003	1.11755	0.0111635	1.07476	0.0100089	1.05885	0.00993854	1.05284	0.0243908	1.11206	0.0209865
0.0576004	1.11753	0.0112061	1.07511	0.0100281	1.0588	0.00994815	1.05289	0.0244214	1.11184	0.0209898
0.0648004	1.11758	0.0112068	1.07555	0.0100503	1.05885	0.00998296	1.05307	0.0244662	1.11179	0.0210417
0.0720005	1.11769	0.0112604	1.076	0.0100735	1.05894	0.00999382	1.05334	0.0245002	1.11182	0.0210526
0.0792005	1.11785	0.011271	1.07638	0.0101009	1.05906	0.0100406	1.05366	0.024569	1.11189	0.0211174
0.0864006	1.11805	0.0113256	1.07665	0.0101249	1.05917	0.0100498	1.054	0.0245968	1.11193	0.0211322
0.0936006	1.11826	0.0113513	1.07679	0.0101567	1.05929	0.01011	1.05433	0.0246933	1.11193	0.0212056
0.100801	1.11846	0.0114	1.07681	0.0101798	1.05941	0.0101154	1.05464	0.0247053	1.11189	0.0212235
0.108001	1.1186	0.0114462	1.07671	0.0102173	1.05954	0.0101893	1.05494	0.0248176	1.11181	0.0213044
0.115201	1.11868	0.0114811	1.07655	0.010239	1.05968	0.0101929	1.05523	0.0248435	1.11168	0.0213266
0.122401	1.11868	0.0115547	1.07638	0.0102854	1.05983	0.0102743	1.0555	0.0249471	1.11151	0.0214138
0.129601	1.11859	0.0115671	1.07623	0.0103059	1.06	0.0102876	1.05574	0.0250061	1.1113	0.0214414
0.136801	1.1184	0.0116601	1.07613	0.0103648	1.06018	0.0103692	1.05595	0.0250845	1.11103	0.0215332
0.144001	1.11812	0.0116737	1.07611	0.0103831	1.06037	0.0103959	1.05612	0.0251888	1.11071	0.0215676
0.151201	1.1178	0.0117564	1.07616	0.0104575	1.06058	0.0104739	1.05624	0.0252278	1.11033	0.021662
0.158401	1.11742	0.0118094	1.07624	0.010471	1.06079	0.0105182	1.05632	0.0253746	1.10988	0.0217048
0.165601	1.11704	0.0118582	1.07636	0.0105635	1.061	0.0105882	1.05637	0.0253925	1.1094	0.0217999
0.172801	1.1167	0.0119644	1.0765	0.0105687	1.06122	0.0106547	1.05641	0.0255296	1.10888	0.0218543
0.180001	1.11642	0.0119679	1.07663	0.0106738	1.06145	0.010712	1.05646	0.0256182	1.10836	0.0219493
0.187201	1.11623	0.0120887	1.07678	0.0106837	1.0617	0.0108065	1.05653	0.0256921	1.10785	0.0220193
0.194401	1.11616	0.0121421	1.07693	0.0107892	1.06195	0.0108454	1.05668	0.0258616	1.10738	0.0221135
0.201601	1.11619	0.0122169	1.0771	0.010816	1.06222	0.0109745	1.0569	0.0258806	1.107	0.0222042
0.208801	1.11634	0.0123503	1.0773	0.0109141	1.0625	0.0109888	1.05721	0.0260464	1.10673	0.0222978
0.216001	1.11657	0.0123553	1.07751	0.010963	1.06278	0.0111386	1.05762	0.0261802	1.10658	0.0224146
0.223201	1.11684	0.0124977	1.07776	0.0110491	1.06305	0.0111623	1.05812	0.0262457	1.1066	0.0225064
0.230401	1.1171	0.0125892	1.078	0.0111256	1.06332	0.0113005	1.05867	0.0264413	1.10678	0.0226546
0.237602	1.1173	0.0126467	1.07822	0.0111933	1.06357	0.0113645	1.05926	0.0265348	1.10712	0.0227422
0.244802	1.11741	0.012796	1.07843	0.0113036	1.06379	0.0114713	1.05985	0.0266575	1.10761	0.0229255
0.252002	1.1174	0.0128489	1.07859	0.011346	1.064	0.0115848	1.06043	0.0268628	1.1082	0.0230037
0.259202	1.11727	0.0129459	1.07872	0.0114974	1.06418	0.0116507	1.06097	0.0269262	1.10886	0.0232238
0.266402	1.11704	0.0130979	1.07882	0.0115068	1.06435	0.0118246	1.06148	0.0270838	1.10955	0.0232852
0.273602	1.11675	0.0131251	1.0789	0.0116756	1.0645	0.0118389	1.06193	0.0272931	1.11021	0.0235431
0.280802	1.11644	0.0132482	1.07898	0.0117094	1.06463	0.0120347	1.06234	0.0273452	1.11082	0.0235801
0.288002	1.11616	0.0134045	1.07905	0.0118548	1.06475	0.0120863	1.06272	0.0275139	1.11133	0.0238734
0.295202	1.11594	0.0134283	1.07914	0.0119401	1.06483	0.0122407	1.06306	0.0277256	1.11173	0.0238853
0.302402	1.11579	0.0135616	1.07921	0.0120438	1.06486	0.0123681	1.06339	0.0277946	1.11202	0.0241855
0.309602	1.11572	0.0137241	1.07926	0.0121917	1.06483	0.0124539	1.06372	0.0279471	1.11221	0.0242247
0.316802	1.1157	0.013769	1.07927	0.0122413	1.06476	0.0126719	1.06404	0.0281604	1.11229	0.0245034
0.324002	1.1157	0.0138889	1.07922	0.0124473	1.06465	0.0126743	1.06435	0.0282811	1.11229	0.0245743
0.331202	1.1157	0.0140556	1.07913	0.0124633	1.06453	0.0129042	1.06462	0.0283813	1.1122	0.0248279
0.338402	1.11565	0.0141452	1.07898	0.0126606	1.06441	0.0129989	1.06487	0.028593	1.11203	0.0249353
0.345602	1.11556	0.0142221	1.07881	0.0127567	1.06431	0.0131417	1.06507	0.0288027	1.11177	0.0251597
0.352802	1.11541	0.0143897	1.07862	0.0128821	1.06423	0.0133558	1.06522	0.0288072	1.11147	0.0253088
0.360002	1.11524	0.0145522	1.07845	0.0130756	1.06418	0.0133892	1.06531	0.0290121	1.1111	0.0255007
0.367202	1.11504	0.0145556	1.07833	0.0131138	1.06416	0.0136465	1.06536	0.0292141	1.1107	0.0256971
0.374402	1.11485	0.0147249	1.07827	0.0133578	1.06413	0.0137437	1.06533	0.029356	1.11029	0.0258528
0.381602	1.11468	0.0148954	1.07828	0.0134243	1.0641	0.0139118	1.06525	0.0294098	1.10989	0.026104
0.388802	1.11459	0.0149938	1.07834	0.0136127	1.06403	0.0141634	1.06514	0.0296022	1.10949	0.0262195
0.396003	1.11454	0.0150668	1.07841	0.0138068	1.06394	0.0141841	1.06498	0.0297905	1.1091	0.0265321
0.403203	1.11455	0.0152406	1.07847	0.0138778	1.06381	0.0144651	1.0648	0.0299321	1.10871	0.026601
0.410403	1.11459	0.0154153	1.07852	0.0141505	1.06367	0.0146137	1.06461	0.0299694	1.10829	0.0269811
0.417603	1.11466	0.015486	1.07851	0.014221	1.06351	0.0147519	1.06442	0.0301498	1.10784	0.0269949
0.424803	1.11471	0.0155911	1.07846	0.0144304	1.06336	0.0150487	1.06423	0.0303265	1.10732	0.0274115
0.432003	1.11473	0.0157656	1.07836	0.0146665	1.06322	0.015099	1.06406	0.0304994	1.10673	0.0274335
0.439203	1.11468	0.0159393	1.07823	0.014716	1.06308	0.0153514	1.0639	0.030545	1.10607	0.0278246
0.446403	1.11458	0.0160203	1.07809	0.0150104	1.06294	0.0156256	1.06375	0.0306638	1.10536	0.027913
0.453603	1.11443	0.0161101	1.07797	0.0151456	1.06279	0.0156617	1.06361	0.0308283	1.10463	0.0282466
0.460803	1.11423	0.0162818	1.07787	0.0153107	1.06263	0.0159815	1.06347	0.0309878	1.1039	0.028413
0.468003	1.11402	0.0164536	1.07781	0.0156201	1.06247	0.0161911	1.06332	0.0311414	1.10322	0.0286828
0.475203	1.11379	0.0165919	1.07776	0.015667	1.06232	0.0163064	1.06317	0.031213	1.10257	0.0289393
0.482403	1.11358	0.0166225	1.07774	0.0159361	1.06218	0.016641	1.06299	0.0312835	1.10199	0.0291371
0.489603	1.1134	0.0167958	1.07771	0.0162333	1.06208	0.0168021	1.06279	0.0314232	1.10147	0.0294945
0.496803	1.11323	0.01697	1.07768	0.0162589	1.06204	0.0169823	1.06257	0.0315563	1.101	0.0296107
0.504003	1.11309	0.0171453	1.07764	0.0165885	1.06209	0.0173329	1.06234	0.0316828	1.10055	0.0300777
0.511203	1.11295	0.0172139	1.07757	0.0168441	1.06222	0.0174692	1.06209	0.0318029	1.10011	0.0300994
0.518403	1.11281	0.0173195	1.07749	0.0169225	1.06244	0.0176944	1.06185	0.0319172	1.09965	0.0306124
0.525603	1.11266	0.0174969	1.07738	0.0172631	1.06272	0.01806	1.06162	0.0319113	1.09919	0.0306714
0.532803	1.11253	0.0176758	1.07727	0.017501	1.06304	0.0181988	1.06143	0.0320228	1.09872	0.0311237
0.540003	1.1124	0.0178564	1.07716	0.0176072	1.06338	0.018437	1.06125	0.0321306	1.09824	0.0312986
0.547203	1.11231	0.0178945	1.07705	0.0179581	1.06369	0.0188117	1.06111	0.0322353	1.09776	0.031645
0.554404	1.11225	0.0180386	1.07694	0.0182092	1.06394	0.0189844	1.061	0.0323375	1.09728	0.0319481
0.561604	1.11223	0.0182252	1.07686	0.018312	1.06412	0.0191913	1.06093	0.0324373	1.0968	0.032177
0.568804	1.11225	0.0184149	1.0768	0.0186716	1.06419	0.0195666	1.0609	0.032535	1.09631	0.03262
0.576004	1.11229	0.0186078	1.0768	0.0189756	1.06416	0.019815	1.06091	0.0326306	1.09581	0.0327186
0.583204	1.11232	0.0186462	1.07684	0.0190359	1.06404	0.0199387	1.06094	0.0326907	1.09527	0.0332841
0.590404	1.11235	0.0188039	1.07694	0.0194037	1.06384	0.0203095	1.06097	0.0327243	1.09469	0.0332946
0.597604	1.11234	0.0190015	1.07708	0.019774	1.06359	0.0206781	1.06103	0.032815	1.09406	0.0338389
0.604804	1.11228	0.0192011	1.07726	0.0198112	1.06329	0.0206838	1.06108	0.0329032	1.09341	0.0340026
0.612004	1.11218	0.0194022	1.07746	0.0201505	1.063	0.0210384	1.06112	0.0329897	1.09276	0.0344004
0.619204	1.11205	0.0194591	1.07766	0.0205246	1.06272	0.0214018	1.06112	0.0330742	1.09212	0.034734
0.626404	1.11191	0.0196026	1.07782	0.0207111	1.06248	0.0216132	1.06109	0.0331576	1.09153	0.0349732
0.633604	1.11175	0.0198072	1.07793	0.0209009	1.0623	0.0217588	1.06102	0.03324	1.091	0.0354948
0.640804	1.11161	0.0200145	1.07794	0.0212726	1.06216	0.0221174	1.0609	0.0333222	1.09056	0.0355628
0.648004	1.11148	0.0202244	1.0779	0.0216427	1.06208	0.0224722	1.06073	0.033404	1.0902	0.0361807
0.655204	1.11136	0.0203357	1.07778	0.0216647	1.06206	0.0226121	1.06053	0.0334858	1.08992	0.0362818
0.662404	1.11126	0.0204356	1.07763	0.0220075	1.06205	0.0228225	1.0603	0.0335341	1.08969	0.0368013
0.669604	1.11117	0.020652	1.07744	0.0223724	1.06205	0.0231674	1.06008	0.0335606	1.08948	0.0371155
0.676804	1.11107	0.0208715	1.07725	0.0226753	1.06204	0.0235054	1.05987	0.0336434	1.0893	0.0374329
0.684004	1.11095	0.021094	1.07707	0.0227316	1.06201	0.0236826	1.05969	0.0337271	1.08912	0.0379771
0.691204	1.11081	0.0212911	1.07691	0.0230929	1.06196	0.0238343	1.05954	0.0338121	1.08893	0.0380711
0.698404	1.11066	0.0213166	1.07679	0.023452	1.0619	0.0241559	1.05944	0.0338987	1.08873	0.0387205
0.705605	1.11049	0.0215449	1.07669	0.0237542	1.06183	0.0244691	1.05938	0.033987	1.0885	0.0388546
0.712805	1.11033	0.0217763	1.07659	0.0238066	1.06178	0.024774	1.05935	0.0340776	1.08826	0.0393648
0.720005	1.11017	0.0220111	1.0765	0.0241603	1.06176	0.0248132	1.05934	0.0341708	1.08801	0.0397608
0.727205	1.11004	0.0222495	1.07641	0.0245108	1.06177	0.0250712	1.05934	0.0342667	1.08775	0.0400114
0.734405	1.10993	0.0223227	1.0763	0.0248578	1.06182	0.0253611	1.05935	0.034366	1.0875	0.0406697
0.741605	1.10986	0.0224902	1.07619	0.0249054	1.06186	0.0256421	1.05938	0.0344341	1.08725	0.0406796
0.748805	1.10983	0.0227369	1.07608	0.0251991	1.06191	0.0259147	1.05942	0.0344706	1.08699	0.0413204
0.756005	1.10982	0.022987	1.07599	0.02554	1.06195	0.0260193	1.05945	0.0345779	1.08674	0.0416295
0.763205	1.10982	0.0232404	1.07591	0.0258781	1.06196	0.0261787	1.05948	0.034689	1.08647	0.0419714
0.770405	1.10981	0.0234589	1.07585	0.0261328	1.06194	0.0264325	1.05949	0.0348033	1.08618	0.0425987
0.777605	1.10978	0.023496	1.07581	0.0262127	1.06189	0.0266774	1.05948	0.0349208	1.08587	0.0426197
0.784805	1.10973	0.0237542	1.0758	0.0265459	1.06184	0.0269137	1.05944	0.035041	1.08551	0.0432773
0.792005	1.10966	0.0240149	1.07581	0.0268762	1.06177	0.0271412	1.05935	0.0351631	1.08512	0.0435673
0.799205	1.10959	0.0242786	1.07585	0.0272035	1.06173	0.0272799	1.05924	0.0352875	1.08469	0.0439145
0.806405	1.10953	0.0245455	1.07591	0.0274444	1.06171	0.0273605	1.05911	0.0354148	1.08423	0.044561
0.813605	1.1095	0.024688	1.07599	0.02753	1.0617	0.0275731	1.05899	0.0354213	1.08375	0.0445436
0.820805	1.1095	0.0248162	1.07609	0.0278517	1.06169	0.0277776	1.05887	0.0355413	1.08327	0.0451877
0.828005	1.10953	0.0250916	1.0762	0.0281701	1.06166	0.0279738	1.05879	0.0356768	1.0828	0.0455498
0.835205	1.1096	0.0253711	1.0763	0.0284846	1.06159	0.0281615	1.05872	0.0358167	1.08234	0.0458077
0.842405	1.10969	0.0256546	1.07638	0.0287952	1.06147	0.0283411	1.05868	0.0359612	1.08191	0.0464429
0.849605	1.10978	0.0259417	1.07642	0.0288435	1.06129	0.0285129	1.05864	0.0361099	1.0815	0.0465599
0.856805	1.10988	0.0260373	1.07641	0.0291012	1.06106	0.028591	1.0586	0.0362626	1.0811	0.0470547
0.864006	1.10998	0.0262344	1.07635	0.0294012	1.0608	0.0286707	1.05855	0.0364196	1.08072	0.0476082
0.871206	1.11009	0.0265284	1.07622	0.0296961	1.06053	0.0288296	1.05849	0.0364791	1.08034	0.04766
0.878406	1.11022	0.0268259	1.07601	0.0299857	1.06028	0.0289848	1.05841	0.0365779	1.07998	0.0482738
0.885606	1.11036	0.0271267	1.07576	0.0302707	1.06009	0.0291376	1.05833	0.0367421	1.07965	0.0486594
0.892806	1.11049	0.02743	1.07548	0.0302779	1.05996	0.0292891	1.05824	0.03691	1.07936	0.0488658
0.900006	1.11061	0.0275089	1.07518	0.0305434	1.05992	0.0294401	1.05815	0.0370809	1.07912	0.0494641
0.907206	1.11069	0.0277374	1.0749	0.0308217	1.05994	0.0295905	1.05805	0.0372552	1.07893	0.0497404
0.914406	1.11071	0.0280429	1.07463	0.0310976	1.06003	0.0297404	1.05795	0.0374322	1.07878	0.0500471
0.921606	1.11065	0.0283491	1.0744	0.0313721	1.06013	0.0298889	1.05783	0.0376097	1.07868	0.0506296
0.928806	1.11052	0.0286565	1.0742	0.0316451	1.06024	0.0299566	1.05769	0.037607	1.07859	0.0508541
0.936006	1.11034	0.0289651	1.07404	0.0317689	1.06032	0.030038	1.05755	0.0377889	1.07852	0.0511979
0.943206	1.11014	0.0290714	1.07393	0.0319135	1.06038	0.0301819	1.05741	0.037974	1.07843	0.0517574
0.950406	1.10997	0.0292718	1.07386	0.0321857	1.0604	0.0303237	1.0573	0.0381636	1.07833	0.0519854
0.957606	1.10986	0.0295882	1.07385	0.0324571	1.06039	0.0304641	1.05723	0.0383579	1.0782	0.0522985
0.964806	1.10981	0.0299096	1.07388	0.0327274	1.06038	0.0306037	1.0572	0.0385578	1.07805	0.0528321
0.972006	1.10983	0.0302369	1.07397	0.0329974	1.06037	0.0307432	1.05721	0.0387632	1.07788	0.0531219
0.979206	1.1099	0.0305695	1.07412	0.0332668	1.06035	0.0308827	1.05724	0.0388257	1.07771	0.0533455
0.986406	1.11	0.0307702	1.07431	0.0333804	1.06034	0.0310224	1.0573	0.0389752	1.07753	0.0538557
0.993606	1.11007	0.0309091	1.07453	0.0335428	1.06031	0.0311622	1.05736	0.03919	1.07736	0.0542685
1.00081	1.1101	0.0312494	1.07475	0.0338116	1.06027	0.031302	1.0574	0.0394074	1.0772	0.0543467
1.00801	1.11008	0.0315927	1.07495	0.0340785	1.06018	0.0314	1.05742	0.0396281	1.07704	0.0548343
1.01521	1.11	0.0319393	1.0751	0.0343434	1.06006	0.0314377	1.05742	0.0398514	1.07688	0.0553101
1.02241	1.10988	0.0322892	1.0752	0.0346058	1.05989	0.0315753	1.0574	0.0400777	1.07672	0.0554227
1.02961	1.10974	0.032602	1.07523	0.0348658	1.05973	0.0317143	1.05737	0.0401558	1.07652	0.0557633
1.03681	1.10959	0.0326382	1.0752	0.035082	1.05961	0.0318555	1.05734	0.040306	1.07631	0.056212
1.04401	1.10947	0.0329954	1.07512	0.035121	1.05954	0.0319999	1.05731	0.0405385	1.07607	0.0565909
1.05121	1.10935	0.0333558	1.07501	0.0353755	1.05954	0.0321481	1.05729	0.0407747	1.0758	0.0566322
1.05841	1.10925	0.0337196	1.07488	0.0356289	1.05962	0.0323008	1.05726	0.041014	1.07553	0.0570519
1.06561	1.10915	0.0340864	1.07476	0.0358822	1.05976	0.0324578	1.05723	0.0412563	1.07525	0.0574591
1.07281	1.10904	0.0344555	1.07465	0.0361362	1.05996	0.0326189	1.05717	0.0415005	1.07496	0.0577499
1.08001	1.10891	0.0345601	1.07458	0.036392	1.06015	0.032783	1.05711	0.0415644	1.07468	0.0578396
1.08721	1.10877	0.0348225	1.07455	0.0366501	1.06033	0.0329024	1.05703	0.0417437	1.07442	0.0582257
1.09441	1.10862	0.035196	1.07455	0.0367986	1.06047	0.0329537	1.05695	0.0419921	1.07418	0.0586034
1.10161	1.10846	0.0355728	1.07458	0.0369116	1.06055	0.0331198	1.0569	0.0422444	1.07397	0.0589297
1.10881	1.10831	0.0359534	1.07464	0.0371754	1.06059	0.0332875	1.05686	0.0425006	1.07378	0.0589631
1.11601	1.10818	0.0363382	1.07469	0.0374409	1.06059	0.0334566	1.05686	0.0427623	1.0736	0.0593273
1.12321	1.10807	0.0366673	1.07473	0.0377075	1.06059	0.0336278	1.05688	0.0430284	1.07344	0.0596856
1.13041	1.10798	0.0367243	1.07473	0.0379744	1.06056	0.0338008	1.05693	0.0430745	1.07329	0.0600385
1.13761	1.10793	0.0371186	1.07468	0.0382409	1.06052	0.0339758	1.057	0.0433031	1.07316	0.060136
1.14481	1.10791	0.0375175	1.07458	0.0385064	1.06046	0.0341525	1.05708	0.0435804	1.07302	0.0603791
1.15201	1.10791	0.0379206	1.07444	0.0385928	1.06035	0.0343307	1.05715	0.0438615	1.07289	0.060722
1.15921	1.10794	0.0383284	1.0743	0.0387662	1.06021	0.0344435	1.05719	0.0441446	1.07276	0.0610602
1.16641	1.10795	0.0387398	1.07417	0.0390325	1.06002	0.0345041	1.05718	0.0444285	1.07265	0.0613773
1.17361	1.10798	0.0389579	1.07406	0.0393003	1.05979	0.0346839	1.05713	0.0447037	1.07256	0.0613889
1.18081	1.10799	0.0391558	1.074	0.0395711	1.05954	0.0348663	1.05705	0.0447087	1.07247	0.0617204
1.18801	1.10798	0.0395744	1.07397	0.039845	1.05928	0.0350522	1.05695	0.0449916	1.07239	0.0620486
1.19521	1.10795	0.0399963	1.07397	0.0401223	1.05904	0.0352426	1.05683	0.045275	1.07232	0.0623742
1.20241	1.1079	0.0404213	1.074	0.0404033	1.05883	0.0354379	1.05672	0.0455598	1.07226	0.0626443
1.20961	1.10781	0.0408489	1.07402	0.0404289	1.05866	0.0356386	1.05665	0.0458474	1.07219	0.0626936
1.21681	1.1077	0.0412797	1.07399	0.0406856	1.05853	0.0358447	1.05662	0.0461388	1.0721	0.0630146
1.22401	1.10758	0.0414034	1.07391	0.0409688	1.05843	0.0359688	1.05665	0.046413	1.07198	0.0633329
1.23121	1.10743	0.0417076	1.07379	0.0412536	1.05835	0.036053	1.05671	0.0464377	1.07185	0.06365
1.23841	1.10726	0.0421431	1.07363	0.0415403	1.05829	0.036269	1.05679	0.0467397	1.07169	0.0639206
1.24561	1.10708	0.0425816	1.07345	0.0418299	1.05824	0.0364891	1.05689	0.0470456	1.07149	0.0639545
1.25281	1.10689	0.0430236	1.07327	0.0421226	1.0582	0.0367126	1.05698	0.0473546	1.07128	0.064267
1.26001	1.1067	0.0434694	1.0731	0.0422911	1.05818	0.0369391	1.05706	0.0476665	1.07104	0.0645775
1.26721	1.10651	0.0439182	1.07296	0.0424143	1.05818	0.0371688	1.05712	0.0479802	1.07081	0.0648873
1.27441	1.10633	0.0439861	1.07285	0.0427173	1.05821	0.0374019	1.05715	0.0482805	1.07059	0.0651852
1.28161	1.10618	0.0443653	1.07278	0.0430254	1.05826	0.0375786	1.05714	0.0482946	1.0704	0.0651848
1.28881	1.10605	0.0448234	1.07272	0.0433374	1.05833	0.0376408	1.05708	0.0486081	1.07024	0.0654958
1.29601	1.10595	0.045286	1.07266	0.0436534	1.05841	0.0378812	1.05699	0.0489221	1.07011	0.065807
1.30321	1.10586	0.0457518	1.07259	0.0439727	1.0585	0.0381248	1.05687	0.0492366	1.07	0.0661186
1.31041	1.10579	0.0462209	1.07251	0.0442031	1.05859	0.0383718	1.0567	0.0495513	1.06993	0.0664313
1.31761	1.10571	0.0466934	1.07244	0.0442923	1.05865	0.0386215	1.0565	0.0498666	1.06984	0.0664903
1.32481	1.10563	0.0467635	1.07237	0.0446184	1.05868	0.0388744	1.05627	0.050183	1.06974	0.0667382
1.33201	1.10555	0.0471657	1.07232	0.0449476	1.05867	0.0391302	1.05603	0.0501933	1.06961	0.0670503
1.33921	1.10546	0.047645	1.0723	0.0452805	1.05862	0.0392325	1.05581	0.0504908	1.06943	0.0673626
1.34641	1.10539	0.0481284	1.07231	0.0456167	1.05853	0.0393853	1.05562	0.0508141	1.06924	0.0676782
1.35361	1.10531	0.0486159	1.07234	0.0459566	1.05841	0.0396449	1.05546	0.0511416	1.06903	0.0678129
1.36081	1.10524	0.0491082	1.0724	0.0461653	1.05827	0.0399078	1.05533	0.0514746	1.06884	0.0679858
1.36801	1.10519	0.0496055	1.07248	0.0463037	1.05814	0.0401741	1.05522	0.0518122	1.06869	0.068315
1.37521	1.10514	0.0497284	1.07254	0.046651	1.05803	0.040444	1.05514	0.0521547	1.06857	0.068653
1.38241	1.10511	0.0501058	1.07262	0.0470025	1.05793	0.0407174	1.05507	0.0522347	1.0685	0.0690006
1.38961	1.10507	0.0506127	1.07266	0.0473574	1.05786	0.0408595	1.055	0.0524983	1.06845	0.0691731
1.39681	1.10505	0.0511245	1.07267	0.0477164	1.05779	0.0409916	1.05495	0.0528496	1.06843	0.0693543
1.40401	1.10506	0.0516419	1.07267	0.0480798	1.05772	0.041272	1.05489	0.0532045	1.06838	0.0697157
1.41121	1.10511	0.052165	1.07263	0.0481656	1.05765	0.0415553	1.05485	0.0535631	1.06831	0.0700803
1.41841	1.1052	0.0526935	1.07257	0.048444	1.05755	0.0418409	1.05482	0.0539249	1.06819	0.070447
1.42561	1.10531	0.0529068	1.07249	0.0488139	1.05744	0.0421291	1.05479	0.0542897	1.06803	0.0705692
1.43281	1.10543	0.053233	1.0724	0.049187	1.0573	0.0424194	1.05477	0.0544369	1.06784	0.0708028
1.44001	1.10552	0.053769	1.07231	0.049563	1.05716	0.0424927	1.05475	0.0546559	1.0676	0.0711713
1.44721	1.10556	0.0543064	1.0722	0.0499412	1.05701	0.0427063	1.05472	0.055025	1.06737	0.0715441
1.45441	1.10556	0.0548452	1.07211	0.0501477	1.05688	0.0430024	1.05466	0.0553945	1.06715	0.071922
1.46161	1.10548	0.0553841	1.07206	0.0503205	1.05677	0.0433018	1.05457	0.055765	1.06695	0.0719499
1.46881	1.10533	0.0559243	1.07204	0.0507085	1.05669	0.0436046	1.05445	0.0561362	1.0668	0.072296
1.47601	1.10514	0.056254	1.07204	0.0511009	1.05664	0.0439102	1.05431	0.056509	1.06669	0.0726903
1.48321	1.10496	0.0564578	1.07207	0.051498	1.05661	0.0441262	1.05416	0.0567561	1.06661	0.0730916
1.49041	1.10482	0.0570085	1.07213	0.0519001	1.0566	0.0442187	1.05399	0.0568753	1.06655	0.0734072
1.49761	1.10475	0.0575681	1.07219	0.052164	1.0566	0.0445311	1.05382	0.0572533	1.06651	0.0734953
1.50481	1.10478	0.0581373	1.07225	0.0523099	1.0566	0.0448462	1.05366	0.057637	1.06646	0.0739064
1.51201	1.10487	0.0587146	1.07228	0.0527193	1.05659	0.0451638	1.05352	0.0580275	1.06642	0.0743215
1.51921	1.10502	0.0592991	1.07226	0.0531301	1.05657	0.0454841	1.0534	0.0584262	1.06637	0.0747398
1.52641	1.10518	0.059796	1.07222	0.0535428	1.05654	0.0457656	1.05334	0.0588342	1.06632	0.0749128
1.53361	1.10533	0.0598963	1.07212	0.0539558	1.05651	0.0458055	1.05333	0.0591991	1.06626	0.0751576
1.54081	1.10543	0.0604854	1.07201	0.0541676	1.05647	0.0461305	1.05336	0.0592536	1.06621	0.0755844
1.54801	1.10545	0.0610735	1.07188	0.0543636	1.05642	0.0464577	1.05346	0.0596826	1.06617	0.0760168
1.55521	1.10539	0.0616609	1.07172	0.054778	1.05638	0.0467875	1.0536	0.0601186	1.06613	0.0764549
1.56241	1.10525	0.0622485	1.07157	0.0551945	1.05634	0.0471191	1.05378	0.0605594	1.06609	0.0764583
1.56961	1.10505	0.0628369	1.07141	0.0556126	1.0563	0.047375	1.05398	0.0610025	1.06604	0.0768952
1.57681	1.10484	0.0634286	1.07126	0.0560334	1.05627	0.047451	1.05417	0.061446	1.06597	0.0773442
1.58401	1.10461	0.063485	1.07111	0.0561265	1.05625	0.0477863	1.05436	0.061889	1.06588	0.0777981
1.59121	1.10439	0.064011	1.07098	0.0564496	1.05624	0.0481229	1.0545	0.0618986	1.06576	0.0780408
1.59841	1.10421	0.064613	1.07087	0.0568761	1.05622	0.0484603	1.0546	0.0623363	1.06564	0.0782476
1.60561	1.10409	0.0652227	1.0708	0.0573065	1.05619	0.0487984	1.05467	0.0627748	1.06552	0.0787117
1.61281	1.10403	0.0658392	1.07076	0.0577399	1.05614	0.048958	1.0547	0.0632146	1.06543	0.0791832
1.62001	1.10402	0.0664624	1.07079	0.0581012	1.05608	0.0491342	1.0547	0.0636576	1.06536	0.0796617
1.62721	1.10403	0.067091	1.07085	0.0581809	1.05599	0.0494721	1.05467	0.0641057	1.06533	0.0796633
1.63441	1.10407	0.0673502	1.07095	0.058623	1.05589	0.0498107	1.05464	0.064561	1.06533	0.0801492
1.64161	1.10412	0.067728	1.07107	0.0590659	1.05578	0.0501503	1.05461	0.0646868	1.06538	0.0806477
1.64881	1.10414	0.0683651	1.07118	0.0595093	1.05569	0.0504894	1.05459	0.0650229	1.06543	0.0811527
1.65601	1.10412	0.0690039	1.07127	0.0599515	1.0556	0.0504881	1.05456	0.065494	1.06549	0.0813812
1.66321	1.10403	0.0696431	1.07133	0.0601058	1.05554	0.050834	1.05453	0.065972	1.06552	0.0816669
1.67041	1.1039	0.0702831	1.07133	0.0603927	1.05551	0.0511838	1.05446	0.066454	1.06552	0.0821806
1.67761	1.10372	0.0709233	1.07129	0.0608304	1.0555	0.051537	1.05437	0.0669391	1.06549	0.0826981
1.68481	1.10351	0.0713811	1.0712	0.0612681	1.05549	0.0518933	1.05425	0.067425	1.06543	0.0831386
1.69201	1.1033	0.0715521	1.07109	0.0617071	1.05549	0.0519894	1.05407	0.0675832	1.06536	0.083213
1.69921	1.10311	0.0721992	1.07096	0.0620378	1.05546	0.0522515	1.05386	0.0678964	1.06525	0.0837349
1.70641	1.10296	0.0728526	1.07082	0.0621403	1.05542	0.0526121	1.05363	0.0683785	1.06513	0.0842603
1.71361	1.10285	0.0735124	1.07069	0.0625848	1.05537	0.0529751	1.05338	0.06886	1.065	0.0847873
1.72081	1.10279	0.0741786	1.07058	0.0630341	1.05532	0.0533399	1.05313	0.0693421	1.06488	0.0849148
1.72801	1.10276	0.0748514	1.07052	0.0634891	1.05528	0.0534416	1.0529	0.0698266	1.06476	0.0853078
1.73521	1.10275	0.0755301	1.07049	0.0639377	1.05524	0.0537039	1.05272	0.0703153	1.06465	0.0858413
1.74241	1.10275	0.0755568	1.07052	0.0639512	1.0552	0.0540705	1.05258	0.0705648	1.06455	0.0863789
1.74961	1.10274	0.076214	1.07058	0.06442	1.05517	0.0544369	1.05249	0.0708029	1.06448	0.0867618
1.75681	1.10272	0.0769017	1.0707	0.0648941	1.05514	0.0548032	1.05245	0.0713061	1.06443	0.086918
1.76401	1.10266	0.0775922	1.07084	0.0653723	1.05511	0.0548451	1.05245	0.0718157	1.06441	0.0874692
1.77121	1.10258	0.0782855	1.07099	0.0658526	1.05508	0.0551671	1.05247	0.0723312	1.0644	0.088027
1.77841	1.10247	0.0789808	1.07113	0.065878	1.05505	0.0555322	1.05253	0.0728534	1.0644	0.0885903
1.78561	1.10232	0.0796775	1.07124	0.0663407	1.05503	0.0558978	1.0526	0.0733812	1.06438	0.0886964
1.79281	1.10214	0.0798891	1.07129	0.0668179	1.05501	0.0561994	1.05266	0.0738018	1.06433	0.0891541
1.80001	1.10194	0.0803608	1.07127	0.0672917	1.05503	0.0562654	1.0527	0.073917	1.06422	0.0897196
1.80721	1.10174	0.0810597	1.0712	0.0677575	1.05507	0.0566369	1.05272	0.0744528	1.06406	0.0902846
1.81441	1.10155	0.0817616	1.07106	0.0677539	1.05515	0.0570113	1.0527	0.0749916	1.06383	0.090658
1.82161	1.10141	0.0824692	1.07087	0.068219	1.05526	0.0573899	1.05264	0.0755343	1.06355	0.0908245
1.82881	1.10133	0.083183	1.07066	0.0686833	1.05539	0.0575264	1.05256	0.0760813	1.06323	0.0913838
1.83601	1.10134	0.0839055	1.07043	0.0691486	1.05553	0.0577796	1.05246	0.0766324	1.06291	0.0919459
1.84321	1.10145	0.0843473	1.0702	0.0695435	1.05568	0.058165	1.05234	0.0771639	1.0626	0.0925118
1.85041	1.10163	0.0846515	1.06998	0.0696011	1.05579	0.0585518	1.05219	0.0771765	1.06229	0.0925986
1.85761	1.10186	0.0853964	1.0698	0.0700734	1.05588	0.058807	1.05203	0.0777343	1.06201	0.0930579
1.86481	1.10211	0.0861457	1.06965	0.0705508	1.05592	0.0589417	1.05188	0.0782967	1.06177	0.093638
1.87201	1.10234	0.086896	1.06955	0.0710325	1.05591	0.0593261	1.05174	0.0788626	1.06155	0.0942253
1.87921	1.10252	0.0876453	1.06947	0.0713218	1.05585	0.0597101	1.05159	0.0794318	1.06138	0.0946573
1.88641	1.10262	0.0883912	1.06941	0.0715139	1.05577	0.0600019	1.05146	0.080004	1.06125	0.0948096
1.89361	1.10264	0.0890742	1.06937	0.0720026	1.05565	0.0600868	1.05134	0.0805783	1.06116	0.095418
1.90081	1.10259	0.089129	1.06935	0.0724935	1.05554	0.06047	1.05125	0.0806192	1.06111	0.0960349
1.90801	1.10248	0.0898626	1.06934	0.072985	1.05544	0.0608541	1.0512	0.0811527	1.06112	0.0966612
1.91521	1.10233	0.0905962	1.06933	0.0731212	1.05537	0.0611291	1.05118	0.0817371	1.06118	0.0968469
1.92241	1.10219	0.0913325	1.06933	0.0734772	1.05531	0.0612357	1.05121	0.0823257	1.06128	0.0973048
1.92961	1.10205	0.0920727	1.06934	0.0739711	1.05525	0.0616211	1.05127	0.0829183	1.0614	0.0979473
1.93681	1.10193	0.0928184	1.06937	0.0744666	1.0552	0.0620071	1.05138	0.0835168	1.06152	0.0985914
1.94401	1.10183	0.0935701	1.06941	0.0749237	1.05512	0.062215	1.05152	0.0841195	1.06161	0.0991636
1.95121	1.10175	0.0937395	1.06945	0.0749675	1.05503	0.0623877	1.05166	0.0843386	1.06165	0.0992392
1.95841	1.10167	0.0943203	1.06948	0.0754667	1.05492	0.0627732	1.0518	0.0847365	1.06165	0.0998755
1.96561	1.10157	0.0950803	1.0695	0.0759673	1.05478	0.0631595	1.05189	0.0853423	1.0616	0.100507
1.97281	1.10145	0.0958413	1.06949	0.0764682	1.05462	0.0632397	1.05194	0.0859484	1.06149	0.101134
1.98001	1.1013	0.0966017	1.06943	0.0767178	1.05448	0.0635397	1.05193	0.0865547	1.06134	0.101487
1.98721	1.1011	0.09736	1.06936	0.0769629	1.05434	0.063932	1.05188	0.0871616	1.06118	0.101742
1.99441	1.10087	0.0981154	1.06925	0.0774618	1.0542	0.0642263	1.05178	0.087769	1.06103	0.102363
2.00161	1.10062	0.0984636	1.06915	0.0779621	1.05406	0.0643187	1.05168	0.0881773	1.06089	0.102985
2.00881	1.10037	0.0988461	1.06904	0.0784636	1.05391	0.0647155	1.05157	0.0883698	1.06076	0.103609
2.01601	1.10015	0.0996009	1.06895	0.0784765	1.05377	0.0651142	1.05151	0.0889862	1.06065	0.10384
2.02321	1.09998	0.100358	1.0689	0.0789632	1.05362	0.065165	1.0515	0.0896089	1.06055	0.104224
2.03041	1.09988	0.10112	1.06887	0.0794723	1.05347	0.0655042	1.05156	0.0902381	1.06045	0.104851
2.03761	1.09985	0.101888	1.0689	0.0799859	1.05333	0.0659041	1.05168	0.0908739	1.06037	0.105481
2.04481	1.0999	0.102664	1.06896	0.0802789	1.05321	0.0660808	1.05184	0.0915148	1.06029	0.106116
2.05201	1.10001	0.103296	1.06904	0.0805082	1.05311	0.0662996	1.05202	0.09216	1.06022	0.106292
2.05921	1.10016	0.103462	1.06912	0.0810271	1.05304	0.0667036	1.05219	0.0922043	1.06018	0.106752
2.06641	1.10032	0.104253	1.06921	0.0815473	1.05297	0.0669797	1.05236	0.092821	1.06016	0.107403
2.07361	1.10045	0.105048	1.06929	0.0820677	1.05292	0.0671047	1.05247	0.0934664	1.06018	0.108062
2.08081	1.10053	0.105843	1.06936	0.0821264	1.05288	0.0675106	1.05256	0.0941125	1.06022	0.108731
2.08801	1.10056	0.10664	1.0694	0.0825922	1.05284	0.0678633	1.05261	0.0947582	1.06029	0.10887
2.09521	1.10052	0.107435	1.06943	0.0831115	1.05281	0.0679139	1.05264	0.0954051	1.0604	0.109417
2.10241	1.10042	0.108229	1.06943	0.0836309	1.0528	0.0683195	1.05267	0.0960533	1.06052	0.110102
2.10961	1.10029	0.108262	1.06942	0.0839699	1.05278	0.0687246	1.05269	0.0963707	1.06066	0.110788
2.11681	1.10013	0.109007	1.06938	0.0841477	1.05277	0.0687344	1.05272	0.0967055	1.06081	0.111475
2.12401	1.09999	0.109798	1.06933	0.0846656	1.05276	0.0691292	1.05276	0.0973573	1.06095	0.111593
2.13121	1.09988	0.11059	1.06925	0.0851826	1.05273	0.0695339	1.0528	0.0980095	1.06106	0.11217
2.13841	1.0998	0.111384	1.06914	0.0856991	1.05268	0.0695937	1.05283	0.0986613	1.06114	0.112844
2.14561	1.09978	0.112182	1.069	0.0858018	1.05262	0.0699353	1.05286	0.0993136	1.06118	0.113511
2.15281	1.09982	0.112985	1.06884	0.0862011	1.05256	0.0703412	1.05286	0.0999653	1.06115	0.11417
2.16001	1.09991	0.113197	1.06865	0.0867141	1.05252	0.0704413	1.05283	0.100616	1.06106	0.114347
2.16721	1.10004	0.113805	1.06846	0.0872278	1.0525	0.0707494	1.05278	0.100632	1.06093	0.114807
2.17441	1.10018	0.114621	1.06828	0.0876403	1.05251	0.0711657	1.0527	0.101259	1.06076	0.115451
2.18161	1.10032	0.115439	1.06813	0.0877311	1.05256	0.0713016	1.05262	0.101909	1.06056	0.116096
2.18881	1.10044	0.11626	1.06803	0.0882532	1.05265	0.0713156	1.05252	0.102559	1.06037	0.116744
2.19601	1.10053	0.117081	1.06797	0.0887798	1.05277	0.071335	1.05242	0.10321	1.0602	0.117085
2.20321	1.10057	0.117898	1.06794	0.0893098	1.0529	0.0713499	1.05235	0.103866	1.06006	0.117384
2.21041	1.10056	0.118257	1.06795	0.0895474	1.05302	0.071392	1.05229	0.104523	1.05998	0.118052
2.21761	1.1005	0.118705	1.06797	0.0898459	1.05312	0.0714106	1.05228	0.104954	1.05995	0.118729
2.22481	1.10041	0.119506	1.06801	0.090383	1.05318	0.0714715	1.05232	0.105188	1.05997	0.119413
2.23201	1.10029	0.120302	1.06805	0.0909197	1.05321	0.0714905	1.0524	0.105857	1.06003	0.119991
2.23921	1.10015	0.121091	1.06809	0.091457	1.05319	0.0715686	1.0525	0.106527	1.06011	0.120108
2.24641	1.1	0.121874	1.06812	0.0915405	1.05315	0.0715888	1.05261	0.107197	1.06019	0.120795
2.25361	1.09986	0.122654	1.06816	0.0919986	1.05309	0.0716235	1.05272	0.107864	1.06027	0.12148
2.26081	1.09972	0.123162	1.06823	0.0925403	1.05302	0.0716812	1.05281	0.108529	1.06034	0.12216
2.26801	1.0996	0.123416	1.0683	0.0930839	1.05295	0.0717057	1.05287	0.10919	1.06038	0.122835
2.27521	1.09947	0.124193	1.06838	0.093593	1.05288	0.0718228	1.05289	0.109495	1.06044	0.123059
2.28241	1.09934	0.124969	1.06846	0.0936369	1.05283	0.0718572	1.05288	0.109846	1.06049	0.123514
2.28961	1.09921	0.125747	1.06851	0.0941824	1.05278	0.0719929	1.05286	0.110501	1.06057	0.12419
2.29681	1.09907	0.126358	1.06853	0.0947262	1.05274	0.0720207	1.05284	0.111158	1.06069	0.124871
2.30401	1.09893	0.126365	1.06848	0.0952671	1.05273	0.0720397	1.05284	0.111821	1.06085	0.125556
2.31121	1.09879	0.126359	1.06838	0.0956773	1.05271	0.0721714	1.05287	0.112488	1.06106	0.126249
2.31841	1.09865	0.126414	1.06823	0.0957899	1.0527	0.072188	1.05293	0.113161	1.06129	0.126282
2.32561	1.09853	0.126417	1.06803	0.0963184	1.0527	0.0722585	1.05299	0.113839	1.06152	0.126974
2.33281	1.09843	0.126453	1.06783	0.0968462	1.05273	0.0724138	1.05307	0.114088	1.06174	0.127671
2.34001	1.09836	0.126521	1.06763	0.0973734	1.05277	0.0724445	1.05312	0.114526	1.06193	0.128367
2.34722	1.09831	0.126532	1.06746	0.0977365	1.05283	0.0725197	1.05317	0.115207	1.06207	0.129058
2.35442	1.09827	0.126713	1.06733	0.0978908	1.05289	0.0726703	1.0532	0.11589	1.06217	0.12961
2.36162	1.09821	0.126712	1.06726	0.0984278	1.05295	0.0728138	1.05324	0.116576	1.06224	0.129756
2.36882	1.09814	0.126945	1.06722	0.0989671	1.05299	0.0728832	1.05329	0.117263	1.06228	0.130442
2.37602	1.09804	0.126952	1.0672	0.099509	1.05302	0.0729447	1.05337	0.117953	1.06231	0.13113
2.38322	1.09792	0.127192	1.06719	0.099916	1.05302	0.0730597	1.05348	0.118646	1.06236	0.131823
2.39042	1.09778	0.127194	1.06716	0.100051	1.05299	0.0731364	1.05363	0.118805	1.06244	0.132524
2.39762	1.09763	0.127236	1.06713	0.100596	1.05293	0.0732232	1.0538	0.119362	1.06255	0.132977
2.40482	1.09748	0.127497	1.06707	0.101142	1.05284	0.0732964	1.05401	0.120062	1.0627	0.133248
2.41202	1.09736	0.1276	1.06698	0.10169	1.05276	0.073474	1.05422	0.120759	1.0629	0.133966
2.41922	1.09727	0.127854	1.06688	0.102157	1.05267	0.0735073	1.05442	0.121454	1.06313	0.134688
2.42642	1.09723	0.127855	1.06679	0.102233	1.05259	0.0737021	1.05461	0.122147	1.0634	0.135414
2.43362	1.09723	0.127911	1.06671	0.102791	1.0525	0.0738152	1.05477	0.122837	1.0637	0.136142
2.44082	1.09726	0.128048	1.06666	0.103354	1.05243	0.0738385	1.0549	0.123525	1.06401	0.13658
2.44802	1.0973	0.128281	1.06664	0.103922	1.05234	0.0738902	1.055	0.123688	1.06432	0.13691
2.45522	1.09736	0.12836	1.06664	0.104471	1.05225	0.0741023	1.05505	0.124218	1.06462	0.137635
2.46242	1.09742	0.128376	1.06667	0.104496	1.05215	0.0741251	1.05506	0.124897	1.0649	0.138356
2.46962	1.09746	0.128399	1.06671	0.105072	1.05203	0.0742309	1.05505	0.125576	1.06513	0.13907
2.47682	1.09747	0.12843	1.06675	0.105647	1.05193	0.0744598	1.05503	0.126256	1.06536	0.139781
2.48402	1.09745	0.128464	1.06677	0.106218	1.05184	0.0744972	1.05501	0.126939	1.06555	0.140295
2.49122	1.09739	0.128504	1.06676	0.106787	1.0518	0.0746654	1.05503	0.127625	1.06575	0.140512
2.49842	1.09729	0.12855	1.06672	0.106885	1.05181	0.0747438	1.05506	0.128314	1.06596	0.141219
2.50562	1.09718	0.128563	1.06665	0.107345	1.05187	0.074821	1.05513	0.128482	1.06618	0.141929
2.51282	1.09707	0.128586	1.06658	0.107906	1.052	0.0749333	1.05526	0.129021	1.06644	0.142645
2.52002	1.09698	0.128658	1.06649	0.108468	1.0522	0.0751758	1.05545	0.129724	1.06673	0.143369
2.52722	1.09692	0.128677	1.06643	0.109036	1.05245	0.0752411	1.05568	0.13043	1.06705	0.144101
2.53442	1.0969	0.128698	1.06641	0.109327	1.05271	0.0754093	1.05592	0.131137	1.06741	0.144152
2.54162	1.09693	0.128724	1.06643	0.109612	1.05297	0.075672	1.05618	0.131844	1.06778	0.144892
2.54882	1.09698	0.128845	1.06649	0.1102	1.05321	0.0757537	1.05645	0.132552	1.06817	0.145645
2.55602	1.09704	0.128922	1.06661	0.110799	1.05341	0.0757731	1.05674	0.133263	1.06859	0.146403
2.56322	1.09705	0.129081	1.06677	0.111409	1.05357	0.0758985	1.05706	0.133537	1.069	0.147164
2.57042	1.09702	0.129131	1.06695	0.111924	1.05366	0.0761285	1.05738	0.134021	1.06943	0.147925
2.57762	1.09693	0.129127	1.06713	0.112048	1.05368	0.0763314	1.05771	0.134744	1.06985	0.148192
2.58482	1.09677	0.129185	1.06728	0.112675	1.05364	0.0763318	1.05805	0.135473	1.07027	0.148742
2.59202	1.09656	0.129293	1.06741	0.113307	1.05356	0.0765407	1.05841	0.13621	1.07068	0.149497
2.59922	1.09634	0.129302	1.06752	0.113945	1.05344	0.076702	1.05876	0.13695	1.07108	0.150247
2.60642	1.09613	0.129389	1.06759	0.114585	1.05332	0.0767368	1.05912	0.137693	1.07148	0.150991
2.61362	1.09596	0.129528	1.06764	0.114607	1.0532	0.0768609	1.05946	0.138435	1.07188	0.151734
2.62082	1.09584	0.129519	1.06766	0.115231	1.05308	0.0769371	1.05977	0.138729	1.07228	0.152337
2.62802	1.09579	0.129608	1.06767	0.115874	1.053	0.0771428	1.06005	0.13921	1.0727	0.152536
2.63522	1.09579	0.12963	1.06766	0.116519	1.05295	0.0773691	1.06031	0.13994	1.07315	0.153284
2.64242	1.09584	0.129809	1.06764	0.117164	1.05293	0.0774324	1.06056	0.140665	1.07363	0.15404
2.64962	1.09593	0.129884	1.06762	0.117278	1.05295	0.077568	1.0608	0.141384	1.07414	0.154801
2.65682	1.09602	0.130146	1.06757	0.117804	1.05299	0.0776238	1.06104	0.142099	1.07468	0.15557
2.66402	1.09612	0.130193	1.0675	0.118447	1.05304	0.0778265	1.0613	0.142812	1.07527	0.156347
2.67122	1.0962	0.130229	1.06741	0.119092	1.05311	0.0780096	1.06159	0.143528	1.07591	0.156764
2.67842	1.09627	0.130322	1.0673	0.119743	1.0532	0.0780676	1.06192	0.143872	1.07657	0.157232
2.68562	1.09633	0.130395	1.06719	0.119963	1.05329	0.0783032	1.06229	0.144299	1.07729	0.158032
2.69282	1.09637	0.130525	1.06706	0.120386	1.05338	0.0784589	1.0627	0.145032	1.07805	0.158841
2.70002	1.09637	0.130775	1.06694	0.121054	1.05346	0.0786398	1.06311	0.145768	1.07884	0.159656
2.70722	1.09635	0.130851	1.06684	0.121735	1.05353	0.0787325	1.06354	0.146512	1.07966	0.160478
2.71442	1.09628	0.130871	1.06676	0.12243	1.05358	0.0787896	1.06397	0.147261	1.0805	0.161304
2.72162	1.0962	0.13101	1.06672	0.122699	1.0536	0.0789051	1.06437	0.148015	1.08137	0.161582
2.72882	1.09609	0.131122	1.06672	0.123139	1.0536	0.0792603	1.06477	0.148774	1.08224	0.162265
2.73602	1.09599	0.13121	1.06676	0.123866	1.05359	0.0793344	1.06514	0.149168	1.08312	0.163099
2.74322	1.09589	0.131203	1.06683	0.124605	1.05356	0.0793973	1.0655	0.149585	1.08401	0.163934
2.75042	1.09582	0.131421	1.06694	0.125355	1.05353	0.0796523	1.06586	0.150346	1.08492	0.164772
2.75762	1.09579	0.131579	1.06707	0.125581	1.05351	0.0797251	1.0662	0.151106	1.08585	0.165614
2.76482	1.09583	0.131725	1.06721	0.126129	1.05352	0.0797605	1.06656	0.151868	1.08681	0.166463
2.77202	1.09591	0.131782	1.06735	0.126894	1.05357	0.0800808	1.06694	0.15263	1.08782	0.166689
2.77922	1.09606	0.131925	1.06749	0.127665	1.05365	0.080202	1.06736	0.153396	1.08886	0.167482
2.78642	1.09625	0.132043	1.06761	0.128441	1.05374	0.0802163	1.06782	0.154167	1.08992	0.168356
2.79362	1.09646	0.13216	1.06771	0.128545	1.05385	0.0806503	1.06835	0.154459	1.09102	0.169244
2.80082	1.09665	0.132401	1.06777	0.129229	1.05397	0.0807091	1.06894	0.155034	1.09212	0.170141
2.80802	1.09682	0.132535	1.06781	0.130011	1.05408	0.0807294	1.0696	0.155838	1.09322	0.171047
2.81522	1.09695	0.132715	1.0678	0.130797	1.05419	0.080828	1.07031	0.156655	1.0943	0.171947
2.82242	1.097	0.132777	1.06777	0.131481	1.05427	0.0811162	1.07107	0.157486	1.09534	0.172119
2.82962	1.09697	0.132892	1.06772	0.131582	1.05433	0.0812152	1.07183	0.158326	1.09633	0.17302
2.83682	1.09687	0.132899	1.06764	0.132376	1.05438	0.0815581	1.07258	0.159171	1.09729	0.173917
2.84402	1.09672	0.132962	1.06755	0.133176	1.05444	0.0815644	1.0733	0.159988	1.09822	0.17481
2.85122	1.09653	0.133008	1.06748	0.133987	1.0545	0.0817105	1.07398	0.160119	1.09913	0.175697
2.85842	1.09635	0.13337	1.06741	0.134399	1.05458	0.081831	1.07464	0.160961	1.10003	0.17658
2.86562	1.09618	0.133431	1.06738	0.134805	1.05467	0.0820184	1.07529	0.161803	1.10093	0.177381
2.87282	1.09604	0.133511	1.06738	0.135645	1.05479	0.082221	1.07595	0.162646	1.10184	0.177606
2.88002	1.09595	0.133603	1.0674	0.136501	1.05491	0.0823255	1.07664	0.163495	1.10275	0.178485
2.88722	1.09591	0.133668	1.06745	0.137373	1.05504	0.0824838	1.07736	0.164349	1.10363	0.17936
2.89442	1.09593	0.133785	1.06754	0.137405	1.05519	0.0827487	1.07812	0.16521	1.10447	0.180231
2.90162	1.09599	0.134218	1.06764	0.138276	1.05535	0.0829447	1.07891	0.165592	1.10523	0.181095
2.90882	1.09606	0.134248	1.06777	0.139181	1.0555	0.0829939	1.07971	0.166203	1.10591	0.181953
2.91602	1.09612	0.134287	1.06789	0.140098	1.05564	0.0831163	1.08052	0.167078	1.1065	0.182797
2.92322	1.09618	0.13434	1.06801	0.140478	1.05577	0.0832992	1.0813	0.167955	1.107	0.182887
2.93042	1.0962	0.134652	1.06811	0.141038	1.05588	0.0834234	1.08206	0.168835	1.1074	0.183717
2.93762	1.0962	0.134788	1.0682	0.14197	1.05598	0.0838321	1.08281	0.169718	1.10773	0.184543
2.94482	1.09618	0.13502	1.0683	0.142788	1.05608	0.0838758	1.08355	0.170606	1.10801	0.185368
2.95202	1.09614	0.135047	1.0684	0.14282	1.05615	0.0838941	1.08431	0.171126	1.10826	0.186193
2.95922	1.09609	0.13508	1.06848	0.142854	1.05622	0.0841702	1.08508	0.171626	1.10847	0.187019
2.96642	1.09603	0.135271	1.06859	0.142919	1.05629	0.0843296	1.08587	0.172537	1.10864	0.187782
2.97362	1.09596	0.135612	1.06868	0.142963	1.05636	0.0843885	1.08668	0.173463	1.10878	0.187867
2.98082	1.09589	0.135762	1.06875	0.142997	1.05644	0.0846539	1.08751	0.174403	1.10888	0.188683
2.98802	1.09579	0.135758	1.06882	0.143075	1.05652	0.0847852	1.08836	0.175355	1.10894	0.189497
2.99522	1.09565	0.135798	1.06882	0.143187	1.05662	0.0849463	1.0892	0.176314	1.10896	0.190309
3.00242	1.09548	0.135794	1.06878	0.143242	1.05672	0.0852386	1.09	0.176653	1.10896	0.191123
3.00962	1.09527	0.13622	1.06868	0.143427	1.05683	0.0853672	1.09077	0.177399	1.10892	0.191939
3.01682	1.09503	0.136453	1.06851	0.143422	1.05696	0.0854287	1.09149	0.17835	1.10888	0.192559
3.02402	1.09478	0.136491	1.06832	0.143543	1.05708	0.0855298	1.09219	0.179302	1.10884	0.192753
3.03122	1.09453	0.13647	1.06812	0.143628	1.05721	0.0857168	1.09286	0.180255	1.1088	0.19358
3.03842	1.09434	0.136476	1.06793	0.14367	1.05733	0.0861059	1.09352	0.181213	1.10877	0.194415
3.04562	1.0942	0.136625	1.06777	0.143779	1.05745	0.0861765	1.0942	0.181865	1.10871	0.195251
3.05282	1.09413	0.137156	1.06766	0.143867	1.05755	0.086203	1.0949	0.182299	1.10865	0.196091
3.06002	1.09412	0.137164	1.0676	0.144059	1.05764	0.0866091	1.09564	0.18329	1.10855	0.196928
3.06722	1.09417	0.137234	1.06761	0.144203	1.05772	0.0866416	1.09642	0.184301	1.1084	0.197315
3.07442	1.09423	0.137317	1.06769	0.144595	1.05778	0.0867081	1.0972	0.185324	1.10819	0.197724
3.08162	1.0943	0.137349	1.06781	0.144616	1.05782	0.086942	1.09798	0.186357	1.10792	0.198539
3.08882	1.09434	0.137494	1.06797	0.144754	1.05785	0.0870983	1.09872	0.187043	1.1076	0.199349
3.09602	1.09432	0.137749	1.06815	0.145078	1.05788	0.0872904	1.0994	0.187504	1.10723	0.200157
3.10322	1.09423	0.138003	1.06835	0.145319	1.0579	0.0875523	1.10002	0.188517	1.10683	0.200966
3.11042	1.09411	0.138034	1.06859	0.145597	1.05795	0.0876566	1.10056	0.189517	1.10641	0.201776
3.11762	1.09395	0.138166	1.06884	0.145831	1.05804	0.0878461	1.10103	0.190501	1.10597	0.201815
3.12482	1.09381	0.138257	1.06909	0.146154	1.05816	0.0878982	1.10142	0.191471	1.10552	0.202511
3.13202	1.09371	0.1385	1.06933	0.14619	1.05832	0.0880402	1.10175	0.191861	1.10505	0.203329
3.13922	1.09368	0.138783	1.06955	0.146739	1.05851	0.088392	1.10203	0.192484	1.10456	0.204149
3.14642	1.09374	0.138794	1.06973	0.14677	1.05872	0.0885301	1.10229	0.19344	1.10403	0.20497
3.15362	1.09389	0.138851	1.06987	0.146946	1.05891	0.0885548	1.10251	0.194401	1.10345	0.205789
3.16082	1.0941	0.139094	1.06996	0.14712	1.05907	0.0890205	1.10272	0.195371	1.10284	0.206262
3.16802	1.09437	0.139507	1.06996	0.147355	1.05919	0.0891202	1.10291	0.196228	1.10219	0.206485
3.17522	1.09463	0.139711	1.06992	0.147927	1.05924	0.0891806	1.10308	0.19638	1.10151	0.207297
3.18242	1.09488	0.139752	1.06983	0.147925	1.05926	0.0891896	1.10325	0.197369	1.10082	0.20811
3.18962	1.09508	0.139828	1.06972	0.148052	1.05925	0.089499	1.10342	0.198366	1.10015	0.208929
3.19682	1.09524	0.140169	1.06963	0.148488	1.05926	0.0897794	1.10358	0.199371	1.0995	0.209755
3.20402	1.09533	0.140238	1.06956	0.148887	1.0593	0.0898097	1.10373	0.20038	1.0989	0.210592
3.21122	1.09537	0.140609	1.06953	0.149094	1.05942	0.0899791	1.10387	0.200419	1.09834	0.210516
3.21842	1.09537	0.140747	1.06956	0.149115	1.05962	0.0904437	1.10399	0.20141	1.09783	0.211342
3.22562	1.09536	0.14086	1.06963	0.149746	1.05991	0.0904889	1.10409	0.202417	1.09736	0.212208
3.23282	1.09533	0.140927	1.06972	0.14979	1.06027	0.0905197	1.10418	0.203426	1.09691	0.213081
3.24002	1.09532	0.141129	1.06983	0.149934	1.06066	0.0905651	1.10427	0.20436	1.09647	0.213961
3.24722	1.09531	0.141403	1.06992	0.150383	1.06106	0.0910576	1.10432	0.20445	1.09602	0.214849
3.25442	1.09533	0.141485	1.06999	0.150451	1.06143	0.0912114	1.10435	0.205462	1.09558	0.215165
3.26162	1.09537	0.141641	1.07003	0.150981	1.06176	0.0912875	1.10438	0.206482	1.09513	0.215662
3.26882	1.09541	0.142061	1.07006	0.151132	1.06206	0.0916163	1.10441	0.207511	1.09472	0.21658
3.27602	1.09548	0.142112	1.07009	0.151763	1.06233	0.0918805	1.10443	0.208103	1.09437	0.217527
3.28322	1.09555	0.142151	1.07014	0.151828	1.06258	0.0920099	1.10444	0.208554	1.09408	0.218502
3.29042	1.09559	0.142241	1.07021	0.152034	1.06284	0.0920464	1.10443	0.209596	1.09389	0.219511
3.29762	1.0956	0.142369	1.07033	0.152553	1.06313	0.0921835	1.10438	0.210642	1.09382	0.220085
3.30482	1.09557	0.142574	1.07047	0.152905	1.06344	0.0925449	1.1043	0.211631	1.09388	0.220565
3.31202	1.09547	0.142786	1.07063	0.153127	1.06379	0.092719	1.10417	0.211667	1.09404	0.221665
3.31922	1.09532	0.14301	1.0708	0.15333	1.06416	0.0928105	1.10402	0.212709	1.09429	0.222791
3.32642	1.09513	0.143038	1.07095	0.153389	1.06454	0.0931826	1.10382	0.213749	1.09463	0.223943
3.33362	1.09491	0.143115	1.07108	0.154088	1.0649	0.0932963	1.1036	0.214791	1.095	0.225112
3.34082	1.09468	0.143336	1.07117	0.154244	1.06525	0.0935815	1.10338	0.214851	1.09544	0.225776
3.34802	1.09445	0.143343	1.07126	0.154838	1.0656	0.0936149	1.1032	0.2158	1.09591	0.226401
3.35522	1.09425	0.143675	1.07132	0.155107	1.06595	0.09382	1.10309	0.216869	1.09642	0.227617
3.36242	1.09409	0.143875	1.07138	0.155318	1.0663	0.093903	1.10306	0.217956	1.09695	0.228849
3.36962	1.09398	0.143903	1.07145	0.155591	1.0667	0.0943704	1.1031	0.218034	1.09752	0.230102
3.37682	1.09388	0.144091	1.07156	0.156049	1.06713	0.0944446	1.10323	0.219083	1.09813	0.231373
3.38402	1.0938	0.144183	1.07169	0.156347	1.06761	0.0945052	1.10341	0.220215	1.0988	0.231944
3.39122	1.09372	0.144412	1.07186	0.156435	1.06812	0.0949467	1.10362	0.221225	1.09953	0.232821
3.39842	1.09362	0.14452	1.07207	0.15705	1.06863	0.0950861	1.10386	0.221403	1.10034	0.234148
3.40562	1.09351	0.144773	1.07231	0.157154	1.06914	0.09528	1.10408	0.222548	1.10121	0.235495
3.41282	1.0934	0.145061	1.07259	0.157595	1.06961	0.0953788	1.10428	0.22369	1.10217	0.236865
3.42002	1.09332	0.14511	1.07288	0.157942	1.07004	0.0955351	1.10446	0.224337	1.10324	0.238267
3.42722	1.09324	0.145139	1.07317	0.158676	1.07043	0.0957393	1.10464	0.224866	1.10443	0.238728
3.43442	1.0932	0.145154	1.07346	0.15878	1.07078	0.0959824	1.10484	0.226016	1.10574	0.239989
3.44162	1.09321	0.1457	1.07373	0.159309	1.07111	0.0962489	1.10508	0.227182	1.10717	0.241493
3.44882	1.09326	0.145812	1.074	0.159359	1.07144	0.0963262	1.10539	0.227332	1.10873	0.243043
3.45602	1.09333	0.145984	1.07425	0.159513	1.07179	0.0964185	1.10577	0.228452	1.11041	0.244637
3.46322	1.09342	0.146004	1.07453	0.160005	1.07216	0.0967609	1.10621	0.229687	1.11223	0.246136
3.47042	1.09351	0.146206	1.07483	0.160258	1.07254	0.0969249	1.10673	0.230278	1.11416	0.246709
3.47762	1.09356	0.146524	1.07516	0.160952	1.07294	0.0970057	1.1073	0.231069	1.1162	0.248426
3.48482	1.09358	0.14671	1.07554	0.161229	1.07334	0.0971436	1.10792	0.23237	1.11836	0.250188
3.49202	1.09356	0.146831	1.07597	0.161702	1.07372	0.0972434	1.1086	0.233209	1.12064	0.251996
3.49922	1.0935	0.14688	1.07644	0.161918	1.07406	0.0973011	1.10934	0.233855	1.12305	0.253848
3.50642	1.09341	0.146949	1.07692	0.162459	1.07437	0.0973341	1.11017	0.235228	1.1256	0.254971
3.51362	1.09331	0.14716	1.0774	0.162591	1.07463	0.097362	1.11108	0.236142	1.12829	0.256363
3.52082	1.0932	0.147207	1.07785	0.162848	1.07486	0.0974002	1.11209	0.236851	1.13115	0.258354
3.52802	1.09311	0.147591	1.07827	0.163267	1.07507	0.0974245	1.11322	0.238319	1.13417	0.260398
3.53522	1.09305	0.147588	1.07867	0.163876	1.07527	0.0974774	1.11446	0.23915	1.13737	0.262497
3.54242	1.09302	0.147785	1.07904	0.163978	1.07547	0.0974969	1.11582	0.240114	1.14076	0.26444
3.54962	1.09302	0.147852	1.07942	0.164623	1.07569	0.0975637	1.11729	0.24168	1.14432	0.26548
3.55682	1.09304	0.148195	1.07982	0.164838	1.07594	0.0975974	1.11887	0.242268	1.14808	0.267742
3.56402	1.09307	0.14841	1.08026	0.165222	1.07622	0.0976469	1.12057	0.243653	1.15203	0.270067
3.57122	1.09309	0.14845	1.08073	0.165406	1.07651	0.0976968	1.12242	0.245089	1.1562	0.272462
3.57842	1.0931	0.148532	1.08125	0.166067	1.07684	0.0977602	1.12442	0.245766	1.16058	0.274932
3.58562	1.09307	0.148826	1.08179	0.166313	1.07717	0.0978232	1.12661	0.24753	1.16519	0.276345
3.59282	1.09302	0.149085	1.08237	0.166663	1.07749	0.0978772	1.129	0.248468	1.17005	0.278643
3.60002	1.09292	0.149148	1.08294	0.166911	1.07781	0.0979509	1.1316	0.24993	1.17516	0.281353
3.60722	1.09282	0.149206	1.08349	0.167586	1.07809	0.0979811	1.13444	0.251375	1.18051	0.284155
3.61442	1.09268	0.149396	1.08403	0.16805	1.07837	0.0980544	1.13751	0.252055	1.1861	0.287051
3.62162	1.09255	0.149654	1.08456	0.168185	1.07862	0.098108	1.14082	0.25279	1.19194	0.289141
3.62882	1.09242	0.149715	1.08508	0.16843	1.07887	0.0981743	1.14436	0.253573	1.19803	0.291521
3.63602	1.0923	0.149971	1.08562	0.169122	1.07913	0.0982354	1.1481	0.254402	1.20435	0.294663
3.64322	1.0922	0.149975	1.08617	0.169526	1.07939	0.0983298	1.15204	0.255277	1.21092	0.29789
3.65042	1.09212	0.150215	1.08674	0.16989	1.07967	0.0983659	1.15618	0.256192	1.21773	0.301196
3.65762	1.09207	0.150215	1.08734	0.170008	1.07996	0.0984241	1.16048	0.257146	1.22481	0.303803
3.66482	1.09203	0.150654	1.08796	0.170736	1.08024	0.0984987	1.16496	0.258139	1.23217	0.306412
3.67202	1.092	0.150772	1.0886	0.171062	1.08053	0.0985871	1.16962	0.25917	1.23981	0.309964
3.67922	1.09197	0.150799	1.08925	0.171583	1.08081	0.0986266	1.17444	0.26024	1.24776	0.313611
3.68642	1.09194	0.150814	1.0899	0.171858	1.08106	0.0986974	1.17946	0.261352	1.25601	0.317357
3.69362	1.09192	0.151077	1.09055	0.172446	1.08131	0.0987208	1.1847	0.262513	1.26459	0.320627
3.70082	1.09189	0.151367	1.09119	0.172639	1.08156	0.0987574	1.1902	0.263863	1.2735	0.323477
3.70802	1.09186	0.151374	1.0918	0.173314	1.08181	0.0987905	1.19597	0.266962	1.28278	0.327557
3.71522	1.09183	0.151595	1.09239	0.173533	1.08207	0.0988539	1.20204	0.270038	1.29246	0.331778
3.72242	1.09181	0.151619	1.09295	0.1741	1.08234	0.0989055	1.20842	0.273102	1.30255	0.336151
3.72962	1.09182	0.151631	1.09347	0.174265	1.08265	0.0989943	1.21511	0.276161	1.3131	0.340193
3.73682	1.09184	0.151929	1.09395	0.175041	1.083	0.0990396	1.2221	0.279221	1.32414	0.343549
3.74402	1.09187	0.151951	1.09437	0.175522	1.08338	0.099108	1.22935	0.282285	1.3357	0.348401
3.75122	1.09192	0.152396	1.09476	0.175694	1.0838	0.0991533	1.23684	0.285351	1.34777	0.353431
3.75842	1.09198	0.15247	1.09516	0.175951	1.08427	0.099232	1.24452	0.288419	1.36041	0.358649
3.76562	1.09204	0.152529	1.09556	0.176731	1.0848	0.0992926	1.2524	0.291493	1.37358	0.363494
3.77282	1.0921	0.152694	1.096	0.176823	1.08542	0.099388	1.26045	0.294568	1.38727	0.36768
3.78002	1.09215	0.152812	1.09648	0.177067	1.08613	0.0994556	1.26869	0.297655	1.40146	0.373424
3.78722	1.0922	0.153084	1.097	0.177742	1.08691	0.0995531	1.27716	0.300763	1.41613	0.379351
3.79442	1.09223	0.153139	1.09758	0.178466	1.08779	0.0996401	1.28588	0.303898	1.43129	0.385467
3.80162	1.09228	0.153367	1.09822	0.17872	1.08874	0.0997377	1.29487	0.307067	1.44688	0.390958
3.80882	1.09234	0.15361	1.09888	0.179631	1.08977	0.0998347	1.30416	0.310282	1.46291	0.396111
3.81602	1.0924	0.153661	1.09954	0.179755	1.09085	0.100013	1.31375	0.313547	1.47936	0.40274
3.82322	1.09251	0.153795	1.10018	0.1801	1.09199	0.100162	1.32363	0.316863	1.49621	0.409557
3.83042	1.09263	0.153828	1.10081	0.180227	1.09316	0.100337	1.33377	0.320234	1.51349	0.41656
3.83762	1.09276	0.154144	1.10141	0.180873	1.09437	0.100576	1.34414	0.323654	1.53117	0.422276
3.84482	1.09287	0.154309	1.10199	0.181673	1.09561	0.100851	1.35469	0.327121	1.54926	0.428749
3.85202	1.09294	0.154435	1.10255	0.181913	1.09694	0.101074	1.36543	0.33064	1.56774	0.436242
3.85922	1.09295	0.154527	1.1031	0.182879	1.09835	0.101343	1.37634	0.334215	1.5866	0.443898
3.86642	1.0929	0.154603	1.10361	0.183208	1.09988	0.101625	1.38741	0.337852	1.60583	0.451709
3.87362	1.09277	0.154897	1.1041	0.183295	1.10154	0.102076	1.39865	0.341554	1.62537	0.457323
3.88082	1.09256	0.15487	1.10458	0.184026	1.10335	0.102339	1.41007	0.345336	1.6452	0.46527
3.88802	1.09231	0.154916	1.10505	0.184178	1.10532	0.102603	1.42167	0.349198	1.66526	0.473458
3.89522	1.09203	0.155051	1.10552	0.184809	1.10743	0.102937	1.43344	0.353148	1.68551	0.481763
3.90242	1.09179	0.155124	1.10602	0.18519	1.10967	0.103261	1.44537	0.357187	1.70591	0.489477
3.90963	1.09161	0.15515	1.10661	0.186185	1.11203	0.103687	1.45746	0.36132	1.72641	0.49607
3.91683	1.09151	0.155153	1.10731	0.186351	1.11448	0.103927	1.46968	0.365539	1.74698	0.504653
3.92403	1.0915	0.155453	1.10814	0.186549	1.11703	0.10452	1.482	0.369836	1.76758	0.513331
3.93123	1.0916	0.155487	1.10914	0.187625	1.11967	0.104827	1.49441	0.374208	1.78816	0.522103
3.93843	1.09178	0.155741	1.11028	0.188226	1.1224	0.105207	1.50688	0.378649	1.80871	0.528997
3.94563	1.09203	0.155814	1.11158	0.189021	1.12523	0.105665	1.51939	0.383158	1.82918	0.536972
3.95283	1.0923	0.155918	1.11302	0.189269	1.12818	0.106307	1.53194	0.387733	1.84953	0.545896
3.96003	1.09257	0.155971	1.11457	0.189927	1.13125	0.106632	1.54449	0.392369	1.86969	0.554859
3.96723	1.09279	0.15602	1.11622	0.190569	1.13444	0.107094	1.55702	0.397063	1.88963	0.563066
3.97443	1.09297	0.156103	1.11795	0.191115	1.13775	0.107449	1.56949	0.401811	1.90931	0.569711
3.98163	1.09309	0.156157	1.11976	0.192444	1.14117	0.107997	1.58188	0.406609	1.92869	0.57863
3.98883	1.09316	0.156168	1.12166	0.192849	1.1447	0.108433	1.59416	0.411455	1.94773	0.587509
3.99603	1.09316	0.156263	1.12364	0.193806	1.14831	0.10913	1.60629	0.41634	1.96639	0.596331
4.00323	1.09311	0.156285	1.12571	0.194499	1.15203	0.109703	1.61827	0.421261	1.98464	0.602216
4.01043	1.09304	0.15632	1.12786	0.195286	1.15583	0.110123	1.63004	0.426197	2.00242	0.610497
4.01763	1.09294	0.156316	1.13012	0.196201	1.15971	0.1107	1.64161	0.431139	2.0197	0.61902
4.02483	1.09282	0.15672	1.13248	0.19671	1.16366	0.111395	1.65291	0.43607	2.03639	0.62741
4.03203	1.09268	0.156868	1.13495	0.197902	1.1677	0.11182	1.66394	0.440979	2.05245	0.633884
4.03923	1.09253	0.157062	1.13753	0.198473	1.1718	0.112371	1.67464	0.445851	2.06782	0.640412
4.04643	1.09237	0.157345	1.14025	0.199107	1.17598	0.113045	1.68499	0.450673	2.08241	0.648276
4.05363	1.0922	0.157665	1.1431	0.200653	1.18021	0.113577	1.69492	0.455429	2.09618	0.655935
4.06083	1.09204	0.157969	1.1461	0.20126	1.18452	0.114137	1.70439	0.46011	2.10903	0.662617
4.06803	1.0919	0.158107	1.14924	0.202715	1.18887	0.115018	1.71337	0.464717	2.12089	0.667102
4.07523	1.09179	0.158477	1.15249	0.203354	1.19328	0.115554	1.72182	0.469239	2.13168	0.673974
4.08243	1.09173	0.158577	1.15581	0.2044	1.19772	0.116177	1.72972	0.473672	2.14133	0.680549
4.08963	1.09172	0.159216	1.15916	0.205582	1.20219	0.116767	1.73702	0.478	2.14974	0.686721
4.09683	1.09176	0.159251	1.16251	0.206179	1.20667	0.117365	1.74367	0.482206	2.15685	0.689069
4.10403	1.09186	0.159365	1.16581	0.20763	1.21114	0.117886	1.74962	0.486269	2.16259	0.69453
4.11123	1.092	0.159887	1.16904	0.208352	1.21558	0.11887	1.75484	0.490173	2.1669	0.699583
4.11843	1.09217	0.160294	1.17218	0.208952	1.21995	0.119372	1.75927	0.493894	2.16978	0.704206
4.12563	1.09234	0.160528	1.17522	0.210547	1.22422	0.119831	1.7629	0.497417	2.17119	0.704809
4.13283	1.09251	0.160586	1.17817	0.211319	1.22833	0.120771	1.76569	0.500727	2.17114	0.708367
4.14003	1.09266	0.160623	1.18104	0.212562	1.23225	0.121232	1.76762	0.503811	2.16966	0.711612
4.14723	1.09277	0.161246	1.18383	0.213143	1.23594	0.121741	1.76868	0.506661	2.16674	0.714362
4.15443	1.09285	0.161286	1.18652	0.214326	1.23936	0.12243	1.76888	0.509271	2.16242	0.712967
4.16163	1.09287	0.161826	1.18911	0.215145	1.24247	0.12283	1.76819	0.511631	2.15672	0.714817
4.16883	1.09287	0.161883	1.19157	0.215996	1.24525	0.123197	1.76659	0.513723	2.14968	0.713004
4.17603	1.09283	0.162181	1.19387	0.216874	1.2477	0.124027	1.76407	0.515533	2.14129	0.710237
4.18323	1.09279	0.1625	1.196	0.217435	1.24981	0.12436	1.7606	0.517045	2.13158	0.707171
4.19043	1.09275	0.163058	1.19791	0.217917	1.25158	0.124783	1.75618	0.518245	2.12054	0.70354
4.19763	1.09273	0.163067	1.19959	0.219121	1.25303	0.125148	1.75078	0.51912	2.1082	0.69978
4.20483	1.09274	0.163134	1.20102	0.220028	1.25414	0.125357	1.74442	0.519667	2.0946	0.695272
4.21203	1.0928	0.163797	1.20218	0.220313	1.2549	0.125609	1.73712	0.519885	2.07976	0.690813
4.21923	1.09288	0.163993	1.2031	0.220779	1.25533	0.126173	1.72896	0.519791	2.06373	0.685577
4.22643	1.09298	0.164371	1.20375	0.221896	1.25539	0.126332	1.71999	0.519401	2.0466	0.680371
4.23363	1.09308	0.164515	1.20413	0.222154	1.2551	0.126397	1.71027	0.518725	2.02843	0.674598
4.24083	1.09317	0.164942	1.20426	0.222543	1.25443	0.126785	1.69988	0.517785	2.00933	0.668638
4.24803	1.09321	0.165129	1.20412	0.222941	1.25341	0.12691	1.68884	0.516587	1.98942	0.662567
4.25523	1.0932	0.165232	1.20373	0.22311	1.25205	0.126887	1.67724	0.515148	1.96878	0.655862
4.26243	1.09314	0.165701	1.20311	0.223521	1.25036	0.127009	1.66512	0.513477	1.94752	0.648847
4.26963	1.09305	0.165831	1.20225	0.223545	1.2484	0.126878	1.65251	0.511579	1.92573	0.642289
4.27683	1.09295	0.165916	1.20119	0.223739	1.24618	0.127114	1.63946	0.509457	1.90352	0.635066
4.28403	1.09287	0.166656	1.19995	0.224038	1.24375	0.127113	1.62599	0.507118	1.88097	0.628158
4.29123	1.09285	0.16671	1.19855	0.224227	1.2411	0.12726	1.61215	0.504565	1.85817	0.621223
4.29843	1.09288	0.166995	1.19703	0.224385	1.23827	0.127078	1.598	0.501811	1.83521	0.613701
4.30563	1.09301	0.167457	1.19542	0.224348	1.23526	0.126843	1.58359	0.498869	1.81217	0.606462
4.31283	1.09321	0.167679	1.19371	0.224623	1.23206	0.126625	1.56896	0.495752	1.78913	0.599134
4.32003	1.09347	0.16834	1.19191	0.224533	1.22868	0.126989	1.55418	0.492483	1.76616	0.591479
4.32723	1.09378	0.168495	1.19	0.224753	1.22511	0.126664	1.5393	0.489083	1.74332	0.584236
4.33443	1.09409	0.168734	1.18797	0.224554	1.22139	0.12643	1.52439	0.485583	1.72066	0.577054
4.34163	1.09438	0.169326	1.18579	0.224752	1.21754	0.12655	1.50951	0.482005	1.69821	0.5704
4.34883	1.09463	0.169664	1.18347	0.224356	1.21359	0.126207	1.4947	0.478379	1.67601	0.563239
4.35603	1.09484	0.169777	1.18098	0.224013	1.20956	0.125934	1.48005	0.474733	1.65409	0.55647
4.36323	1.095	0.170076	1.17835	0.224098	1.2055	0.125973	1.46561	0.471093	1.63249	0.549528
4.37043	1.09513	0.170321	1.17561	0.223742	1.20142	0.125583	1.45144	0.467486	1.61127	0.542965
4.37763	1.09524	0.170774	1.17281	0.223763	1.19737	0.125557	1.43759	0.463933	1.59048	0.536189
4.38483	1.09533	0.171265	1.16999	0.223465	1.19336	0.125449	1.42409	0.460448	1.57017	0.530012
4.39203	1.09543	0.171562	1.1672	0.223371	1.18942	0.125316	1.41098	0.457048	1.55039	0.52424
4.39923	1.09555	0.171766	1.16445	0.223068	1.18555	0.125071	1.39829	0.453749	1.53121	0.518057
4.40643	1.09569	0.172272	1.1618	0.222978	1.18179	0.124827	1.38602	0.450276	1.51265	0.511785
4.41363	1.09587	0.17277	1.15922	0.22294	1.17813	0.124553	1.3742	0.44644	1.49477	0.506305
4.42083	1.09606	0.173111	1.15674	0.222607	1.17459	0.124887	1.36285	0.442797	1.47757	0.501341
4.42803	1.09628	0.173349	1.15433	0.222511	1.17117	0.124623	1.35198	0.439268	1.46109	0.496045
4.43523	1.09651	0.173833	1.15201	0.222256	1.16787	0.124381	1.34159	0.435982	1.44532	0.490962
4.44243	1.09675	0.174205	1.14976	0.222341	1.16468	0.12429	1.33171	0.432781	1.43028	0.486114
4.44963	1.09699	0.17448	1.14759	0.222235	1.16161	0.124211	1.32234	0.429856	1.41597	0.481494
4.45683	1.09723	0.174775	1.14552	0.221998	1.15867	0.124221	1.31347	0.426973	1.40241	0.477422
4.46403	1.09745	0.174955	1.14356	0.221748	1.15588	0.124278	1.30508	0.424268	1.38962	0.473808
4.47123	1.09766	0.175633	1.14172	0.221421	1.15327	0.124025	1.29718	0.421845	1.37759	0.470047
4.47843	1.09787	0.176003	1.14003	0.221368	1.15088	0.124328	1.28974	0.419465	1.36633	0.466565
4.48563	1.09808	0.176423	1.1385	0.221469	1.14872	0.124135	1.28277	0.417356	1.35584	0.463351
4.49283	1.09828	0.176805	1.13716	0.221571	1.14684	0.124041	1.27628	0.415322	1.34615	0.460333
4.50003	1.09848	0.177092	1.13599	0.221521	1.14525	0.124305	1.27029	0.413514	1.33725	0.457913
4.50723	1.09869	0.177966	1.13502	0.221348	1.14396	0.124443	1.26482	0.411866	1.32912	0.455729
4.51443	1.09894	0.178106	1.13424	0.221336	1.14298	0.124431	1.25991	0.410272	1.32176	0.453236
4.52163	1.09921	0.178211	1.13364	0.221528	1.14229	0.124966	1.25558	0.408957	1.31518	0.451522
4.52883	1.09954	0.178752	1.1332	0.221731	1.14186	0.124936	1.25184	0.407976	1.30936	0.449675
4.53603	1.09992	0.179276	1.13291	0.221952	1.14169	0.125092	1.24872	0.40696	1.3043	0.448342
4.54323	1.10036	0.179411	1.13278	0.222113	1.14175	0.12527	1.24621	0.40638	1.3	0.447405
4.55043	1.10087	0.179999	1.13279	0.222194	1.14203	0.125684	1.24434	0.40588	1.29645	0.446259
4.55763	1.10143	0.180609	1.13295	0.222472	1.14253	0.126346	1.24307	0.405501	1.29365	0.445747
4.56483	1.10204	0.180746	1.13328	0.222551	1.14325	0.126442	1.24244	0.405379	1.29159	0.44531
4.57203	1.10264	0.181843	1.1338	0.222906	1.14422	0.126666	1.24241	0.405589	1.29027	0.445105
4.57923	1.10324	0.182001	1.13453	0.223297	1.14545	0.126825	1.24298	0.405908	1.28969	0.445086
4.58643	1.10381	0.182174	1.1355	0.223726	1.14699	0.127727	1.24414	0.406367	1.28981	0.445463
4.59363	1.10434	0.183169	1.13671	0.224042	1.14884	0.128054	1.24588	0.40706	1.29064	0.446258
4.60083	1.10481	0.183482	1.13817	0.224481	1.15104	0.128492	1.24818	0.407892	1.29216	0.447287
4.60803	1.10524	0.183682	1.13989	0.225042	1.15357	0.129229	1.25102	0.409021	1.29435	0.448546
4.61523	1.10562	0.184047	1.14187	0.225648	1.15645	0.129553	1.2544	0.410135	1.2972	0.449849
4.62243	1.10601	0.184504	1.14411	0.22624	1.15967	0.130292	1.2583	0.411598	1.3007	0.451135
4.62963	1.10639	0.184893	1.14657	0.226788	1.1632	0.131054	1.26272	0.413236	1.30484	0.452686
4.63683	1.10679	0.1857	1.14926	0.227534	1.16705	0.13153	1.26767	0.414868	1.30959	0.454851
4.64403	1.10722	0.186002	1.15216	0.228214	1.17119	0.132636	1.27313	0.416821	1.31498	0.457249
4.65123	1.10769	0.186262	1.15529	0.228954	1.17561	0.133214	1.27912	0.418831	1.32098	0.459882
4.65843	1.10819	0.18701	1.15863	0.229861	1.18034	0.133839	1.28561	0.421186	1.32757	0.462606
4.66563	1.10872	0.187586	1.16218	0.230592	1.18537	0.134776	1.2926	0.423696	1.33474	0.465256
4.67283	1.10928	0.188076	1.16593	0.231577	1.1907	0.135844	1.30006	0.426165	1.34248	0.468235
4.68003	1.10988	0.18835	1.16987	0.232661	1.19632	0.136558	1.30797	0.428862	1.35075	0.471461
4.68723	1.11051	0.188486	1.17401	0.233644	1.20223	0.137755	1.3163	0.431752	1.35956	0.474627
4.69443	1.11117	0.189148	1.17834	0.234648	1.20842	0.138642	1.32506	0.434908	1.36889	0.478472
4.70163	1.11185	0.189808	1.18286	0.235579	1.21487	0.139462	1.33422	0.438032	1.37872	0.482645
4.70883	1.11257	0.190401	1.18755	0.236884	1.22158	0.140539	1.3438	0.441319	1.38901	0.486345
4.71603	1.11332	0.190651	1.19241	0.238257	1.22851	0.141906	1.3538	0.444658	1.39978	0.490828
4.72323	1.11407	0.191291	1.19743	0.239382	1.23563	0.143029	1.36424	0.448433	1.41101	0.495646
4.73043	1.11483	0.19203	1.20261	0.24073	1.24296	0.14397	1.3751	0.452164	1.4227	0.500179
4.73763	1.11557	0.192664	1.20792	0.242227	1.25046	0.144981	1.3864	0.456093	1.43482	0.504804
4.74483	1.11631	0.192845	1.21335	0.243345	1.25812	0.146239	1.39811	0.459956	1.44735	0.509375
4.75203	1.11702	0.193353	1.21888	0.244721	1.26593	0.147822	1.41021	0.464366	1.46027	0.514962
4.75923	1.11774	0.193632	1.22449	0.24607	1.27385	0.148824	1.42266	0.468541	1.47356	0.520461
4.76643	1.11845	0.194291	1.23017	0.247722	1.28187	0.149936	1.43541	0.473084	1.4872	0.525586
4.77363	1.11915	0.194951	1.23591	0.249163	1.28998	0.150992	1.4484	0.477424	1.50116	0.530691
4.78083	1.11985	0.195298	1.24171	0.250576	1.29818	0.1528	1.46161	0.482137	1.51541	0.536771
4.78803	1.12054	0.195793	1.24756	0.251928	1.30647	0.153782	1.47496	0.486713	1.5299	0.541969
4.79523	1.12121	0.196351	1.25346	0.253498	1.31488	0.154861	1.48842	0.491508	1.54464	0.548431
4.80243	1.12187	0.197175	1.25941	0.2549	1.3234	0.156487	1.50194	0.496204	1.55957	0.554001
4.80963	1.1225	0.197585	1.26542	0.256489	1.33204	0.157776	1.51551	0.50073	1.5747	0.560507
4.81683	1.12314	0.197747	1.27149	0.258093	1.3408	0.158984	1.52911	0.50583	1.58998	0.567437
4.82403	1.12379	0.198205	1.27758	0.259541	1.34967	0.1603	1.54272	0.510485	1.60543	0.573052
4.83123	1.12445	0.19879	1.28369	0.260788	1.35859	0.161938	1.55634	0.515079	1.62098	0.578939
4.83843	1.12514	0.199022	1.28979	0.262273	1.36755	0.163305	1.56997	0.52007	1.63664	0.585033
4.84563	1.1259	0.200089	1.29586	0.263865	1.37649	0.164386	1.58362	0.52501	1.65239	0.591326
4.85283	1.12669	0.200277	1.30189	0.26543	1.38537	0.165897	1.59727	0.52968	1.66818	0.598338
4.86003	1.12753	0.200507	1.30787	0.266934	1.39418	0.167234	1.61091	0.534433	1.684	0.60436
4.86723	1.12839	0.201429	1.31379	0.268763	1.40289	0.168707	1.62453	0.539536	1.69981	0.611844
4.87443	1.12927	0.201996	1.31964	0.269969	1.41149	0.17016	1.6381	0.544334	1.71561	0.618103
4.88163	1.13014	0.202602	1.32542	0.271391	1.41998	0.171408	1.6516	0.548942	1.73137	0.624013
4.88883	1.13102	0.202977	1.33113	0.27296	1.42838	0.172425	1.66502	0.554009	1.74708	0.630789
4.89603	1.13186	0.203198	1.33678	0.274343	1.43669	0.173938	1.67834	0.558679	1.76276	0.637342
4.90323	1.13267	0.203793	1.34235	0.275901	1.44492	0.175536	1.69157	0.563566	1.77838	0.644053
4.91043	1.13345	0.204017	1.34785	0.27745	1.4531	0.17678	1.7047	0.568302	1.79393	0.649755
4.91763	1.1342	0.204933	1.35325	0.278779	1.4612	0.177771	1.71776	0.572875	1.80941	0.6575
4.92483	1.13492	0.205393	1.35854	0.280096	1.46924	0.179036	1.73073	0.578055	1.8248	0.663579
4.93203	1.13561	0.20576	1.36372	0.281518	1.47719	0.180607	1.74361	0.582427	1.84008	0.669614
4.93923	1.13627	0.206052	1.36879	0.282613	1.48504	0.18204	1.75639	0.586943	1.85524	0.676402
4.94643	1.13691	0.206871	1.37375	0.284255	1.49279	0.183043	1.76903	0.592129	1.87023	0.683572
4.95363	1.13754	0.207071	1.37858	0.285343	1.50039	0.184149	1.78148	0.596567	1.88503	0.689265
4.96083	1.13819	0.20777	1.3833	0.286837	1.50784	0.185544	1.79372	0.600711	1.89962	0.694939
4.96803	1.13885	0.2079	1.38791	0.287991	1.51511	0.186889	1.80571	0.605684	1.91397	0.70261
4.97523	1.13956	0.208457	1.39243	0.289063	1.52221	0.187971	1.81743	0.610051	1.92806	0.708072
4.98243	1.14031	0.208789	1.39686	0.29003	1.5291	0.189261	1.82886	0.614114	1.94188	0.71344
4.98963	1.14111	0.20894	1.4012	0.291142	1.5358	0.190207	1.83999	0.618524	1.95538	0.720323
4.99683	1.14196	0.209688	1.40547	0.292312	1.54231	0.191323	1.85083	0.622764	1.96855	0.726669
5.00403	1.14286	0.210419	1.40965	0.293473	1.54864	0.1926	1.86137	0.626826	1.98138	0.731694
5.01123	1.14379	0.210659	1.41372	0.294661	1.55479	0.193807	1.8716	0.630553	1.99386	0.737091
5.01843	1.14476	0.211308	1.41767	0.295701	1.56076	0.194654	1.88152	0.634693	2.00598	0.743967
5.02563	1.14577	0.211598	1.42149	0.296867	1.56653	0.195463	1.89109	0.638573	2.01771	0.748551
5.03283	1.14683	0.212204	1.42515	0.297793	1.57209	0.196863	1.90029	0.641838	2.02906	0.752958
5.04003	1.14793	0.212667	1.42863	0.29862	1.57741	0.197734	1.90907	0.645669	2.04002	0.759511
5.04723	1.14909	0.213092	1.43194	0.299589	1.58247	0.198536	1.91744	0.648978	2.0506	0.764066
5.05443	1.1503	0.21334	1.43505	0.300368	1.58726	0.19958	1.9254	0.652324	2.06079	0.768485
5.06163	1.15157	0.21405	1.43797	0.301342	1.59178	0.2005	1.93292	0.655504	2.07061	0.77362
5.06883	1.15286	0.214749	1.44072	0.302026	1.59602	0.201185	1.94005	0.6582	2.08004	0.778625
5.07603	1.15416	0.215084	1.4433	0.302896	1.59999	0.202034	1.94678	0.661654	2.08909	0.783264
5.08323	1.15546	0.215422	1.44569	0.303496	1.60371	0.202931	1.95315	0.664204	2.09778	0.787032
5.09043	1.15674	0.215923	1.44792	0.304247	1.60719	0.203576	1.95917	0.666315	2.10612	0.79202
5.09763	1.158	0.216598	1.44995	0.304766	1.61044	0.204299	1.96483	0.669931	2.11408	0.795384
5.10483	1.15923	0.217266	1.4518	0.305384	1.61344	0.20505	1.97013	0.67174	2.12165	0.798523
5.11203	1.16042	0.217532	1.45344	0.305812	1.6162	0.205407	1.97505	0.673563	2.12877	0.803645
5.11923	1.16157	0.218144	1.45488	0.306196	1.61868	0.20647	1.97955	0.676715	2.13541	0.806709
5.12643	1.16268	0.218796	1.45612	0.306553	1.62091	0.206871	1.98362	0.678458	2.14152	0.811171
5.13363	1.16376	0.219016	1.45718	0.306846	1.62289	0.207138	1.98722	0.679769	2.14705	0.814798
5.14083	1.16483	0.219232	1.45808	0.307158	1.6246	0.207802	1.99032	0.682246	2.15196	0.816677
5.14803	1.16587	0.219849	1.45882	0.307367	1.62605	0.208363	1.99289	0.683665	2.15623	0.818648
5.15523	1.16688	0.220045	1.45943	0.307567	1.62725	0.208913	1.99491	0.684627	2.15987	0.820811
5.16243	1.16786	0.220693	1.45988	0.307691	1.62822	0.209072	1.9964	0.686274	2.16291	0.82454
5.16963	1.16882	0.221356	1.4602	0.307782	1.62894	0.209542	1.99736	0.687295	2.1654	0.825559
5.17683	1.16976	0.221906	1.46036	0.309462	1.62942	0.209769	1.9978	0.687853	2.16736	0.828912
5.18403	1.17069	0.222211	1.46032	0.310058	1.62964	0.21039	1.99773	0.688772	2.16885	0.830225
5.19123	1.17159	0.222592	1.4601	0.311536	1.62959	0.210405	1.9972	0.689402	2.16987	0.830934
5.19843	1.17249	0.223077	1.45968	0.313587	1.62926	0.210527	1.99623	0.689546	2.17047	0.832657
5.20563	1.17338	0.223793	1.45906	0.315608	1.62867	0.211032	1.99485	0.689907	2.17065	0.83369
5.21283	1.17429	0.224064	1.45828	0.3165	1.62784	0.210927	1.9931	0.690207	2.17041	0.83489
5.22003	1.17524	0.224283	1.45733	0.317391	1.62677	0.211139	1.99096	0.689949	2.16972	0.834873
5.22723	1.17621	0.224908	1.45625	0.319313	1.62549	0.211291	1.98842	0.68989	2.16855	0.836517
5.23443	1.17721	0.225703	1.45504	0.321204	1.62399	0.211141	1.98548	0.689851	2.16689	0.83624
5.24163	1.17823	0.22596	1.4537	0.322357	1.62231	0.211575	1.98215	0.689116	2.16473	0.836451
5.24883	1.17924	0.226403	1.45224	0.322736	1.62042	0.211354	1.9784	0.688689	2.16206	0.836785
5.25603	1.18022	0.22692	1.45065	0.324526	1.61834	0.211109	1.97421	0.688262	2.15889	0.837914
5.26323	1.18114	0.227774	1.4489	0.326274	1.61606	0.211242	1.96958	0.68695	2.15521	0.836512
5.27043	1.18197	0.228302	1.44699	0.327645	1.61358	0.211103	1.96449	0.686168	2.15107	0.835734
5.27763	1.18269	0.228581	1.44493	0.327511	1.6109	0.211145	1.959	0.685323	2.1465	0.834731
5.28483	1.18329	0.228907	1.44274	0.329141	1.60805	0.210988	1.95312	0.683409	2.14155	0.833467
5.29203	1.18377	0.229148	1.44044	0.330743	1.60506	0.210694	1.94691	0.682382	2.13627	0.832873
5.29923	1.18414	0.229836	1.43808	0.332288	1.60193	0.210494	1.94041	0.681163	2.13067	0.831446
5.30643	1.18443	0.230172	1.43565	0.331768	1.5987	0.210342	1.93367	0.678854	2.12478	0.831017
5.31363	1.18466	0.230749	1.43319	0.333329	1.59535	0.210052	1.92674	0.677686	2.11861	0.828879
5.32083	1.18487	0.231491	1.43069	0.334885	1.59187	0.210004	1.91966	0.676066	2.11219	0.827164
5.32803	1.1851	0.231702	1.42816	0.336439	1.58829	0.20972	1.91246	0.673823	2.10552	0.825819
5.33523	1.18538	0.231764	1.42559	0.335895	1.58455	0.209372	1.90516	0.672481	2.09863	0.825105
5.34243	1.18575	0.231923	1.42298	0.337376	1.58069	0.209006	1.89773	0.670524	2.09153	0.822724
5.34963	1.18622	0.232848	1.42032	0.33892	1.57669	0.208543	1.89022	0.66843	2.08422	0.820157
5.35683	1.18682	0.233465	1.4176	0.340329	1.57259	0.208537	1.88258	0.666896	2.07676	0.818071
5.36403	1.18757	0.234104	1.41484	0.339798	1.56842	0.208034	1.87483	0.664597	2.06919	0.815422
5.37123	1.18847	0.234333	1.41204	0.341329	1.56424	0.207655	1.86698	0.662676	2.06152	0.814222
5.37843	1.1895	0.235244	1.40924	0.342868	1.5601	0.207416	1.85901	0.660931	2.0538	0.811473
5.38563	1.19069	0.235659	1.40647	0.343753	1.55605	0.206968	1.85094	0.658274	2.04602	0.809666
5.39283	1.19205	0.236048	1.40374	0.343745	1.55215	0.206735	1.84277	0.65657	2.03823	0.806758
5.40003	1.1936	0.237488	1.40108	0.345316	1.54844	0.206322	1.83451	0.654568	2.03047	0.805351
5.40723	1.19538	0.237844	1.39853	0.346903	1.54498	0.20594	1.82617	0.65163	2.02278	0.802766
5.41443	1.19742	0.238437	1.39611	0.347082	1.54178	0.206058	1.81778	0.650183	2.0152	0.800878
5.42163	1.19979	0.239717	1.39387	0.347951	1.53888	0.205754	1.80935	0.647705	2.00775	0.798621
5.42883	1.20252	0.240478	1.39182	0.349632	1.53632	0.205415	1.80091	0.644989	2.00043	0.796516
5.43603	1.20566	0.241539	1.39001	0.351184	1.53413	0.205413	1.7925	0.643689	1.99323	0.794536
5.44323	1.20927	0.242774	1.38847	0.350968	1.53235	0.205348	1.78418	0.64078	1.98616	0.792261
5.45043	1.21337	0.243933	1.38722	0.35282	1.53103	0.205361	1.77598	0.638436	1.97917	0.790032
5.45763	1.21797	0.244873	1.38633	0.354753	1.53022	0.205311	1.76796	0.637012	1.97222	0.788047
5.46483	1.2231	0.24591	1.3858	0.355496	1.52999	0.205598	1.76016	0.634649	1.9653	0.785421
5.47204	1.22877	0.247053	1.3857	0.356752	1.53041	0.205879	1.75262	0.63242	1.95841	0.783802
5.47924	1.23499	0.248364	1.38605	0.359004	1.53158	0.206147	1.74536	0.630891	1.95159	0.781355
5.48644	1.24175	0.249728	1.38688	0.360911	1.53358	0.206663	1.73841	0.629426	1.9449	0.7796
5.49364	1.24904	0.251285	1.38826	0.361753	1.53651	0.207111	1.73176	0.627281	1.93843	0.778013
5.50084	1.25683	0.252886	1.39022	0.364459	1.54045	0.207779	1.72541	0.625654	1.93225	0.775666
5.50804	1.26508	0.254638	1.39286	0.367362	1.54552	0.208618	1.71937	0.625207	1.92645	0.774424
5.51524	1.27372	0.256467	1.39624	0.368273	1.55177	0.209723	1.71365	0.62313	1.92108	0.772493
5.52244	1.28267	0.258333	1.40049	0.371612	1.55931	0.210822	1.70822	0.621346	1.91615	0.771312
5.52964	1.29182	0.260359	1.4057	0.375252	1.56819	0.212218	1.70311	0.62137	1.91166	0.77026
5.53684	1.3011	0.262231	1.412	0.377152	1.57855	0.213871	1.69834	0.619984	1.90759	0.768854
5.54404	1.3104	0.264109	1.41951	0.381223	1.59047	0.215597	1.69395	0.618688	1.90393	0.768326
5.55124	1.31959	0.266148	1.42834	0.385895	1.60407	0.217555	1.68999	0.618413	1.90063	0.767562
5.55844	1.32861	0.267982	1.43859	0.388809	1.61944	0.219758	1.68651	0.618119	1.89767	0.766715
5.56564	1.33736	0.269862	1.45034	0.394168	1.63669	0.22215	1.68356	0.617683	1.89504	0.766256
5.57284	1.34577	0.271678	1.46359	0.399937	1.6559	0.225011	1.68117	0.616965	1.8927	0.765588
5.58004	1.35377	0.273551	1.47837	0.404154	1.67711	0.227989	1.67935	0.617993	1.89064	0.765038
5.58724	1.3613	0.275092	1.49462	0.410977	1.70032	0.231202	1.67814	0.617603	1.88883	0.764875
5.59444	1.36831	0.276651	1.51225	0.417488	1.72546	0.234831	1.6775	0.618329	1.88723	0.765047
5.60164	1.37476	0.278071	1.53118	0.423465	1.75242	0.238533	1.67739	0.619046	1.88578	0.764798
5.60884	1.38061	0.279471	1.55124	0.431474	1.78106	0.242684	1.67775	0.619942	1.88444	0.764376
5.61604	1.38585	0.280611	1.5723	0.438224	1.81116	0.246801	1.67851	0.621162	1.88314	0.764188
5.62324	1.39045	0.281623	1.59417	0.445945	1.84254	0.251268	1.67961	0.622061	1.88184	0.764426
5.63044	1.3944	0.282653	1.6167	0.454617	1.87495	0.255728	1.68098	0.623726	1.88047	0.764608
5.63764	1.39769	0.2834	1.63973	0.461292	1.90815	0.26029	1.68256	0.624349	1.87899	0.764314
5.64484	1.40033	0.284021	1.66311	0.470516	1.94187	0.264973	1.68433	0.62667	1.87733	0.764039
5.65204	1.40237	0.284591	1.6867	0.478245	1.97585	0.269654	1.6862	0.627555	1.87543	0.763785
5.65924	1.40381	0.285217	1.71036	0.486617	2.00983	0.274354	1.68817	0.629041	1.87325	0.763059
5.66644	1.4047	0.285543	1.73399	0.495473	2.04359	0.278992	1.69017	0.630489	1.87075	0.76269
5.67364	1.40508	0.285765	1.75747	0.502835	2.07691	0.28356	1.69218	0.632851	1.86791	0.761688
5.68084	1.40499	0.285793	1.78069	0.512341	2.10958	0.288201	1.69415	0.633664	1.86474	0.760863
5.68804	1.40449	0.285735	1.80359	0.519118	2.14141	0.293072	1.69607	0.634674	1.86124	0.760029
5.69524	1.40364	0.28586	1.82608	0.528337	2.17229	0.298306	1.69792	0.636568	1.85744	0.759046
5.70244	1.40249	0.285807	1.84808	0.535578	2.20209	0.302875	1.69962	0.638717	1.85338	0.757388
5.70964	1.40106	0.285684	1.86951	0.543907	2.23076	0.307404	1.70115	0.6393	1.84909	0.756154
5.71684	1.39941	0.285455	1.89034	0.551402	2.2582	0.3123	1.7025	0.640032	1.84461	0.754338
5.72404	1.39756	0.285323	1.91051	0.558903	2.28441	0.316321	1.70364	0.64169	1.83995	0.752944
5.73124	1.3955	0.285113	1.93	0.566488	2.30935	0.320546	1.70456	0.643311	1.83512	0.751311
5.73844	1.39328	0.284723	1.94879	0.573226	2.33302	0.32505	1.70525	0.643698	1.83012	0.74941
5.74564	1.39088	0.284321	1.96686	0.580772	2.35541	0.328356	1.7057	0.644568	1.82494	0.747758
5.75284	1.38833	0.284098	1.98424	0.58684	2.37655	0.332391	1.7059	0.645287	1.81959	0.74602
5.76004	1.38565	0.283621	2.00098	0.594277	2.39643	0.336322	1.70586	0.646541	1.81407	0.74385
5.76724	1.38285	0.283425	2.01709	0.59979	2.41508	0.339113	1.70559	0.646475	1.80839	0.741877
5.77444	1.37997	0.282873	2.03263	0.607085	2.43255	0.342944	1.7051	0.647565	1.80258	0.739626
5.78164	1.37705	0.282385	2.04767	0.612167	2.44887	0.345986	1.70442	0.647501	1.79664	0.737496
5.78884	1.37413	0.281983	2.06225	0.619319	2.46408	0.348825	1.70352	0.648226	1.79062	0.735194
5.79604	1.37124	0.281431	2.07642	0.62409	2.47825	0.352315	1.70245	0.647976	1.78455	0.732718
5.80324	1.36842	0.281244	2.09019	0.631087	2.49144	0.354356	1.70123	0.64861	1.77845	0.730463
5.81044	1.36566	0.280887	2.10361	0.635634	2.50372	0.357478	1.69987	0.649268	1.77234	0.728383
5.81764	1.36299	0.280528	2.11667	0.642448	2.51518	0.360123	1.69842	0.648799	1.76626	0.725969
5.82484	1.3604	0.280167	2.1294	0.646841	2.52591	0.362243	1.69691	0.648571	1.76019	0.723809
5.83204	1.3579	0.279808	2.14181	0.653434	2.53596	0.365334	1.69535	0.648896	1.75416	0.721627
5.83924	1.35546	0.279382	2.15393	0.657747	2.54542	0.366885	1.69377	0.649569	1.74815	0.719263
5.84644	1.3531	0.279299	2.16581	0.664107	2.55433	0.369686	1.69216	0.64944	1.74216	0.717176
5.85364	1.35078	0.278849	2.17748	0.668429	2.56273	0.371848	1.69054	0.649269	1.7362	0.714742
5.86084	1.34856	0.278399	2.18897	0.674558	2.57069	0.373816	1.68889	0.648988	1.73028	0.712624
5.86804	1.34644	0.278114	2.20031	0.678964	2.57821	0.376602	1.6872	0.64963	1.7244	0.710282
5.87524	1.34448	0.277921	2.2115	0.684849	2.58535	0.377763	1.68546	0.649527	1.7186	0.708099
5.88244	1.34271	0.277953	2.22256	0.689399	2.59213	0.38061	1.68368	0.64956	1.71289	0.705841
5.88964	1.34116	0.27796	2.23352	0.695021	2.59861	0.382141	1.68184	0.649567	1.70734	0.703688
5.89684	1.33987	0.277761	2.24435	0.699764	2.60484	0.384375	1.67996	0.649405	1.70197	0.701552
5.90404	1.33887	0.277565	2.25505	0.705085	2.61089	0.386553	1.67808	0.649313	1.69678	0.699461
5.91124	1.33814	0.277793	2.26563	0.710041	2.61679	0.388069	1.67622	0.649231	1.69179	0.697441
5.91844	1.33768	0.277815	2.27605	0.715016	2.6226	0.390886	1.67441	0.649793	1.68698	0.695503
5.92564	1.33745	0.277908	2.28634	0.720212	2.62837	0.391805	1.67266	0.649737	1.68233	0.693627
5.93284	1.33744	0.278034	2.29652	0.724818	2.63414	0.394582	1.67102	0.649188	1.67781	0.691781
5.94004	1.33761	0.278114	2.3066	0.730302	2.63992	0.39624	1.66948	0.649137	1.67339	0.692542
5.94724	1.33795	0.278472	2.31662	0.734534	2.64574	0.398312	1.66805	0.649827	1.66905	0.693455
5.95444	1.33846	0.278631	2.32657	0.740358	2.65161	0.400756	1.66672	0.650103	1.66475	0.69282
5.96164	1.33916	0.279159	2.33651	0.74422	2.65753	0.402094	1.66547	0.650062	1.66048	0.692597
5.96884	1.34003	0.279716	2.34645	0.750437	2.66352	0.405014	1.66427	0.650277	1.65626	0.69355
5.97604	1.34112	0.279956	2.3564	0.753931	2.66957	0.406284	1.66309	0.650368	1.65212	0.694538
5.98324	1.34243	0.280481	2.36635	0.76048	2.67566	0.408889	1.66194	0.650789	1.64807	0.695573
5.99044	1.344	0.280948	2.37631	0.763775	2.68179	0.411	1.66078	0.650697	1.64413	0.694146
5.99764	1.34582	0.281372	2.38625	0.77024	2.68795	0.412811	1.65961	0.651475	1.64031	0.695045
6.00484	1.34792	0.281932	2.39614	0.773945	2.69414	0.415785	1.65843	0.651881	1.63665	0.696248
6.01204	1.35031	0.282665	2.40597	0.77996	2.70035	0.416776	1.65725	0.651463	1.63316	0.697519
6.01924	1.35298	0.283446	2.41571	0.784078	2.70659	0.419808	1.65609	0.651334	1.62983	0.698173
6.02644	1.35595	0.284247	2.42538	0.789598	2.71286	0.421602	1.65497	0.65215	1.62666	0.697498
6.03364	1.35922	0.285338	2.43498	0.794153	2.71918	0.423842	1.65392	0.65262	1.62364	0.698963
6.04084	1.3628	0.286276	2.44451	0.799149	2.72554	0.426525	1.65293	0.652616	1.62078	0.700492
6.04804	1.36669	0.287272	2.45397	0.804177	2.73195	0.427931	1.65206	0.653343	1.61806	0.702082
6.05524	1.37091	0.288193	2.46342	0.80863	2.73842	0.43105	1.65129	0.653254	1.61549	0.702212
6.06244	1.37545	0.289158	2.47285	0.814209	2.74496	0.432541	1.65064	0.653743	1.61306	0.702675
6.06964	1.38032	0.290256	2.4823	0.818087	2.75156	0.435232	1.65009	0.654075	1.61076	0.704431
6.07684	1.38552	0.291687	2.49177	0.824299	2.75823	0.437626	1.64964	0.655201	1.60856	0.706216
6.08404	1.39103	0.293257	2.50126	0.827539	2.76498	0.439473	1.64924	0.655536	1.60647	0.708019
6.09124	1.39684	0.294883	2.51076	0.833809	2.77181	0.442672	1.64891	0.656148	1.60448	0.7077
6.09844	1.40295	0.296177	2.52027	0.837627	2.77872	0.443891	1.64859	0.656097	1.60257	0.708981
6.10564	1.40935	0.29763	2.52976	0.843167	2.78574	0.447007	1.64829	0.657287	1.60073	0.710802
6.11284	1.41604	0.299196	2.53919	0.847852	2.79285	0.44918	1.648	0.657318	1.59895	0.712589
6.12004	1.42301	0.300817	2.54855	0.852388	2.80007	0.451409	1.64775	0.658364	1.59723	0.714344
6.12724	1.43026	0.302443	2.5578	0.858041	2.80741	0.454573	1.64753	0.659326	1.59559	0.714113
6.13444	1.43782	0.30435	2.56696	0.861414	2.81487	0.455888	1.64736	0.659474	1.59404	0.715395
6.14164	1.44568	0.306139	2.57602	0.86722	2.82246	0.459194	1.64723	0.659603	1.59258	0.717177
6.14884	1.45385	0.308144	2.58501	0.8712	2.83017	0.461346	1.64716	0.660635	1.59122	0.718991
6.15604	1.46231	0.31029	2.59395	0.87592	2.83802	0.463794	1.64712	0.661275	1.58998	0.720844
6.16324	1.47103	0.312142	2.60286	0.881292	2.84603	0.467053	1.64713	0.661843	1.58885	0.721452
6.17044	1.47997	0.314085	2.61177	0.884509	2.85419	0.468497	1.64715	0.663053	1.58785	0.722299
6.17764	1.48905	0.316416	2.62069	0.889997	2.86251	0.471916	1.64718	0.663333	1.58695	0.724317
6.18484	1.49825	0.318721	2.62958	0.894478	2.87098	0.474321	1.64722	0.663792	1.58615	0.726387
6.19204	1.50748	0.320742	2.63842	0.898401	2.8796	0.476784	1.64726	0.664282	1.58541	0.728491
6.19924	1.51672	0.322821	2.64716	0.903673	2.88834	0.480279	1.64731	0.665339	1.58474	0.729894
6.20644	1.52593	0.32501	2.65577	0.907585	2.8972	0.481885	1.64739	0.665508	1.58411	0.729622
6.21364	1.53511	0.327036	2.66423	0.911713	2.90616	0.485286	1.6475	0.666714	1.58354	0.729389
6.22084	1.54425	0.329403	2.67248	0.91667	2.91518	0.48816	1.64763	0.667343	1.58302	0.729284
6.22804	1.55337	0.331357	2.68053	0.920292	2.92425	0.490347	1.64779	0.667987	1.58256	0.729133
6.23524	1.5625	0.333372	2.68837	0.924178	2.93335	0.493896	1.64794	0.668342	1.58216	0.728971
6.24244	1.57164	0.335671	2.69603	0.928779	2.9425	0.496088	1.6481	0.669263	1.58182	0.728994
6.24964	1.58083	0.33782	2.7035	0.932462	2.95167	0.49899	1.64825	0.669389	1.58154	0.728894
6.25684	1.59007	0.34003	2.71084	0.935768	2.96088	0.502536	1.64838	0.670512	1.58129	0.728797
6.26404	1.59938	0.342269	2.71805	0.940059	2.97012	0.504166	1.64849	0.671212	1.58105	0.728709
6.27124	1.60872	0.344437	2.72516	0.944233	2.9794	0.507658	1.64862	0.671735	1.5808	0.728802
6.27844	1.61809	0.346786	2.7322	0.946685	2.98871	0.510801	1.64878	0.672898	1.58051	0.728734
6.28564	1.62746	0.348858	2.73917	0.950733	2.99807	0.512815	1.64897	0.673052	1.5802	0.728689
6.29284	1.63678	0.351037	2.74608	0.954719	3.00743	0.516398	1.64921	0.673165	1.57987	0.728939
6.30004	1.64602	0.353027	2.75289	0.957369	3.01678	0.519138	1.6495	0.67427	1.57955	0.728945
6.30724	1.65513	0.355192	2.7596	0.959721	3.0261	0.521608	1.64982	0.674962	1.57926	0.728816
6.31444	1.66407	0.357496	2.76617	0.962018	3.03541	0.525243	1.65018	0.675593	1.57903	0.728757
6.32164	1.67282	0.359422	2.77256	0.964296	3.04466	0.527538	1.65055	0.676735	1.57887	0.729136
6.32884	1.68136	0.361512	2.77875	0.966462	3.0539	0.530516	1.65091	0.676907	1.57878	0.729322
6.33604	1.68972	0.363377	2.78471	0.968637	3.06312	0.534231	1.65126	0.67802	1.57877	0.729927
6.34324	1.69792	0.365491	2.79043	0.97063	3.07235	0.535993	1.65159	0.678496	1.57879	0.730047
6.35044	1.70597	0.367254	2.79592	0.972682	3.08162	0.539618	1.65191	0.678671	1.57882	0.730117
6.35764	1.71393	0.369067	2.80119	0.974534	3.09094	0.542938	1.65224	0.679345	1.57884	0.730251
6.36484	1.72182	0.370972	2.80627	0.976468	3.10031	0.545096	1.65257	0.680209	1.57882	0.73031
6.37204	1.7297	0.372984	2.81118	0.97823	3.10971	0.548987	1.65293	0.680498	1.57874	0.730941
6.37924	1.73758	0.374702	2.81596	0.980064	3.11912	0.551644	1.6533	0.681452	1.57859	0.731207
6.38644	1.74549	0.37658	2.82059	0.981766	3.12853	0.554582	1.65367	0.681808	1.57837	0.731791
6.39364	1.75341	0.378393	2.82512	0.983357	3.1379	0.558543	1.65404	0.682497	1.57807	0.7317
6.40084	1.76135	0.380384	2.82949	0.985047	3.14724	0.560426	1.6544	0.68313	1.57771	0.731697
6.40804	1.7693	0.382305	2.83369	0.986676	3.1565	0.564182	1.65472	0.683448	1.57726	0.731836
6.41524	1.77727	0.384065	2.83769	0.988161	3.16569	0.567561	1.65498	0.684161	1.57675	0.73176
6.42244	1.78521	0.385803	2.84144	0.989522	3.17482	0.569821	1.6552	0.684355	1.57616	0.732431
6.42964	1.79315	0.387768	2.84493	0.990991	3.18391	0.573853	1.65535	0.68443	1.57551	0.73243
6.43684	1.80108	0.38972	2.84815	0.992217	3.193	0.576356	1.65544	0.684894	1.57478	0.732546
6.44404	1.80901	0.391467	2.85111	0.9936	3.20208	0.579573	1.65548	0.685234	1.574	0.732205
6.45124	1.81695	0.393382	2.85381	0.994589	3.21117	0.583577	1.65548	0.685394	1.57318	0.732489
6.45844	1.8249	0.395187	2.8563	0.995891	3.2203	0.58537	1.65544	0.685811	1.5723	0.73231
6.46564	1.83288	0.397054	2.85859	0.996718	3.22948	0.589591	1.65539	0.685833	1.57142	0.732086
6.47284	1.84089	0.398821	2.86073	0.997757	3.23871	0.592577	1.65531	0.686136	1.57052	0.733359
6.48004	1.84894	0.400699	2.86275	0.998607	3.24803	0.595595	1.65521	0.686265	1.56963	0.732954
6.48724	1.85702	0.402503	2.86463	0.999387	3.25741	0.599992	1.6551	0.68638	1.56875	0.732605
6.49444	1.86515	0.404443	2.86639	1.00036	3.26684	0.601773	1.65497	0.68655	1.56787	0.732208
6.50164	1.87331	0.406213	2.868	1.00118	3.27635	0.60623	1.65482	0.686542	1.56699	0.731978
6.50884	1.88151	0.408018	2.86947	1.00192	3.28591	0.609378	1.65465	0.68668	1.56612	0.731576
6.51604	1.88977	0.409998	2.87079	1.00281	3.29552	0.612603	1.65443	0.686597	1.56527	0.732711
6.52324	1.89809	0.41186	2.87195	1.00324	3.30515	0.617085	1.65421	0.686641	1.56444	0.732617
6.53044	1.90649	0.413787	2.87293	1.00362	3.31479	0.619082	1.65395	0.68654	1.56361	0.732752
6.53764	1.91498	0.415708	2.87374	1.0044	3.32439	0.623833	1.65369	0.686478	1.56282	0.73314
6.54484	1.92357	0.417613	2.87439	1.00477	3.33394	0.626656	1.65341	0.688023	1.56204	0.732811
6.55204	1.93226	0.419552	2.87488	1.00518	3.34343	0.630428	1.65315	0.692291	1.56127	0.732759
6.55924	1.94107	0.421475	2.87522	1.00542	3.35286	0.634452	1.65288	0.696532	1.56049	0.733046
6.56644	1.95004	0.424428	2.87542	1.00589	3.36221	0.63705	1.65262	0.700719	1.55969	0.73325
6.57364	1.95917	0.426776	2.87547	1.00601	3.37149	0.641935	1.65237	0.704835	1.55882	0.733639
6.58084	1.96847	0.429227	2.87538	1.00602	3.38073	0.644024	1.65212	0.708859	1.55789	0.734285
6.58804	1.97797	0.432145	2.87518	1.00642	3.38993	0.648621	1.65187	0.712783	1.55688	0.734069
6.59524	1.98771	0.435554	2.87487	1.0065	3.39915	0.65188	1.6516	0.716601	1.5558	0.733682
6.60244	1.9977	0.437881	2.87444	1.00669	3.40838	0.655368	1.65133	0.720312	1.55467	0.733208
6.60964	2.00794	0.440284	2.8739	1.00704	3.41768	0.659828	1.65104	0.723919	1.55351	0.733269
6.61684	2.01843	0.444631	2.87324	1.00681	3.42705	0.662212	1.65076	0.727431	1.55235	0.73429
6.62404	2.02916	0.447269	2.87244	1.00659	3.43652	0.667322	1.65046	0.730845	1.55119	0.73386
6.63124	2.04012	0.449845	2.87153	1.00677	3.4461	0.669766	1.65015	0.734168	1.55006	0.733866
6.63844	2.05129	0.452724	2.87049	1.0068	3.45577	0.674378	1.64981	0.737397	1.54897	0.733591
6.64564	2.06267	0.457353	2.86934	1.00657	3.46557	0.678049	1.64946	0.74054	1.5479	0.733942
6.65284	2.07421	0.459914	2.86808	1.00667	3.47548	0.681582	1.64908	0.743603	1.54684	0.733727
6.66004	2.08589	0.46335	2.86674	1.00624	3.48549	0.686489	1.64866	0.746581	1.54577	0.73356
6.66724	2.09773	0.466059	2.86537	1.00605	3.49561	0.688932	1.64822	0.749497	1.54467	0.733419
6.67444	2.1097	0.470382	2.86397	1.00564	3.50578	0.694372	1.64776	0.752361	1.54352	0.733083
6.68164	2.12179	0.47326	2.86256	1.00515	3.51602	0.697092	1.64731	0.755197	1.54235	0.734156
6.68884	2.134	0.477175	2.86114	1.00467	3.52629	0.701908	1.64686	0.758019	1.54112	0.734345
6.69604	2.14633	0.480827	2.85973	1.00419	3.5366	0.705794	1.64646	0.760843	1.53986	0.734041
6.70324	2.15881	0.483976	2.8583	1.00372	3.54695	0.709529	1.6461	0.763673	1.53857	0.733988
6.71044	2.17147	0.487227	2.85683	1.00325	3.55734	0.714573	1.6458	0.766516	1.53729	0.73392
6.71764	2.18433	0.491469	2.85533	1.00277	3.56776	0.71723	1.64555	0.769372	1.53605	0.733338
6.72484	2.19741	0.495298	2.8538	1.00227	3.57825	0.722888	1.64535	0.77224	1.53489	0.733859
6.73204	2.21073	0.499	2.85222	1.00172	3.58881	0.725567	1.64522	0.775116	1.53384	0.734213
6.73924	2.2243	0.502559	2.85061	1.00117	3.59944	0.730732	1.64517	0.778003	1.53292	0.733951
6.74644	2.23811	0.506586	2.84898	1.00066	3.61012	0.734561	1.64518	0.780899	1.53214	0.735113
6.75364	2.25215	0.510327	2.84734	1.00017	3.62083	0.738649	1.64528	0.783824	1.53152	0.735125
6.76084	2.2664	0.514627	2.84572	0.999663	3.63157	0.743629	1.64549	0.786785	1.53104	0.735121
6.76804	2.28084	0.519226	2.84414	0.999242	3.64235	0.746619	1.64581	0.789795	1.53066	0.735041
6.77524	2.29548	0.522827	2.84262	0.998756	3.6532	0.752419	1.64625	0.792871	1.53034	0.735727
6.78244	2.31033	0.526488	2.84121	0.998417	3.66417	0.755051	1.64682	0.796011	1.53003	0.735677
6.78964	2.32542	0.531189	2.83991	0.998014	3.67528	0.760553	1.64751	0.799226	1.52969	0.736489
6.79684	2.34078	0.535795	2.83875	0.99761	3.68659	0.764456	1.64832	0.802515	1.52931	0.736389
6.80404	2.35643	0.539379	2.83773	0.997469	3.69816	0.768897	1.64925	0.80587	1.52886	0.738059
6.81124	2.37239	0.545166	2.83687	0.997203	3.71	0.774148	1.65029	0.809279	1.52838	0.73813
6.81844	2.38869	0.54903	2.83617	0.997018	3.72211	0.777515	1.65144	0.812734	1.52788	0.738394
6.82564	2.40531	0.553195	2.8356	0.996869	3.73448	0.783756	1.65271	0.816225	1.5274	0.738653
6.83284	2.42226	0.557349	2.83514	0.996838	3.74704	0.786794	1.65408	0.819737	1.52698	0.73909
6.84004	2.43952	0.563618	2.83478	0.99676	3.75978	0.792758	1.65554	0.823255	1.52667	0.739759
6.84724	2.45705	0.568001	2.83449	0.996808	3.77263	0.797161	1.6571	0.826776	1.52648	0.740463
6.85444	2.47484	0.572273	2.83427	0.996908	3.78562	0.801928	1.65876	0.830295	1.52643	0.7407
6.86164	2.49289	0.577893	2.83412	0.997008	3.79872	0.807743	1.66054	0.831184	1.52649	0.740759
6.86884	2.51119	0.582687	2.83407	0.997094	3.81195	0.811252	1.66243	0.83216	1.52663	0.742383
6.87604	2.52973	0.587705	2.83417	0.997232	3.82533	0.817849	1.66446	0.833331	1.52684	0.742819
6.88324	2.5485	0.59267	2.83443	0.997535	3.83884	0.821439	1.66664	0.834485	1.52708	0.743541
6.89044	2.56752	0.59819	2.83489	0.997776	3.85247	0.827411	1.66898	0.835992	1.52736	0.744166
6.89764	2.58677	0.603594	2.83555	0.998101	3.86621	0.832535	1.67149	0.837324	1.52767	0.744987
6.90484	2.60628	0.609327	2.83639	0.998408	3.88005	0.837097	1.67418	0.839222	1.52799	0.745256
6.91204	2.62605	0.614174	2.83741	0.999106	3.89396	0.843814	1.67699	0.84066	1.52834	0.746772
6.91924	2.64609	0.619045	2.83855	0.999521	3.90792	0.846873	1.67993	0.842873	1.52873	0.74717
6.92644	2.66641	0.624716	2.83973	1	3.92193	0.853663	1.68296	0.844481	1.52916	0.747703
6.93364	2.68701	0.63068	2.84092	1.00052	3.93603	0.858316	1.68604	0.846623	1.52965	0.749821
6.94084	2.7079	0.636828	2.84204	1.00116	3.95027	0.863598	1.68918	0.848425	1.53019	0.750084
6.94804	2.72908	0.642277	2.84306	1.00159	3.96472	0.87002	1.69236	0.850296	1.53076	0.751023
6.95524	2.75051	0.64773	2.844	1.00216	3.97942	0.87376	1.69557	0.852725	1.53135	0.751992
6.96244	2.77215	0.653567	2.84483	1.0025	3.99439	0.880858	1.69883	0.85488	1.53196	0.752839
6.96964	2.79396	0.659328	2.84555	1.00277	4.00961	0.885396	1.70212	0.857284	1.53257	0.754705
6.97684	2.8159	0.665156	2.84616	1.00309	4.02508	0.891479	1.70545	0.859003	1.53317	0.755079
6.98404	2.83793	0.671792	2.84668	1.00346	4.0408	0.897866	1.70877	0.861441	1.53376	0.755625
6.99124	2.86005	0.677122	2.8471	1.00377	4.0567	0.902375	1.71207	0.863741	1.53434	0.756183
6.99844	2.88225	0.682724	2.84744	1.00396	4.07276	0.909866	1.7153	0.86651	1.5349	0.756695
7.00564	2.90455	0.689468	2.8477	1.00406	4.08894	0.914227	1.71844	0.868136	1.53545	0.758358
7.01284	2.92696	0.69504	2.84785	1.00432	4.10525	0.921075	1.72147	0.870132	1.53599	0.759343
7.02004	2.94953	0.701168	2.84791	1.00436	4.12169	0.927257	1.72436	0.873074	1.53654	0.760778
7.02724	2.97229	0.707259	2.84789	1.00438	4.1383	0.932469	1.72713	0.874844	1.53712	0.761092
7.03445	2.99528	0.712827	2.84778	1.00446	4.1551	0.940229	1.72977	0.876396	1.53773	0.762117
7.04165	3.01846	0.718893	2.84759	1.00448	4.17208	0.944367	1.73228	0.879271	1.53837	0.763385
7.04885	3.04183	0.725282	2.84729	1.00441	4.18923	0.951933	1.73467	0.880732	1.53904	0.763945
7.05605	3.06532	0.730906	2.84686	1.00426	4.20655	0.957977	1.73693	0.88252	1.53973	0.766176
7.06325	3.08891	0.737692	2.84629	1.00416	4.22399	0.963819	1.73907	0.8851	1.54042	0.766634
7.07045	3.11253	0.743434	2.84556	1.00391	4.24151	0.971776	1.74108	0.886273	1.54108	0.767566
7.07765	3.13614	0.749948	2.84465	1.0036	4.25906	0.975821	1.74292	0.888022	1.54166	0.76842
7.08485	3.15967	0.755716	2.84357	1.00328	4.27661	0.983846	1.74462	0.890488	1.54216	0.768784
7.09205	3.18309	0.761937	2.84233	1.00288	4.29413	0.989719	1.74615	0.891348	1.54257	0.769456
7.09925	3.20637	0.767648	2.84094	1.00241	4.31165	0.995947	1.74754	0.892799	1.5429	0.770519
7.10645	3.22952	0.773581	2.83945	1.0019	4.3292	1.00372	1.74879	0.895366	1.54317	0.77142
7.11365	3.25251	0.779189	2.83788	1.00148	4.34683	1.00816	1.74991	0.895956	1.5434	0.771697
7.12085	3.27532	0.784724	2.83622	1.00126	4.36459	1.01641	1.75092	0.896915	1.54362	0.773606
7.12805	3.29795	0.790268	2.83448	1.0012	4.38256	1.02207	1.75183	0.899737	1.54387	0.774311
7.13525	3.32038	0.795679	2.83266	1.00068	4.40077	1.02903	1.75266	0.900229	1.54417	0.774704
7.14245	3.34259	0.801098	2.83073	1.00044	4.41924	1.03667	1.75338	0.900657	1.54451	0.775812
7.14965	3.36459	0.810925	2.8287	1	4.43801	1.04202	1.75401	0.903177	1.5449	0.776558
7.15685	3.38632	0.818077	2.82654	0.999903	4.45701	1.05081	1.7545	0.904192	1.54532	0.777949
7.16405	3.40779	0.826248	2.82426	0.999192	4.47621	1.05619	1.75486	0.90454	1.54575	0.778259
7.17125	3.42898	0.834871	2.82186	0.998848	4.49558	1.0643	1.75505	0.905997	1.54618	0.779072
7.17845	3.44989	0.841455	2.81937	0.998267	4.51506	1.0716	1.75509	0.907649	1.54662	0.779861
7.18565	3.47053	0.851452	2.81678	0.99792	4.53466	1.078	1.75499	0.907947	1.54706	0.780543
7.19285	3.49088	0.856539	2.81416	0.997071	4.55436	1.08716	1.75477	0.908093	1.54752	0.781031
7.20005	3.51099	0.866604	2.81151	0.996331	4.5742	1.09202	1.75446	0.910125	1.54802	0.782159
7.20725	3.53088	0.872728	2.80886	0.995839	4.59424	1.10119	1.75407	0.910383	1.54858	0.78301
7.21445	3.5506	0.881578	2.80623	0.99534	4.61453	1.10814	1.75364	0.910794	1.54923	0.785025
7.22165	3.57018	0.888859	2.80364	0.994692	4.63513	1.11553	1.75319	0.911606	1.54995	0.785891
7.22885	3.58967	0.89653	2.80112	0.994439	4.65605	1.12469	1.75272	0.913036	1.55076	0.787492
7.23605	3.60912	0.904917	2.79866	0.99386	4.67731	1.13025	1.75223	0.913193	1.55164	0.788124
7.24325	3.62859	0.911549	2.79628	0.993488	4.69885	1.14003	1.75172	0.913573	1.55258	0.788693
7.25045	3.64814	0.921005	2.79396	0.992822	4.72065	1.14698	1.7512	0.914693	1.55357	0.790058
7.25765	3.66783	0.926744	2.79169	0.992951	4.74265	1.15527	1.75068	0.915408	1.55457	0.791009
7.26485	3.6877	0.937125	2.78947	0.992276	4.76484	1.16446	1.75015	0.916136	1.55558	0.791635
7.27205	3.70783	0.942355	2.78726	0.991685	4.78719	1.17077	1.74965	0.916497	1.5566	0.793576
7.27925	3.72826	0.952854	2.78506	0.991043	4.8097	1.18094	1.74918	0.91758	1.55761	0.794372
7.28645	3.74907	0.959067	2.78286	0.990746	4.83238	1.18779	1.74876	0.917912	1.5586	0.795849
7.29365	3.77029	0.969091	2.78065	0.990741	4.85528	1.19686	1.74841	0.919084	1.55957	0.797091
7.30085	3.79197	0.976228	2.7784	0.99007	4.87846	1.20598	1.74811	0.919919	1.56054	0.797697
7.30805	3.81415	0.985959	2.77612	0.989272	4.90197	1.21312	1.74784	0.92065	1.56151	0.79819
7.31525	3.8369	0.993946	2.7738	0.989357	4.9258	1.22378	1.74761	0.920895	1.56246	0.798678
7.32245	3.86027	1.00358	2.77144	0.988881	4.94994	1.23059	1.7474	0.92223	1.56342	0.799165
7.32965	3.88431	1.01236	2.76905	0.988529	4.97436	1.24061	1.74719	0.923884	1.56438	0.799656
7.33685	3.90908	1.0221	2.76666	0.987697	4.99902	1.24979	1.74699	0.923801	1.56537	0.800161
7.34405	3.93464	1.03159	2.76428	0.987716	5.02386	1.25773	1.74682	0.924134	1.56637	0.800676
7.35125	3.96104	1.04165	2.76197	0.986938	5.04885	1.26874	1.74665	0.925304	1.56744	0.801219
7.35845	3.98834	1.05179	2.75972	0.986256	5.07395	1.27564	1.74651	0.92689	1.56851	0.80177
7.36565	4.01659	1.06234	2.75759	0.986164	5.09913	1.28613	1.74641	0.92767	1.56962	0.802334
7.37285	4.0458	1.07308	2.75556	0.985567	5.12438	1.29554	1.74634	0.928155	1.57073	0.802904
7.38005	4.07601	1.08426	2.75365	0.985406	5.14972	1.30364	1.74631	0.928398	1.57183	0.803464
7.38725	4.1072	1.09553	2.75181	0.984913	5.17516	1.31482	1.74631	0.929969	1.57288	0.804003
7.39445	4.13937	1.10742	2.75003	0.985078	5.20072	1.3222	1.74634	0.931466	1.57387	0.804894
7.40165	4.17252	1.11916	2.74828	0.984894	5.22637	1.3326	1.74639	0.931545	1.57476	0.806913
7.40885	4.2066	1.13181	2.74653	0.984304	5.25207	1.34274	1.74643	0.93308	1.57557	0.808924
7.41605	4.24156	1.14395	2.74478	0.983981	5.27778	1.35053	1.74649	0.93315	1.57629	0.809383
7.42325	4.27732	1.15733	2.74303	0.984133	5.30343	1.36196	1.74657	0.934641	1.57695	0.810815
7.43045	4.31375	1.16977	2.74128	0.983851	5.32898	1.37004	1.74667	0.935561	1.57758	0.812399
7.43765	4.35075	1.18378	2.73954	0.983235	5.35436	1.37997	1.74683	0.936254	1.57821	0.813006
7.44485	4.38819	1.1964	2.73782	0.983037	5.37954	1.39077	1.74706	0.937823	1.57884	0.814498
7.45205	4.42594	1.21091	2.73612	0.982551	5.40446	1.39787	1.74735	0.938745	1.57952	0.817455
7.45925	4.46384	1.22359	2.73442	0.982591	5.42908	1.40925	1.74774	0.939603	1.58023	0.819328
7.46645	4.50177	1.23841	2.73268	0.982189	5.45342	1.41771	1.74824	0.940415	1.58098	0.819986
7.47365	4.53957	1.25105	2.73091	0.982114	5.47749	1.42686	1.74885	0.941587	1.58175	0.82107
7.48085	4.57711	1.26599	2.72909	0.982128	5.50131	1.43806	1.74958	0.943335	1.58252	0.821774
7.48805	4.61428	1.2785	2.72723	0.981583	5.5249	1.44429	1.75042	0.945118	1.58327	0.823643
7.49525	4.65092	1.29335	2.7254	0.980956	5.54831	1.4555	1.75136	0.946199	1.58398	0.824523
7.50245	4.68696	1.30568	2.72361	0.981085	5.5716	1.46442	1.75238	0.946811	1.58466	0.827001
7.50965	4.72231	1.32026	2.72192	0.981044	5.59482	1.47282	1.75351	0.948104	1.58529	0.828271
7.51685	4.7569	1.3324	2.72037	0.980498	5.61802	1.48404	1.75471	0.950047	1.58588	0.829585
7.52405	4.79069	1.34655	2.719	0.980241	5.64124	1.49079	1.75596	0.952015	1.58641	0.83088
7.53125	4.82363	1.35854	2.7178	0.98025	5.66445	1.50146	1.75726	0.953601	1.58688	0.831878
7.53845	4.85569	1.37209	2.71681	0.980289	5.68764	1.51116	1.75859	0.954714	1.5873	0.833364
7.54565	4.8868	1.38402	2.71598	0.980226	5.71074	1.5189	1.75995	0.956498	1.58764	0.833877
7.55285	4.91692	1.39677	2.71529	0.980584	5.73369	1.53019	1.76134	0.957479	1.58793	0.834205
7.56005	4.94597	1.40871	2.71471	0.981038	5.75647	1.53765	1.76276	0.959525	1.58816	0.835596
7.56725	4.97386	1.42043	2.71422	0.981048	5.77905	1.54749	1.76424	0.9616	1.58836	0.836143
7.57445	5.00054	1.43246	2.71384	0.981081	5.80149	1.55795	1.76575	0.962522	1.58853	0.837095
7.58165	5.02594	1.44288	2.71355	0.981646	5.82386	1.56467	1.76731	0.964545	1.58871	0.838354
7.58885	5.05005	1.45512	2.71338	0.981787	5.84629	1.57582	1.76892	0.966681	1.58892	0.839502
7.59605	5.07286	1.46404	2.71331	0.982045	5.86891	1.58441	1.77059	0.968142	1.58918	0.84055
7.60325	5.09441	1.47669	2.71337	0.982405	5.89188	1.59319	1.7723	0.969795	1.58947	0.841155
7.61045	5.11476	1.4839	2.71355	0.983043	5.91529	1.60454	1.77405	0.97146	1.58982	0.841697
7.61765	5.13397	1.49723	2.71387	0.983385	5.93921	1.61186	1.77583	0.972995	1.59022	0.8421
7.62485	5.15212	1.5026	2.71432	0.983593	5.96364	1.62264	1.77763	0.975246	1.59069	0.84287
7.63205	5.1693	1.51552	2.71492	0.984526	5.98854	1.63379	1.77943	0.977499	1.5912	0.84379
7.63925	5.18557	1.52168	2.71567	0.984971	6.01388	1.64127	1.78123	0.979739	1.59175	0.844417
7.64645	5.20104	1.53281	2.71656	0.985845	6.03962	1.65324	1.78302	0.980877	1.59234	0.844994
7.65365	5.21574	1.54024	2.7176	0.98681	6.06573	1.66351	1.78477	0.982028	1.59295	0.845897
7.66085	5.22976	1.54933	2.71882	0.987355	6.09222	1.67261	1.78649	0.983869	1.59357	0.846817
7.66805	5.24316	1.55834	2.72024	0.988141	6.11914	1.68499	1.78819	0.986032	1.59419	0.847538
7.67525	5.25601	1.56522	2.72186	0.989118	6.14654	1.69444	1.78987	0.988173	1.59481	0.848091
7.68245	5.26837	1.57613	2.7237	0.989903	6.17447	1.70526	1.79155	0.990163	1.59542	0.849084
7.68965	5.28028	1.58065	2.72575	0.990893	6.20295	1.71821	1.79325	0.991243	1.59602	0.850154
7.69685	5.29181	1.59235	2.72801	0.991991	6.23198	1.72689	1.795	0.993399	1.59662	0.851337
7.70405	5.30303	1.59711	2.73046	0.993515	6.26154	1.73959	1.79682	0.995078	1.59726	0.852626
7.71125	5.31399	1.60734	2.73309	0.99467	6.29158	1.75239	1.79873	0.996628	1.59793	0.853029
7.71845	5.32479	1.61457	2.73587	0.996115	6.32206	1.7616	1.8007	0.998876	1.59865	0.854553
7.72565	5.33552	1.62223	2.73874	0.99733	6.35291	1.77542	1.80273	1.00101	1.5994	0.855188
7.73285	5.3463	1.6323	2.7417	0.998877	6.38409	1.78728	1.80481	1.00228	1.60019	0.855857
7.74005	5.35721	1.63726	2.7447	1	6.41553	1.7982	1.80693	1.00456	1.601	0.857108
7.74725	5.36838	1.64914	2.74773	1.00171	6.44722	1.81237	1.80909	1.00683	1.60182	0.859003
7.75445	5.3799	1.65408	2.7508	1.00332	6.47915	1.82317	1.81129	1.00908	1.60264	0.86106
7.76165	5.39187	1.66486	2.75393	1.00461	6.51132	1.83575	1.81352	1.01104	1.60349	0.862344
7.76885	5.40437	1.67343	2.7571	1.00617	6.54373	1.85029	1.81578	1.01257	1.60436	0.863407
7.77605	5.4175	1.68129	2.76036	1.0076	6.57637	1.85995	1.81807	1.01426	1.60527	0.864238
7.78325	5.43135	1.69392	2.76371	1.00896	6.60924	1.87428	1.82039	1.0161	1.60624	0.865783
7.79045	5.446	1.69869	2.76718	1.01038	6.64238	1.88816	1.82275	1.01837	1.60725	0.867198
7.79765	5.46156	1.70461	2.77077	1.01203	6.67577	1.89867	1.82512	1.02065	1.60828	0.869561
7.80485	5.47811	1.70977	2.77448	1.01402	6.70938	1.9138	1.8275	1.02295	1.60931	0.870326
7.81205	5.49574	1.71528	2.77831	1.01551	6.7431	1.92648	1.82989	1.02528	1.61031	0.872023
7.81925	5.51451	1.72114	2.78224	1.01749	6.77683	1.93867	1.83228	1.02696	1.61126	0.873498
7.82645	5.53448	1.72737	2.78625	1.01945	6.81045	1.95394	1.83469	1.02898	1.61216	0.876132
7.83365	5.55567	1.73398	2.79033	1.0211	6.84385	1.96508	1.83712	1.03123	1.61301	0.876663
7.84085	5.57814	1.74099	2.79443	1.02278	6.87689	1.97869	1.83955	1.03274	1.61386	0.879385
7.84805	5.6019	1.74841	2.79852	1.02476	6.90946	1.99374	1.84201	1.03517	1.61472	0.879899
7.85525	5.62698	1.75624	2.8026	1.02642	6.94149	2.00309	1.84447	1.0376	1.61566	0.880572
7.86245	5.65338	1.76448	2.80663	1.02841	6.97296	2.01777	1.84697	1.03997	1.61671	0.883391
7.86965	5.68112	1.77314	2.81063	1.02988	7.00384	2.03113	1.84949	1.04148	1.6179	0.884495
7.87685	5.71023	1.78222	2.81461	1.03174	7.03418	2.0412	1.85206	1.04397	1.61922	0.887273
7.88405	5.7407	1.79173	2.8186	1.0335	7.06394	2.05555	1.85467	1.04647	1.62067	0.888137
7.89125	5.77247	1.81348	2.82266	1.03555	7.09314	2.0672	1.85734	1.04899	1.62224	0.889463
7.89845	5.80547	1.83737	2.82682	1.03721	7.12177	2.0781	1.86008	1.05147	1.62387	0.892442
7.90565	5.83956	1.86202	2.83108	1.03887	7.14986	2.09202	1.86289	1.05312	1.62557	0.896093
7.91285	5.8746	1.8874	2.83547	1.04104	7.17741	2.10206	1.86577	1.05477	1.62731	0.897241
7.92005	5.91044	1.91344	2.83995	1.04271	7.20441	2.11373	1.8687	1.05655	1.62908	0.898965
7.92725	5.94692	1.94006	2.8445	1.04503	7.23087	2.12726	1.87168	1.05853	1.63086	0.901321
7.93445	5.98393	1.96722	2.84908	1.04674	7.25676	2.13573	1.87472	1.06039	1.63265	0.902657
7.94165	6.02135	1.99484	2.85365	1.04899	7.28207	2.14815	1.87782	1.06235	1.63447	0.903826
7.94885	6.05912	2.02289	2.85819	1.05071	7.30677	2.16096	1.881	1.06433	1.63632	0.906913
7.95605	6.09714	2.05133	2.86268	1.05284	7.33085	2.16842	1.88427	1.06662	1.63819	0.908806
7.96325	6.13534	2.08011	2.86716	1.05456	7.35426	2.18131	1.88765	1.06903	1.64009	0.912864
7.97045	6.17362	2.10923	2.87169	1.05648	7.37702	2.19235	1.89114	1.07105	1.64201	0.914497
7.97765	6.2118	2.13865	2.87632	1.05823	7.39915	2.20068	1.89475	1.07398	1.64394	0.916391
7.98485	6.24974	2.16835	2.88111	1.06009	7.42068	2.21324	1.89849	1.0762	1.64589	0.919169
7.99205	6.28724	2.19829	2.88611	1.06201	7.44166	2.22226	1.90234	1.0791	1.64787	0.921044
7.99925	6.32413	2.22843	2.89136	1.06425	7.46217	2.23189	1.9063	1.08143	1.64987	0.922664
8.00645	6.36026	2.2587	2.89691	1.06639	7.48228	2.24427	1.91036	1.08461	1.65194	0.924221
8.01365	6.39552	2.28906	2.90276	1.06877	7.50207	2.25107	1.91453	1.08743	1.65405	0.926873
8.02085	6.42983	2.31944	2.90893	1.07117	7.52161	2.26255	1.91879	1.09012	1.65625	0.930595
8.02805	6.46319	2.34981	2.91542	1.07371	7.54102	2.27355	1.92319	1.09275	1.65856	0.932588
8.03525	6.49559	2.38014	2.92222	1.07636	7.56048	2.28083	1.92771	1.09574	1.661	0.933996
8.04245	6.52707	2.41038	2.92934	1.07906	7.58021	2.29346	1.93237	1.09882	1.66355	0.938444
8.04965	6.55764	2.4405	2.9368	1.08196	7.60046	2.30231	1.93715	1.10237	1.66623	0.940128
8.05685	6.58733	2.47049	2.94461	1.08488	7.62151	2.31269	1.94204	1.1057	1.66901	0.944239
8.06405	6.61618	2.50036	2.9528	1.08804	7.64357	2.32617	1.94705	1.10868	1.6719	0.946576
8.07125	6.64426	2.53014	2.9614	1.09122	7.66687	2.3333	1.95215	1.11173	1.67488	0.948315
8.07845	6.67164	2.55983	2.97044	1.09467	7.69151	2.34759	1.95737	1.11525	1.67792	0.950116
8.08565	6.69846	2.58951	2.97993	1.09817	7.71756	2.35961	1.9627	1.11832	1.68101	0.953625
8.09285	6.72485	2.6192	2.98989	1.10191	7.745	2.37079	1.96815	1.12146	1.68414	0.956795
8.10005	6.75098	2.649	3.00031	1.10575	7.7738	2.3865	1.97373	1.12472	1.68731	0.958814
8.10725	6.77705	2.67897	3.0112	1.10979	7.80393	2.39697	1.97946	1.128	1.69052	0.963721
8.11445	6.80327	2.70918	3.02252	1.11498	7.83538	2.41235	1.98538	1.13142	1.69379	0.965717
8.12165	6.82981	2.73972	3.03428	1.12074	7.86825	2.42772	1.99149	1.13494	1.69714	0.970698
8.12885	6.85684	2.77062	3.04641	1.12684	7.90273	2.44008	1.9978	1.13867	1.70058	0.972788
8.13605	6.88453	2.80195	3.05889	1.13428	7.93905	2.45831	2.00429	1.1424	1.70413	0.975416
8.14325	6.91302	2.83377	3.07167	1.13933	7.97744	2.47251	2.01097	1.14646	1.70782	0.977584
8.15045	6.94249	2.86612	3.08473	1.14743	8.01814	2.48987	2.01781	1.1504	1.71166	0.981838
8.15765	6.97308	2.89904	3.09806	1.15332	8.06129	2.50966	2.02482	1.15464	1.71566	0.98426
8.16485	7.00493	2.93254	3.11165	1.16083	8.10703	2.52463	2.03196	1.1588	1.71981	0.987174
8.17205	7.03817	2.9667	3.12548	1.16808	8.1554	2.54691	2.03921	1.16301	1.72412	0.991979
8.17925	7.0729	3.00153	3.13955	1.17477	8.20636	2.56613	2.04654	1.16733	1.7286	0.995623
8.18645	7.10918	3.0371	3.15386	1.1833	8.25978	2.58684	2.05394	1.17186	1.73324	1
8.19365	7.14706	3.07345	3.16841	1.18924	8.31553	2.61169	2.06138	1.17614	1.73807	1.00387
8.20085	7.18652	3.1106	3.18322	1.1986	8.3735	2.62994	2.06884	1.18042	1.7431	1.00741
8.20805	7.22753	3.14859	3.19827	1.20466	8.43357	2.65639	2.07632	1.18485	1.74837	1.01144
8.21525	7.27006	3.18744	3.2136	1.21398	8.49562	2.67987	2.08384	1.18925	1.75392	1.01594
8.22245	7.31403	3.22715	3.22918	1.22107	8.55948	2.70383	2.09141	1.19384	1.75979	1.02052
8.22965	7.35939	3.26772	3.24504	1.22992	8.62504	2.73247	2.09905	1.19828	1.76602	1.0243
8.23685	7.40608	3.30908	3.26124	1.23802	8.69212	2.75373	2.10677	1.20294	1.77267	1.03023
8.24405	7.45402	3.35118	3.27777	1.2465	8.76055	2.78357	2.1146	1.20751	1.77978	1.03487
8.25125	7.50313	3.39396	3.2947	1.25561	8.83012	2.80947	2.12255	1.21225	1.78738	1.04002
8.25845	7.55332	3.43736	3.31205	1.26381	8.90055	2.83646	2.13062	1.21696	1.79553	1.04655
8.26565	7.60443	3.48136	3.32987	1.27395	8.97156	2.86665	2.13882	1.22171	1.80427	1.05168
8.27285	7.65626	3.52585	3.34818	1.28196	9.04291	2.89047	2.14711	1.22663	1.81369	1.05884
8.28005	7.70859	3.57076	3.36708	1.29316	9.11435	2.92209	2.15551	1.23161	1.82384	1.06554
8.28725	7.76113	3.61599	3.38663	1.30112	9.1857	2.94749	2.16399	1.23663	1.83479	1.07434
8.29445	7.81366	3.66152	3.40697	1.31343	9.25679	2.97673	2.17259	1.24173	1.84664	1.08159
8.30165	7.86593	3.70721	3.42824	1.32168	9.32748	3.00555	2.18129	1.24673	1.85946	1.09001
8.30885	7.91768	3.75299	3.45062	1.33486	9.39771	3.03122	2.19012	1.2518	1.87334	1.09929
8.31605	7.96865	3.7987	3.47434	1.34454	9.46739	3.06295	2.19911	1.25722	1.8884	1.10954
8.32325	8.01858	3.84419	3.49966	1.35855	9.53643	3.08567	2.20829	1.26271	1.90468	1.12002
8.33045	8.06724	3.88931	3.52685	1.36998	9.60472	3.11678	2.21769	1.26813	1.92227	1.13087
8.33765	8.11436	3.93392	3.55617	1.38537	9.67213	3.1425	2.22737	1.27368	1.9412	1.14309
8.34485	8.15972	3.97784	3.58789	1.39888	9.73849	3.16972	2.23735	1.27965	1.9615	1.15577
8.35205	8.20305	4.02086	3.62227	1.41616	9.80364	3.19826	2.24764	1.28566	1.9832	1.1688
8.35925	8.24416	4.06285	3.65955	1.43208	9.86742	3.22137	2.25829	1.29185	2.00627	1.18448
8.36645	8.28285	4.1036	3.7	1.45181	9.92975	3.2515	2.2693	1.29834	2.03068	1.20031
8.37365	8.31901	4.14306	3.74385	1.4704	9.99057	3.27248	2.2807	1.30494	2.05639	1.21643
8.38085	8.35261	4.18112	3.79133	1.49312	10.0499	3.30082	2.29252	1.3118	2.08334	1.23472
8.38805	8.38364	4.21774	3.84272	1.51468	10.1078	3.32422	2.30477	1.31887	2.11149	1.25164
8.39525	8.41203	4.25285	3.89822	1.54094	10.1644	3.34861	2.31749	1.32625	2.14075	1.27009
8.40245	8.43776	4.28646	3.95806	1.5657	10.2197	3.37446	2.33068	1.33383	2.17105	1.28911
8.40965	8.46083	4.31858	4.02244	1.59603	10.2738	3.39505	2.34434	1.34178	2.2023	1.30778
8.41685	8.48122	4.34925	4.09151	1.62421	10.3266	3.42305	2.35847	1.34996	2.23437	1.32814
8.42405	8.49894	4.37848	4.16539	1.65901	10.3781	3.44034	2.37302	1.35835	2.26718	1.3487
8.43125	8.51398	4.40623	4.24415	1.6907	10.428	3.4674	2.38793	1.36701	2.30057	1.37108
8.43845	8.52629	4.43254	4.3278	1.72999	10.4761	3.48654	2.40314	1.37573	2.33442	1.39135
8.44565	8.53591	4.45745	4.41632	1.76564	10.5224	3.50973	2.41858	1.38468	2.36856	1.41322
8.45285	8.54287	4.48094	4.50961	1.80885	10.5667	3.5304	2.43419	1.39364	2.40285	1.43464
8.46005	8.54724	4.50308	4.60751	1.84909	10.6089	3.54965	2.44993	1.40271	2.43714	1.45641
8.46725	8.54909	4.52389	4.70982	1.8956	10.649	3.5717	2.46572	1.4118	2.4713	1.47814
8.47445	8.54843	4.54339	4.81626	1.94024	10.6872	3.58705	2.48153	1.42087	2.50517	1.50096
8.48165	8.54528	4.56158	4.92646	1.98946	10.7236	3.61051	2.49731	1.42995	2.53861	1.52102
8.48885	8.53969	4.57855	5.03998	2.03812	10.7583	3.62219	2.51302	1.43896	2.57149	1.54149
8.49605	8.53177	4.59432	5.15633	2.08922	10.7914	3.64467	2.52862	1.44792	2.60367	1.56261
8.50325	8.52158	4.60891	5.27495	2.14131	10.8229	3.65778	2.54406	1.45679	2.63502	1.58235
8.51045	8.50927	4.62237	5.39525	2.19316	10.8528	3.67684	2.55932	1.46553	2.66543	1.6011
8.51765	8.49497	4.63477	5.51662	2.24804	10.8809	3.69119	2.57437	1.47417	2.69478	1.61989
8.52485	8.47887	4.64622	5.63843	2.29936	10.9072	3.70677	2.58917	1.48265	2.72297	1.63936
8.53205	8.46114	4.65679	5.76001	2.3563	10.9313	3.72204	2.60376	1.49115	2.74994	1.65611
8.53925	8.44196	4.66661	5.88071	2.40568	10.9532	3.73401	2.61813	1.50005	2.7756	1.67349
8.54645	8.42144	4.67578	5.99988	2.46192	10.9726	3.74983	2.6323	1.50881	2.79992	1.6905
8.55365	8.3997	4.68432	6.11687	2.51208	10.9894	3.75801	2.64627	1.51699	2.82286	1.70436
8.56085	8.37682	4.69234	6.23108	2.56443	11.0035	3.77415	2.66002	1.52553	2.84439	1.71961
8.56805	8.35291	4.69986	6.34185	2.61478	11.0151	3.77854	2.67358	1.53336	2.86449	1.7318
8.57525	8.32803	4.70695	6.4486	2.66173	11.0242	3.7934	2.68694	1.54163	2.88317	1.74485
8.58245	8.30227	4.71359	6.5508	2.7117	11.0309	3.79727	2.70007	1.5508	2.90043	1.75559
8.58965	8.27569	4.71977	6.64803	2.752	11.0355	3.809	2.71296	1.56	2.91628	1.76537
8.59686	8.24837	4.72554	6.73993	2.79797	11.0379	3.8134	2.7256	1.56787	2.93075	1.77635
8.60406	8.22037	4.73092	6.82629	2.83724	11.0386	3.82177	2.73796	1.57615	2.94386	1.78625
8.61126	8.19174	4.73592	6.90696	2.87545	11.0375	3.82696	2.75006	1.58321	2.95569	1.79365
8.61846	8.16253	4.74063	6.98189	2.91381	11.0349	3.83208	2.76189	1.5901	2.96627	1.80223
8.62566	8.13275	4.74508	7.05108	2.94373	11.0308	3.83836	2.77344	1.59883	2.97565	1.80869
8.63286	8.10245	4.74947	7.11464	2.97859	11.0255	3.84031	2.78473	1.60756	2.98393	1.8149
8.64006	8.07166	4.75386	7.17268	3.00583	11.0189	3.84791	2.7958	1.61443	2.99116	1.81951
8.64726	8.04043	4.75844	7.22532	3.0333	11.0114	3.84675	2.80666	1.62166	2.99736	1.82543
8.65446	8.00878	4.76326	7.27266	3.06048	11.0031	3.85506	2.81733	1.62873	3.00259	1.8305
8.66166	7.97673	4.76844	7.31478	3.07922	10.9942	3.85295	2.82785	1.63486	3.00687	1.83335
8.66886	7.94427	4.774	7.35179	3.10301	10.9851	3.85982	2.83822	1.64158	3.01021	1.83752
8.67606	7.91142	4.77993	7.38377	3.12032	10.976	3.8602	2.84843	1.64923	3.01266	1.84074
8.68326	7.87815	4.78617	7.41085	3.13595	10.9671	3.86434	2.8585	1.65671	3.01423	1.84172
8.69046	7.84452	4.79266	7.43322	3.15316	10.9586	3.86767	2.8684	1.66346	3.01496	1.84252
8.69766	7.81053	4.79922	7.45103	3.16204	10.9506	3.86923	2.87814	1.67156	3.0149	1.84457
8.70486	7.77622	4.8058	7.46452	3.17389	10.9432	3.87581	2.88768	1.67745	3.01409	1.84556
8.71206	7.74167	4.81231	7.47393	3.18506	10.9365	3.87482	2.89701	1.68431	3.01263	1.84524
8.71926	7.70692	4.8187	7.47956	3.18761	10.9305	3.88313	2.90611	1.69022	3.01059	1.84417
8.72646	7.67207	4.82498	7.48172	3.19526	10.9253	3.88295	2.91501	1.69631	3.00806	1.84446
8.73366	7.63714	4.83108	7.48072	3.20145	10.9211	3.89009	2.92372	1.70205	3.00511	1.84382
8.74086	7.60219	4.83709	7.47684	3.2	10.9179	3.8937	2.93224	1.70946	3.00182	1.84265
8.74806	7.56723	4.84303	7.47034	3.20338	10.9161	3.8985	2.9406	1.71599	2.99823	1.84244
8.75526	7.53238	4.84906	7.46139	3.20569	10.9157	3.90622	2.94876	1.72103	2.99442	1.84084
8.76246	7.4977	4.85524	7.45015	3.2022	10.9172	3.90898	2.95672	1.72699	2.99039	1.83959
8.76966	7.46333	4.86177	7.4367	3.20102	10.9207	3.92023	2.96446	1.73333	2.98619	1.83724
8.77686	7.42939	4.86875	7.42114	3.20004	10.9266	3.92333	2.97195	1.73924	2.9818	1.83623
8.78406	7.39602	4.87631	7.40355	3.19585	10.935	3.93526	2.97914	1.74401	2.97722	1.83367
8.79126	7.36335	4.88453	7.38401	3.18952	10.9461	3.94349	2.98599	1.75039	2.97247	1.83233
8.79846	7.33149	4.89338	7.36258	3.18551	10.9602	3.95416	2.99245	1.75421	2.96755	1.83071
8.80566	7.30051	4.9028	7.3394	3.18048	10.9773	3.96208	2.99849	1.75792	2.96252	1.82784
8.81286	7.27041	4.91256	7.31463	3.17117	10.9976	3.96944	3.00413	1.76134	2.95742	1.82481
8.82006	7.24122	4.92255	7.28847	3.16315	11.0215	3.97805	3.00937	1.76456	2.9523	1.82329
8.82726	7.21296	4.93258	7.26111	3.15574	11.049	3.98799	3.01424	1.76762	2.94724	1.82147
8.83446	7.1857	4.94254	7.23273	3.14762	11.0805	3.99933	3.01877	1.77043	2.94227	1.81857
8.84166	7.15954	4.95237	7.2035	3.1367	11.116	4.01217	3.02297	1.77331	2.93747	1.81694
8.84886	7.13463	4.96212	7.17353	3.12583	11.156	4.02659	3.02686	1.77574	2.93287	1.81528
8.85606	7.1111	4.97189	7.14294	3.1163	11.2005	4.04266	3.03046	1.778	2.92848	1.81275
8.86326	7.08919	4.98183	7.11185	3.1064	11.2496	4.06039	3.03379	1.77999	2.92431	1.81103
8.87046	7.06908	4.99215	7.08031	3.09621	11.3034	4.07978	3.03685	1.78257	2.92031	1.80953
8.87766	7.05098	5.00299	7.04838	3.08282	11.3616	4.10081	3.03966	1.78433	2.91647	1.80803
8.88486	7.03505	5.00686	7.01612	3.07167	11.4242	4.12341	3.04223	1.78628	2.91276	1.80579
8.89206	7.02144	4.99751	6.98363	3.06099	11.4911	4.14754	3.04459	1.7883	2.90916	1.80451
8.89926	7.01025	4.99056	6.95106	3.05033	11.5621	4.1816	3.04676	1.78963	2.90565	1.80332
8.90646	7.0016	4.98516	6.91858	3.03973	11.637	4.219	3.04875	1.79114	2.9022	1.8012
8.91366	6.9956	4.98328	6.88635	3.02558	11.7158	4.25787	3.05061	1.79318	2.89881	1.79966
8.92086	6.99232	4.98157	6.85453	3.01529	11.7985	4.29822	3.05236	1.79429	2.89545	1.79807
8.92806	6.99186	4.98369	6.82331	3.00526	11.8849	4.34006	3.05402	1.79661	2.89215	1.79714
8.93526	6.99434	4.9871	6.79284	2.99553	11.9752	4.3834	3.05559	1.79754	2.88889	1.79594
8.94246	6.99986	4.99146	6.76326	2.98516	12.0693	4.42822	3.0571	1.79869	2.88566	1.79425
8.94966	7.00853	5.00231	6.73459	2.97348	12.167	4.47451	3.05858	1.8004	2.88243	1.7934
8.95686	7.0205	5.01345	6.70685	2.96484	12.2681	4.5222	3.06008	1.80172	2.87917	1.79223
8.96406	7.03586	5.02773	6.68002	2.95658	12.3724	4.5712	3.06162	1.80271	2.87585	1.79043
8.97126	7.05468	5.0474	6.65405	2.94869	12.4795	4.62144	3.06323	1.80411	2.87243	1.78875
8.97846	7.07704	5.06387	6.62886	2.93956	12.5891	4.67277	3.06489	1.80616	2.86884	1.78696
8.98566	7.10292	5.08499	6.60436	2.93032	12.7008	4.72508	3.06662	1.80807	2.86504	1.78477
8.99286	7.13227	5.11091	6.58042	2.92016	12.8139	4.77812	3.06841	1.80966	2.86096	1.78311
9.00006	7.16501	5.13843	6.55694	2.90974	12.928	4.8317	3.07019	1.81095	2.85658	1.78051
9.00726	7.20106	5.16843	6.53381	2.89948	13.0423	4.88556	3.07193	1.81244	2.85187	1.77854
9.01446	7.24028	5.20498	6.51091	2.88932	13.1564	4.93946	3.07356	1.81422	2.84682	1.77633
9.02166	7.28256	5.23594	6.48811	2.8792	13.2695	4.99315	3.07501	1.81529	2.84142	1.77305
9.02886	7.32775	5.27008	6.46528	2.86907	13.3811	5.04642	3.07623	1.8162	2.83568	1.77029
9.03606	7.37569	5.31264	6.44233	2.85888	13.4908	5.09908	3.07717	1.81827	2.82961	1.7674
9.04326	7.42624	5.35862	6.41918	2.84861	13.5981	5.15095	3.07782	1.81885	2.82319	1.76369
9.05046	7.4792	5.39762	6.39579	2.83823	13.7026	5.20194	3.07815	1.81906	2.81646	1.76008
9.05766	7.53441	5.43798	6.37215	2.82774	13.8041	5.25195	3.07814	1.8197	2.80941	1.75654
9.06486	7.59162	5.48985	6.34821	2.81712	13.9022	5.3009	3.07779	1.82059	2.80204	1.75242
9.07206	7.65055	5.54142	6.324	2.80637	13.9965	5.34875	3.0771	1.82059	2.79438	1.74796
9.07926	7.71089	5.58631	6.29951	2.80683	14.0868	5.39541	3.07608	1.82018	2.78642	1.74376
9.08646	7.77231	5.63224	6.27476	2.80936	14.1725	5.44081	3.07472	1.82025	2.77818	1.73934
9.09366	7.83443	5.68928	6.24968	2.81193	14.2531	5.48489	3.073	1.81954	2.76968	1.73405
9.10086	7.89684	5.74128	6.22422	2.81448	14.3283	5.5276	3.07091	1.81835	2.76093	1.72923
9.10806	7.95913	5.78948	6.19829	2.81701	14.3976	5.56891	3.06842	1.8176	2.75196	1.72427
9.11526	8.02085	5.83703	6.17186	2.81953	14.4608	5.60885	3.06553	1.81693	2.74281	1.71899
9.12246	8.0816	5.89364	6.14491	2.82202	14.5178	5.64743	3.06221	1.81571	2.73351	1.71335
9.12966	8.14102	5.93842	6.11743	2.82454	14.5686	5.68479	3.0585	1.81384	2.72409	1.70809
9.13686	8.19879	5.99145	6.08942	2.82712	14.6131	5.72093	3.05438	1.81157	2.71459	1.7028
9.14406	8.25461	6.03271	6.06088	2.82979	14.6517	5.75608	3.04986	1.80951	2.70504	1.69697
9.15126	8.30822	6.07907	6.03184	2.83265	14.6843	5.79041	3.04497	1.80712	2.69548	1.69147
9.15846	8.35935	6.1211	6.00231	2.83573	14.7111	5.82407	3.03973	1.80472	2.68597	1.68617
9.16566	8.40777	6.16864	5.97236	2.8391	14.7321	5.85728	3.03416	1.8021	2.67652	1.68062
9.17286	8.45323	6.20283	5.94206	2.84283	14.7474	5.89022	3.02827	1.79873	2.66716	1.675
9.18006	8.49544	6.24069	5.91146	2.84695	14.7569	5.92305	3.02206	1.79569	2.65794	1.66982
9.18726	8.53414	6.27324	5.88062	2.85156	14.7605	5.95602	3.01554	1.79223	2.64889	1.66469
9.19446	8.56907	6.30441	5.84964	2.85673	14.7581	5.98931	3.0087	1.78893	2.64003	1.65915
9.20166	8.6	6.33331	5.81864	2.86261	14.7499	6.02314	3.00154	1.78539	2.63138	1.65424
9.20886	8.62675	6.36217	5.78776	2.86937	14.7357	6.05773	2.99405	1.78114	2.62294	1.64915
9.21606	8.64922	6.38101	5.75713	2.87716	14.7158	6.09329	2.98622	1.77755	2.61471	1.64424
9.22326	8.66736	6.40239	5.72681	2.88614	14.6903	6.13008	2.97804	1.77272	2.60668	1.63944
9.23046	8.68124	6.41583	5.69689	2.89643	14.6594	6.16835	2.96952	1.76798	2.59886	1.63453
9.23766	8.69091	6.42354	5.66739	2.90817	14.6235	6.20845	2.96069	1.76299	2.59122	1.62988
9.24486	8.69648	6.4381	5.63836	2.92142	14.5828	6.25061	2.9516	1.75846	2.58377	1.62555
9.25206	8.69806	6.44151	5.6098	2.93628	14.5377	6.29517	2.9423	1.7531	2.5765	1.62128
9.25926	8.69579	6.4482	5.58173	2.95277	14.4886	6.34239	2.93288	1.74769	2.56944	1.6171
9.26646	8.68977	6.44678	5.55413	2.9709	14.4358	6.39263	2.92338	1.7421	2.56261	1.61287
9.27366	8.68012	6.44673	5.52703	2.99069	14.3797	6.44611	2.91387	1.73678	2.556	1.60885
9.28086	8.66699	6.43993	5.50048	3.01217	14.3206	6.50315	2.9044	1.73138	2.54962	1.60502
9.28806	8.65048	6.42792	5.47457	3.03536	14.2587	6.5639	2.89499	1.72589	2.54347	1.60132
9.29526	8.63073	6.41939	5.44933	3.06023	14.1942	6.62844	2.88566	1.72047	2.53757	1.5978
9.30246	8.60792	6.40472	5.42482	3.08673	14.1274	6.69682	2.87637	1.71519	2.53189	1.59446
9.30966	8.58225	6.39174	5.40107	3.11483	14.0585	6.76895	2.86713	1.71048	2.52645	1.59111
9.31686	8.5539	6.37196	5.37812	3.14444	13.9876	6.84463	2.85791	1.70658	2.52123	1.58803
9.32406	8.52306	6.355	5.356	3.17544	13.9149	6.92344	2.84867	1.7013	2.51623	1.58523
9.33126	8.48992	6.33049	5.33472	3.20769	13.8406	7.00487	2.83945	1.69603	2.51147	1.58258
9.33846	8.45466	6.3093	5.3143	3.24096	13.7647	7.08839	2.83023	1.69205	2.50695	1.57979
9.34566	8.41749	6.28232	5.29472	3.27502	13.6876	7.17324	2.82101	1.68772	2.50266	1.57737
9.35286	8.37863	6.25665	5.27601	3.30956	13.6095	7.25856	2.81181	1.68269	2.4986	1.575
9.36006	8.33822	6.22781	5.2582	3.34428	13.5306	7.34346	2.80262	1.67874	2.49474	1.57283
9.36726	8.29644	6.19848	5.24132	3.37879	13.4514	7.42692	2.79347	1.67376	2.49108	1.57078
9.37446	8.25344	6.16784	5.22537	3.41265	13.372	7.50792	2.78439	1.66924	2.48759	1.56905
9.38166	8.20939	6.13579	5.21036	3.44543	13.2929	7.58545	2.77539	1.66518	2.48427	1.56708
9.38886	8.16442	6.10343	5.19632	3.47669	13.2143	7.65843	2.7665	1.65993	2.48109	1.56561
9.39606	8.11864	6.06953	5.18324	3.50604	13.1363	7.72579	2.75776	1.65584	2.47802	1.56376
9.40326	8.07212	6.03545	5.17116	3.5332	13.0589	7.78653	2.74922	1.65106	2.47506	1.56243
9.41046	8.02495	6.00024	5.16007	3.53343	12.982	7.83983	2.74089	1.64616	2.47222	1.56077
9.41766	7.97722	5.96492	5.14992	3.52657	12.9053	7.88502	2.73278	1.64184	2.46946	1.55946
9.42486	7.92904	5.96795	5.14068	3.52053	12.8287	7.87211	2.7249	1.63729	2.46681	1.55805
9.43206	7.88049	5.97193	5.13224	3.51499	12.7518	7.82516	2.71719	1.63299	2.46424	1.55667
9.43926	7.83162	5.97653	5.12451	3.51022	12.6744	7.77844	2.70963	1.62927	2.46177	1.55556
9.44646	7.78255	5.98152	5.11736	3.50582	12.5964	7.73133	2.70221	1.62545	2.45939	1.55411
9.45366	7.73337	5.9864	5.11068	3.50184	12.5178	7.6846	2.6949	1.62154	2.45711	1.553
9.46086	7.68421	5.9908	5.10432	3.49835	12.4387	7.63729	2.68774	1.61836	2.45492	1.55195
9.46806	7.63515	5.99439	5.09819	3.49473	12.3592	7.5906	2.68072	1.61437	2.45283	1.5507
9.47526	7.58625	5.99666	5.09223	3.49196	12.2794	7.54336	2.67389	1.61115	2.45082	1.54964
9.48246	7.53752	5.99725	5.08645	3.48846	12.1993	7.49688	2.6673	1.608	2.4489	1.54868
9.48966	7.48902	5.99582	5.08083	3.48639	12.119	7.44974	2.66096	1.60451	2.44707	1.54775
9.49686	7.44073	5.99214	5.07542	3.48303	12.0385	7.40351	2.65492	1.60201	2.44533	1.54672
9.50406	7.39263	5.98598	5.07022	3.4817	11.9576	7.35633	2.64915	1.59867	2.44367	1.54585
9.51126	7.34463	5.97721	5.06523	3.47857	11.8765	7.31041	2.64363	1.59631	2.44208	1.54512
9.51846	7.29665	5.96571	5.06041	3.47785	11.7949	7.26292	2.6383	1.59362	2.44055	1.54442
9.52566	7.24863	5.95141	5.05568	3.47499	11.7131	7.21745	2.6331	1.59054	2.43906	1.54351
9.53286	7.2005	5.93432	5.05091	3.47451	11.631	7.16939	2.62798	1.58745	2.43759	1.5429
9.54006	7.1522	5.91447	5.04593	3.47171	11.5486	7.12474	2.62288	1.5844	2.43614	1.5423
9.54726	7.10366	5.89191	5.04058	3.47089	11.4659	7.07587	2.61779	1.58133	2.43469	1.54141
9.55446	7.05482	5.86671	5.03472	3.46793	11.3828	7.02885	2.61267	1.57829	2.43326	1.54076
9.56166	7.00562	5.83905	5.02824	3.4662	11.299	6.98038	2.60752	1.57521	2.43185	1.54009
9.56886	6.95604	5.80918	5.02107	3.46201	11.2143	6.92952	2.60234	1.57212	2.43047	1.53938
9.57606	6.90605	5.7773	5.01323	3.45751	11.1286	6.88565	2.59718	1.56909	2.42919	1.53859
9.58326	6.85561	5.74364	5.00474	3.45417	11.0416	6.83239	2.59203	1.56599	2.42804	1.53786
9.59046	6.80472	5.70841	4.99569	3.45026	10.9532	6.78815	2.58693	1.56301	2.42706	1.53726
9.59766	6.75336	5.67179	4.98614	3.44588	10.8636	6.73318	2.58185	1.56005	2.42627	1.53676
9.60486	6.70159	5.63395	4.9762	3.44209	10.7728	6.68746	2.57683	1.55703	2.42572	1.53644
9.61206	6.64948	5.595	4.96594	3.43681	10.6811	6.6324	2.57185	1.55402	2.42541	1.53625
9.61926	6.59708	5.55508	4.95541	3.4334	10.5887	6.58479	2.56692	1.55118	2.42535	1.53623
9.62646	6.54439	5.51421	4.94463	3.42726	10.4958	6.53053	2.56202	1.54831	2.42555	1.53639
9.63366	6.49147	5.47239	4.93364	3.42442	10.4027	6.48119	2.55716	1.54544	2.426	1.53681
9.64086	6.43833	5.42978	4.92244	3.41732	10.3095	6.42707	2.55231	1.54271	2.42674	1.5375
9.64806	6.38503	5.38648	4.91108	3.41381	10.2162	6.37035	2.54747	1.53982	2.42777	1.53831
9.65526	6.33156	5.34263	4.89962	3.40706	10.123	6.31925	2.54261	1.53706	2.42913	1.5393
9.66246	6.27792	5.29841	4.88812	3.39931	10.03	6.2688	2.53772	1.53422	2.43084	1.54074
9.66966	6.22412	5.25393	4.87666	3.39683	9.93723	6.21583	2.53278	1.53127	2.43297	1.54221
9.67686	6.17014	5.20936	4.86532	3.39036	9.84468	6.16828	2.5278	1.52834	2.43558	1.54418
9.68406	6.11601	5.16493	4.8542	3.38699	9.75245	6.11305	2.52279	1.52534	2.43875	1.5465
9.69126	6.06173	5.12069	4.84335	3.38238	9.66067	6.06875	2.51775	1.52251	2.44256	1.54911
9.69846	6.00731	5.07679	4.83281	3.37796	9.56949	6.01183	2.51272	1.51948	2.44706	1.55242
9.70566	5.95274	5.03323	4.82262	3.37569	9.47903	5.95991	2.50772	1.51669	2.45233	1.55588
9.71286	5.89806	4.99004	4.81279	3.36949	9.38942	5.91165	2.5028	1.51382	2.4584	1.56033
9.72006	5.84332	4.9472	4.80333	3.36331	9.30077	5.85964	2.49799	1.51105	2.46533	1.56478
9.72726	5.78861	4.90469	4.79428	3.36302	9.2132	5.81438	2.49329	1.50841	2.47312	1.57045
9.73446	5.73403	4.86249	4.7857	3.35804	9.12682	5.76744	2.4887	1.50563	2.48184	1.57601
9.74166	5.67968	4.82053	4.77763	3.35749	9.04173	5.72011	2.48419	1.50292	2.49151	1.58222
9.74886	5.62568	4.77883	4.77018	3.35576	8.95802	5.67484	2.47976	1.50026	2.50222	1.58972
9.75606	5.57213	4.73734	4.76347	3.3538	8.87578	5.6268	2.47539	1.49778	2.51402	1.59734
9.76326	5.5191	4.69616	4.75761	3.35159	8.79512	5.57823	2.47108	1.49525	2.527	1.6063
9.77046	5.46666	4.65527	4.75273	3.35248	8.71617	5.54258	2.4668	1.4927	2.54124	1.61566
9.77766	5.41486	4.61474	4.7489	3.34996	8.63905	5.49526	2.46257	1.49019	2.55684	1.62617
9.78486	5.3637	4.57461	4.74619	3.35459	8.56386	5.46019	2.45839	1.48779	2.57387	1.6375
9.79206	5.31322	4.53503	4.74465	3.35614	8.49072	5.41433	2.45427	1.48542	2.59236	1.64969
9.79926	5.26342	4.496	4.74427	3.35987	8.41967	5.37473	2.45026	1.4831	2.61236	1.66315
9.80646	5.21432	4.4576	4.74507	3.36054	8.35083	5.33858	2.44635	1.48079	2.63389	1.67708
9.81366	5.16598	4.41981	4.74699	3.3675	8.28421	5.3078	2.44256	1.47863	2.65696	1.69215
9.82086	5.11842	4.38272	4.74998	3.37059	8.21985	5.26878	2.4389	1.47645	2.68162	1.70844
9.82806	5.07171	4.34638	4.75401	3.38011	8.15781	5.23169	2.43541	1.47457	2.70794	1.72522
9.83526	5.02589	4.31086	4.75902	3.38552	8.0981	5.20426	2.43211	1.47257	2.73597	1.74405
9.84246	4.98106	4.27621	4.765	3.39032	8.04073	5.17158	2.429	1.4707	2.7658	1.76332
9.84966	4.93726	4.24249	4.77189	3.39942	7.98572	5.14495	2.42614	1.4691	2.79752	1.78428
9.85686	4.89455	4.20972	4.77967	3.41112	7.93307	5.11227	2.42351	1.46761	2.83126	1.80595
9.86406	4.85298	4.17795	4.78831	3.41757	7.88277	5.09012	2.42113	1.46621	2.86711	1.82917
9.87126	4.81257	4.14727	4.79779	3.4258	7.8348	5.05981	2.41899	1.46494	2.90516	1.85397
9.87846	4.77332	4.11768	4.80812	3.43799	7.78916	5.03984	2.41708	1.46397	2.94548	1.88044
9.88566	4.73525	4.08917	4.81929	3.45009	7.74581	5.01355	2.41536	1.46305	2.98811	1.90796
9.89286	4.69835	4.06171	4.8313	3.46021	7.70474	4.99558	2.41385	1.46227	3.03311	1.93764
9.90006	4.6626	4.03527	4.84419	3.46977	7.66592	4.97212	2.41251	1.46156	3.08053	1.96806
9.90726	4.62799	4.00983	4.85797	3.48525	7.62935	4.95267	2.41134	1.46093	3.13045	2.00101
9.91446	4.59452	3.98534	4.87266	3.49831	7.59503	4.93541	2.41036	1.46042	3.18288	2.0346
9.92166	4.56219	3.96172	4.88828	3.51061	7.56289	4.92214	2.40961	1.46012	3.2379	2.07078
9.92886	4.53101	3.93897	4.90484	3.52406	7.53289	4.9032	2.40913	1.45992	3.29557	2.10793
9.93606	4.501	3.917	4.92235	3.54069	7.50496	4.88667	2.40895	1.45984	3.35596	2.14737
9.94326	4.47215	3.89583	4.94081	3.55451	7.4791	4.87515	2.40911	1.45998	3.41914	2.1883
9.95046	4.44448	3.87545	4.96024	3.57246	7.4553	4.86137	2.40964	1.46054	3.48517	2.23116
9.95766	4.41802	3.85592	4.98069	3.58773	7.43356	4.8511	2.41056	1.46111	3.5541	2.27607
9.96486	4.39278	3.83729	5.00219	3.60411	7.41389	4.84069	2.41191	1.46208	3.62598	2.32246
9.97206	4.36878	3.81956	5.02481	3.62221	7.39632	4.83095	2.41369	1.46329	3.70087	2.37152
9.97926	4.34604	3.80277	5.04861	3.64026	7.38086	4.82278	2.41593	1.46468	3.77882	2.42156
9.98646	4.32457	3.78698	5.07365	3.65978	7.36749	4.81466	2.41863	1.4665	3.85987	2.47477
9.99366	4.30442	3.77212	5.10001	3.67954	7.35613	4.80796	2.42179	1.46843	3.94412	2.52897
10.0009	4.28562	3.75828	5.12778	3.70022	7.34668	4.80459	2.42542	1.47066	4.0316	2.58507
10.0081	4.26819	3.74546	5.157	3.72158	7.33901	4.82129	2.42951	1.47325	4.12236	2.64454
10.0153	4.25218	3.73373	5.18776	3.75027	7.33298	4.83989	2.43404	1.47609	4.21644	2.70528
10.0225	4.23758	3.7231	5.22017	3.78663	7.32854	4.86028	2.43899	1.47915	4.31385	2.76903
10.0297	4.22442	3.71366	5.25432	3.8248	7.32567	4.88252	2.44431	1.4825	4.41461	2.83423
10.0369	4.21274	3.70542	5.29035	3.86498	7.32443	4.90655	2.45	1.48605	4.51876	2.90245
10.0441	4.20255	3.69854	5.32842	3.90726	7.32493	4.93247	2.45599	1.48972	4.62633	2.97207
10.0513	4.19387	3.69305	5.36871	3.95183	7.32734	4.96033	2.46232	1.49359	4.73735	3.04496
10.0585	4.1867	3.68898	5.41139	3.99882	7.33183	4.99023	2.46894	1.4977	4.85189	3.11902
10.0657	4.18103	3.68633	5.45671	4.04847	7.33857	5.02228	2.4759	1.50202	4.97001	3.19683
10.0729	4.17688	3.68511	5.50489	4.10094	7.34766	5.05654	2.48319	1.5065	5.09179	3.27538
10.0801	4.17422	3.68528	5.55621	4.15642	7.35919	5.09314	2.49082	1.51116	5.21737	3.35832
10.0873	4.17301	3.68687	5.6109	4.21513	7.37317	5.13206	2.49881	1.51604	5.34679	3.44174
10.0945	4.17321	3.68979	5.66922	4.2773	7.38955	5.17339	2.50716	1.52113	5.48012	3.52968
10.1017	4.17476	3.69402	5.73142	4.34317	7.40835	5.21722	2.51587	1.52652	5.6174	3.61864
10.1089	4.17763	3.69941	5.79774	4.413	7.42955	5.26364	2.52491	1.5321	5.75864	3.71132
10.1161	4.18181	3.706	5.86841	4.48698	7.45317	5.31272	2.53427	1.53784	5.90388	3.80604
10.1233	4.18726	3.71366	5.94364	4.56539	7.47926	5.36462	2.54388	1.54382	6.05317	3.90336
10.1305	4.19399	3.72239	6.02366	4.64837	7.50791	5.41942	2.55374	1.54982	6.20658	4.00323
10.1377	4.20197	3.73211	6.10871	4.7362	7.53925	5.47717	2.56379	1.55593	6.36418	4.10576
10.1449	4.21121	3.74281	6.19906	4.8291	7.57338	5.53794	2.57401	1.56225	6.52605	4.2105
10.1521	4.2217	3.75446	6.29497	4.92727	7.61037	5.60166	2.58439	1.56864	6.69235	4.31972
10.1593	4.23344	3.76712	6.39673	5.03091	7.65027	5.66825	2.59491	1.57505	6.86323	4.4301
10.1665	4.24638	3.78081	6.50459	5.14024	7.69312	5.73771	2.60558	1.58153	7.03884	4.54421
10.1737	4.26049	3.79552	6.61878	5.25546	7.73898	5.80985	2.61638	1.58819	7.21933	4.66189
10.1809	4.27575	3.81128	6.7395	5.37673	7.78786	5.88473	2.62734	1.59488	7.40474	4.78335
10.1881	4.29214	3.82813	6.86684	5.50424	7.83979	5.96237	2.63844	1.60167	7.5951	4.9067
10.1953	4.30968	3.84608	7.00086	5.63809	7.89481	6.04283	2.64967	1.60849	7.79037	5.03409
10.2025	4.32832	3.8651	7.14151	5.77835	7.953	6.12628	2.66099	1.61541	7.99044	5.16491
10.2097	4.34803	3.88511	7.28874	5.92497	8.01446	6.21288	2.67236	1.62233	8.19512	5.29797
10.2169	4.36879	3.90529	7.4425	6.07802	8.07933	6.30277	2.68372	1.62924	8.40416	5.43388
10.2241	4.39052	3.92472	7.6027	6.23745	8.14766	6.39608	2.69505	1.63616	8.6173	5.57328
10.2313	4.41315	3.94524	7.76927	6.40314	8.21956	6.49293	2.7063	1.64301	8.83429	5.71514
10.2385	4.43655	3.9662	7.9421	6.57503	8.29507	6.59321	2.71744	1.64978	9.05499	5.85801
10.2457	4.46057	3.98814	8.12108	6.7436	8.37417	6.67056	2.72845	1.65649	9.27933	6.00481
10.2529	4.48508	4.01006	8.30613	6.89802	8.45692	6.73683	2.73933	1.6631	9.50733	6.15401
10.2601	4.50999	4.03235	8.4971	7.05668	8.54333	6.80692	2.75009	1.66989	9.73907	6.30496
10.2673	4.53517	4.05506	8.69378	7.22227	8.63345	6.87977	2.76074	1.67641	9.97466	6.45761
10.2745	4.56055	4.07795	8.89595	7.3903	8.72732	6.95718	2.77129	1.68318	10.2142	6.61328
10.2817	4.58608	4.10108	9.10335	7.56653	8.82497	7.0367	2.78177	1.68976	10.4579	6.77252
10.2889	4.61167	4.12416	9.31571	7.74312	8.92644	7.12173	2.79215	1.69622	10.7056	6.93428
10.2961	4.63724	4.14734	9.53279	7.92673	9.03172	7.20793	2.80247	1.70279	10.9573	7.09845
10.3033	4.6627	4.17038	9.75434	8.11341	9.14086	7.30072	2.81271	1.70903	11.2129	7.26447
10.3105	4.6879	4.19292	9.98012	8.30166	9.25385	7.39375	2.82289	1.71547	11.472	7.43296
10.3177	4.7127	4.21571	10.2099	8.49983	9.3707	7.49378	2.83303	1.72169	11.7345	7.60418
10.3249	4.73694	4.23754	10.4435	8.69557	9.49137	7.5909	2.84311	1.72797	12.0002	7.77771
10.3321	4.76044	4.25877	10.6808	8.90107	9.61586	7.69387	2.85311	1.73411	12.269	7.95358
10.3393	4.78305	4.27921	10.9218	9.10461	9.74418	7.80536	2.86299	1.74019	12.5406	8.13087
10.3465	4.80462	4.29853	11.1665	9.31671	9.87635	7.91566	2.87271	1.74614	12.8151	8.30985
10.3537	4.82501	4.31695	11.4152	9.52927	10.0124	8.03443	2.88222	1.75194	13.0925	8.49251
10.3609	4.84414	4.33433	11.6682	9.74437	10.1522	8.15275	2.89148	1.76137	13.3729	8.67741
10.3681	4.86196	4.35045	11.9261	9.96302	10.2957	8.27795	2.90043	1.76914	13.6564	8.86162
10.3753	4.87839	4.36525	12.1894	10.1918	10.4426	8.40143	2.90905	1.77586	13.9434	9.05168
10.3825	4.89344	4.37881	12.459	10.4223	10.5929	8.52567	2.9173	1.78971	14.2342	9.24383
10.3897	4.9071	4.39146	12.7358	10.6676	10.7462	8.65861	2.92524	1.79905	14.5292	9.4362
10.3969	4.91941	4.40252	13.0208	10.9078	10.9022	8.79666	2.93289	1.80538	14.8291	9.63531
10.4041	4.93039	4.41239	13.3155	11.1669	11.0606	8.93228	2.9403	1.81695	15.1345	9.83676
10.4113	4.94009	4.42145	13.6213	11.4281	11.221	9.07896	2.94752	1.82831	15.4461	10.0405
10.4185	4.94851	4.42913	13.9398	11.6987	11.3832	9.21241	2.95455	1.83409	15.7645	10.2518
10.4257	4.9557	4.43623	14.2733	11.9944	11.5468	9.34767	2.96144	1.84366	16.0902	10.4666
10.4329	4.96165	4.44176	14.6241	12.2983	11.7116	9.50422	2.96819	1.85744	16.4239	10.6848
10.4401	4.96639	4.44603	14.995	12.6224	11.8775	9.64036	2.97481	1.86243	16.7659	10.9114
10.4473	4.96995	4.44929	15.3889	12.9586	12.0442	9.80256	2.98128	1.87013	17.1166	11.1433
10.4545	4.9724	4.45219	15.8093	13.3241	12.2117	9.94027	2.98758	1.88655	17.4764	11.3779
10.4617	4.97378	4.45381	16.2593	13.7118	12.3798	10.0786	2.9937	1.89046	17.8455	11.6224
10.4689	4.97418	4.45436	16.7427	14.1429	12.5486	10.2428	2.99965	1.89626	18.2246	11.8734
10.4761	4.97372	4.45447	17.263	14.5868	12.7178	10.3885	3.0054	1.9143	18.6141	12.1274
10.4833	4.9725	4.45388	17.824	15.0686	12.8874	10.5498	3.01098	1.91844	19.0148	12.3929
10.4905	4.97062	4.45229	18.4297	15.6046	13.057	10.6902	3.01636	1.92252	19.4274	12.6659
10.4977	4.96815	4.45041	19.0838	16.1593	13.2266	10.842	3.02156	1.94061	19.8524	12.9436
10.5049	4.96517	4.44786	19.7906	16.7951	13.3961	11.0025	3.02661	1.94469	20.2907	13.2345
10.5121	4.96171	4.44504	20.5543	17.4434	13.5653	11.1595	3.03153	1.95057	20.7429	13.5316
10.5193	4.95781	4.44172	21.3792	18.1461	13.7342	11.305	3.03636	1.96593	21.2096	13.8392
10.5265	4.95353	4.438	22.2695	18.9429	13.9031	11.4561	3.04115	1.97129	21.6912	14.1575
10.5337	4.94888	4.43386	23.2296	19.7662	14.0722	11.619	3.04594	1.97878	22.188	14.4834
10.5409	4.94391	4.43026	24.2632	20.6669	14.242	11.7745	3.05078	1.99145	22.7002	14.822
10.5481	4.93869	4.42617	25.3741	21.6353	14.4131	11.9272	3.05569	1.99834	23.2281	15.1683
10.5553	4.93325	4.42158	26.5655	22.6634	14.5862	12.088	3.06068	2.0078	23.7717	15.5248
10.5625	4.92765	4.41663	27.8404	23.7954	14.7621	12.2457	3.06577	2.01776	24.3313	15.8907
10.5697	4.92193	4.41152	29.2008	24.9607	14.9418	12.4283	3.07096	2.02635	24.9067	16.2679
10.5769	4.91611	4.40631	30.6483	26.2165	15.1261	12.5821	3.07624	2.03791	25.498	16.6571
10.5841	4.91022	4.40122	32.1838	27.5736	15.3164	12.7486	3.08164	2.04505	26.1049	17.0547
10.5913	4.90424	4.39619	33.8079	28.9966	15.5141	12.953	3.08717	2.05545	26.7271	17.4648
10.5985	4.89815	4.39076	35.5201	30.4681	15.7207	13.1294	3.09284	2.06921	27.3639	17.8827
10.6057	4.89193	4.38576	37.3193	32.0487	15.9382	13.3226	3.09871	2.07354	28.0147	18.3099
10.6129	4.88557	4.38074	39.2031	33.7228	16.1685	13.5487	3.10478	2.08596	28.6783	18.7452
10.6201	4.87905	4.37569	41.1685	35.4236	16.4138	13.7552	3.11108	2.09924	29.3539	19.1894
10.6273	4.87239	4.37046	43.2111	37.1934	16.6766	14.0057	3.11764	2.10645	30.0404	19.6387
10.6345	4.86558	4.36443	45.3262	39.1006	16.9593	14.2584	3.12451	2.11836	30.7368	20.0986
10.6417	4.85865	4.3586	47.5076	40.9845	17.2646	14.5218	3.13172	2.13088	31.4425	20.5619
10.6489	4.85165	4.35237	49.7483	42.9371	17.5955	14.8416	3.13931	2.14199	32.1567	21.0331
10.6561	4.84462	4.34618	52.0406	44.9892	17.955	15.1472	3.14732	2.15332	32.8789	21.5073
10.6633	4.83763	4.33991	54.3762	47.0462	18.3462	15.4882	3.1558	2.16527	33.6087	21.9898
10.6705	4.83069	4.33378	56.7466	49.119	18.7726	15.8849	3.16481	2.18046	34.3457	22.4725
10.6777	4.82383	4.32788	59.1426	51.2353	19.238	16.2987	3.17436	2.19162	35.0891	22.9642
10.6849	4.81705	4.32182	61.5548	53.4105	19.7464	16.7312	3.18447	2.20322	35.8378	23.4559
10.6921	4.81035	4.31583	63.9734	55.5245	20.3019	17.2324	3.19513	2.22256	36.5903	23.9518
10.6993	4.80372	4.31002	66.3888	57.6287	20.9091	17.7802	3.20634	2.23374	37.3449	24.45
10.7065	4.7971	4.3041	68.7918	59.8313	21.5724	18.3499	3.21804	2.24498	38.0995	24.9446
10.7137	4.79046	4.29858	71.1735	61.9301	22.2965	18.9823	3.23023	2.26827	38.852	25.442
10.7209	4.78379	4.29336	73.5254	63.9776	23.0859	19.7013	3.24284	2.27942	39.6003	25.9337
10.7281	4.77707	4.28795	75.8392	66.0855	23.9452	20.4452	3.25585	2.29017	40.3424	26.4222
10.7353	4.77031	4.28209	78.1073	68.1227	24.8786	21.2425	3.26923	2.31699	41.0767	26.9062
10.7425	4.76353	4.27687	80.3226	70.0833	25.8901	22.1687	3.28298	2.328	41.8022	27.382
10.7497	4.75674	4.27157	82.4783	72.0005	26.9833	23.1081	3.29707	2.33822	42.5179	27.8534
10.7569	4.75001	4.26624	84.5679	73.9162	28.1611	24.1301	3.3115	2.36764	43.2229	28.3154
10.7641	4.74337	4.26057	86.5849	75.7155	29.4263	25.2656	3.32626	2.3788	43.9161	28.7705
10.7713	4.73686	4.25506	88.5237	77.4419	30.781	26.4518	3.34136	2.38991	44.5964	29.4287
10.7785	4.73047	4.24987	90.379	79.15	32.2266	27.705	3.3568	2.41947	45.2623	29.906
10.7857	4.72422	4.24478	92.1466	80.7085	33.7638	29.0665	3.37259	2.43263	45.9123	30.3522
10.7929	4.71807	4.23979	93.823	82.2829	35.3925	30.5184	3.3887	2.44492	46.5444	31.0056
10.8001	4.712	4.23488	95.4059	83.6873	37.1118	32.0021	3.40512	2.47405	47.1566	31.5173
10.8073	4.70598	4.22981	96.8939	85.0028	38.9199	33.5902	3.42183	2.48842	47.7468	31.9427
10.8145	4.69999	4.22461	98.2866	86.3297	40.8138	35.2924	3.43879	2.50239	48.3133	32.4861
10.8217	4.694	4.2197	99.584	87.495	42.79	37.0195	3.45598	2.53106	48.8545	33.0241
10.8289	4.68802	4.21453	100.786	88.6011	44.8435	38.7977	3.47336	2.54601	49.369	33.4123
10.8361	4.6821	4.20925	101.894	89.6045	46.9687	40.716	3.49087	2.56145	49.8554	33.8333
10.8433	4.67628	4.20406	102.907	90.531	49.1591	42.6257	3.5085	2.58988	50.3126	34.3921
10.8505	4.67059	4.19899	103.826	91.3967	51.4071	44.6229	3.52625	2.6047	50.7396	34.7272
10.8577	4.66509	4.19414	104.65	92.1621	53.7046	46.6576	3.5441	2.62142	51.1353	35.0178
10.8649	4.65982	4.18942	105.381	92.8451	56.0429	48.6958	3.56205	2.65006	51.499	35.5816
10.8721	4.65479	4.18502	106.019	93.4125	58.4129	50.8449	3.58004	2.66411	51.8296	35.8215
10.8793	4.65004	4.18075	106.563	93.9271	60.8053	52.9329	3.59805	2.68192	52.1266	36.0657
10.8865	4.64557	4.17679	107.017	94.351	63.2109	55.0468	3.61602	2.71021	52.3894	36.5129
10.8937	4.64138	4.17323	107.38	94.7083	65.6205	57.2111	3.63393	2.72455	52.6179	36.7626
10.9009	4.63747	4.1702	107.656	94.9646	68.0252	59.3153	3.65173	2.74213	52.8116	36.924
10.9081	4.63383	4.16746	107.844	95.1612	70.4164	61.4748	3.66939	2.76923	52.9704	37.2322
10.9153	4.63044	4.16462	107.948	95.2596	72.7859	63.5546	3.68692	2.78546	53.0942	37.4924
10.9225	4.62727	4.16214	107.967	95.2975	75.1255	65.6293	3.7043	2.80132	53.1831	37.5594
10.9297	4.6243	4.16	107.902	95.2435	77.4272	67.6682	3.72159	2.8273	53.2372	37.7297
10.9369	4.62148	4.15796	107.754	95.1234	79.6828	69.6551	3.73883	2.84592	53.2566	37.9749
10.9441	4.61878	4.15596	107.524	94.9202	81.8847	71.6243	3.75605	2.85965	53.2413	37.9899
10.9513	4.61619	4.154	107.21	94.6685	84.0253	73.5139	3.77328	2.88483	53.1915	37.9999
10.9585	4.61369	4.15211	106.815	94.5161	86.0975	75.3568	3.79048	2.90441	53.1073	38.2172
10.9657	4.61134	4.15	106.337	94.282	88.095	77.1212	3.80762	2.91959	52.9892	38.1489
10.9729	4.60921	4.14846	105.779	93.9662	90.0122	78.8176	3.82463	2.94188	52.8375	38.0875
10.9801	4.60742	4.14729	105.142	93.5726	91.844	80.4334	3.84148	2.96142	52.6529	38.1898
10.9873	4.6061	4.14662	104.428	93.1015	93.5864	81.9675	3.85811	2.97953	52.4356	38.0633
10.9945	4.60542	4.14638	103.641	92.5562	95.2361	83.4167	3.87444	2.99739	52.1865	37.9932
11.0017	4.60553	4.14654	102.783	91.9388	96.7902	84.8169	3.89042	3.01644	51.9064	37.9185
11.0089	4.60654	4.14757	101.857	91.2519	98.2462	86.3517	3.90605	3.03764	51.5961	37.7626
11.0161	4.60857	4.14944	100.867	90.4987	99.6015	87.7981	3.92134	3.05017	51.257	37.6776
11.0233	4.61165	4.15235	99.816	89.6802	100.853	89.1522	3.93631	3.06861	50.89	37.4311
11.0305	4.61583	4.15644	98.7068	88.7988	101.999	90.4103	3.95102	3.08887	50.4963	37.2434
11.0377	4.62111	4.16126	97.543	87.8544	103.036	91.5685	3.96545	3.10489	50.0772	37.0735
11.0449	4.62751	4.16708	96.3275	86.8492	103.963	92.6249	3.97961	3.11812	49.6339	36.8266
11.0521	4.6351	4.1739	95.0636	85.7867	104.777	93.5785	3.99352	3.13677	49.1681	36.5249
11.0593	4.64395	4.18237	93.7552	84.6693	105.478	94.4274	4.0072	3.15456	48.6813	36.2622
11.0665	4.65419	4.19168	92.4066	83.5039	106.065	95.1707	4.0206	3.16909	48.1749	36.0254
11.0737	4.66598	4.20234	91.0224	82.2969	106.539	95.8066	4.03372	3.18201	47.6502	35.6744
11.0809	4.67952	4.21495	89.6073	81.0546	106.901	96.3363	4.04654	3.1993	47.1084	35.294
11.0881	4.69503	4.22912	88.166	79.7849	107.152	96.7571	4.05903	3.21452	46.5508	35.0238
11.0953	4.71272	4.24515	86.7032	78.4941	107.293	97.07	4.07124	3.22999	45.9787	34.6337
11.1025	4.73282	4.26341	85.2232	77.1877	107.328	97.2744	4.08319	3.24085	45.3935	34.2815
11.1097	4.75551	4.28388	83.7304	75.8696	107.257	97.3703	4.09495	3.25436	44.7963	33.8913
11.1169	4.78103	4.30693	82.2287	74.5435	107.083	97.3592	4.10657	3.27066	44.1885	33.4514
11.1241	4.80956	4.33266	80.7223	73.2139	106.808	97.2435	4.11811	3.28294	43.5715	33.1298
11.1313	4.84132	4.36141	79.2154	71.8837	106.432	97.0266	4.12966	3.29739	42.9466	32.6595
11.1385	4.87651	4.39325	77.7124	70.5572	105.96	96.7129	4.14126	3.30814	42.3154	32.2255
11.1457	4.91535	4.42825	76.2175	69.2378	105.392	96.3044	4.15301	3.31969	41.6791	31.826
11.1529	4.95809	4.46682	74.735	67.93	104.733	95.8079	4.16499	3.33542	41.0389	31.3428
11.1601	5.00503	4.50916	73.269	66.6361	103.985	95.2258	4.17728	3.3467	40.396	30.9587
11.1673	5.05646	4.55566	71.823	65.3603	103.154	94.5623	4.18997	3.36216	39.7515	30.4773
11.1745	5.11268	4.60641	70.3998	64.1038	102.243	93.8209	4.20315	3.37364	39.1066	30.0231
11.1817	5.17405	4.66181	69.0012	62.8665	101.259	93.005	4.2169	3.38837	38.4626	29.5707
11.1889	5.24089	4.72204	67.6284	61.6485	100.206	92.1188	4.23129	3.40044	37.8208	29.0929
11.1961	5.31359	4.78754	66.2822	60.4502	99.0902	91.1665	4.2464	3.41312	37.1825	28.6637
11.2033	5.39249	4.8587	64.9631	59.273	97.9166	90.152	4.26228	3.42883	36.5491	28.1915
11.2105	5.47791	4.93569	63.672	58.1181	96.6898	89.0802	4.27897	3.44252	35.9218	27.7528
11.2177	5.57023	5.01898	62.4097	56.987	95.4145	87.9554	4.29651	3.45812	35.3018	27.2885
11.2249	5.6698	5.1087	61.1772	55.8816	94.0949	86.782	4.31498	3.47307	34.6898	26.8402
11.2321	5.7771	5.20544	59.9756	54.8037	92.7356	85.5654	4.33444	3.50446	34.0863	26.3793
11.2393	5.89265	5.30955	58.8063	53.756	91.3408	84.311	4.35501	3.54252	33.4919	25.9307
11.2465	6.01711	5.42175	57.6705	52.7407	89.9152	83.0243	4.37681	3.58139	32.9068	25.4964
11.2537	6.15118	5.54256	56.5689	51.7582	88.4634	81.7099	4.40002	3.62108	32.3313	25.0577
11.2609	6.29575	5.67294	55.502	50.808	86.9904	80.3723	4.4248	3.66163	31.7658	24.6282
11.2681	6.45177	5.81353	54.4694	49.8897	85.5012	79.0165	4.45137	3.70318	31.2104	24.2
11.2753	6.62034	5.96565	53.4708	49.0024	84.0011	77.6485	4.47991	3.74585	30.6657	23.9056
11.2825	6.80264	6.12999	52.5056	48.146	82.4948	76.2742	4.51066	3.78984	30.132	23.6608
11.2897	6.99992	6.308	51.5732	47.3192	80.9867	74.8971	4.54383	3.83542	29.61	23.4147
11.2969	7.21352	6.50066	50.6729	46.5211	79.4807	73.5214	4.57965	3.88283	29.1	23.1686
11.3041	7.44486	6.7095	49.8042	45.7509	77.9804	72.1503	4.61833	3.93235	28.6025	22.9231
11.3113	7.69554	6.93546	48.9664	45.0077	76.489	70.7883	4.66008	3.98428	28.1176	22.6789
11.3185	7.96728	7.18039	48.1592	44.291	75.0091	69.4371	4.70513	4.03887	27.6454	22.4363
11.3257	8.26199	7.44636	47.382	43.6	73.5433	68.0978	4.7537	4.09633	27.1861	22.1962
11.3329	8.58182	7.73465	46.634	42.9344	72.0935	66.7739	4.80605	4.15686	26.7398	21.9586
11.3401	8.92912	8.04788	45.9145	42.2933	70.6617	65.4644	4.86245	4.22071	26.3064	21.7244
11.3473	9.3065	8.38802	45.2224	41.6766	69.2497	64.1717	4.92321	4.28814	25.8859	21.4937
11.3545	9.71682	8.75808	44.5566	41.0826	67.8589	62.8979	4.98868	4.35938	25.478	21.2666
11.3617	10.1632	9.16143	43.9156	40.5115	66.4909	61.6442	5.05931	4.4348	25.0828	21.0436
11.3689	10.6491	9.59997	43.2983	39.9618	65.1472	60.4128	5.13558	4.51477	24.7001	20.8246
11.3761	11.1779	10.077	42.7033	39.4328	63.8291	59.2056	5.21801	4.59965	24.3301	20.6099
11.3833	11.7533	10.5967	42.1295	38.9235	62.5382	58.0236	5.30714	4.68995	23.9727	20.3996
11.3905	12.3789	11.1619	41.5759	38.4323	61.2759	56.8691	5.40354	4.78615	23.628	20.194
11.3977	13.0585	11.776	41.0416	37.9577	60.0439	55.7423	5.50779	4.88883	23.2956	19.9929
11.4049	13.7959	12.4425	40.526	37.4986	58.8435	54.6446	5.62053	4.99858	22.9755	19.7965
11.4121	14.5949	13.1638	40.0284	37.0545	57.6765	53.5772	5.74242	5.11611	22.6677	19.6053
11.4193	15.4594	13.9448	39.548	36.6246	56.5442	52.5399	5.87417	5.24212	22.372	19.4196
11.4265	16.393	14.789	39.0843	36.2085	55.4477	51.5345	6.01654	5.37731	22.0883	19.2393
11.4337	17.3996	15.6991	38.6365	35.7988	54.388	50.5613	6.1703	5.52257	21.8162	19.0647
11.4409	18.4826	16.6782	38.2037	35.3982	53.3658	49.6209	6.33633	5.67864	21.5553	18.8956
11.4481	19.6456	17.7277	37.7853	35.0117	52.3815	48.7148	6.51547	5.84632	21.3052	18.732
11.4553	20.8916	18.8541	37.3805	34.637	51.4352	47.8438	6.70863	6.02634	21.0658	18.5737
11.4625	22.2234	20.0574	36.9886	34.2761	50.5268	47.0079	6.91669	6.21953	20.8363	18.4205
11.4697	23.643	21.3388	36.6089	33.9245	49.6557	46.2072	7.14051	6.42664	20.6163	18.2721
11.4769	25.1519	22.7006	36.241	33.5859	48.8216	45.4421	7.381	6.64855	20.4051	18.1282
11.4841	26.751	24.1439	35.8842	33.2556	48.0239	44.7123	7.63912	6.88616	20.2024	17.9889
11.4913	28.4404	25.6693	35.5379	32.9365	47.262	44.0172	7.91587	7.14039	20.0078	17.8472
11.4985	30.2195	27.275	35.2016	32.6249	46.5352	43.3554	8.21233	7.41239	19.821	17.6871
11.5057	32.0866	28.9606	34.8747	32.3242	45.8425	42.7259	8.52953	7.703	19.6418	17.5506
11.5129	34.0391	30.7231	34.5567	32.0319	45.183	42.1269	8.86852	8.01329	19.4699	17.4093
11.5201	36.0739	32.5602	34.247	31.7452	44.5558	41.5572	9.23033	8.34407	19.3052	17.278
11.5273	38.1868	34.4673	33.9452	31.4679	43.9602	41.0155	9.6159	8.69613	19.1474	17.154
11.5345	40.3729	36.4411	33.6512	31.1969	43.3949	40.5014	10.0261	9.07018	18.9963	17.0267
11.5417	42.6265	38.4783	33.3645	30.9325	42.8586	40.0131	10.4617	9.46689	18.8518	16.918
11.5489	44.9409	40.5712	33.0851	30.6743	42.35	39.5507	10.9233	9.88682	18.7133	16.7959
11.5561	47.3086	42.7094	32.8128	30.424	41.8678	39.1131	11.4116	10.3306	18.5804	16.6904
11.5633	49.722	44.8925	32.5472	30.1779	41.4106	38.7	11.9268	10.7988	18.4527	16.5867
11.5705	52.1725	47.1113	32.2879	29.9385	40.9771	38.3103	12.4695	11.2903	18.3297	16.4792
11.5777	54.651	49.3568	32.0345	29.7041	40.5658	37.9424	13.0397	11.8067	18.211	16.3726
11.5849	57.1481	51.614	31.7864	29.4742	40.1755	37.5952	13.6377	12.3482	18.0962	16.2702
11.5921	59.6541	53.8842	31.5432	29.2493	39.805	37.2666	14.2633	12.9149	17.9849	16.1704
11.5993	62.1593	56.1568	31.3044	29.0284	39.4535	36.9551	14.9164	13.5066	17.8767	16.0733
11.6065	64.6539	58.4159	31.0698	28.812	39.1203	36.6593	15.5967	14.1226	17.7714	15.9807
11.6137	67.1284	60.6562	30.839	28.5987	38.8044	36.3779	16.3034	14.7628	17.6689	15.8889
11.6209	69.5732	62.8764	30.612	28.3883	38.505	36.1107	17.0358	15.4266	17.569	15.7991
11.6281	71.9788	65.0575	30.3886	28.1825	38.2211	35.8566	17.793	16.1125	17.4715	15.7128
11.6353	74.3364	67.1917	30.1688	27.9788	37.952	35.6156	18.5735	16.8195	17.3763	15.6271
11.6425	76.6369	69.2808	29.9523	27.7781	37.6965	35.3873	19.376	17.5465	17.2831	15.5439
11.6497	78.8712	71.309	29.7388	27.5811	37.4533	35.1707	20.1986	18.2928	17.1918	15.4618
11.6569	81.0299	73.2635	29.5278	27.3856	37.2214	34.9542	21.0393	19.0544	17.102	15.3817
11.6641	83.104	75.1425	29.3191	27.1953	36.9993	34.7469	21.896	19.8316	17.0136	15.3024
11.6713	85.0848	76.9398	29.1123	27.0057	36.7861	34.5466	22.7662	20.62	16.9262	15.224
11.6785	86.9642	78.6447	28.9072	26.8163	36.5807	34.3558	23.6475	21.4195	16.8397	15.1464
11.6857	88.7346	80.2514	28.7036	26.6281	36.3821	34.1697	24.5373	22.2261	16.754	15.0697
11.6929	90.3896	81.7539	28.5016	26.4412	36.1897	33.992	25.433	23.0399	16.6692	14.994
11.7001	91.9243	83.1424	28.3013	26.2561	36.0026	33.8168	26.3317	23.8542	16.5854	14.9192
11.7073	93.3355	84.4233	28.1029	26.0727	35.8204	33.6487	27.2305	24.6694	16.5026	14.847
11.7145	94.6214	85.5865	27.9065	25.8907	35.6427	33.4822	28.1264	25.4829	16.421	14.7742
11.7217	95.7816	86.6373	27.7122	25.7113	35.4692	33.3201	29.0163	26.2919	16.3405	14.7036
11.7289	96.8165	87.5757	27.52	25.5333	35.2994	33.1634	29.897	27.0903	16.2613	14.6327
11.7361	97.7268	88.402	27.3296	25.3573	35.1329	33.0087	30.7654	27.8778	16.1831	14.5649
11.7433	98.514	89.1155	27.141	25.1828	34.9692	32.8564	31.6186	28.6551	16.1058	14.4962
11.7505	99.1796	89.7186	26.9537	25.009	34.8079	32.7072	32.4538	29.4124	16.0289	14.4298
11.7577	99.7254	90.2138	26.7675	24.8368	34.6486	32.5588	33.2689	30.1517	15.9524	14.3623
11.7649	100.153	90.6012	26.5821	24.6655	34.4911	32.4109	34.0617	30.8739	15.8758	14.2934
11.7721	100.465	90.8866	26.3973	24.4947	34.3349	32.2642	34.8306	31.5715	15.7989	14.228
11.7793	100.663	91.0662	26.213	24.324	34.1799	32.1192	35.5739	32.2459	15.7215	14.1594
11.7865	100.752	91.1511	26.029	24.1537	34.0256	31.9743	36.2901	32.8982	15.6435	14.0896
11.7937	100.736	91.1365	25.8454	23.9836	33.8721	31.83	36.9776	33.5218	15.5648	14.0196
11.8009	100.62	91.0331	25.6623	23.8149	33.7193	31.6871	37.6346	34.1177	15.4853	13.9522
11.8081	100.409	90.8421	25.4795	23.6466	33.567	31.5445	38.2591	34.6844	15.4053	13.8802
11.8153	100.108	90.5749	25.2972	23.4778	33.415	31.4022	38.8492	35.2243	15.3249	13.8118
11.8225	99.7227	90.227	25.1152	23.3096	33.2631	31.261	39.4031	35.7326	15.2441	13.7398
11.8297	99.2582	89.8072	24.9337	23.1417	33.1109	31.1183	39.9196	36.2078	15.1631	13.6678
11.8369	98.7192	89.3229	24.7527	22.9744	32.9582	30.9758	40.3978	36.6491	15.0818	13.5983
11.8441	98.1106	88.7727	24.5721	22.8072	32.8048	30.8332	40.8374	37.0565	15.0005	13.5266
11.8513	97.4373	88.1639	24.3921	22.6418	32.6505	30.6884	41.2386	37.43	14.9191	13.4532
11.8585	96.7041	87.5038	24.2127	22.476	32.4951	30.545	41.6019	37.7712	14.8376	13.3799
11.8657	95.9164	86.7915	24.0343	22.3106	32.3384	30.3987	41.9283	38.081	14.7561	13.3067
11.8729	95.0798	86.0363	23.8571	22.1463	32.1805	30.2507	42.2191	38.3613	14.6745	13.2335
11.8801	94.2004	85.2411	23.6813	21.985	32.0215	30.1012	42.4751	38.613	14.5928	13.16
11.8873	93.2843	84.4149	23.5069	21.8241	31.8614	29.9536	42.6972	38.8367	14.5113	13.0865
11.8945	92.3373	83.5583	23.3338	21.6639	31.7006	29.8029	42.8858	39.0324	14.4299	13.0133
11.9017	91.3646	82.679	23.1618	21.5045	31.539	29.6535	43.0416	39.2006	14.3488	12.9404
11.9089	90.3717	81.7805	22.9908	21.3461	31.3768	29.5015	43.1653	39.3413	14.2678	12.8679
11.9161	89.3641	80.8713	22.8204	21.19	31.214	29.3499	43.2578	39.4539	14.187	12.7951
11.9233	88.347	79.9552	22.6503	21.032	31.0506	29.1982	43.3199	39.5384	14.1063	12.7225
11.9305	87.3251	79.0368	22.4802	20.8743	30.8865	29.0455	43.3524	39.5948	14.0255	12.65
11.9377	86.3027	78.1135	22.3102	20.7167	30.7216	28.8909	43.3566	39.6241	13.9446	12.5773
11.9449	85.2836	77.1923	22.1403	20.5591	30.5556	28.7362	43.3335	39.6274	13.8635	12.5042
11.9521	84.271	76.2766	21.971	20.4029	30.3886	28.5797	43.2845	39.6065	13.7822	12.4314
11.9593	83.2678	75.3706	21.8025	20.2468	30.2201	28.4231	43.2107	39.5634	13.7006	12.358
11.9665	82.2759	74.4744	21.6352	20.092	30.0501	28.2658	43.1133	39.4994	13.6188	12.2853
11.9737	81.2965	73.5974	21.4692	19.938	29.8786	28.1057	42.9931	39.4153	13.537	12.2124
11.9809	80.3301	72.7371	21.3045	19.7851	29.7055	27.9435	42.8512	39.313	13.4552	12.1394
11.9881	79.3774	71.8779	21.1412	19.6334	29.531	27.7797	42.689	39.193	13.3735	12.066
11.9953	78.4387	71.0359	20.979	19.4829	29.3554	27.6156	42.5078	39.0569	13.2919	11.9931
12.0025	77.5145	70.2035	20.8178	19.3334	29.1788	27.4511	42.3095	38.9049	13.2103	11.9199
12.0097	76.6052	69.3811	20.6575	19.1857	29.0015	27.2868	42.0956	38.738	13.1287	11.8469
12.0169	75.7115	68.5721	20.498	19.0381	28.824	27.1212	41.8682	38.5574	13.0472	11.7734
12.0241	74.834	67.7788	20.3395	18.8914	28.6466	26.9544	41.6289	38.3649	12.9656	11.7017
12.0313	73.9734	67.0004	20.1818	18.7453	28.4695	26.7893	41.3798	38.1624	12.8841	11.6291
12.0385	73.1301	66.2391	20.0254	18.6008	28.2929	26.6232	41.1227	37.9517	12.8028	11.5564
12.0457	72.3045	65.4912	19.8703	18.4574	28.1165	26.4595	40.8589	37.734	12.7217	11.4833
12.0529	71.4966	64.7598	19.7168	18.3151	27.9403	26.2947	40.5897	37.5114	12.641	11.4116
12.0601	70.7062	64.0446	19.5648	18.1744	27.7641	26.1309	40.3159	37.2846	12.5609	11.3405
12.0673	69.9329	63.3506	19.4144	18.0348	27.5877	25.9654	40.0384	37.0548	12.4814	11.2689
12.0745	69.1759	62.6699	19.2655	17.8975	27.4109	25.7992	39.7581	36.8228	12.4025	11.1996
12.0817	68.4341	62.0033	19.1182	17.7609	27.2334	25.6328	39.4759	36.5887	12.3242	11.1291
12.0889	67.7065	61.3557	18.9724	17.6256	27.0551	25.4655	39.1923	36.3526	12.2464	11.0595
12.0961	66.9922	60.7199	18.8281	17.4916	26.8763	25.2995	38.9083	36.1145	12.1689	10.9905
12.1033	66.2903	60.0869	18.6854	17.3595	26.6972	25.1311	38.6246	35.8752	12.0918	10.9213
12.1105	65.6	59.4683	18.5446	17.2287	26.518	24.9628	38.3422	35.6358	12.0148	10.8523
12.1177	64.9207	58.8604	18.4056	17.0996	26.339	24.7961	38.062	35.397	11.9381	10.7842
12.1249	64.2516	58.2595	18.2685	16.9724	26.1604	24.628	37.7849	35.1606	11.8617	10.7152
12.1321	63.592	57.6648	18.1334	16.8472	25.9824	24.4614	37.5114	34.9274	11.7856	10.648
12.1393	62.9408	57.0758	18.0003	16.7243	25.8049	24.2948	37.2423	34.6988	11.7099	10.5802
12.1465	62.2971	56.4927	17.869	16.6023	25.628	24.1298	36.9782	34.4759	11.6348	10.5128
12.1537	61.6597	55.9147	17.7394	16.4827	25.4516	23.9639	36.7196	34.2587	11.5602	10.4454
12.1609	61.0274	55.3416	17.611	16.3637	25.2756	23.7983	36.4672	34.0476	11.4861	10.3796
12.1681	60.3994	54.7734	17.4838	16.2457	25.1	23.6333	36.2211	33.8416	11.4124	10.3132
12.1753	59.7753	54.21	17.3576	16.1286	24.925	23.4686	35.9817	33.6403	11.3391	10.2477
12.1825	59.1552	53.6485	17.2323	16.0123	24.7507	23.3046	35.749	33.4435	11.2661	10.1826
12.1897	58.5392	53.0902	17.1078	15.8972	24.5772	23.1414	35.5232	33.2506	11.1935	10.12
12.1969	57.9281	52.5368	16.9842	15.7826	24.4048	22.9791	35.3044	33.062	11.1212	10.0556
12.2041	57.3224	51.9889	16.8614	15.6688	24.2335	22.8179	35.0926	32.878	11.0492	9.99107
12.2113	56.7225	51.4451	16.7396	15.5559	24.0636	22.6585	34.888	32.6991	10.9778	9.92799
12.2185	56.1285	50.9094	16.6188	15.4438	23.8949	22.5008	34.6908	32.5259	10.9068	9.86575
12.2257	55.5402	50.3777	16.4991	15.3336	23.7272	22.3429	34.501	32.3588	10.8365	9.80356
12.2329	54.9572	49.8491	16.3806	15.2236	23.5605	22.1862	34.319	32.1986	10.7668	9.7417
12.2401	54.3787	49.3302	16.2634	15.1149	23.3946	22.0299	34.145	32.0461	10.6979	9.68093
12.2473	53.8043	48.8094	16.1475	15.0072	23.2294	21.8745	33.9792	31.8947	10.6298	9.62294
12.2545	53.2336	48.2922	16.033	14.901	23.0651	21.7204	33.8217	31.7476	10.5624	9.56257
12.2617	52.6665	47.7834	15.9199	14.7961	22.9017	21.5668	33.6723	31.6078	10.4959	9.5031
12.2689	52.103	47.2742	15.8081	14.6928	22.7394	21.414	33.5305	31.4766	10.4302	9.44391
12.2761	51.5434	46.7677	15.6976	14.5901	22.5782	21.263	33.396	31.3513	10.3653	9.38864
12.2833	50.9879	46.2662	15.5884	14.4894	22.4184	21.1128	33.268	31.2336	10.3013	9.33173
12.2905	50.4368	45.7669	15.4802	14.3889	22.2601	20.9639	33.146	31.1191	10.2381	9.27679
12.2977	49.8903	45.275	15.373	14.2897	22.1036	20.8168	33.0294	31.0115	10.1757	9.22169
12.3049	49.3487	44.7837	15.2668	14.191	21.9487	20.6716	32.9176	30.9092	10.1139	9.16743
12.3121	48.812	44.2995	15.1615	14.0932	21.7955	20.5275	32.8103	30.8117	10.0526	9.11212
12.3193	48.2803	43.8182	15.0571	13.9968	21.6439	20.3848	32.7071	30.7167	9.99182	9.06007
12.3265	47.7539	43.3437	14.9539	13.9034	21.4938	20.2435	32.6081	30.6246	9.93129	9.00597
12.3337	47.2329	42.8712	14.8518	13.8087	21.3452	20.1037	32.5129	30.5394	9.87094	8.95264
12.3409	46.7173	42.406	14.751	13.7158	21.1981	19.9656	32.4216	30.4539	9.81078	8.90121
12.3481	46.207	41.9442	14.6515	13.624	21.0524	19.8288	32.3336	30.3768	9.75085	8.84693
12.3553	45.7023	41.4883	14.5532	13.535	20.9079	19.6928	32.2484	30.298	9.69129	8.79437
12.3625	45.2029	41.0358	14.4562	13.4451	20.7644	19.5577	32.1652	30.2205	9.63222	8.74194
12.3697	44.7087	40.5907	14.3604	13.356	20.6219	19.4236	32.0831	30.1467	9.57379	8.6915
12.3769	44.2194	40.1464	14.2655	13.268	20.4804	19.2904	32.0016	30.0749	9.51616	8.63951
12.3841	43.7348	39.7074	14.1716	13.1809	20.3396	19.1583	31.9198	29.9988	9.45941	8.58998
12.3913	43.255	39.2723	14.0784	13.0947	20.1997	19.0278	31.8376	29.9235	9.40359	8.54096
12.3985	42.78	38.8434	13.986	13.0089	20.0604	18.8987	31.7546	29.8473	9.34866	8.49162
12.4057	42.3101	38.4172	13.8944	12.9238	19.922	18.7687	31.671	29.7729	9.2945	8.44325
12.4129	41.8454	37.9965	13.8036	12.8404	19.7849	18.6399	31.587	29.6948	9.24097	8.39667
12.4201	41.3861	37.5862	13.7137	12.7575	19.6492	18.5145	31.5031	29.6191	9.18793	8.3501
12.4273	40.9325	37.1818	13.6247	12.6747	19.5154	18.3895	31.4195	29.5423	9.13525	8.30367
12.4345	40.4847	36.7753	13.5366	12.5934	19.3833	18.2678	31.3362	29.466	9.08286	8.25636
12.4417	40.0431	36.3824	13.4496	12.5127	19.2533	18.1453	31.2532	29.39	9.03073	8.20955
12.4489	39.6075	35.9882	13.3636	12.4333	19.1251	18.0255	31.1701	29.3138	8.9789	8.16522
12.4561	39.1776	35.5979	13.2786	12.355	18.9989	17.907	31.0863	29.2393	8.92747	8.11933
12.4633	38.753	35.2121	13.1946	12.2769	18.8742	17.7925	31.0013	29.1609	8.87656	8.07329
12.4705	38.3336	34.8318	13.1116	12.1996	18.7509	17.6763	30.9146	29.0808	8.82629	8.02979
12.4777	37.9194	34.4557	13.0294	12.1234	18.6287	17.5633	30.8256	28.999	8.77674	7.98518
12.4849	37.5102	34.0841	12.948	12.0477	18.5077	17.4503	30.734	28.9183	8.72794	7.94247
12.4921	37.1054	33.7167	12.8674	11.9731	18.3875	17.3371	30.6396	28.8315	8.67991	7.89945
12.4993	36.7046	33.3542	12.7875	11.8989	18.2683	17.2247	30.5423	28.7404	8.63261	7.85696
12.5065	36.3075	32.9935	12.7084	11.8257	18.1497	17.1131	30.4422	28.6496	8.58596	7.81721
12.5137	35.914	32.6366	12.6301	11.7528	18.0318	17.0021	30.3395	28.5591	8.53988	7.77597
12.5209	35.524	32.2825	12.5524	11.6806	17.9147	16.8919	30.2342	28.4601	8.4943	7.73464
12.5281	35.1371	31.9322	12.4755	11.6091	17.7984	16.7826	30.1268	28.3602	8.44918	7.69414
12.5353	34.7534	31.5837	12.3993	11.5387	17.683	16.6739	30.0174	28.2626	8.40448	7.65551
12.5425	34.3732	31.2392	12.3239	11.4686	17.5687	16.5669	29.906	28.162	8.36017	7.61569
12.5497	33.9968	30.8972	12.2491	11.399	17.4556	16.4604	29.7927	28.0556	8.31624	7.57727
12.5569	33.6249	30.5601	12.1751	11.3304	17.3438	16.356	29.6772	27.9485	8.27265	7.53867
12.5641	33.258	30.2266	12.1018	11.2623	17.2336	16.2521	29.5595	27.8436	8.22939	7.49977
12.5713	32.8962	29.9007	12.0294	11.195	17.1249	16.1498	29.4395	27.7316	8.18642	7.46065
12.5785	32.5394	29.5769	11.9577	11.1283	17.0174	16.0484	29.3172	27.6193	8.14369	7.42393
12.5857	32.1876	29.2574	11.8867	11.0622	16.9109	15.9481	29.1925	27.5031	8.1012	7.38547
12.5929	31.8407	28.9422	11.8165	10.9973	16.8052	15.8485	29.0654	27.3866	8.05895	7.34772
12.6001	31.4984	28.6314	11.7472	10.9333	16.7002	15.7496	28.9358	27.2657	8.01699	7.31164
12.6073	31.1603	28.3266	11.6786	10.8699	16.5957	15.651	28.8042	27.145	7.97536	7.27399
12.6145	30.8263	28.0237	11.6106	10.8076	16.4916	15.5531	28.6709	27.0196	7.93412	7.23697
12.6217	30.4963	27.7238	11.5434	10.7451	16.3881	15.4556	28.5362	26.8927	7.89331	7.19986
12.6289	30.1703	27.4278	11.4767	10.6834	16.2853	15.3588	28.4002	26.765	7.85298	7.16499
12.6361	29.8484	27.1354	11.4107	10.6225	16.1834	15.2628	28.263	26.6362	7.81317	7.12936
12.6433	29.5306	26.8479	11.3452	10.5618	16.0825	15.1679	28.1248	26.5068	7.77389	7.09421
12.6505	29.2166	26.5626	11.2802	10.5018	15.9827	15.074	27.9857	26.376	7.7351	7.06031
12.6577	28.9064	26.2809	11.2157	10.4423	15.8841	14.9813	27.8456	26.2443	7.6968	7.02623
12.6649	28.5999	26.0028	11.1518	10.383	15.7868	14.8895	27.7045	26.1116	7.65898	6.99235
12.6721	28.297	25.7274	11.0886	10.3244	15.6906	14.7991	27.5622	25.9782	7.62163	6.95867
12.6793	27.9975	25.4555	11.026	10.2663	15.5958	14.7101	27.4185	25.8427	7.58473	6.92585
12.6865	27.7014	25.1866	10.9643	10.2088	15.5022	14.6222	27.2735	25.7069	7.54824	6.89335
12.6937	27.4087	24.921	10.9033	10.152	15.4099	14.5352	27.1274	25.5694	7.51207	6.86211
12.7009	27.1196	24.6586	10.843	10.096	15.3188	14.4496	26.9804	25.4313	7.47616	6.8295
12.7081	26.8341	24.3995	10.7835	10.0408	15.2288	14.365	26.8325	25.2921	7.44045	6.79725
12.7153	26.5523	24.1445	10.7246	9.98593	15.1397	14.2816	26.6837	25.152	7.40489	6.76638
12.7225	26.2739	23.8941	10.6662	9.93156	15.0514	14.1987	26.534	25.0132	7.36945	6.7344
12.7297	25.999	23.6454	10.608	9.87781	14.9637	14.1163	26.3837	24.8732	7.33411	6.70214
12.7369	25.7275	23.3998	10.5501	9.82399	14.8764	14.0341	26.233	24.7351	7.29895	6.67132
12.7441	25.4594	23.1587	10.4924	9.77056	14.7896	13.9525	26.0818	24.5932	7.26404	6.63956
12.7513	25.1947	22.9207	10.4348	9.71712	14.7031	13.8714	25.9301	24.4524	7.22951	6.60806
12.7585	24.9334	22.683	10.3775	9.66383	14.6172	13.7904	25.778	24.3117	7.19544	6.57782
12.7657	24.6757	22.4514	10.3204	9.61123	14.532	13.7102	25.6258	24.1684	7.16187	6.54724
12.7729	24.4215	22.2228	10.2638	9.55901	14.4477	13.6309	25.4737	24.03	7.12883	6.51735
12.7801	24.1709	21.9949	10.2077	9.50765	14.3642	13.5523	25.3219	23.8874	7.09628	6.49004
12.7873	23.9239	21.773	10.1522	9.45748	14.2817	13.4747	25.1703	23.7484	7.06418	6.4618
12.7945	23.6802	21.5531	10.0974	9.40645	14.2	13.3984	25.0186	23.6057	7.03245	6.43552
12.8017	23.4396	21.3349	10.0432	9.3576	14.1192	13.3227	24.8669	23.4644	7.00101	6.41046
12.8089	23.2021	21.121	9.98967	9.30856	14.0392	13.2475	24.7148	23.3227	6.96982	6.38193
12.8161	22.9674	20.9084	9.93673	9.25985	13.9599	13.173	24.5624	23.182	6.93882	6.35697
12.8233	22.7355	20.6982	9.88431	9.21218	13.8813	13.0989	24.4094	23.0388	6.90802	6.33173
12.8305	22.5063	20.4908	9.8323	9.16442	13.8035	13.026	24.2559	22.8941	6.87743	6.3038
12.8377	22.2796	20.2853	9.78062	9.11645	13.7263	12.954	24.1021	22.749	6.84705	6.2785
12.8449	22.0554	20.0819	9.72916	9.06909	13.65	12.882	23.9483	22.6043	6.81691	6.2529
12.8521	21.8339	19.8803	9.67783	9.0218	13.5745	12.8108	23.7952	22.4598	6.78698	6.22705
12.8593	21.6149	19.682	9.62655	8.97434	13.4998	12.7411	23.643	22.3164	6.75727	6.19979
12.8665	21.3986	19.4863	9.57523	8.92655	13.4259	12.6714	23.4921	22.1741	6.72778	6.17405
12.8737	21.185	19.2927	9.52381	8.87871	13.3528	12.6024	23.3425	22.0333	6.69853	6.14835
12.8809	20.974	19.1014	9.47224	8.83064	13.2804	12.5341	23.1942	21.8942	6.66956	6.1228
12.8881	20.7659	18.9138	9.42054	8.78268	13.2086	12.4678	23.0472	21.7554	6.64088	6.09747
12.8953	20.5605	18.7276	9.36876	8.7345	13.1374	12.4007	22.901	21.6179	6.61249	6.07247
12.9025	20.3579	18.5446	9.317	8.68644	13.0669	12.3354	22.7554	21.4804	6.58438	6.04705
12.9097	20.1579	18.3644	9.26537	8.63835	12.997	12.2694	22.6101	21.3434	6.55652	6.02219
12.9169	19.9603	18.1849	9.21401	8.59061	12.9277	12.2041	22.4651	21.2067	6.52887	5.99804
12.9241	19.7648	18.0092	9.16302	8.54326	12.859	12.1394	22.3204	21.0701	6.50135	5.9741
12.9313	19.5714	17.8332	9.11243	8.49637	12.7909	12.0754	22.1761	20.9355	6.47389	5.9502
12.9385	19.3799	17.6589	9.06227	8.44975	12.7235	12.0117	22.0324	20.8002	6.44642	5.926
12.9457	19.1904	17.4863	9.01245	8.40339	12.6569	11.9489	21.8893	20.6674	6.4189	5.90105
12.9529	19.0029	17.3155	8.96285	8.35747	12.5909	11.8868	21.7471	20.5332	6.39136	5.87712
12.9601	18.8176	17.1472	8.91329	8.31153	12.5257	11.8258	21.6056	20.4021	6.36384	5.85316
12.9673	18.6346	16.9809	8.86363	8.26522	12.4612	11.765	21.4651	20.2717	6.33644	5.82933
12.9745	18.4541	16.8168	8.81375	8.21894	12.3972	11.7057	21.3254	20.1413	6.30925	5.80527
12.9817	18.276	16.6545	8.76362	8.17241	12.3337	11.6459	21.1865	20.0106	6.28235	5.78093
12.9889	18.1004	16.4953	8.71326	8.12563	12.2707	11.5866	21.0484	19.881	6.2558	5.75793
12.9961	17.9268	16.3374	8.66275	8.07858	12.208	11.5278	20.911	19.752	6.22964	5.73536
13.0033	17.7554	16.1814	8.6122	8.03148	12.1455	11.4695	20.7742	19.623	6.20385	5.71327
13.0105	17.586	16.0273	8.56171	7.98439	12.0831	11.4109	20.6379	19.4947	6.17838	5.68988
13.0177	17.4186	15.8751	8.51138	7.9375	12.0209	11.3528	20.502	19.3671	6.15315	5.66842
13.0249	17.2531	15.7243	8.46127	7.8909	11.9588	11.2942	20.3663	19.2398	6.12807	5.64736
13.0321	17.0896	15.5753	8.41137	7.8445	11.897	11.2359	20.231	19.1131	6.10304	5.62532
13.0393	16.928	15.4287	8.36167	7.79823	11.8353	11.178	20.096	18.9869	6.07799	5.60343
13.0465	16.7685	15.2849	8.31209	7.75225	11.7741	11.1211	19.9613	18.8598	6.0529	5.58269
13.0537	16.6111	15.1416	8.2626	7.70622	11.7131	11.0639	19.8272	18.7344	6.02775	5.5606
13.0609	16.4558	15.0002	8.21316	7.66016	11.6526	11.0068	19.6937	18.6097	6.00258	5.53871
13.0681	16.3023	14.8605	8.16378	7.61457	11.5925	10.9501	19.5609	18.4859	5.97737	5.51789
13.0753	16.1506	14.7226	8.11447	7.56862	11.5327	10.8938	19.429	18.3618	5.95219	5.49539
13.0825	16.0008	14.586	8.06524	7.52274	11.4733	10.838	19.298	18.2392	5.92704	5.47383
13.0897	15.8527	14.4512	8.01609	7.47719	11.4142	10.7825	19.168	18.1164	5.90197	5.45296
13.0969	15.7065	14.318	7.96701	7.43145	11.3554	10.7275	19.039	17.9962	5.87698	5.4304
13.1041	15.5621	14.1865	7.91796	7.38578	11.2968	10.6722	18.9109	17.8771	5.85205	5.40898
13.1113	15.4195	14.0568	7.86889	7.34008	11.2386	10.6173	18.7838	17.7588	5.82716	5.38806
13.1185	15.2787	13.9286	7.81973	7.29427	11.1807	10.5627	18.6574	17.6398	5.80231	5.36573
13.1257	15.1396	13.8018	7.77047	7.24853	11.123	10.509	18.5317	17.522	5.77746	5.34404
13.1329	15.0023	13.6768	7.72114	7.20339	11.0657	10.455	18.4063	17.4047	5.75263	5.32298
13.1401	14.8666	13.5533	7.67178	7.15746	11.0086	10.4011	18.281	17.2883	5.72783	5.30108
13.1473	14.7326	13.4315	7.62246	7.11236	10.9517	10.3478	18.1555	17.1697	5.70307	5.27896
13.1545	14.6001	13.3113	7.57323	7.06665	10.8948	10.2943	18.0297	17.0508	5.67838	5.25784
13.1617	14.469	13.1923	7.52413	7.02162	10.838	10.2408	17.9035	16.9317	5.65375	5.2366
13.1689	14.3393	13.0744	7.4752	6.976	10.7813	10.1875	17.7772	16.8122	5.6292	5.21389
13.1761	14.211	12.9577	7.42645	6.9312	10.7248	10.1342	17.651	16.6932	5.60473	5.19263
13.1833	14.0841	12.8428	7.37784	6.88613	10.6685	10.0812	17.5254	16.5745	5.58035	5.17121
13.1905	13.9587	12.7295	7.32929	6.84097	10.6124	10.0284	17.4008	16.4568	5.55606	5.14961
13.1977	13.8348	12.6168	7.28074	6.79599	10.5567	9.97604	17.2776	16.3406	5.53181	5.12756
13.2049	13.7124	12.5055	7.2322	6.75068	10.5014	9.92378	17.1561	16.2261	5.50756	5.10537
13.2121	13.5917	12.396	7.1837	6.70549	10.4463	9.87194	17.0363	16.113	5.48332	5.08338
13.2193	13.4727	12.2884	7.13534	6.6605	10.3913	9.82002	16.918	16.0011	5.45908	5.06129
13.2265	13.3554	12.1815	7.08718	6.61558	10.3364	9.76826	16.8008	15.8904	5.43481	5.03913
13.2337	13.2399	12.0763	7.0393	6.57096	10.2814	9.71641	16.6844	15.7808	5.41055	5.01705
13.2409	13.126	11.9725	6.99177	6.52659	10.2261	9.66522	16.5683	15.6712	5.38629	4.99505
13.2481	13.0137	11.8702	6.94464	6.48271	10.1708	9.61295	16.4521	15.5616	5.36204	4.97314
13.2553	12.9029	11.7692	6.89798	6.43915	10.1153	9.56124	16.3356	15.4514	5.33784	4.95138
13.2625	12.7936	11.67	6.85178	6.39613	10.0599	9.50898	16.2188	15.3411	5.31369	4.929
13.2697	12.6857	11.5716	6.80602	6.35362	10.0045	9.45688	16.1016	15.2303	5.28962	4.90744
13.2769	12.5793	11.4746	6.76063	6.31129	9.94924	9.40493	15.9844	15.1197	5.26565	4.88598
13.2841	12.4743	11.379	6.7156	6.26932	9.89419	9.35304	15.8675	15.0091	5.24181	4.86464
13.2913	12.3707	11.2851	6.67089	6.22765	9.83932	9.30123	15.7512	14.8992	5.21812	4.84343
13.2985	12.2685	11.1918	6.62645	6.1864	9.78459	9.24976	15.6358	14.7902	5.19458	4.8219
13.3057	12.1676	11.0997	6.58222	6.14525	9.72997	9.19843	15.5216	14.6822	5.17117	4.80054
13.3129	12.0679	11.0088	6.53819	6.10425	9.67544	9.14693	15.4088	14.5758	5.14786	4.77962
13.3201	11.9694	10.9192	6.49433	6.06336	9.62102	9.096	15.2974	14.4705	5.12461	4.75874
13.3273	11.8719	10.8303	6.45064	6.02263	9.56676	9.0447	15.1875	14.3666	5.10135	4.73788
13.3345	11.7755	10.7423	6.40711	5.98203	9.5127	8.9942	15.0788	14.2639	5.07802	4.71683
13.3417	11.6801	10.6556	6.36376	5.94195	9.45888	8.94336	14.9714	14.1625	5.05456	4.69528
13.3489	11.5857	10.5696	6.32062	5.9017	9.40527	8.89343	14.865	14.062	5.03094	4.67425
13.3561	11.4925	10.4846	6.27768	5.86174	9.35189	8.84299	14.7595	13.9625	5.00717	4.65322
13.3633	11.4004	10.4007	6.23495	5.82187	9.29869	8.79354	14.6548	13.8635	4.98332	4.63174
13.3705	11.3096	10.3181	6.19243	5.78221	9.24564	8.74342	14.5508	13.7653	4.95943	4.60997
13.3777	11.2201	10.2365	6.15009	5.74305	9.19264	8.69423	14.4473	13.6674	4.93556	4.58896
13.3849	11.1321	10.1565	6.10788	5.70367	9.13962	8.64428	14.3443	13.5701	4.91174	4.56793
13.3921	11.0456	10.0775	6.0658	5.66446	9.08654	8.59485	14.2417	13.4733	4.88797	4.5459
13.3993	10.9606	9.99998	6.02381	5.62532	9.03334	8.54491	14.1394	13.3769	4.86426	4.52504
13.4065	10.8769	9.92385	5.98195	5.58632	8.98002	8.49515	14.0375	13.2806	4.84059	4.5042
13.4137	10.7947	9.84889	5.94021	5.54746	8.92655	8.44509	13.9359	13.1847	4.81696	4.48221
13.4209	10.7136	9.77501	5.89865	5.50866	8.87291	8.39477	13.8347	13.0893	4.79334	4.46132
13.4281	10.6335	9.70223	5.85732	5.47011	8.81911	8.34448	13.7339	12.994	4.76972	4.44033
13.4353	10.5543	9.62994	5.81625	5.43188	8.76518	8.29382	13.6335	12.8992	4.74615	4.41858
13.4425	10.4757	9.55848	5.77543	5.39409	8.71117	8.24319	13.5337	12.8051	4.72266	4.39739
13.4497	10.3978	9.48738	5.73491	5.35627	8.65716	8.19249	13.4346	12.7113	4.69933	4.37644
13.4569	10.3203	9.41679	5.69465	5.31882	8.60322	8.14163	13.3363	12.6185	4.67617	4.35548
13.4641	10.2435	9.34686	5.65463	5.28159	8.54945	8.0912	13.2389	12.5264	4.65317	4.33418
13.4713	10.1675	9.27752	5.61485	5.24466	8.49591	8.04067	13.1426	12.4354	4.63027	4.3135
13.4785	10.0924	9.20908	5.57531	5.20773	8.44263	7.99029	13.0474	12.3454	4.60746	4.29284
13.4857	10.0183	9.14153	5.53605	5.17138	8.38959	7.94018	12.9534	12.2565	4.58468	4.27214
13.4929	9.94551	9.07527	5.49709	5.13498	8.33674	7.89016	12.8605	12.1689	4.56187	4.25093
13.5001	9.87392	9.01	5.45847	5.09905	8.28406	7.8403	12.7689	12.0827	4.53902	4.23013
13.5073	9.80355	8.94588	5.42027	5.06345	8.23148	7.79063	12.6783	11.9976	4.51609	4.20928
13.5145	9.73428	8.88292	5.38253	5.02836	8.179	7.74109	12.5888	11.9131	4.49311	4.18835
13.5217	9.66597	8.82063	5.34525	4.99404	8.12661	7.69172	12.5003	11.8294	4.47009	4.16712
13.5289	9.59845	8.7591	5.3084	4.96013	8.07437	7.64241	12.4125	11.7465	4.44707	4.14587
13.5361	9.53158	8.69813	5.2719	4.92608	8.02238	7.59328	12.3255	11.6644	4.42408	4.1248
13.5433	9.46534	8.63792	5.23568	4.89251	7.97071	7.54468	12.2392	11.583	4.40115	4.10374
13.5505	9.39975	8.57806	5.19969	4.85909	7.91943	7.49635	12.1534	11.5018	4.37828	4.08272
13.5577	9.33491	8.51889	5.16386	4.82577	7.86853	7.4483	12.0682	11.4214	4.35552	4.06176
13.5649	9.27094	8.46051	5.12815	4.79254	7.81798	7.40074	11.9835	11.3424	4.33289	4.04083
13.5721	9.20795	8.40376	5.09254	4.75944	7.76772	7.35332	11.8996	11.2633	4.31038	4.01991
13.5793	9.14606	8.34764	5.05704	4.72629	7.71767	7.30606	11.8165	11.1851	4.28801	3.99931
13.5865	9.08531	8.29251	5.02174	4.69338	7.66777	7.25912	11.7344	11.1073	4.26573	3.97885
13.5937	9.02571	8.23824	4.98672	4.66067	7.61795	7.21199	11.6531	11.0309	4.24352	3.95857
13.6009	8.96721	8.18498	4.95203	4.62841	7.56814	7.16499	11.5729	10.9553	4.22133	3.93826
13.6081	8.90966	8.13258	4.91773	4.59638	7.51831	7.11794	11.4936	10.8808	4.19911	3.91764
13.6153	8.85293	8.08085	4.88381	4.56485	7.4685	7.07086	11.4152	10.8068	4.17682	3.89743
13.6225	8.79689	8.03017	4.85026	4.53366	7.41877	7.0239	11.3375	10.7335	4.15445	3.87725
13.6297	8.74143	7.97955	4.81704	4.50264	7.36919	6.97696	11.2605	10.6609	4.13203	3.85638
13.6369	8.6865	7.92949	4.78412	4.47199	7.3198	6.93039	11.1841	10.5892	4.10958	3.83614
13.6441	8.63205	7.88008	4.75146	4.44173	7.27064	6.88408	11.1084	10.5181	4.0872	3.81595
13.6513	8.57806	7.83088	4.71901	4.41143	7.22179	6.83791	11.0334	10.448	4.06498	3.79535
13.6585	8.52455	7.78233	4.68678	4.38129	7.17337	6.79244	10.9592	10.3785	4.04299	3.77564
13.6657	8.47157	7.73397	4.65477	4.35166	7.1254	6.74706	10.8858	10.3093	4.02129	3.75583
13.6729	8.41916	7.68615	4.62301	4.32207	7.07793	6.70264	10.8134	10.2418	3.99986	3.73611
13.6801	8.36732	7.63888	4.5916	4.2927	7.03089	6.65817	10.7418	10.1747	3.97868	3.71701
13.6873	8.31609	7.59231	4.56057	4.26397	6.98425	6.61437	10.6712	10.1084	3.95772	3.69789
13.6945	8.26542	7.54605	4.52995	4.23535	6.93792	6.57057	10.6013	10.0427	3.93691	3.67854
13.7017	8.2153	7.50029	4.49979	4.20719	6.89187	6.52707	10.5322	9.97845	3.9162	3.65964
13.7089	8.16574	7.45505	4.47005	4.17939	6.84598	6.48368	10.4638	9.91404	3.89554	3.64067
13.7161	8.11671	7.41032	4.44074	4.15206	6.80014	6.44027	10.3961	9.84993	3.8749	3.62165
13.7233	8.06823	7.36611	4.41185	4.12516	6.75429	6.39698	10.329	9.78689	3.8543	3.60266
13.7305	8.02033	7.32241	4.38334	4.09855	6.70837	6.35385	10.2626	9.72456	3.83379	3.58351
13.7377	7.97302	7.2795	4.35516	4.07222	6.66242	6.31041	10.1969	9.66285	3.8134	3.56478
13.7449	7.92635	7.23708	4.32727	4.04619	6.61651	6.26703	10.1318	9.60155	3.79315	3.54629
13.7521	7.88032	7.1951	4.29962	4.0204	6.57068	6.22362	10.0676	9.54073	3.77303	3.52807
13.7593	7.83496	7.15434	4.27218	3.99481	6.52503	6.18084	10.0042	9.48142	3.753	3.50936
13.7665	7.7902	7.11347	4.24492	3.96932	6.47966	6.13792	9.94172	9.42224	3.73304	3.4913
13.7737	7.74602	7.07347	4.21777	3.94396	6.43465	6.09546	9.88013	9.36445	3.71312	3.47334
13.7809	7.70233	7.03392	4.19073	3.91869	6.39011	6.05331	9.81945	9.30699	3.69319	3.45479
13.7881	7.65907	6.99457	4.16376	3.89352	6.34612	6.01187	9.75966	9.25032	3.67323	3.43664
13.7953	7.61616	6.95599	4.13689	3.86839	6.30272	5.97109	9.70074	9.19458	3.65325	3.41844
13.8025	7.57359	6.91729	4.11017	3.84343	6.25991	5.93054	9.64256	9.13943	3.6333	3.4001
13.8097	7.53133	6.87892	4.08366	3.8187	6.21767	5.89055	9.58503	9.08511	3.61344	3.38157
13.8169	7.4894	6.84103	4.0574	3.7942	6.17593	5.85114	9.52805	9.0311	3.59374	3.36336
13.8241	7.44774	6.80361	4.03147	3.76996	6.1346	5.81202	9.47154	8.97764	3.57425	3.34525
13.8313	7.40633	6.76604	4.00593	3.74612	6.09359	5.77319	9.41548	8.92461	3.55501	3.32733
13.8385	7.36516	6.72846	3.9808	3.72262	6.05282	5.7346	9.35987	8.87195	3.536	3.30968
13.8457	7.32418	6.69161	3.9561	3.69954	6.01223	5.69618	9.30467	8.82002	3.51723	3.29232
13.8529	7.28339	6.65485	3.93181	3.67684	5.97177	5.65797	9.24987	8.76813	3.49863	3.27528
13.8601	7.24274	6.6181	3.90787	3.65447	5.9314	5.61982	9.19548	8.71691	3.48017	3.25805
13.8673	7.20225	6.58121	3.88421	3.63238	5.89114	5.5818	9.14149	8.66579	3.46175	3.24124
13.8745	7.16196	6.54454	3.86081	3.61049	5.85104	5.54396	9.08793	8.61535	3.44334	3.2246
13.8817	7.12197	6.50804	3.83758	3.58877	5.81113	5.50624	9.03485	8.56532	3.42492	3.20753
13.8889	7.08234	6.47192	3.81449	3.56719	5.77146	5.46866	8.98232	8.51571	3.40648	3.19077
13.8961	7.04308	6.43615	3.79152	3.54583	5.73208	5.43146	8.9304	8.46668	3.38805	3.1741
13.9033	7.0042	6.4009	3.76869	3.5246	5.69299	5.39455	8.87917	8.41811	3.36967	3.15698
13.9105	6.96563	6.36576	3.74601	3.50341	5.65423	5.35788	8.82867	8.37038	3.35137	3.14048
13.9177	6.92734	6.33077	3.72356	3.48253	5.6158	5.32164	8.77893	8.32345	3.3332	3.12374
13.9249	6.88925	6.29616	3.70137	3.46199	5.57771	5.28564	8.72995	8.2772	3.31523	3.1072
13.9321	6.85132	6.26166	3.67949	3.44154	5.53997	5.2499	8.68165	8.23141	3.29748	3.09099
13.9393	6.81351	6.22735	3.65794	3.42144	5.50256	5.21451	8.63396	8.18637	3.27998	3.07479
13.9465	6.77584	6.19295	3.63674	3.40172	5.46547	5.17954	8.58677	8.14168	3.26273	3.05874
13.9537	6.73835	6.15876	3.61583	3.38232	5.42869	5.14471	8.53998	8.0974	3.24571	3.04301
13.9609	6.70112	6.12476	3.59521	3.36303	5.39223	5.11018	8.49354	8.05346	3.22888	3.02742
13.9681	6.66418	6.09107	3.57482	3.34407	5.35607	5.07603	8.44744	8.00975	3.21223	3.0119
13.9753	6.62757	6.05761	3.55465	3.32535	5.32022	5.04216	8.40167	7.96658	3.19571	2.99655
13.9825	6.59132	6.0251	3.53464	3.30665	5.28466	5.0085	8.35626	7.92356	3.17926	2.98119
13.9897	6.55537	5.99236	3.5148	3.28824	5.24938	4.97514	8.31122	7.8809	3.16285	2.96586
13.9969	6.51966	5.96008	3.49512	3.26984	5.21438	4.94202	8.26661	7.83869	3.14647	2.95062
14.0041	6.48413	5.92763	3.47561	3.25166	5.17966	4.90926	8.22251	7.79705	3.1301	2.93542
14.0113	6.44872	5.89564	3.45629	3.23369	5.14522	4.87665	8.179	7.75584	3.11374	2.92024
14.0185	6.41339	5.86338	3.43719	3.21583	5.11109	4.8444	8.1361	7.71524	3.09742	2.90507
14.0257	6.37815	5.83129	3.41833	3.19821	5.07728	4.81239	8.0938	7.67531	3.08117	2.8899
14.0329	6.34296	5.79933	3.39968	3.18078	5.04384	4.78075	8.05206	7.63594	3.065	2.87477
14.0401	6.30783	5.76735	3.38123	3.16363	5.01081	4.74947	8.01084	7.5971	3.04893	2.85981
14.0473	6.27278	5.73533	3.36299	3.14665	4.97827	4.71862	7.97008	7.55854	3.03299	2.84497
14.0545	6.2378	5.7035	3.34495	3.13	4.94622	4.68832	7.92974	7.52049	3.01717	2.83027
14.0617	6.20288	5.67188	3.32711	3.11331	4.91467	4.65881	7.88966	7.48282	3.00151	2.81575
14.0689	6.16801	5.64021	3.30946	3.09686	4.88358	4.62936	7.84978	7.44508	2.98601	2.80125
14.0761	6.13319	5.60846	3.292	3.08069	4.85287	4.60081	7.81001	7.40753	2.97072	2.7871
14.0833	6.09841	5.57666	3.27471	3.06453	4.8225	4.57206	7.7704	7.37012	2.95564	2.77327
14.0905	6.06369	5.54515	3.25761	3.0487	4.79237	4.54393	7.731	7.33321	2.94079	2.75937
14.0977	6.02905	5.5135	3.24068	3.03288	4.76242	4.51576	7.69189	7.29628	2.92617	2.74592
14.1049	5.99449	5.48193	3.22391	3.01719	4.73258	4.48763	7.65312	7.25983	2.91179	2.73266
14.1121	5.96007	5.45059	3.2073	3.00173	4.70288	4.45981	7.61477	7.22353	2.89762	2.71944
14.1193	5.9258	5.4195	3.19084	2.98632	4.67331	4.43185	7.5769	7.18822	2.88363	2.70631
14.1265	5.89171	5.38837	3.17454	2.97114	4.6439	4.40413	7.53962	7.15325	2.86977	2.6933
14.1337	5.85778	5.3574	3.15843	2.95605	4.61471	4.3767	7.50296	7.11855	2.85602	2.68047
14.1409	5.82395	5.32678	3.14249	2.94132	4.58575	4.34941	7.46693	7.08441	2.84233	2.66764
14.1481	5.79022	5.29602	3.12678	2.92664	4.55705	4.3222	7.43144	7.05086	2.82869	2.65497
14.1553	5.75659	5.26528	3.11127	2.91213	4.52861	4.29549	7.3964	7.01836	2.8151	2.64221
14.1625	5.72307	5.23488	3.096	2.89792	4.50044	4.26907	7.36173	6.9857	2.80154	2.6295
14.1697	5.68969	5.20443	3.08096	2.88393	4.47257	4.24268	7.32735	6.95312	2.78802	2.61693
14.1769	5.65645	5.17417	3.06613	2.87011	4.44503	4.21696	7.29318	6.92081	2.77458	2.60437
14.1841	5.62339	5.14393	3.05153	2.85644	4.41786	4.19128	7.25911	6.88864	2.76123	2.59184
14.1913	5.59056	5.1139	3.03712	2.843	4.39107	4.16622	7.22505	6.85709	2.74798	2.5794
14.1985	5.55796	5.08411	3.0229	2.82982	4.36471	4.14143	7.19098	6.82475	2.73485	2.56713
14.2057	5.52561	5.05451	3.00882	2.81664	4.33874	4.11703	7.15695	6.79265	2.72185	2.55493
14.2129	5.49345	5.02512	2.99485	2.80363	4.31316	4.09309	7.12304	6.7605	2.70901	2.54308
14.2201	5.46145	4.99599	2.98098	2.79075	4.28792	4.06922	7.08935	6.72868	2.69632	2.53144
14.2273	5.42957	4.96688	2.96718	2.77787	4.26292	4.04573	7.05597	6.69753	2.68379	2.51968
14.2345	5.39778	4.9378	2.95346	2.76507	4.23809	4.02225	7.02296	6.66646	2.67142	2.50837
14.2417	5.3661	4.90887	2.9398	2.75231	4.21337	3.99884	6.99036	6.63563	2.65917	2.49712
14.2489	5.33447	4.88007	2.9262	2.73959	4.18874	3.97548	6.95819	6.60543	2.64706	2.48577
14.2561	5.30292	4.85123	2.9127	2.72697	4.16422	3.9523	6.92639	6.57539	2.63507	2.4748
14.2633	5.27142	4.82244	2.89931	2.7145	4.13986	3.92925	6.89487	6.54555	2.62317	2.46389
14.2705	5.23997	4.79372	2.88607	2.70219	4.11573	3.90634	6.86354	6.51584	2.61136	2.45285
14.2777	5.20857	4.765	2.87298	2.68998	4.09189	3.88376	6.83228	6.48631	2.59963	2.442
14.2849	5.17719	4.73632	2.86006	2.6779	4.06839	3.8615	6.80103	6.45664	2.58799	2.43123
14.2921	5.14586	4.70771	2.84733	2.666	4.04524	3.83955	6.76978	6.42704	2.57643	2.42047
14.2993	5.11461	4.67915	2.83478	2.65426	4.02242	3.81789	6.73853	6.39755	2.56494	2.40973
14.3065	5.08351	4.65077	2.82243	2.64279	3.99988	3.79654	6.70737	6.36801	2.55353	2.39903
14.3137	5.0526	4.62249	2.81023	2.63137	3.97757	3.77536	6.67639	6.33889	2.5422	2.38839
14.3209	5.02195	4.59447	2.79818	2.6201	3.95541	3.75443	6.64567	6.30997	2.53095	2.37787
14.3281	4.9916	4.56671	2.78627	2.609	3.93337	3.73352	6.61526	6.2813	2.51977	2.36747
14.3353	4.96157	4.53933	2.77452	2.59802	3.91145	3.71273	6.58514	6.25292	2.50868	2.35706
14.3425	4.93185	4.51214	2.76292	2.58717	3.88966	3.69209	6.55531	6.22466	2.4977	2.34697
14.3497	4.90238	4.48518	2.75148	2.57655	3.86804	3.67172	6.52572	6.19688	2.48686	2.33715
14.3569	4.87311	4.45845	2.7402	2.56614	3.84665	3.65143	6.49635	6.16899	2.47619	2.32723
14.3641	4.84399	4.4319	2.72911	2.55579	3.82551	3.63144	6.46713	6.14167	2.46572	2.31778
14.3713	4.815	4.40543	2.71817	2.54557	3.80465	3.61175	6.43803	6.1142	2.45544	2.3084
14.3785	4.78616	4.37911	2.7074	2.53549	3.78407	3.59231	6.409	6.08684	2.44538	2.29926
14.3857	4.75749	4.3529	2.69676	2.5256	3.76375	3.5732	6.38006	6.05949	2.43552	2.29032
[truncated: 83 more rows]

## Sheet: Fig.S6G
Time (min)		IH280	IH356	E1	E2	E3	E4	E5	E6	rl3_19	rl3_25	rl3_35	RL3_41
0.003433		0.569701	-0.110149	0.413597	-0.130475	-0.693798	-0.87482	-0.8868	-0.17214	-0.58842	-0.13036	-0.11659	-0.13214
0.0101		0.57584	-0.110745	0.417411	-0.132024	-0.700951	-0.88394	-0.89508	-0.17291	-0.59062	-0.13083	-0.117	-0.13304
0.016767		0.582099	-0.111282	0.421166	-0.133514	-0.708044	-0.893	-0.90313	-0.17375	-0.59325	-0.13125	-0.11724	-0.13393
0.023433		0.588477	-0.111818	0.424862	-0.135005	-0.715196	-0.90218	-0.91141	-0.17488	-0.59718	-0.13179	-0.11754	-0.13477
0.0301		0.594854	-0.112355	0.428319	-0.136554	-0.722408	-0.91165	-0.92018	-0.17637	-0.60344	-0.13268	-0.11802	-0.13566
0.036767		0.601292	-0.112832	0.431597	-0.138104	-0.72974	-0.92149	-0.92959	-0.17834	-0.61285	-0.13423	-0.11885	-0.13673
0.043433		0.60761	-0.113368	0.434697	-0.139654	-0.73719	-0.9315	-0.93985	-0.18066	-0.62579	-0.13649	-0.12004	-0.13804
0.0501		0.613809	-0.113904	0.437856	-0.141203	-0.744641	-0.94146	-0.95081	-0.18334	-0.64188	-0.13965	-0.12177	-0.13959
0.056767		0.619769	-0.114501	0.441194	-0.142753	-0.751853	-0.95099	-0.96202	-0.18603	-0.6603	-0.14359	-0.12392	-0.14138
0.063433		0.625372	-0.115097	0.445008	-0.144184	-0.758588	-0.95952	-0.97293	-0.18853	-0.67949	-0.148	-0.12642	-0.14335
0.0701		0.630677	-0.115752	0.449479	-0.145495	-0.764549	-0.96661	-0.98288	-0.1905	-0.69731	-0.15253	-0.1291	-0.14549
0.076767		0.635624	-0.116408	0.454724	-0.146687	-0.769556	-0.97197	-0.99117	-0.19163	-0.71174	-0.15676	-0.13179	-0.14764
0.083433		0.640273	-0.117123	0.460863	-0.1477	-0.77343	-0.97531	-0.99725	-0.19175	-0.72068	-0.16022	-0.13417	-0.14967
0.0901		0.644684	-0.117898	0.467777	-0.148654	-0.776231	-0.97686	-1.00076	-0.19085	-0.72265	-0.16248	-0.13608	-0.15157
0.096767		0.648856	-0.118732	0.475228	-0.149488	-0.778019	-0.97692	-1.00178	-0.18901	-0.71704	-0.1632	-0.13739	-0.15318
0.103433		0.652969	-0.119627	0.482917	-0.150383	-0.779271	-0.97609	-1.00064	-0.18644	-0.70417	-0.16236	-0.13798	-0.1545
0.1101		0.657082	-0.120699	0.490308	-0.151455	-0.780404	-0.97525	-0.99814	-0.1837	-0.68527	-0.1601	-0.13798	-0.15557
0.116767		0.661135	-0.122011	0.497103	-0.152707	-0.781953	-0.97525	-0.99528	-0.18108	-0.66262	-0.1567	-0.13751	-0.1564
0.123433		0.665188	-0.123501	0.502825	-0.154316	-0.784516	-0.97692	-0.99325	-0.17917	-0.63866	-0.15271	-0.13673	-0.15712
0.1301		0.669241	-0.125349	0.507236	-0.156283	-0.788569	-0.98103	-0.99301	-0.17822	-0.61613	-0.14853	-0.1359	-0.15783
0.136767		0.673294	-0.127554	0.510216	-0.158548	-0.794351	-0.98801	-0.99552	-0.17852	-0.59742	-0.14484	-0.13518	-0.15867
0.143433		0.677407	-0.129998	0.511885	-0.161231	-0.8021	-0.99796	-1.00124	-0.18018	-0.58436	-0.14198	-0.13477	-0.15962
0.1501		0.68146	-0.132799	0.512242	-0.164092	-0.811696	-1.01084	-1.01048	-0.18305	-0.57817	-0.14025	-0.13477	-0.16075
0.156767		0.685513	-0.135779	0.511765	-0.167072	-0.822902	-1.02621	-1.02299	-0.1871	-0.57912	-0.13977	-0.13524	-0.16212
0.163433		0.689566	-0.138938	0.510693	-0.170052	-0.835359	-1.04356	-1.03855	-0.19193	-0.58699	-0.14055	-0.13614	-0.16367
0.1701		0.693619	-0.142038	0.509381	-0.173032	-0.848651	-1.06227	-1.05643	-0.19729	-0.60105	-0.14246	-0.13751	-0.1654
0.176767		0.697732	-0.145078	0.508249	-0.175774	-0.862479	-1.08165	-1.07604	-0.20283	-0.62019	-0.14526	-0.13918	-0.16719
0.183433		0.701904	-0.147879	0.507534	-0.178277	-0.876367	-1.10114	-1.09667	-0.20838	-0.64301	-0.14877	-0.14108	-0.16904
0.1901		0.706196	-0.150383	0.507414	-0.180483	-0.890136	-1.12015	-1.11765	-0.21362	-0.66823	-0.15265	-0.14317	-0.17083
0.196767		0.710547	-0.152528	0.507951	-0.182331	-0.903487	-1.13845	-1.13851	-0.21857	-0.69475	-0.15682	-0.14532	-0.1725
0.203433		0.715077	-0.154316	0.509202	-0.18394	-0.916362	-1.15567	-1.15883	-0.22304	-0.72157	-0.16105	-0.14746	-0.17411
0.2101		0.719726	-0.155687	0.51105	-0.185311	-0.92864	-1.17171	-1.17832	-0.22709	-0.74798	-0.16516	-0.14955	-0.17548
0.216767		0.724435	-0.15676	0.513494	-0.186503	-0.940442	-1.18667	-1.1968	-0.23067	-0.77337	-0.16916	-0.15152	-0.17667
0.223433		0.729263	-0.157475	0.516415	-0.187576	-0.951707	-1.20044	-1.21415	-0.23389	-0.79715	-0.17291	-0.15336	-0.17768
0.2301		0.73421	-0.157893	0.519693	-0.188529	-0.962436	-1.21313	-1.2303	-0.23669	-0.81909	-0.17637	-0.15497	-0.17846
0.236767		0.739217	-0.158131	0.523269	-0.189543	-0.972688	-1.22494	-1.24514	-0.23919	-0.83894	-0.17953	-0.1564	-0.17905
0.243433		0.744283	-0.15825	0.527143	-0.190556	-0.982344	-1.2359	-1.25873	-0.2414	-0.85664	-0.18227	-0.15759	-0.17947
0.2501		0.74929	-0.15825	0.531197	-0.191629	-0.991583	-1.24621	-1.27113	-0.24325	-0.87225	-0.1846	-0.15855	-0.17977
0.256767		0.754356	-0.158191	0.535429	-0.192702	-1.00029	-1.25593	-1.28245	-0.24492	-0.8859	-0.18656	-0.15926	-0.18001
0.263433		0.759304	-0.158191	0.539899	-0.193894	-1.00857	-1.26529	-1.29282	-0.24629	-0.89794	-0.18817	-0.15986	-0.18024
0.2701		0.764191	-0.158131	0.544429	-0.195086	-1.0165	-1.27435	-1.30236	-0.24748	-0.90849	-0.18948	-0.16034	-0.18048
0.276767		0.76896	-0.158191	0.549138	-0.196278	-1.02407	-1.28317	-1.31124	-0.24849	-0.91797	-0.1905	-0.16063	-0.1809
0.283433		0.773668	-0.15831	0.553906	-0.197411	-1.03146	-1.29181	-1.31953	-0.24933	-0.92655	-0.19139	-0.16093	-0.18138
0.2901		0.778258	-0.158429	0.558734	-0.198483	-1.03855	-1.30033	-1.32746	-0.2501	-0.93442	-0.19211	-0.16123	-0.18197
0.296767		0.782728	-0.158668	0.563562	-0.199497	-1.04558	-1.3088	-1.33502	-0.25076	-0.94187	-0.19282	-0.16159	-0.18269
0.303433		0.787079	-0.159025	0.56833	-0.20045	-1.05244	-1.31714	-1.34242	-0.25141	-0.94897	-0.1936	-0.16195	-0.18346
0.3101		0.79143	-0.159383	0.573039	-0.201285	-1.05923	-1.32549	-1.34963	-0.25213	-0.95588	-0.19437	-0.16248	-0.18424
0.316767		0.795782	-0.15974	0.577629	-0.202119	-1.06597	-1.33377	-1.35678	-0.2529	-0.96256	-0.19521	-0.16308	-0.18507
0.323433		0.800073	-0.160217	0.582099	-0.202894	-1.07259	-1.34194	-1.36393	-0.25374	-0.96905	-0.19616	-0.16379	-0.18585
0.3301		0.804424	-0.160694	0.58639	-0.203609	-1.07914	-1.3501	-1.37109	-0.25463	-0.97549	-0.19723	-0.16469	-0.18662
0.336767		0.808775	-0.161231	0.590563	-0.204325	-1.08564	-1.35827	-1.3783	-0.25558	-0.98181	-0.19836	-0.16564	-0.18734
0.343433		0.813186	-0.161767	0.594556	-0.20504	-1.09202	-1.36638	-1.38557	-0.25666	-0.98801	-0.1995	-0.16671	-0.18799
0.3501		0.817657	-0.162363	0.598431	-0.205815	-1.09839	-1.37448	-1.39296	-0.25773	-0.99415	-0.20069	-0.16785	-0.18871
0.356767		0.822186	-0.163019	0.602245	-0.206649	-1.10471	-1.38259	-1.40041	-0.25874	-1.00023	-0.20182	-0.16898	-0.18936
0.363433		0.826716	-0.163674	0.605941	-0.207543	-1.11097	-1.3907	-1.40798	-0.25982	-1.00619	-0.20295	-0.17011	-0.19008
0.3701		0.831306	-0.16439	0.609517	-0.208557	-1.11729	-1.3988	-1.41567	-0.26077	-1.01209	-0.20403	-0.17118	-0.19079
0.376767		0.835896	-0.165105	0.613093	-0.20963	-1.12361	-1.40685	-1.42342	-0.26166	-1.01799	-0.20498	-0.1722	-0.19151
0.383433		0.840485	-0.16588	0.61655	-0.210881	-1.12993	-1.41501	-1.43123	-0.26244	-1.02389	-0.20587	-0.17315	-0.19222
0.3901		0.845015	-0.166595	0.620067	-0.212193	-1.1363	-1.42312	-1.43909	-0.26321	-1.02979	-0.20665	-0.17405	-0.193
0.396767		0.849485	-0.16731	0.623465	-0.213623	-1.14268	-1.43123	-1.44702	-0.26393	-1.03575	-0.20736	-0.17488	-0.19372
0.403433		0.853956	-0.167966	0.626922	-0.215113	-1.14918	-1.43939	-1.45501	-0.26459	-1.04177	-0.20796	-0.17571	-0.19449
0.4101		0.858307	-0.168681	0.63026	-0.216544	-1.15567	-1.44762	-1.46306	-0.2653	-1.04785	-0.2085	-0.17649	-0.19526
0.416767		0.862598	-0.169337	0.633657	-0.217974	-1.16223	-1.45584	-1.47116	-0.26602	-1.05399	-0.20897	-0.17732	-0.19604
0.423433		0.86683	-0.169992	0.636995	-0.219285	-1.16879	-1.46413	-1.47927	-0.26679	-1.06019	-0.20945	-0.17804	-0.19681
0.4301		0.871062	-0.170708	0.640273	-0.220478	-1.1754	-1.47247	-1.48749	-0.26762	-1.06639	-0.20993	-0.17881	-0.19771
0.436767		0.875235	-0.171363	0.643551	-0.22155	-1.18202	-1.48094	-1.49572	-0.26852	-1.07259	-0.2104	-0.17959	-0.19866
0.443433		0.879467	-0.172019	0.64677	-0.222445	-1.18858	-1.4894	-1.504	-0.26941	-1.07878	-0.211	-0.1803	-0.19962
0.4501		0.883698	-0.172675	0.649929	-0.22316	-1.19513	-1.49792	-1.51235	-0.27037	-1.08492	-0.21166	-0.18102	-0.20069
0.456767		0.88799	-0.17339	0.653028	-0.223815	-1.20163	-1.50645	-1.52069	-0.27132	-1.091	-0.21237	-0.18167	-0.20176
0.463433		0.892282	-0.174046	0.656188	-0.224411	-1.20801	-1.51491	-1.52904	-0.27221	-1.09702	-0.21321	-0.18233	-0.20283
0.4701		0.896573	-0.174761	0.659347	-0.225008	-1.21433	-1.52326	-1.53738	-0.27311	-1.10298	-0.2141	-0.18299	-0.20391
0.476767		0.900805	-0.175476	0.662565	-0.225663	-1.22058	-1.53148	-1.54573	-0.274	-1.10888	-0.21511	-0.1837	-0.20486
0.483433		0.905037	-0.176132	0.665903	-0.226438	-1.22678	-1.53947	-1.55407	-0.27484	-1.11473	-0.21613	-0.18448	-0.20581
0.4901		0.90915	-0.176847	0.66936	-0.227392	-1.23292	-1.54734	-1.56236	-0.27573	-1.12051	-0.21726	-0.18537	-0.20659
0.496767		0.913203	-0.177562	0.672936	-0.228524	-1.23906	-1.55509	-1.57058	-0.27668	-1.12635	-0.21833	-0.18638	-0.2073
0.503433		0.917196	-0.178277	0.676692	-0.229836	-1.24526	-1.56265	-1.57881	-0.2777	-1.13225	-0.21946	-0.18746	-0.20796
0.5101		0.921071	-0.178993	0.680447	-0.231385	-1.25152	-1.57011	-1.58691	-0.27877	-1.13821	-0.22066	-0.18865	-0.2085
0.516767		0.924826	-0.179708	0.684321	-0.232995	-1.25778	-1.57756	-1.59502	-0.27996	-1.14423	-0.22185	-0.18996	-0.20909
0.523433		0.928581	-0.180364	0.688136	-0.234723	-1.2641	-1.58495	-1.60301	-0.28121	-1.15031	-0.22304	-0.19127	-0.20969
0.5301		0.932217	-0.181019	0.691891	-0.236511	-1.27047	-1.5924	-1.61088	-0.28265	-1.15645	-0.22429	-0.19258	-0.21029
0.536767		0.935853	-0.181615	0.695586	-0.23824	-1.27685	-1.59997	-1.61874	-0.28408	-1.16271	-0.22548	-0.19383	-0.211
0.543433		0.939488	-0.182211	0.699162	-0.239968	-1.28317	-1.60754	-1.62655	-0.28563	-1.16903	-0.22662	-0.19497	-0.21178
0.5501		0.943124	-0.182748	0.70256	-0.241578	-1.28949	-1.61529	-1.63436	-0.28723	-1.17534	-0.22775	-0.19604	-0.21267
0.556767		0.94676	-0.183225	0.705898	-0.243127	-1.29575	-1.62309	-1.64217	-0.28878	-1.18172	-0.22882	-0.19693	-0.21362
0.563433		0.950456	-0.183761	0.709116	-0.244617	-1.30188	-1.63096	-1.64998	-0.29033	-1.18822	-0.22978	-0.19771	-0.2147
0.5701		0.954211	-0.184298	0.712216	-0.245988	-1.30802	-1.63895	-1.6579	-0.29182	-1.19472	-0.23073	-0.19836	-0.21571
0.576767		0.958085	-0.184774	0.715315	-0.247359	-1.31416	-1.64694	-1.66583	-0.29325	-1.20121	-0.23156	-0.1989	-0.21678
0.583433		0.962019	-0.18537	0.718415	-0.248671	-1.3203	-1.65498	-1.67388	-0.29451	-1.20783	-0.23234	-0.19944	-0.2178
0.5901		0.966072	-0.185907	0.721455	-0.249922	-1.32656	-1.66303	-1.68192	-0.29564	-1.2145	-0.23317	-0.19991	-0.21875
0.596767		0.970185	-0.186503	0.724554	-0.251234	-1.33288	-1.67102	-1.68997	-0.29665	-1.22124	-0.23395	-0.20045	-0.21964
0.603433		0.974417	-0.187099	0.727654	-0.252426	-1.33926	-1.679	-1.69808	-0.29755	-1.22792	-0.23484	-0.20099	-0.22048
0.6101		0.978649	-0.187695	0.730693	-0.253618	-1.34575	-1.68687	-1.70606	-0.29832	-1.23465	-0.2358	-0.20164	-0.22125
0.616767		0.98294	-0.188291	0.733793	-0.254691	-1.35231	-1.69474	-1.71405	-0.29898	-1.24133	-0.23675	-0.2023	-0.22197
0.623433		0.987172	-0.188828	0.736833	-0.255764	-1.35893	-1.70255	-1.72192	-0.29957	-1.248	-0.23776	-0.20301	-0.22268
0.6301		0.991404	-0.189304	0.739932	-0.256717	-1.3656	-1.7103	-1.72973	-0.30011	-1.25468	-0.23878	-0.20379	-0.2234
0.636767		0.995517	-0.189781	0.742972	-0.257611	-1.37216	-1.71804	-1.73748	-0.30065	-1.26135	-0.23973	-0.20462	-0.22417
0.643433		0.999629	-0.190198	0.746012	-0.258446	-1.37872	-1.72579	-1.74522	-0.30118	-1.26803	-0.24068	-0.20546	-0.22495
0.6501		1.00362	-0.190675	0.749111	-0.259221	-1.38515	-1.7336	-1.75291	-0.30178	-1.27476	-0.24158	-0.20641	-0.22572
0.656767		1.00762	-0.191092	0.75227	-0.260055	-1.39141	-1.74141	-1.7606	-0.30237	-1.2815	-0.24241	-0.20736	-0.2265
0.663433		1.01155	-0.191629	0.755489	-0.26089	-1.39761	-1.74922	-1.76835	-0.30303	-1.28829	-0.24319	-0.20832	-0.22727
0.6701		1.01543	-0.192165	0.758767	-0.261724	-1.40369	-1.75709	-1.7761	-0.30375	-1.29521	-0.2439	-0.20933	-0.22799
0.676767		1.0193	-0.192821	0.762105	-0.262678	-1.40965	-1.76495	-1.78385	-0.30446	-1.30212	-0.24468	-0.2104	-0.22858
0.683433		1.02323	-0.193477	0.765562	-0.263631	-1.41555	-1.77288	-1.79172	-0.30529	-1.30904	-0.24545	-0.21148	-0.22912
0.6901		1.02717	-0.194252	0.769019	-0.264645	-1.42133	-1.78075	-1.79964	-0.30613	-1.31601	-0.24623	-0.21261	-0.2296
0.696767		1.0311	-0.195086	0.772536	-0.265658	-1.42711	-1.78856	-1.80757	-0.30708	-1.32293	-0.24706	-0.21368	-0.23001
0.703433		1.03497	-0.19592	0.776112	-0.266731	-1.4329	-1.79625	-1.81562	-0.30804	-1.32978	-0.24796	-0.21476	-0.23037
0.7101		1.03891	-0.196815	0.779629	-0.267804	-1.43868	-1.80387	-1.82366	-0.30905	-1.33657	-0.24885	-0.21583	-0.23067
0.716767		1.04272	-0.197709	0.783145	-0.268936	-1.44452	-1.81139	-1.83183	-0.31012	-1.34337	-0.24974	-0.21678	-0.23103
0.723433		1.04654	-0.198543	0.786602	-0.270069	-1.45036	-1.81884	-1.84	-0.31126	-1.35005	-0.25064	-0.21768	-0.23144
0.7301		1.05023	-0.199378	0.79006	-0.271201	-1.45632	-1.82611	-1.84816	-0.31239	-1.35666	-0.25147	-0.21857	-0.23198
0.736767		1.05393	-0.200093	0.793457	-0.272393	-1.46234	-1.83332	-1.85633	-0.31352	-1.36322	-0.25231	-0.21935	-0.23264
0.743433		1.05751	-0.200808	0.796854	-0.273585	-1.46842	-1.84047	-1.86449	-0.31471	-1.36977	-0.25308	-0.22012	-0.23341
0.7501		1.06102	-0.201464	0.800252	-0.274837	-1.4745	-1.84751	-1.87254	-0.31579	-1.37621	-0.25386	-0.22072	-0.23431
0.756767		1.06454	-0.20206	0.803709	-0.276089	-1.48052	-1.85448	-1.88053	-0.31686	-1.38271	-0.25457	-0.22131	-0.23532
0.763433		1.06811	-0.202596	0.807166	-0.2774	-1.4866	-1.86145	-1.88833	-0.31787	-1.38909	-0.25523	-0.22185	-0.23633
0.7701		1.07169	-0.203133	0.810683	-0.278652	-1.49256	-1.86837	-1.89608	-0.31877	-1.39552	-0.256	-0.22233	-0.23746
0.776767		1.07533	-0.203669	0.814199	-0.279903	-1.49846	-1.87528	-1.90371	-0.31966	-1.40184	-0.25672	-0.22286	-0.23854
0.783433		1.07908	-0.204206	0.817776	-0.281036	-1.5043	-1.8822	-1.91122	-0.32043	-1.40822	-0.25749	-0.22334	-0.23961
0.7901		1.0829	-0.204742	0.821352	-0.282049	-1.51008	-1.88917	-1.91873	-0.32115	-1.4146	-0.25833	-0.22388	-0.24062
0.796767		1.08689	-0.205338	0.824928	-0.283003	-1.51581	-1.89614	-1.92612	-0.32192	-1.42103	-0.25922	-0.22441	-0.24152
0.803433		1.09088	-0.205994	0.828505	-0.283837	-1.52159	-1.90318	-1.93357	-0.32264	-1.42747	-0.26011	-0.22501	-0.24235
0.8101		1.09506	-0.206649	0.832021	-0.284553	-1.52743	-1.91033	-1.94108	-0.32347	-1.43397	-0.26107	-0.22572	-0.24307
0.816767		1.09929	-0.207305	0.835538	-0.285208	-1.53327	-1.91754	-1.9486	-0.32443	-1.44053	-0.26196	-0.2265	-0.24372
0.823433		1.10358	-0.207901	0.838995	-0.285864	-1.53923	-1.92487	-1.95611	-0.32544	-1.44708	-0.26286	-0.22727	-0.24432
0.8301		1.10787	-0.208497	0.842452	-0.28646	-1.54525	-1.9322	-1.96368	-0.32651	-1.45364	-0.26375	-0.22811	-0.2448
0.836767		1.11216	-0.209033	0.845909	-0.287116	-1.55133	-1.93965	-1.97124	-0.32771	-1.46019	-0.26459	-0.22894	-0.24527
0.843433		1.11645	-0.209451	0.849366	-0.287831	-1.55747	-1.94716	-1.97881	-0.3289	-1.46669	-0.26536	-0.22972	-0.24569
0.8501		1.12069	-0.209868	0.852883	-0.288665	-1.56355	-1.95473	-1.98638	-0.33015	-1.47313	-0.26613	-0.23049	-0.24617
0.856767		1.12486	-0.210166	0.856459	-0.289559	-1.56969	-1.9623	-1.99383	-0.3314	-1.47939	-0.26691	-0.23127	-0.24658
0.863433		1.12903	-0.210404	0.860095	-0.290453	-1.57571	-1.96987	-2.00123	-0.33265	-1.48559	-0.26768	-0.23192	-0.247
0.8701		1.13314	-0.210702	0.863791	-0.291407	-1.58167	-1.97738	-2.00856	-0.33379	-1.49167	-0.26846	-0.23264	-0.24748
0.876767		1.1372	-0.211	0.867546	-0.292361	-1.58757	-1.98489	-2.01577	-0.33486	-1.49769	-0.26923	-0.23323	-0.2479
0.883433		1.14131	-0.211358	0.871301	-0.293314	-1.59335	-1.99229	-2.02298	-0.33581	-1.50371	-0.26995	-0.23389	-0.24837
0.8901		1.14548	-0.211835	0.875115	-0.294209	-1.59907	-1.99962	-2.03007	-0.33665	-1.50967	-0.27072	-0.23454	-0.24879
0.896767		1.14971	-0.212371	0.87887	-0.295043	-1.60468	-2.00689	-2.03711	-0.33742	-1.51575	-0.2715	-0.2352	-0.24933
0.903433		1.15413	-0.213027	0.882566	-0.295818	-1.61028	-2.0141	-2.04408	-0.33808	-1.52194	-0.27227	-0.23592	-0.24986
0.9101		1.15854	-0.213742	0.886202	-0.296593	-1.61576	-2.02119	-2.051	-0.33861	-1.52826	-0.27299	-0.23663	-0.25046
0.916767		1.16312	-0.214577	0.889838	-0.297368	-1.62119	-2.02817	-2.05797	-0.33909	-1.53476	-0.2737	-0.23735	-0.25111
0.923433		1.16777	-0.215411	0.893354	-0.298142	-1.62661	-2.03502	-2.06488	-0.33957	-1.54138	-0.27448	-0.23806	-0.25177
0.9301		1.17248	-0.216305	0.896871	-0.298917	-1.63203	-2.04176	-2.07186	-0.34004	-1.54811	-0.27519	-0.23878	-0.25254
0.936767		1.17719	-0.21714	0.900447	-0.299752	-1.63746	-2.04843	-2.07889	-0.34064	-1.55503	-0.27597	-0.23943	-0.25338
0.943433		1.1819	-0.217915	0.904024	-0.300646	-1.64294	-2.05505	-2.08598	-0.3413	-1.56194	-0.2768	-0.24003	-0.25421
0.9501		1.18661	-0.21863	0.907719	-0.30154	-1.64837	-2.06155	-2.0932	-0.34207	-1.56891	-0.2777	-0.24056	-0.25511
0.956767		1.19126	-0.219226	0.911474	-0.302553	-1.65391	-2.06804	-2.10053	-0.34302	-1.57589	-0.27865	-0.24104	-0.25594
0.963433		1.19591	-0.219822	0.915349	-0.303566	-1.65939	-2.07454	-2.10798	-0.3441	-1.5828	-0.27961	-0.2414	-0.25678
0.9701		1.20056	-0.220299	0.919342	-0.30458	-1.66494	-2.0811	-2.11555	-0.34523	-1.5896	-0.28056	-0.24182	-0.25755
0.976767		1.20515	-0.220776	0.923336	-0.305653	-1.67042	-2.08771	-2.12324	-0.34654	-1.59633	-0.28157	-0.24217	-0.25833
0.983433		1.20979	-0.221252	0.927448	-0.306785	-1.67596	-2.09445	-2.13093	-0.34779	-1.60295	-0.28253	-0.24259	-0.25904
0.9901		1.21439	-0.221729	0.931501	-0.307858	-1.68145	-2.10124	-2.13867	-0.34904	-1.60939	-0.28348	-0.24301	-0.25976
0.996767		1.21903	-0.222206	0.935555	-0.30899	-1.68687	-2.10816	-2.14642	-0.3503	-1.61564	-0.28437	-0.24354	-0.26047
1.00343		1.22368	-0.222743	0.939548	-0.310063	-1.6923	-2.11519	-2.15411	-0.35149	-1.62178	-0.28521	-0.2442	-0.26113
1.0101		1.22827	-0.223398	0.943601	-0.311136	-1.69772	-2.12228	-2.16168	-0.35262	-1.6278	-0.28604	-0.24492	-0.26184
1.01677		1.23292	-0.224054	0.947595	-0.31209	-1.70308	-2.12944	-2.16919	-0.35369	-1.63376	-0.28688	-0.24575	-0.2625
1.02343		1.23745	-0.224829	0.951648	-0.312984	-1.70839	-2.13659	-2.17652	-0.35477	-1.63966	-0.28771	-0.2467	-0.26321
1.0301		1.24204	-0.225663	0.95576	-0.313818	-1.71369	-2.14368	-2.18379	-0.35578	-1.64557	-0.28855	-0.24772	-0.26399
1.03677		1.24657	-0.226498	0.959873	-0.314534	-1.719	-2.15077	-2.19089	-0.35679	-1.65141	-0.28944	-0.24873	-0.2647
1.04343		1.25116	-0.227392	0.964046	-0.315249	-1.72418	-2.15781	-2.19792	-0.35781	-1.65731	-0.29039	-0.2498	-0.26542
1.0501		1.25575	-0.228286	0.968218	-0.315905	-1.72943	-2.16472	-2.2049	-0.35882	-1.66327	-0.29141	-0.25082	-0.26619
1.05677		1.26034	-0.22918	0.97239	-0.31656	-1.73461	-2.17152	-2.21175	-0.35983	-1.66917	-0.29242	-0.25183	-0.26685
1.06343		1.26499	-0.230074	0.976562	-0.317276	-1.73986	-2.17825	-2.21854	-0.36079	-1.67519	-0.29343	-0.25284	-0.26751
1.0701		1.2697	-0.230849	0.980735	-0.31805	-1.74516	-2.18487	-2.22528	-0.36174	-1.68115	-0.29451	-0.25374	-0.2681
1.07677		1.27441	-0.231624	0.984788	-0.318885	-1.75053	-2.19142	-2.23202	-0.36269	-1.68711	-0.29546	-0.25463	-0.26864
1.08343		1.27917	-0.232399	0.988841	-0.319779	-1.75595	-2.19792	-2.23881	-0.36359	-1.69307	-0.29641	-0.25547	-0.26917
1.0901		1.284	-0.233054	0.992835	-0.320673	-1.7615	-2.20436	-2.24555	-0.36442	-1.69897	-0.29731	-0.25624	-0.26959
1.09677		1.28883	-0.23365	0.996828	-0.321627	-1.7671	-2.21074	-2.25234	-0.36526	-1.70487	-0.29814	-0.25696	-0.26995
1.10343		1.29366	-0.234127	1.00076	-0.32258	-1.77276	-2.21705	-2.25914	-0.36615	-1.71071	-0.29892	-0.25755	-0.27031
1.1101		1.29855	-0.234544	1.0047	-0.323534	-1.77842	-2.22343	-2.26593	-0.36699	-1.71655	-0.29969	-0.25815	-0.27055
1.11677		1.30349	-0.234842	1.00869	-0.324428	-1.78403	-2.22975	-2.27278	-0.36788	-1.7224	-0.30047	-0.25862	-0.27084
1.12343		1.30844	-0.23514	1.01268	-0.325263	-1.78957	-2.23607	-2.2797	-0.36883	-1.7283	-0.30124	-0.25904	-0.27108
1.1301		1.31339	-0.235379	1.01668	-0.326157	-1.79493	-2.24239	-2.28661	-0.36985	-1.73426	-0.30208	-0.25946	-0.27132
1.13677		1.31834	-0.235558	1.02067	-0.326991	-1.80024	-2.2487	-2.29359	-0.37092	-1.74028	-0.30291	-0.25988	-0.27156
1.14343		1.32328	-0.235796	1.02472	-0.327826	-1.80537	-2.25502	-2.30056	-0.37199	-1.74642	-0.30386	-0.26023	-0.27186
1.1501		1.32823	-0.235975	1.02878	-0.3286	-1.81043	-2.26122	-2.30765	-0.37307	-1.75267	-0.30482	-0.26059	-0.27221
1.15677		1.33306	-0.236213	1.03289	-0.329375	-1.81538	-2.26742	-2.31475	-0.3742	-1.75905	-0.30577	-0.26101	-0.27257
1.16343		1.33783	-0.236452	1.037	-0.33015	-1.82039	-2.2735	-2.3219	-0.37533	-1.76555	-0.30679	-0.26137	-0.27311
1.1701		1.34254	-0.23669	1.04111	-0.330925	-1.82539	-2.27952	-2.32905	-0.37652	-1.77217	-0.3078	-0.26178	-0.2737
1.17677		1.34718	-0.236928	1.04535	-0.3317	-1.8304	-2.28548	-2.3362	-0.37766	-1.77884	-0.30875	-0.26226	-0.27442
1.18343		1.35171	-0.237167	1.04964	-0.332415	-1.83558	-2.29132	-2.3433	-0.37879	-1.78552	-0.30965	-0.26274	-0.27525
1.1901		1.35624	-0.237405	1.05399	-0.33319	-1.84077	-2.29704	-2.35033	-0.37986	-1.79219	-0.31054	-0.26333	-0.27621
1.19677		1.36071	-0.237584	1.0584	-0.333965	-1.84608	-2.30277	-2.35718	-0.38099	-1.79881	-0.31143	-0.26393	-0.27722
1.20343		1.36519	-0.237823	1.06293	-0.334799	-1.85144	-2.30843	-2.36398	-0.38207	-1.80525	-0.31227	-0.26459	-0.27829
1.2101		1.36966	-0.238121	1.06746	-0.335693	-1.85686	-2.31409	-2.37066	-0.38314	-1.81162	-0.31304	-0.26536	-0.27931
1.21677		1.37418	-0.238359	1.07211	-0.336587	-1.86223	-2.31975	-2.37721	-0.38421	-1.81782	-0.31394	-0.26619	-0.28032
1.22343		1.37878	-0.238717	1.0767	-0.337541	-1.86765	-2.32548	-2.38365	-0.38522	-1.82396	-0.31477	-0.26709	-0.28121
1.2301		1.38342	-0.239134	1.08129	-0.338495	-1.87296	-2.33126	-2.39003	-0.38624	-1.83004	-0.31567	-0.2681	-0.28199
1.23677		1.38807	-0.23967	1.08588	-0.339508	-1.87826	-2.33716	-2.39635	-0.38731	-1.836	-0.31662	-0.26911	-0.28259
1.24343		1.39284	-0.240266	1.09041	-0.340521	-1.88351	-2.34312	-2.4026	-0.38832	-1.84202	-0.31763	-0.27007	-0.28312
1.2501		1.39767	-0.240922	1.09482	-0.341535	-1.88863	-2.3492	-2.4088	-0.3894	-1.84804	-0.31859	-0.2709	-0.28354
1.25677		1.4025	-0.241697	1.09923	-0.342548	-1.89376	-2.3554	-2.41506	-0.39047	-1.85406	-0.3196	-0.27168	-0.28396
1.26343		1.40739	-0.242472	1.10352	-0.343502	-1.89883	-2.36166	-2.42126	-0.3916	-1.86014	-0.32061	-0.27227	-0.28437
1.2701		1.41221	-0.243247	1.10775	-0.344455	-1.90389	-2.36791	-2.42746	-0.39274	-1.86622	-0.32151	-0.27269	-0.28479
1.27677		1.41704	-0.244081	1.11192	-0.345409	-1.9089	-2.37429	-2.43372	-0.39393	-1.87224	-0.3224	-0.27299	-0.28527
1.28343		1.42181	-0.244796	1.11604	-0.346303	-1.91385	-2.38073	-2.43992	-0.39518	-1.87826	-0.32324	-0.27311	-0.28592
1.2901		1.42646	-0.245512	1.12009	-0.347137	-1.91879	-2.38711	-2.44617	-0.39643	-1.88422	-0.32401	-0.27311	-0.28658
1.29677		1.43105	-0.246167	1.12408	-0.347972	-1.92374	-2.3936	-2.45243	-0.39774	-1.89012	-0.32479	-0.27305	-0.28735
1.30343		1.43558	-0.246704	1.12808	-0.348747	-1.92869	-2.40004	-2.45875	-0.39905	-1.89596	-0.3255	-0.27299	-0.28813
1.3101		1.43999	-0.247121	1.13201	-0.349522	-1.93363	-2.40648	-2.46507	-0.4003	-1.90181	-0.32628	-0.27293	-0.28884
1.31677		1.44428	-0.247538	1.136	-0.350237	-1.93852	-2.41286	-2.47139	-0.40156	-1.90771	-0.32705	-0.27293	-0.2895
1.32343		1.44857	-0.247955	1.13994	-0.350952	-1.94347	-2.41911	-2.47782	-0.40281	-1.91367	-0.32794	-0.27311	-0.29004
1.3301		1.45286	-0.248313	1.14393	-0.351667	-1.94836	-2.42537	-2.4842	-0.404	-1.91975	-0.32896	-0.27329	-0.29051
1.33677		1.4571	-0.248671	1.14793	-0.352383	-1.95318	-2.43151	-2.4907	-0.40513	-1.92595	-0.32997	-0.27364	-0.29081
1.34343		1.46139	-0.249147	1.15198	-0.353158	-1.95801	-2.43753	-2.49714	-0.40627	-1.93238	-0.3311	-0.274	-0.29111
1.3501		1.46574	-0.249684	1.15597	-0.353932	-1.96284	-2.44349	-2.50363	-0.40734	-1.93894	-0.3323	-0.27448	-0.29141
1.35677		1.47015	-0.25028	1.16003	-0.354707	-1.96755	-2.44927	-2.51007	-0.40835	-1.94561	-0.33355	-0.27508	-0.29171
1.36343		1.47462	-0.250936	1.16402	-0.355542	-1.97226	-2.455	-2.51657	-0.40936	-1.95241	-0.33474	-0.27567	-0.29206
1.3701		1.47915	-0.251651	1.16801	-0.356376	-1.97685	-2.46066	-2.52295	-0.41032	-1.9592	-0.33599	-0.27633	-0.2926
1.37677		1.48374	-0.252485	1.17201	-0.357211	-1.98144	-2.46626	-2.52932	-0.41133	-1.96606	-0.33718	-0.27698	-0.29331
1.38343		1.48833	-0.25326	1.17594	-0.358105	-1.98597	-2.47186	-2.53564	-0.41234	-1.97279	-0.33838	-0.2777	-0.29415
1.3901		1.49298	-0.254035	1.17981	-0.35888	-1.9905	-2.47747	-2.5419	-0.41336	-1.97941	-0.33951	-0.27841	-0.2951
1.39677		1.49751	-0.25475	1.18363	-0.359714	-1.99491	-2.48307	-2.54816	-0.41449	-1.98597	-0.34052	-0.27919	-0.29618
1.40343		1.5021	-0.255406	1.18744	-0.360489	-1.99938	-2.48879	-2.55436	-0.41562	-1.9924	-0.34148	-0.2799	-0.29725
1.4101		1.50657	-0.256002	1.19114	-0.361264	-2.00373	-2.49451	-2.5605	-0.41687	-1.99872	-0.34231	-0.28062	-0.29838
1.41677		1.51092	-0.256479	1.19483	-0.362098	-2.00814	-2.50036	-2.5667	-0.41825	-2.00504	-0.34308	-0.28133	-0.29951
1.42343		1.51527	-0.256836	1.19841	-0.362933	-2.01255	-2.5062	-2.57283	-0.41968	-2.01124	-0.3438	-0.28199	-0.30065
1.4301		1.51944	-0.257134	1.20193	-0.363767	-2.01696	-2.5121	-2.57897	-0.42117	-2.01744	-0.34451	-0.28265	-0.30166
1.43677		1.52355	-0.257313	1.20544	-0.364721	-2.02137	-2.518	-2.58517	-0.42272	-2.02364	-0.34517	-0.2833	-0.30267
1.44343		1.52761	-0.257492	1.20896	-0.365615	-2.02578	-2.5239	-2.59131	-0.42427	-2.02972	-0.34589	-0.2839	-0.30357
1.4501		1.53154	-0.257611	1.21254	-0.366628	-2.03025	-2.5298	-2.59745	-0.42582	-2.0358	-0.34672	-0.28443	-0.30446
1.45677		1.53542	-0.25773	1.21617	-0.367641	-2.03472	-2.53564	-2.60359	-0.42725	-2.04176	-0.34755	-0.28503	-0.30529
1.46343		1.53929	-0.257909	1.21993	-0.368655	-2.03919	-2.54148	-2.60967	-0.42862	-2.04766	-0.34851	-0.28557	-0.30613
1.4701		1.5431	-0.258148	1.22374	-0.369668	-2.04366	-2.54726	-2.61581	-0.42981	-2.05344	-0.34958	-0.2861	-0.30696
1.47677		1.54692	-0.258505	1.22768	-0.370741	-2.04813	-2.55305	-2.62183	-0.43088	-2.05916	-0.35077	-0.28664	-0.3078
1.48343		1.55073	-0.258923	1.23173	-0.371814	-2.05261	-2.55889	-2.62791	-0.43184	-2.06476	-0.35197	-0.28718	-0.30863
1.4901		1.55449	-0.259459	1.23572	-0.372827	-2.05708	-2.56467	-2.63399	-0.43267	-2.07031	-0.35316	-0.28765	-0.30947
1.49677		1.5583	-0.260055	1.23972	-0.3739	-2.06149	-2.57051	-2.64007	-0.43339	-2.07579	-0.35429	-0.28819	-0.31024
1.50343		1.562	-0.260711	1.24365	-0.374913	-2.0659	-2.57635	-2.64609	-0.4341	-2.08116	-0.35542	-0.28872	-0.31108
1.5101		1.56564	-0.261366	1.24747	-0.375867	-2.07031	-2.58225	-2.65217	-0.43482	-2.08646	-0.35644	-0.2892	-0.31179
1.51677		1.56921	-0.262022	1.25116	-0.376821	-2.07472	-2.58809	-2.65819	-0.43559	-2.09177	-0.35745	-0.28974	-0.31245
1.52343		1.57261	-0.262618	1.25474	-0.377715	-2.07913	-2.59393	-2.66415	-0.43648	-2.09707	-0.35828	-0.29016	-0.31304
1.5301		1.57595	-0.263095	1.25825	-0.378609	-2.0836	-2.59978	-2.67011	-0.43738	-2.10243	-0.35912	-0.29063	-0.31358
1.53677		1.57916	-0.263512	1.26165	-0.379384	-2.08807	-2.6055	-2.67595	-0.43845	-2.1078	-0.35977	-0.29105	-0.314
1.54343		1.58232	-0.263751	1.26499	-0.380218	-2.09266	-2.61128	-2.68179	-0.43952	-2.11322	-0.36043	-0.29141	-0.3143
1.5501		1.58548	-0.26387	1.26827	-0.380993	-2.09731	-2.61694	-2.68751	-0.44066	-2.11877	-0.36103	-0.29176	-0.31453
1.55677		1.58858	-0.263929	1.27161	-0.381768	-2.10202	-2.62266	-2.69324	-0.44185	-2.12443	-0.36162	-0.29212	-0.31477
1.56343		1.5918	-0.263929	1.27494	-0.382602	-2.10673	-2.62839	-2.69896	-0.44304	-2.13015	-0.36222	-0.29242	-0.31489
1.5701		1.59514	-0.263929	1.27834	-0.383437	-2.11149	-2.63417	-2.70462	-0.44417	-2.13593	-0.36275	-0.29272	-0.31507
1.57677		1.59854	-0.263929	1.28174	-0.384271	-2.11626	-2.63995	-2.71034	-0.44531	-2.14177	-0.36335	-0.29302	-0.31519
1.58343		1.60211	-0.263929	1.2852	-0.385106	-2.12097	-2.64579	-2.71612	-0.44638	-2.14761	-0.36395	-0.29331	-0.31537
1.5901		1.60581	-0.264049	1.28865	-0.38594	-2.12556	-2.65163	-2.72191	-0.44739	-2.1534	-0.36454	-0.29361	-0.31555
1.59677		1.60956	-0.264287	1.29211	-0.386715	-2.13009	-2.65747	-2.72769	-0.44841	-2.15912	-0.36526	-0.29391	-0.3159
1.60343		1.61338	-0.264585	1.29563	-0.38749	-2.13444	-2.66331	-2.73353	-0.44948	-2.16478	-0.36597	-0.29427	-0.31632
1.6101		1.61725	-0.264943	1.29908	-0.388145	-2.13861	-2.66922	-2.73937	-0.45049	-2.17038	-0.36669	-0.29469	-0.3168
1.61677		1.62113	-0.265419	1.3026	-0.388801	-2.14273	-2.675	-2.74527	-0.45156	-2.17599	-0.3674	-0.29516	-0.31745
1.62343		1.62488	-0.265837	1.30612	-0.389338	-2.14678	-2.68078	-2.75117	-0.4527	-2.18153	-0.36812	-0.29564	-0.31823
1.6301		1.62858	-0.266314	1.30969	-0.389814	-2.15071	-2.6865	-2.75707	-0.45383	-2.18707	-0.36883	-0.29618	-0.31906
1.63677		1.63215	-0.26679	1.31327	-0.390291	-2.15471	-2.69216	-2.76291	-0.45496	-2.19268	-0.36943	-0.29677	-0.31996
1.64343		1.63567	-0.267267	1.31696	-0.390828	-2.1587	-2.69783	-2.76881	-0.45609	-2.19834	-0.37003	-0.29731	-0.32085
1.6501		1.63913	-0.267744	1.32066	-0.391424	-2.16275	-2.70343	-2.77472	-0.45723	-2.20406	-0.37056	-0.2979	-0.32175
1.65677		1.64247	-0.268161	1.32442	-0.392079	-2.16687	-2.70897	-2.78056	-0.45824	-2.2099	-0.37104	-0.29844	-0.32258
1.66343		1.64574	-0.268579	1.32823	-0.392795	-2.17104	-2.7144	-2.78646	-0.45919	-2.21574	-0.37152	-0.29898	-0.32336
1.6701		1.6489	-0.269055	1.33204	-0.393569	-2.17533	-2.71976	-2.7923	-0.46015	-2.22164	-0.37205	-0.29951	-0.32401
1.67677		1.652	-0.269532	1.33586	-0.394464	-2.17962	-2.72495	-2.79814	-0.46092	-2.22754	-0.37265	-0.30005	-0.32455
1.68343		1.65498	-0.270009	1.33961	-0.395358	-2.18397	-2.73007	-2.80392	-0.4617	-2.23351	-0.37324	-0.30059	-0.32508
1.6901		1.65784	-0.270545	1.34325	-0.396311	-2.18832	-2.73508	-2.8097	-0.46241	-2.23947	-0.37402	-0.30106	-0.32562
1.69677		1.66058	-0.270963	1.34677	-0.397205	-2.19268	-2.74003	-2.81549	-0.46313	-2.24549	-0.37479	-0.3016	-0.32616
1.70343		1.66321	-0.27144	1.35022	-0.39804	-2.19697	-2.74491	-2.82127	-0.46378	-2.25151	-0.37569	-0.30214	-0.32669
1.7101		1.66571	-0.271857	1.3535	-0.398874	-2.20126	-2.74968	-2.82705	-0.4645	-2.25759	-0.37664	-0.30273	-0.32729
1.71677		1.66816	-0.272334	1.35672	-0.399649	-2.20549	-2.75451	-2.83289	-0.46521	-2.26378	-0.3776	-0.30333	-0.328
1.72343		1.6706	-0.272751	1.35988	-0.400424	-2.20972	-2.75928	-2.83873	-0.46593	-2.26998	-0.37855	-0.30398	-0.32872
1.7301		1.67304	-0.273168	1.36286	-0.401139	-2.2139	-2.76417	-2.84463	-0.4667	-2.2763	-0.37944	-0.30464	-0.32943
1.73677		1.67549	-0.273585	1.36584	-0.401974	-2.21795	-2.76899	-2.85059	-0.46742	-2.28256	-0.38034	-0.30529	-0.33021
1.74343		1.67805	-0.274003	1.36864	-0.402808	-2.222	-2.77388	-2.85655	-0.46813	-2.28888	-0.38111	-0.30595	-0.33098
1.7501		1.68061	-0.274479	1.37138	-0.403702	-2.22594	-2.77883	-2.86251	-0.46885	-2.29508	-0.38183	-0.30655	-0.3317
1.75677		1.68324	-0.274897	1.37395	-0.404716	-2.22975	-2.78378	-2.86853	-0.46945	-2.30128	-0.38248	-0.30714	-0.33242
1.76343		1.6858	-0.275373	1.37627	-0.405788	-2.23356	-2.78878	-2.87455	-0.47004	-2.3073	-0.38314	-0.30774	-0.33307
1.7701		1.68824	-0.275731	1.37842	-0.406981	-2.23726	-2.79373	-2.88057	-0.47058	-2.31332	-0.38373	-0.30822	-0.33367
1.77677		1.69057	-0.276089	1.38032	-0.408173	-2.2409	-2.79874	-2.88659	-0.47112	-2.31916	-0.38433	-0.30863	-0.33426
1.78343		1.69259	-0.276387	1.38205	-0.409365	-2.24453	-2.80374	-2.89261	-0.47165	-2.32488	-0.38493	-0.30893	-0.3348
1.7901		1.69444	-0.276566	1.3836	-0.410497	-2.24811	-2.80875	-2.89869	-0.47219	-2.33054	-0.38558	-0.30917	-0.3354
1.79677		1.69593	-0.276685	1.38503	-0.41163	-2.25174	-2.8137	-2.90471	-0.47284	-2.33614	-0.38618	-0.30935	-0.33605
1.80343		1.69712	-0.276804	1.38628	-0.412703	-2.25538	-2.81858	-2.91067	-0.47356	-2.34169	-0.38683	-0.30953	-0.33671
1.8101		1.69808	-0.276864	1.38754	-0.413656	-2.25908	-2.82347	-2.91663	-0.47433	-2.34723	-0.38755	-0.30971	-0.33742
1.81677		1.69879	-0.276923	1.38867	-0.41455	-2.26283	-2.8283	-2.92253	-0.47523	-2.35271	-0.38821	-0.30988	-0.3382
1.82343		1.69927	-0.276983	1.38974	-0.415266	-2.26671	-2.83313	-2.92838	-0.47612	-2.35814	-0.38892	-0.31018	-0.33903
1.8301		1.69963	-0.277162	1.39076	-0.415921	-2.27064	-2.83796	-2.9341	-0.47702	-2.36356	-0.38964	-0.31048	-0.33987
1.83677		1.69986	-0.2774	1.39171	-0.416517	-2.27469	-2.84284	-2.9397	-0.47797	-2.36893	-0.39035	-0.3109	-0.3407
1.84343		1.70004	-0.277698	1.39248	-0.417113	-2.2788	-2.84779	-2.94518	-0.47886	-2.37429	-0.39113	-0.31143	-0.34148
1.8501		1.7001	-0.278115	1.3932	-0.41765	-2.28304	-2.8528	-2.95055	-0.47976	-2.3796	-0.39184	-0.31203	-0.34225
1.85677		1.7001	-0.278592	1.3938	-0.418186	-2.28739	-2.85798	-2.95579	-0.48065	-2.3849	-0.39268	-0.31269	-0.34291
1.86343		1.70004	-0.279188	1.39433	-0.418723	-2.2918	-2.86323	-2.96086	-0.48149	-2.39021	-0.39345	-0.3134	-0.34344
1.8701		1.69986	-0.279784	1.39481	-0.419378	-2.29621	-2.86859	-2.96587	-0.48238	-2.39551	-0.39423	-0.31406	-0.34398
1.87677		1.69963	-0.28044	1.39534	-0.420034	-2.30056	-2.87414	-2.97076	-0.48327	-2.40082	-0.39494	-0.31477	-0.3444
1.88343		1.69933	-0.281036	1.39588	-0.420749	-2.30491	-2.87968	-2.97558	-0.48417	-2.40612	-0.3956	-0.31537	-0.34481
1.8901		1.69891	-0.281692	1.39654	-0.421464	-2.30914	-2.88528	-2.98029	-0.48506	-2.41148	-0.39619	-0.31596	-0.34523
1.89677		1.69843	-0.282228	1.39725	-0.42218	-2.31332	-2.89094	-2.98494	-0.48602	-2.41685	-0.39673	-0.3165	-0.34565
1.90343		1.69784	-0.282764	1.39809	-0.422895	-2.31731	-2.89655	-2.98953	-0.48685	-2.42227	-0.39721	-0.31692	-0.34618
1.9101		1.69724	-0.283182	1.39898	-0.423551	-2.32112	-2.90209	-2.99406	-0.48774	-2.42776	-0.39756	-0.31734	-0.34672
1.91677		1.69665	-0.283539	1.39993	-0.424087	-2.32488	-2.90757	-2.99865	-0.48852	-2.4333	-0.39798	-0.31763	-0.34732
1.92343		1.69605	-0.283837	1.40089	-0.424623	-2.32857	-2.91294	-3.00318	-0.48923	-2.4389	-0.39828	-0.31793	-0.34797
1.9301		1.69551	-0.284135	1.40178	-0.425041	-2.33221	-2.91818	-3.00777	-0.48995	-2.44451	-0.39864	-0.31823	-0.34863
1.93677		1.69498	-0.284374	1.40256	-0.425458	-2.33579	-2.92331	-3.01242	-0.49061	-2.45011	-0.39899	-0.31853	-0.34922
1.94343		1.69456	-0.284612	1.40333	-0.425816	-2.33936	-2.92832	-3.01713	-0.49126	-2.45577	-0.39941	-0.31883	-0.34988
1.9501		1.69414	-0.28491	1.40393	-0.426173	-2.34294	-2.93326	-3.0219	-0.49186	-2.46131	-0.39989	-0.31918	-0.35042
1.95677		1.69379	-0.285208	1.40446	-0.426531	-2.34646	-2.93809	-3.02684	-0.49245	-2.4668	-0.40042	-0.31948	-0.35095
1.96343		1.69343	-0.285506	1.40494	-0.426888	-2.34991	-2.94292	-3.03185	-0.49299	-2.47216	-0.40108	-0.31978	-0.35143
1.9701		1.69319	-0.285864	1.40542	-0.427306	-2.35331	-2.94775	-3.03704	-0.49353	-2.47747	-0.40185	-0.32014	-0.35185
1.97677		1.69295	-0.286281	1.40584	-0.427723	-2.35659	-2.95252	-3.04222	-0.49394	-2.48259	-0.40275	-0.32043	-0.35232
1.98343		1.69271	-0.286579	1.40631	-0.4282	-2.35981	-2.9574	-3.04753	-0.49436	-2.4876	-0.4037	-0.32073	-0.3528
1.9901		1.69253	-0.286877	1.40685	-0.428736	-2.36291	-2.96235	-3.05289	-0.49478	-2.49255	-0.40478	-0.32097	-0.35334
1.99677		1.69236	-0.287056	1.40744	-0.429273	-2.36601	-2.96742	-3.0582	-0.49514	-2.49738	-0.40591	-0.32121	-0.35393
2.00343		1.69223	-0.287116	1.4081	-0.429928	-2.36899	-2.9726	-3.06356	-0.49543	-2.5022	-0.4071	-0.32139	-0.35459
2.0101		1.69212	-0.287056	1.40876	-0.430584	-2.37197	-2.97785	-3.0688	-0.49579	-2.50691	-0.40823	-0.32163	-0.35536
2.01677		1.692	-0.286818	1.40941	-0.431299	-2.37501	-2.98321	-3.07405	-0.49615	-2.51168	-0.40931	-0.32187	-0.35614
2.02343		1.69188	-0.28652	1.41001	-0.432014	-2.37805	-2.98864	-3.07918	-0.49651	-2.51639	-0.4102	-0.32216	-0.35697
2.0301		1.69182	-0.286102	1.4106	-0.432789	-2.38121	-2.99406	-3.0843	-0.49698	-2.52122	-0.41103	-0.32258	-0.35775
2.03677		1.69176	-0.285625	1.41108	-0.433505	-2.38448	-2.99948	-3.08931	-0.49746	-2.52604	-0.41163	-0.323	-0.35858
2.04343		1.69176	-0.285149	1.4115	-0.43416	-2.38782	-3.00485	-3.09432	-0.49794	-2.53105	-0.41217	-0.32347	-0.3593
2.0501		1.69188	-0.284672	1.4118	-0.434756	-2.39122	-3.01015	-3.09926	-0.49847	-2.53612	-0.41252	-0.32407	-0.35995
2.05677		1.69212	-0.284314	1.41197	-0.435233	-2.39468	-3.01534	-3.10421	-0.49889	-2.54142	-0.41288	-0.32467	-0.36055
2.06343		1.69253	-0.283957	1.41209	-0.435591	-2.39819	-3.02047	-3.10916	-0.49931	-2.54685	-0.41318	-0.32526	-0.36097
2.0701		1.69307	-0.283718	1.41209	-0.435889	-2.40171	-3.02547	-3.1141	-0.49967	-2.55239	-0.41354	-0.3258	-0.36138
2.07677		1.69385	-0.283599	1.41203	-0.436008	-2.40529	-3.03042	-3.11911	-0.49996	-2.55811	-0.41401	-0.32634	-0.36168
2.08343		1.69486	-0.283539	1.41197	-0.436127	-2.4088	-3.03525	-3.12412	-0.50026	-2.56389	-0.41455	-0.32681	-0.36198
2.0901		1.69599	-0.28348	1.41191	-0.436306	-2.41232	-3.04008	-3.12912	-0.5005	-2.56968	-0.41521	-0.32723	-0.36228
2.09677		1.69736	-0.28348	1.41186	-0.436485	-2.41578	-3.0449	-3.13419	-0.50074	-2.5754	-0.41592	-0.32765	-0.36258
2.10343		1.69885	-0.28348	1.4118	-0.436783	-2.41929	-3.04961	-3.13932	-0.50104	-2.581	-0.4167	-0.328	-0.36293
2.1101		1.70052	-0.28348	1.4118	-0.4372	-2.42269	-3.05432	-3.14444	-0.50133	-2.58636	-0.41753	-0.32836	-0.36329
2.11677		1.70225	-0.28342	1.41191	-0.437737	-2.42609	-3.05897	-3.14957	-0.50169	-2.59155	-0.41837	-0.32872	-0.36371
2.12343		1.7041	-0.283301	1.41209	-0.438392	-2.42949	-3.06362	-3.1547	-0.50205	-2.5965	-0.41914	-0.32908	-0.36412
2.1301		1.706	-0.283182	1.41239	-0.439167	-2.43282	-3.06821	-3.15988	-0.50247	-2.60127	-0.41991	-0.32938	-0.36454
2.13677		1.70785	-0.283003	1.41275	-0.440001	-2.4361	-3.0728	-3.16507	-0.50288	-2.6058	-0.42063	-0.32973	-0.3649
2.14343		1.7097	-0.282824	1.41311	-0.440896	-2.43932	-3.07739	-3.17025	-0.50324	-2.61027	-0.42129	-0.32997	-0.36532
2.1501		1.71149	-0.282645	1.41358	-0.44173	-2.44254	-3.08198	-3.17538	-0.50366	-2.61456	-0.42182	-0.33021	-0.36567
2.15677		1.71322	-0.282526	1.414	-0.442445	-2.44576	-3.08663	-3.1805	-0.50408	-2.61891	-0.4223	-0.33033	-0.36609
2.16343		1.71477	-0.282526	1.41448	-0.443161	-2.44898	-3.09134	-3.18557	-0.50455	-2.6232	-0.42272	-0.33039	-0.36651
2.1701		1.7162	-0.282526	1.41484	-0.443757	-2.45219	-3.09604	-3.19058	-0.50503	-2.62761	-0.42307	-0.33039	-0.36693
2.17677		1.71745	-0.282645	1.41519	-0.444293	-2.45541	-3.10087	-3.19552	-0.50557	-2.63202	-0.42343	-0.33033	-0.36734
2.18343		1.71852	-0.282824	1.41549	-0.44477	-2.45863	-3.1057	-3.20035	-0.50616	-2.63649	-0.42367	-0.33027	-0.36782
2.1901		1.71948	-0.283122	1.41573	-0.445187	-2.46185	-3.11053	-3.20512	-0.50676	-2.64102	-0.42397	-0.33021	-0.3683
2.19677		1.72037	-0.283539	1.41591	-0.445604	-2.46507	-3.11536	-3.20983	-0.50747	-2.64555	-0.42433	-0.33015	-0.36883
2.20343		1.72114	-0.284016	1.41609	-0.445962	-2.46835	-3.12018	-3.21454	-0.50813	-2.65008	-0.42468	-0.33015	-0.36931
2.2101		1.72186	-0.284553	1.41621	-0.446379	-2.47163	-3.12495	-3.21919	-0.50884	-2.65461	-0.4251	-0.33021	-0.36979
2.21677		1.72257	-0.285149	1.41621	-0.446796	-2.4749	-3.12972	-3.2239	-0.5095	-2.6592	-0.42564	-0.33033	-0.3702
2.22343		1.72335	-0.285804	1.41621	-0.447273	-2.47824	-3.13437	-3.22855	-0.51016	-2.66379	-0.42623	-0.33051	-0.37062
2.2301		1.72424	-0.28646	1.41609	-0.44769	-2.48152	-3.13902	-3.23325	-0.51069	-2.66838	-0.42701	-0.33069	-0.37098
2.23677		1.7252	-0.287116	1.41591	-0.448108	-2.48486	-3.14355	-3.2379	-0.51123	-2.67309	-0.42784	-0.33092	-0.37128
2.24343		1.72627	-0.287771	1.41561	-0.448465	-2.48826	-3.14802	-3.24255	-0.51171	-2.67786	-0.42874	-0.3311	-0.37152
2.2501		1.72746	-0.288367	1.41525	-0.448823	-2.49159	-3.15243	-3.2472	-0.51212	-2.68275	-0.42969	-0.33134	-0.37181
2.25677		1.72877	-0.288904	1.41484	-0.449181	-2.49505	-3.15678	-3.25173	-0.51254	-2.68769	-0.43064	-0.33146	-0.37205
2.26343		1.7302	-0.289321	1.41436	-0.449479	-2.49851	-3.16113	-3.25632	-0.51296	-2.69276	-0.4316	-0.33158	-0.37229
2.2701		1.73181	-0.289679	1.414	-0.449777	-2.50196	-3.16542	-3.26079	-0.51337	-2.69794	-0.43249	-0.33164	-0.37253
2.27677		1.73348	-0.289917	1.41364	-0.450134	-2.50542	-3.16978	-3.26526	-0.51379	-2.70319	-0.43333	-0.3317	-0.37277
2.28343		1.73521	-0.290036	1.41346	-0.450492	-2.50888	-3.17413	-3.26973	-0.51421	-2.70844	-0.43404	-0.33176	-0.37301
2.2901		1.73706	-0.290036	1.41346	-0.450909	-2.51228	-3.17854	-3.27414	-0.51469	-2.71374	-0.43476	-0.33176	-0.3733
2.29677		1.73891	-0.290036	1.41364	-0.451446	-2.51561	-3.18307	-3.27867	-0.51516	-2.71904	-0.43529	-0.33182	-0.37354
2.30343		1.74087	-0.289977	1.41394	-0.452161	-2.51889	-3.18766	-3.2832	-0.51564	-2.72429	-0.43583	-0.33194	-0.37384
2.3101		1.74296	-0.289917	1.41436	-0.452936	-2.52211	-3.19237	-3.28779	-0.51606	-2.72954	-0.43637	-0.33206	-0.37414
2.31677		1.74516	-0.289917	1.4149	-0.45383	-2.52527	-3.19713	-3.29238	-0.51653	-2.73472	-0.43684	-0.3323	-0.37438
2.32343		1.74743	-0.289977	1.41549	-0.454843	-2.52831	-3.20196	-3.29703	-0.51689	-2.73985	-0.43738	-0.33253	-0.37467
2.3301		1.74993	-0.290096	1.41615	-0.455916	-2.53135	-3.20667	-3.30168	-0.51731	-2.74491	-0.43792	-0.33283	-0.37503
2.33677		1.75256	-0.290334	1.41674	-0.457048	-2.53433	-3.21138	-3.30627	-0.51767	-2.74992	-0.43857	-0.33319	-0.37533
2.34343		1.75536	-0.290573	1.41734	-0.458121	-2.53731	-3.21597	-3.31086	-0.51808	-2.75481	-0.43923	-0.33361	-0.37575
2.3501		1.75834	-0.29093	1.41793	-0.459194	-2.54023	-3.22044	-3.31539	-0.51844	-2.75964	-0.43994	-0.33402	-0.37611
2.35677		1.7615	-0.291348	1.41853	-0.460207	-2.54321	-3.22479	-3.31992	-0.51886	-2.76434	-0.44072	-0.33444	-0.37652
2.36343		1.76483	-0.291765	1.41907	-0.461102	-2.54625	-3.22902	-3.32433	-0.51939	-2.76893	-0.44149	-0.33486	-0.37694
2.3701		1.76829	-0.292182	1.41972	-0.461936	-2.54929	-3.23313	-3.32874	-0.51993	-2.77346	-0.44227	-0.33528	-0.37736
2.37677		1.77193	-0.29254	1.42032	-0.462711	-2.55233	-3.23719	-3.33315	-0.52053	-2.77781	-0.44304	-0.33563	-0.37777
2.38343		1.77568	-0.292897	1.42103	-0.463307	-2.55543	-3.24124	-3.3375	-0.52124	-2.78211	-0.44382	-0.33593	-0.37813
2.3901		1.7795	-0.293136	1.42175	-0.463903	-2.55859	-3.24535	-3.34185	-0.52196	-2.78646	-0.44453	-0.33617	-0.37849
2.39677		1.78349	-0.293434	1.42252	-0.464439	-2.56169	-3.24953	-3.34615	-0.52273	-2.79075	-0.44519	-0.33641	-0.37879
2.40343		1.78748	-0.293612	1.42324	-0.464916	-2.56491	-3.25382	-3.35044	-0.52345	-2.7951	-0.44584	-0.33659	-0.37903
2.4101		1.79166	-0.293851	1.42395	-0.465393	-2.56807	-3.25817	-3.35473	-0.5241	-2.79963	-0.44644	-0.33677	-0.37926
2.41677		1.79577	-0.29403	1.42467	-0.46587	-2.57123	-3.26258	-3.3589	-0.52464	-2.80422	-0.44709	-0.33695	-0.3795
2.42343		1.8	-0.294209	1.42539	-0.466347	-2.57438	-3.26711	-3.36307	-0.52506	-2.80893	-0.44769	-0.33718	-0.3798
2.4301		1.80417	-0.294447	1.42604	-0.466764	-2.57754	-3.27176	-3.36713	-0.5253	-2.81382	-0.44829	-0.33748	-0.38016
2.43677		1.80846	-0.294685	1.4267	-0.467241	-2.58076	-3.27647	-3.37112	-0.52547	-2.81876	-0.44882	-0.33796	-0.38064
2.44343		1.81276	-0.294924	1.42735	-0.467777	-2.58404	-3.28118	-3.37511	-0.52553	-2.82371	-0.44942	-0.33849	-0.38111
2.4501		1.81711	-0.295162	1.42801	-0.468314	-2.58732	-3.28583	-3.37911	-0.52559	-2.82872	-0.44996	-0.33909	-0.38177
2.45677		1.82158	-0.29546	1.42872	-0.46891	-2.59072	-3.29053	-3.3831	-0.52559	-2.8336	-0.45049	-0.33981	-0.38242
2.46343		1.82617	-0.295699	1.42944	-0.469565	-2.59423	-3.29512	-3.38715	-0.52565	-2.83843	-0.45097	-0.34052	-0.38314
2.4701		1.83099	-0.296056	1.43021	-0.470281	-2.59781	-3.29977	-3.39127	-0.52577	-2.84314	-0.45145	-0.3413	-0.38391
2.47677		1.83594	-0.296354	1.43099	-0.471115	-2.60144	-3.3043	-3.39544	-0.52595	-2.84767	-0.45192	-0.34201	-0.38469
2.48343		1.84113	-0.296772	1.43188	-0.472009	-2.60514	-3.30889	-3.39973	-0.52625	-2.85214	-0.45234	-0.34261	-0.3854
2.4901		1.84655	-0.297189	1.43272	-0.472963	-2.60878	-3.31342	-3.40414	-0.52667	-2.85643	-0.45276	-0.34314	-0.38612
2.49677		1.85215	-0.297725	1.43361	-0.473976	-2.61241	-3.31801	-3.40861	-0.52708	-2.86061	-0.45317	-0.34356	-0.38677
2.50343		1.85794	-0.298262	1.4345	-0.474989	-2.61593	-3.3226	-3.41314	-0.52756	-2.86466	-0.45365	-0.34386	-0.38737
2.5101		1.8639	-0.298858	1.43534	-0.476122	-2.61933	-3.32719	-3.41773	-0.52804	-2.86871	-0.45413	-0.3441	-0.38785
2.51677		1.86998	-0.299454	1.43623	-0.477254	-2.6226	-3.33178	-3.42226	-0.52857	-2.87271	-0.4546	-0.34416	-0.38832
2.52343		1.87617	-0.300109	1.43701	-0.478327	-2.6257	-3.33637	-3.42679	-0.52899	-2.87676	-0.45508	-0.34422	-0.38862
2.5301		1.88249	-0.300646	1.43784	-0.47946	-2.62868	-3.34096	-3.4312	-0.52947	-2.88081	-0.45562	-0.34422	-0.38892
2.53677		1.88899	-0.301182	1.43856	-0.480592	-2.63155	-3.34543	-3.43561	-0.52983	-2.88498	-0.45615	-0.34422	-0.38904
2.54343		1.89555	-0.3016	1.43933	-0.481665	-2.63435	-3.3499	-3.4399	-0.53018	-2.88922	-0.45663	-0.34422	-0.38916
2.5501		1.90228	-0.302017	1.44011	-0.482738	-2.63715	-3.35425	-3.44414	-0.53054	-2.89357	-0.45711	-0.34422	-0.38916
2.55677		1.90914	-0.302315	1.44088	-0.483692	-2.64001	-3.35854	-3.44831	-0.53084	-2.89804	-0.45758	-0.34428	-0.3891
2.56343		1.91611	-0.302613	1.44178	-0.484586	-2.64287	-3.36289	-3.45242	-0.53114	-2.90263	-0.458	-0.34434	-0.38904
2.5701		1.92326	-0.302851	1.44273	-0.485361	-2.64585	-3.36719	-3.45647	-0.53149	-2.90728	-0.45842	-0.3444	-0.38904
2.57677		1.93047	-0.30303	1.44374	-0.486016	-2.64883	-3.37148	-3.46053	-0.53185	-2.91198	-0.45878	-0.34451	-0.38904
2.58343		1.93781	-0.303149	1.44482	-0.486553	-2.65193	-3.37583	-3.46458	-0.53221	-2.91675	-0.45913	-0.34463	-0.38916
2.5901		1.94514	-0.303328	1.44601	-0.48697	-2.65503	-3.38018	-3.46863	-0.53257	-2.92152	-0.45943	-0.34481	-0.3894
2.59677		1.95247	-0.303447	1.44714	-0.487328	-2.65825	-3.38453	-3.47269	-0.53298	-2.92623	-0.45985	-0.34505	-0.3897
2.60343		1.95974	-0.303566	1.44833	-0.487685	-2.66147	-3.38888	-3.47686	-0.5334	-2.93094	-0.46027	-0.34529	-0.39023
2.6101		1.96701	-0.303745	1.44953	-0.488043	-2.66474	-3.39317	-3.48097	-0.53376	-2.93553	-0.46068	-0.34553	-0.39083
2.61677		1.97429	-0.303805	1.45072	-0.48846	-2.66802	-3.39741	-3.4852	-0.53412	-2.94018	-0.46116	-0.34589	-0.39148
2.62343		1.98138	-0.303924	1.45191	-0.488937	-2.67136	-3.40158	-3.48949	-0.53447	-2.94477	-0.46164	-0.34624	-0.39226
2.6301		1.98847	-0.304103	1.4531	-0.489533	-2.6747	-3.40563	-3.49385	-0.53483	-2.94936	-0.46211	-0.34666	-0.39309
2.63677		1.99544	-0.304222	1.45423	-0.490308	-2.6781	-3.40968	-3.49826	-0.53519	-2.95395	-0.46259	-0.34714	-0.39393
2.64343		2.0023	-0.304401	1.45549	-0.491142	-2.68149	-3.41374	-3.50267	-0.53567	-2.95866	-0.46307	-0.34755	-0.39476
2.6501		2.00909	-0.304639	1.45674	-0.492096	-2.68489	-3.41785	-3.50714	-0.53614	-2.96336	-0.46355	-0.34803	-0.39548
2.65677		2.01577	-0.304937	1.45805	-0.493109	-2.68823	-3.42202	-3.51161	-0.53668	-2.96813	-0.46402	-0.34845	-0.39619
2.66343		2.02233	-0.305235	1.45942	-0.494182	-2.69157	-3.42625	-3.51602	-0.53734	-2.9729	-0.4645	-0.34887	-0.39685
2.6701		2.02876	-0.305593	1.46085	-0.495255	-2.69485	-3.4306	-3.52043	-0.53805	-2.97767	-0.46498	-0.34916	-0.39744
2.67677		2.03514	-0.30601	1.46228	-0.496268	-2.69812	-3.43502	-3.52478	-0.53883	-2.98244	-0.46545	-0.34946	-0.39798
2.68343		2.04146	-0.306487	1.46371	-0.497282	-2.7014	-3.43955	-3.52913	-0.5396	-2.98721	-0.46599	-0.3497	-0.39846
2.6901		2.04766	-0.306964	1.4652	-0.498116	-2.70468	-3.44414	-3.53342	-0.54044	-2.9918	-0.46659	-0.34988	-0.39899
2.69677		2.0538	-0.307441	1.46669	-0.498891	-2.70796	-3.44872	-3.53765	-0.54121	-2.99639	-0.46724	-0.35	-0.39953
2.70343		2.05988	-0.307918	1.46812	-0.499547	-2.71124	-3.45325	-3.54183	-0.54204	-3.0008	-0.4679	-0.35012	-0.40007
2.7101		2.06596	-0.308394	1.46961	-0.500083	-2.71463	-3.45778	-3.546	-0.54288	-3.00509	-0.46855	-0.35024	-0.40066
2.71677		2.07192	-0.308871	1.47104	-0.5005	-2.71803	-3.46226	-3.55011	-0.54371	-3.00926	-0.46927	-0.3503	-0.40126
2.72343		2.07788	-0.309348	1.47241	-0.500798	-2.72149	-3.46673	-3.55422	-0.54455	-3.01337	-0.47004	-0.35042	-0.40185
2.7301		2.08366	-0.309825	1.47378	-0.501037	-2.72495	-3.47108	-3.55828	-0.54544	-3.01743	-0.47076	-0.35048	-0.40251
2.73677		2.08938	-0.310302	1.47516	-0.501215	-2.72834	-3.47537	-3.56233	-0.54634	-3.02148	-0.47153	-0.35065	-0.40317
2.74343		2.09498	-0.310779	1.47641	-0.501454	-2.73168	-3.4796	-3.56638	-0.54729	-3.02547	-0.47225	-0.35083	-0.40382
2.7501		2.10041	-0.311255	1.4776	-0.501633	-2.7349	-3.48371	-3.57044	-0.54818	-3.02953	-0.47302	-0.35113	-0.40442
2.75677		2.10571	-0.311732	1.47873	-0.50199	-2.738	-3.48783	-3.57455	-0.54902	-3.03352	-0.47374	-0.35143	-0.40507
2.76343		2.1109	-0.312269	1.4798	-0.502348	-2.74098	-3.49188	-3.5786	-0.54979	-3.03757	-0.47445	-0.35185	-0.40567
2.7701		2.11591	-0.312805	1.48094	-0.502825	-2.74384	-3.49587	-3.58266	-0.55051	-3.04163	-0.47511	-0.35232	-0.40621
2.77677		2.12073	-0.313401	1.48207	-0.503421	-2.74664	-3.49981	-3.58671	-0.5511	-3.04568	-0.47582	-0.3528	-0.4068
2.78343		2.12544	-0.313997	1.48326	-0.504076	-2.74938	-3.50374	-3.59076	-0.55164	-3.04967	-0.47648	-0.35334	-0.40734
2.7901		2.13003	-0.314593	1.48463	-0.504792	-2.75213	-3.50767	-3.59476	-0.55218	-3.05372	-0.47714	-0.35387	-0.40787
2.79677		2.13438	-0.315249	1.48612	-0.505567	-2.75493	-3.51155	-3.59869	-0.55265	-3.05772	-0.47779	-0.35441	-0.40841
2.80343		2.13856	-0.315905	1.48773	-0.506341	-2.75779	-3.51548	-3.60262	-0.55307	-3.06177	-0.47845	-0.35495	-0.40889
2.8101		2.14255	-0.316441	1.48946	-0.507057	-2.76065	-3.51942	-3.6065	-0.55349	-3.06576	-0.4791	-0.35536	-0.40936
2.81677		2.1463	-0.316978	1.49131	-0.507772	-2.76357	-3.52335	-3.61031	-0.55385	-3.06982	-0.47976	-0.35578	-0.40984
2.82343		2.14988	-0.317395	1.49316	-0.508428	-2.76649	-3.52734	-3.61413	-0.5542	-3.07393	-0.48041	-0.3562	-0.4102
2.8301		2.15322	-0.317693	1.49488	-0.509024	-2.76941	-3.53134	-3.61788	-0.55444	-3.0781	-0.48113	-0.35661	-0.41056
2.83677		2.15632	-0.317931	1.49649	-0.50962	-2.77233	-3.53533	-3.62164	-0.55474	-3.08228	-0.48178	-0.35697	-0.41085
2.84343		2.15918	-0.31805	1.49792	-0.510216	-2.77525	-3.53932	-3.62527	-0.55498	-3.08651	-0.4825	-0.35733	-0.41115
2.8501		2.1618	-0.31811	1.49918	-0.510871	-2.77805	-3.54338	-3.62885	-0.55522	-3.09068	-0.48321	-0.35775	-0.41139
2.85677		2.16418	-0.31811	1.50019	-0.511527	-2.78085	-3.54743	-3.63243	-0.55546	-3.09491	-0.48399	-0.3581	-0.41169
2.86343		2.16633	-0.31811	1.50096	-0.512242	-2.7836	-3.55154	-3.63588	-0.55575	-3.09908	-0.4847	-0.35852	-0.41199
2.8701		2.16818	-0.31817	1.50168	-0.513017	-2.78628	-3.5556	-3.63928	-0.55611	-3.1032	-0.48548	-0.35888	-0.41234
2.87677		2.16973	-0.318229	1.50228	-0.513852	-2.78896	-3.55971	-3.64274	-0.55659	-3.10731	-0.48631	-0.35918	-0.41276
2.88343		2.17092	-0.318408	1.50287	-0.514686	-2.79164	-3.56382	-3.64614	-0.55712	-3.11136	-0.48715	-0.35954	-0.4133
2.8901		2.17187	-0.318587	1.50347	-0.51558	-2.79433	-3.56793	-3.64965	-0.55778	-3.11536	-0.48804	-0.35977	-0.41389
2.89677		2.17259	-0.318825	1.50412	-0.516534	-2.79707	-3.57205	-3.65323	-0.55844	-3.11935	-0.48888	-0.36007	-0.41455
2.90343		2.17301	-0.319123	1.5049	-0.517428	-2.79981	-3.57616	-3.65692	-0.55909	-3.12328	-0.48977	-0.36043	-0.41527
2.9101		2.17319	-0.319362	1.50573	-0.518322	-2.80255	-3.58033	-3.66068	-0.55975	-3.12728	-0.49067	-0.36079	-0.41604
2.91677		2.17325	-0.3196	1.50663	-0.519216	-2.80535	-3.58444	-3.66455	-0.56034	-3.13133	-0.4915	-0.36114	-0.41682
2.92343		2.17307	-0.319839	1.50758	-0.52011	-2.80821	-3.58856	-3.66855	-0.56094	-3.13544	-0.49227	-0.36162	-0.41753
2.9301		2.17277	-0.320077	1.50865	-0.521004	-2.81113	-3.59267	-3.67266	-0.56148	-3.13967	-0.49299	-0.36216	-0.41819
2.93677		2.17235	-0.320315	1.50985	-0.521839	-2.81405	-3.59678	-3.67671	-0.56195	-3.14403	-0.49371	-0.36281	-0.41872
2.94343		2.17181	-0.320554	1.51104	-0.522733	-2.81703	-3.6009	-3.68077	-0.56243	-3.1485	-0.49424	-0.36347	-0.4192
2.9501		2.1711	-0.320733	1.51235	-0.523627	-2.82001	-3.60501	-3.68482	-0.56297	-3.1532	-0.49478	-0.36412	-0.4195
2.95677		2.17027	-0.320971	1.51366	-0.52458	-2.823	-3.60918	-3.68869	-0.5635	-3.15797	-0.49531	-0.36484	-0.41974
2.96343		2.16931	-0.321209	1.51503	-0.525475	-2.82604	-3.61329	-3.69251	-0.5641	-3.16292	-0.49579	-0.3655	-0.41986
2.9701		2.16824	-0.321329	1.5164	-0.526369	-2.82902	-3.61741	-3.69614	-0.56481	-3.16787	-0.49627	-0.36621	-0.41997
2.97677		2.16699	-0.321507	1.51777	-0.527263	-2.832	-3.62158	-3.6996	-0.56547	-3.17281	-0.49675	-0.36681	-0.42009
2.98343		2.16567	-0.321567	1.51908	-0.528157	-2.83498	-3.62569	-3.703	-0.56618	-3.1777	-0.49728	-0.3674	-0.42021
2.9901		2.16425	-0.321567	1.52034	-0.528932	-2.83796	-3.62986	-3.70628	-0.5669	-3.18253	-0.49788	-0.368	-0.42039
2.99677		2.16263	-0.321507	1.52153	-0.529706	-2.84088	-3.63404	-3.7095	-0.56762	-3.18712	-0.49847	-0.36854	-0.42063
3.00343		2.16091	-0.321448	1.5226	-0.530422	-2.84374	-3.63815	-3.71265	-0.56821	-3.19159	-0.49913	-0.36907	-0.42087
3.0101		2.15906	-0.321329	1.52361	-0.531077	-2.8466	-3.64226	-3.71575	-0.56875	-3.19594	-0.49978	-0.36955	-0.42117
3.01677		2.15697	-0.321269	1.52451	-0.531673	-2.84946	-3.64631	-3.71879	-0.56922	-3.20017	-0.50044	-0.36997	-0.42152
3.02343		2.15465	-0.321209	1.5254	-0.532269	-2.85226	-3.65037	-3.72183	-0.56964	-3.20429	-0.50104	-0.37038	-0.42188
3.0301		2.15209	-0.321269	1.52618	-0.532866	-2.85506	-3.6543	-3.72487	-0.57	-3.2084	-0.50163	-0.37074	-0.42224
3.03677		2.14934	-0.321388	1.52701	-0.533462	-2.8578	-3.65812	-3.72791	-0.57036	-3.21245	-0.50223	-0.37104	-0.42266
3.04343		2.1463	-0.321686	1.52779	-0.534058	-2.86061	-3.66193	-3.73083	-0.57065	-3.21656	-0.50277	-0.37122	-0.42307
3.0501		2.14303	-0.322103	1.52856	-0.534773	-2.86347	-3.66563	-3.73381	-0.57095	-3.22068	-0.50336	-0.3714	-0.42349
3.05677		2.13951	-0.32258	1.52934	-0.535548	-2.86627	-3.66932	-3.73679	-0.57131	-3.22479	-0.5039	-0.37158	-0.42391
3.06343		2.13581	-0.323176	1.53011	-0.536382	-2.86913	-3.67296	-3.73977	-0.57167	-3.22884	-0.50455	-0.37169	-0.42433
3.0701		2.132	-0.323892	1.53083	-0.537336	-2.87199	-3.67659	-3.74275	-0.57209	-3.23284	-0.50521	-0.37187	-0.42468
3.07677		2.128	-0.324547	1.53154	-0.538349	-2.87485	-3.68029	-3.74591	-0.57256	-3.23677	-0.50592	-0.37205	-0.42492
3.08343		2.12395	-0.325263	1.5322	-0.539362	-2.87771	-3.68398	-3.74913	-0.57316	-3.24064	-0.50676	-0.37235	-0.42516
3.0901		2.1199	-0.325978	1.53279	-0.540435	-2.88051	-3.68774	-3.75247	-0.57381	-3.2444	-0.50765	-0.37265	-0.42528
3.09677		2.11573	-0.326574	1.53333	-0.541508	-2.88326	-3.69149	-3.75593	-0.57453	-3.2481	-0.50861	-0.37301	-0.42534
3.10343		2.11155	-0.32717	1.53381	-0.542521	-2.886	-3.69531	-3.75938	-0.5753	-3.25179	-0.50962	-0.37342	-0.42534
3.1101		2.10732	-0.327647	1.53422	-0.543475	-2.88868	-3.69918	-3.76284	-0.57614	-3.25549	-0.51063	-0.3739	-0.42534
3.11677		2.10309	-0.328064	1.53464	-0.544369	-2.8913	-3.70306	-3.7663	-0.57691	-3.2593	-0.51165	-0.37444	-0.42534
3.12343		2.0988	-0.328422	1.53494	-0.545144	-2.89387	-3.70693	-3.76964	-0.57775	-3.26324	-0.51266	-0.37491	-0.42534
3.1301		2.09445	-0.32872	1.5353	-0.545919	-2.89643	-3.71087	-3.77291	-0.57852	-3.26735	-0.51349	-0.37545	-0.42546
3.13677		2.09004	-0.328898	1.53559	-0.546575	-2.89905	-3.7148	-3.77595	-0.57924	-3.27164	-0.51427	-0.37593	-0.42564
3.14343		2.08551	-0.329077	1.53595	-0.54723	-2.90161	-3.71873	-3.77893	-0.57995	-3.27605	-0.51492	-0.3764	-0.42588
3.1501		2.08098	-0.329196	1.53631	-0.547826	-2.90424	-3.72273	-3.78168	-0.58067	-3.28058	-0.5154	-0.37682	-0.42617
3.15677		2.07639	-0.329316	1.53667	-0.548422	-2.90692	-3.72678	-3.78436	-0.58132	-3.28517	-0.51576	-0.37724	-0.42653
3.16343		2.07174	-0.329375	1.53702	-0.549018	-2.90966	-3.73077	-3.78692	-0.58198	-3.28982	-0.516	-0.37754	-0.42689
3.1701		2.06703	-0.329554	1.53738	-0.549674	-2.91246	-3.73483	-3.78948	-0.5827	-3.29447	-0.51618	-0.37783	-0.42731
3.17677		2.06238	-0.329673	1.53774	-0.55033	-2.91532	-3.73888	-3.79199	-0.58347	-3.29906	-0.51624	-0.37807	-0.42772
3.18343		2.05767	-0.329852	1.53804	-0.550985	-2.91824	-3.74281	-3.79449	-0.5843	-3.30353	-0.51636	-0.37825	-0.42814
3.1901		2.05296	-0.329971	1.53834	-0.55176	-2.92116	-3.74675	-3.79711	-0.58514	-3.30794	-0.51647	-0.37837	-0.42856
3.19677		2.04819	-0.33021	1.53863	-0.552535	-2.92414	-3.75062	-3.79974	-0.58603	-3.31223	-0.51671	-0.37849	-0.42897
3.20343		2.04343	-0.330389	1.53899	-0.55331	-2.92706	-3.75444	-3.80248	-0.58693	-3.3164	-0.51701	-0.37861	-0.42945
3.2101		2.0386	-0.330627	1.53935	-0.554144	-2.92999	-3.75813	-3.80522	-0.58776	-3.32052	-0.51737	-0.37873	-0.42987
3.21677		2.03371	-0.330865	1.53971	-0.554919	-2.93291	-3.76183	-3.80802	-0.58854	-3.32463	-0.51785	-0.37885	-0.43029
3.22343		2.02876	-0.331104	1.54018	-0.555754	-2.93577	-3.7654	-3.81088	-0.58931	-3.32874	-0.51844	-0.37891	-0.4307
3.2301		2.02364	-0.331402	1.54066	-0.556469	-2.93851	-3.76898	-3.81374	-0.58997	-3.33285	-0.5191	-0.37903	-0.43112
3.23677		2.01845	-0.3317	1.54114	-0.557184	-2.94125	-3.77256	-3.8166	-0.5905	-3.33703	-0.51981	-0.37915	-0.43148
3.24343		2.01315	-0.332057	1.54161	-0.55784	-2.94387	-3.77613	-3.81953	-0.59092	-3.34126	-0.52059	-0.3792	-0.43178
3.2501		2.00772	-0.332475	1.54209	-0.558436	-2.9465	-3.77971	-3.82245	-0.59134	-3.34555	-0.52142	-0.37932	-0.43213
3.25677		2.0023	-0.332892	1.54245	-0.558913	-2.94906	-3.78323	-3.82531	-0.5917	-3.34984	-0.52232	-0.37944	-0.43243
3.26343		1.99682	-0.333369	1.54275	-0.55939	-2.95162	-3.7868	-3.82823	-0.59205	-3.35425	-0.52321	-0.37962	-0.43273
3.2701		1.99133	-0.333786	1.54287	-0.559866	-2.95419	-3.79038	-3.83115	-0.59247	-3.35866	-0.52422	-0.37986	-0.43309
3.27677		1.98597	-0.334203	1.54299	-0.560284	-2.95669	-3.7939	-3.83407	-0.59295	-3.36307	-0.52524	-0.38022	-0.43344
3.28343		1.9806	-0.33462	1.54293	-0.56076	-2.95925	-3.79741	-3.83699	-0.59354	-3.36742	-0.52625	-0.38069	-0.43386
3.2901		1.97542	-0.334918	1.54281	-0.561297	-2.96181	-3.80099	-3.83997	-0.59426	-3.37178	-0.52726	-0.38129	-0.43422
3.29677		1.97023	-0.335097	1.54257	-0.561833	-2.96438	-3.8045	-3.84295	-0.59503	-3.37607	-0.52822	-0.38195	-0.43458
3.30343		1.96522	-0.335276	1.54221	-0.56237	-2.96688	-3.80808	-3.84599	-0.59587	-3.3803	-0.52917	-0.38272	-0.43482
3.3101		1.96028	-0.335276	1.54185	-0.563025	-2.96944	-3.8116	-3.84903	-0.59676	-3.38435	-0.53012	-0.38356	-0.43505
3.31677		1.95539	-0.335276	1.54138	-0.563681	-2.97195	-3.81517	-3.85213	-0.5976	-3.38835	-0.53096	-0.38439	-0.43511
3.32343		1.95056	-0.335217	1.54084	-0.564337	-2.97445	-3.81875	-3.85523	-0.59843	-3.39222	-0.53179	-0.38517	-0.43511
3.3301		1.94579	-0.335217	1.5403	-0.565112	-2.97689	-3.82227	-3.85845	-0.59927	-3.39603	-0.53257	-0.38594	-0.43499
3.33677		1.94103	-0.335217	1.53971	-0.565827	-2.97934	-3.82578	-3.86178	-0.59998	-3.39973	-0.53334	-0.38654	-0.43482
3.34343		1.93626	-0.335276	1.53911	-0.566602	-2.98184	-3.82924	-3.86518	-0.60064	-3.40343	-0.53406	-0.38713	-0.4347
3.3501		1.93149	-0.335455	1.53857	-0.567317	-2.98429	-3.8327	-3.8687	-0.60129	-3.40712	-0.53477	-0.38761	-0.43458
3.35677		1.92672	-0.335693	1.53804	-0.568092	-2.98673	-3.8361	-3.87233	-0.60195	-3.41088	-0.53549	-0.38797	-0.43452
3.36343		1.92201	-0.336051	1.53762	-0.568807	-2.98911	-3.83943	-3.87615	-0.6026	-3.41469	-0.53614	-0.38821	-0.43458
3.3701		1.9173	-0.336528	1.53726	-0.569582	-2.99156	-3.84283	-3.88008	-0.60332	-3.41856	-0.53668	-0.38844	-0.43482
3.37677		1.91265	-0.337005	1.53697	-0.570357	-2.99394	-3.84629	-3.88408	-0.60403	-3.42262	-0.53722	-0.38862	-0.43511
3.38343		1.908	-0.337541	1.53679	-0.571132	-2.99633	-3.8498	-3.88813	-0.60481	-3.42667	-0.53763	-0.38874	-0.43559
3.3901		1.90335	-0.338137	1.53673	-0.571966	-2.99871	-3.8535	-3.8923	-0.60558	-3.43078	-0.53793	-0.38886	-0.43613
3.39677		1.89877	-0.338733	1.53667	-0.572801	-3.00109	-3.85731	-3.89647	-0.60636	-3.43496	-0.53823	-0.38892	-0.43678
3.40343		1.89424	-0.33927	1.53667	-0.573575	-3.00348	-3.86125	-3.90065	-0.60707	-3.43907	-0.53841	-0.38904	-0.43738
3.4101		1.88965	-0.339806	1.53661	-0.57441	-3.00586	-3.8653	-3.90476	-0.60773	-3.44312	-0.53859	-0.38922	-0.43797
3.41677		1.88512	-0.340343	1.53655	-0.575185	-3.00831	-3.86947	-3.90881	-0.60827	-3.44712	-0.53877	-0.38946	-0.43845
3.42343		1.88059	-0.340879	1.53643	-0.57596	-3.01069	-3.87371	-3.91287	-0.6088	-3.45099	-0.539	-0.38975	-0.43893
3.4301		1.87606	-0.341415	1.53631	-0.576675	-3.01319	-3.87794	-3.9168	-0.60922	-3.45474	-0.53936	-0.39011	-0.43929
3.43677		1.87153	-0.341952	1.53607	-0.57739	-3.01564	-3.88217	-3.92067	-0.6097	-3.4585	-0.53978	-0.39059	-0.43964
3.44343		1.86712	-0.342488	1.53577	-0.578046	-3.01814	-3.88634	-3.92449	-0.61011	-3.46214	-0.54032	-0.39107	-0.43988
3.4501		1.86276	-0.343025	1.53536	-0.578761	-3.0207	-3.89045	-3.92824	-0.61059	-3.46571	-0.54097	-0.39154	-0.44
3.45677		1.85853	-0.343502	1.53494	-0.579417	-3.02321	-3.89445	-3.93194	-0.61113	-3.46935	-0.54175	-0.39208	-0.44012
3.46343		1.85442	-0.343978	1.53452	-0.580132	-3.02571	-3.89832	-3.93564	-0.61178	-3.47292	-0.54264	-0.3925	-0.44024
3.4701		1.85043	-0.344455	1.53399	-0.580847	-3.02815	-3.90202	-3.93921	-0.61256	-3.47662	-0.54359	-0.39291	-0.4403
3.47677		1.84649	-0.344813	1.53351	-0.581563	-3.03066	-3.90565	-3.94279	-0.61339	-3.48032	-0.54461	-0.39327	-0.44036
3.48343		1.84274	-0.34517	1.53297	-0.582278	-3.0331	-3.90917	-3.9463	-0.61429	-3.48413	-0.54568	-0.39351	-0.44048
3.4901		1.83898	-0.345469	1.53244	-0.582933	-3.03543	-3.91257	-3.94976	-0.61518	-3.488	-0.54675	-0.39375	-0.4406
3.49677		1.83535	-0.345707	1.5319	-0.583589	-3.03775	-3.91591	-3.95316	-0.61613	-3.492	-0.54771	-0.39387	-0.44078
3.50343		1.83171	-0.345886	1.53142	-0.584126	-3.03996	-3.91912	-3.95644	-0.61703	-3.49611	-0.54866	-0.39399	-0.44107
3.5101		1.82813	-0.346065	1.53089	-0.584602	-3.04216	-3.92222	-3.95966	-0.61792	-3.50034	-0.5495	-0.39405	-0.44137
3.51677		1.8245	-0.346243	1.53041	-0.58502	-3.04431	-3.9252	-3.96276	-0.61876	-3.50457	-0.55015	-0.39417	-0.44179
3.52343		1.8208	-0.346422	1.52993	-0.585377	-3.04639	-3.92818	-3.9658	-0.61953	-3.50887	-0.55063	-0.39434	-0.44227
3.5301		1.81711	-0.346661	1.52946	-0.585675	-3.04848	-3.93105	-3.96878	-0.62025	-3.51316	-0.55099	-0.39452	-0.44274
3.53677		1.81329	-0.346839	1.52898	-0.585973	-3.05051	-3.93391	-3.9717	-0.62084	-3.51733	-0.55122	-0.39476	-0.44316
3.54343		1.80948	-0.347078	1.52856	-0.586271	-3.05259	-3.93677	-3.97468	-0.62138	-3.5215	-0.55134	-0.39506	-0.44358
3.5501		1.8056	-0.347257	1.52808	-0.586569	-3.05468	-3.93957	-3.9776	-0.62191	-3.5255	-0.5514	-0.39542	-0.44388
3.55677		1.80167	-0.347495	1.52767	-0.586927	-3.05688	-3.94243	-3.98058	-0.62233	-3.52943	-0.55152	-0.39572	-0.44411
3.56343		1.79774	-0.347733	1.52719	-0.587344	-3.05909	-3.94535	-3.98362	-0.62281	-3.53318	-0.55164	-0.39607	-0.44423
3.5701		1.7938	-0.347912	1.52665	-0.587881	-3.06141	-3.94833	-3.98678	-0.62323	-3.53688	-0.55188	-0.39637	-0.44429
3.57677		1.78987	-0.348091	1.52612	-0.588417	-3.06386	-3.95143	-3.98999	-0.62376	-3.54052	-0.55224	-0.39667	-0.44423
3.58343		1.78599	-0.34827	1.5254	-0.589013	-3.06636	-3.95465	-3.99333	-0.6243	-3.54409	-0.55271	-0.39691	-0.44417
3.5901		1.78218	-0.348389	1.52469	-0.589669	-3.06898	-3.95793	-3.99673	-0.6249	-3.54767	-0.55337	-0.39709	-0.44417
3.59677		1.77842	-0.348568	1.52379	-0.590384	-3.07167	-3.96132	-4.00019	-0.62555	-3.5513	-0.55408	-0.39721	-0.44411
3.60343		1.77473	-0.348747	1.52284	-0.591099	-3.07447	-3.96484	-4.0037	-0.62633	-3.555	-0.55486	-0.39732	-0.44417
3.6101		1.77115	-0.348926	1.52183	-0.591815	-3.07721	-3.96842	-4.00728	-0.6271	-3.5587	-0.55569	-0.39738	-0.44429
3.61677		1.76764	-0.349104	1.52081	-0.59247	-3.08001	-3.97205	-4.0108	-0.62793	-3.56251	-0.55653	-0.39744	-0.44453
3.62343		1.76424	-0.349343	1.5198	-0.593126	-3.08275	-3.97575	-4.01437	-0.62877	-3.56632	-0.5573	-0.39756	-0.44477
3.6301		1.76096	-0.349522	1.51885	-0.593781	-3.08537	-3.97944	-4.01783	-0.6296	-3.57026	-0.55808	-0.39774	-0.44513
3.63677		1.75774	-0.34976	1.51789	-0.594318	-3.08794	-3.98314	-4.02129	-0.63038	-3.57419	-0.55885	-0.39798	-0.44549
3.64343		1.75464	-0.350058	1.51712	-0.594854	-3.09038	-3.98678	-4.02468	-0.63115	-3.57825	-0.55957	-0.39828	-0.4459
3.6501		1.75154	-0.350356	1.51634	-0.595272	-3.09283	-3.99029	-4.02802	-0.63193	-3.5823	-0.56022	-0.39864	-0.44632
3.65677		1.74856	-0.350654	1.51569	-0.595689	-3.09515	-3.99381	-4.0313	-0.63264	-3.58647	-0.561	-0.39911	-0.4468
3.66343		1.74552	-0.351071	1.51509	-0.596046	-3.09741	-3.99721	-4.03458	-0.63336	-3.59058	-0.56171	-0.39971	-0.44721
3.6701		1.7426	-0.351429	1.51449	-0.596404	-3.09962	-4.0006	-4.0378	-0.63407	-3.59482	-0.56255	-0.40036	-0.44763
3.67677		1.73962	-0.351906	1.5139	-0.596821	-3.10183	-4.00394	-4.04114	-0.63479	-3.59893	-0.56338	-0.40102	-0.44811
3.68343		1.73664	-0.352383	1.51336	-0.597298	-3.10403	-4.00722	-4.04441	-0.6355	-3.6031	-0.56428	-0.40174	-0.44852
3.6901		1.73366	-0.352859	1.51277	-0.597775	-3.1063	-4.01044	-4.04781	-0.63628	-3.60715	-0.56517	-0.40239	-0.449
3.69677		1.73062	-0.353396	1.51211	-0.598371	-3.10862	-4.01366	-4.05121	-0.63699	-3.61109	-0.56607	-0.40305	-0.44948
3.70343		1.72752	-0.353873	1.51151	-0.599027	-3.11095	-4.01682	-4.05467	-0.63765	-3.61484	-0.5669	-0.40358	-0.4499
3.7101		1.72436	-0.35435	1.51092	-0.599802	-3.11333	-4.01992	-4.05818	-0.63831	-3.61848	-0.56773	-0.404	-0.45031
3.71677		1.72114	-0.354767	1.51032	-0.600576	-3.11571	-4.02296	-4.06164	-0.63896	-3.62194	-0.56845	-0.40424	-0.45067
3.72343		1.71792	-0.355124	1.50973	-0.601411	-3.11816	-4.02594	-4.06516	-0.63962	-3.62527	-0.56911	-0.40436	-0.45103
3.7301		1.71465	-0.355422	1.50913	-0.602305	-3.12066	-4.02892	-4.06867	-0.64021	-3.62849	-0.56964	-0.40436	-0.45127
3.73677		1.71137	-0.355601	1.50859	-0.60308	-3.12304	-4.03184	-4.07219	-0.64081	-3.63159	-0.57012	-0.40418	-0.45151
3.74343		1.70809	-0.355721	1.50806	-0.603914	-3.12543	-4.03476	-4.07571	-0.64147	-3.63463	-0.57054	-0.404	-0.45162
3.7501		1.70487	-0.35584	1.50746	-0.60463	-3.12775	-4.03768	-4.07922	-0.64206	-3.63773	-0.57089	-0.40376	-0.45168
3.75677		1.70165	-0.355899	1.50692	-0.605345	-3.12996	-4.04072	-4.08274	-0.64278	-3.64083	-0.57131	-0.40358	-0.45174
3.76343		1.69855	-0.355899	1.50633	-0.605941	-3.13205	-4.04376	-4.0862	-0.64349	-3.64405	-0.57167	-0.40346	-0.45174
3.7701		1.69545	-0.355899	1.50567	-0.606537	-3.13413	-4.04692	-4.08965	-0.64427	-3.64745	-0.57214	-0.40352	-0.45174
3.77677		1.69241	-0.355899	1.50502	-0.607073	-3.13616	-4.0502	-4.09305	-0.6451	-3.6509	-0.57262	-0.40376	-0.4518
3.78343		1.68943	-0.355899	1.50436	-0.60761	-3.13818	-4.05347	-4.09645	-0.646	-3.65448	-0.57322	-0.40424	-0.45192
3.7901		1.68651	-0.35584	1.50371	-0.608087	-3.14027	-4.05675	-4.09979	-0.64695	-3.65818	-0.57393	-0.40489	-0.4521
3.79677		1.68365	-0.35584	1.50299	-0.608623	-3.14236	-4.06009	-4.10312	-0.6479	-3.66193	-0.57465	-0.40573	-0.45234
3.80343		1.68085	-0.35584	1.50234	-0.609159	-3.1445	-4.06349	-4.1064	-0.6488	-3.66569	-0.57548	-0.40662	-0.45264
3.8101		1.67811	-0.35578	1.50174	-0.609696	-3.14665	-4.06688	-4.10974	-0.64969	-3.6695	-0.57638	-0.40752	-0.45305
3.81677		1.67537	-0.35584	1.50108	-0.610232	-3.14891	-4.07028	-4.11308	-0.65053	-3.67326	-0.57727	-0.40841	-0.45359
3.82343		1.6728	-0.35584	1.50049	-0.610828	-3.15118	-4.07374	-4.11648	-0.6513	-3.67689	-0.57828	-0.40925	-0.45413
3.8301		1.67024	-0.355899	1.49989	-0.611365	-3.15344	-4.07726	-4.11993	-0.65196	-3.68047	-0.57924	-0.4099	-0.45466
3.83677		1.6678	-0.356019	1.49924	-0.611901	-3.15571	-4.08083	-4.12345	-0.65255	-3.68398	-0.58025	-0.41044	-0.45526
3.84343		1.66541	-0.356197	1.49858	-0.612438	-3.15803	-4.08441	-4.12703	-0.65309	-3.68732	-0.5812	-0.41091	-0.4558
3.8501		1.66315	-0.356436	1.49792	-0.612974	-3.1603	-4.0881	-4.13072	-0.65356	-3.69066	-0.58216	-0.41133	-0.45627
3.85677		1.661	-0.356793	1.49721	-0.613451	-3.16262	-4.0918	-4.13436	-0.65404	-3.69382	-0.58311	-0.41169	-0.45675
3.86343		1.65886	-0.35727	1.49643	-0.613987	-3.16501	-4.09549	-4.13805	-0.65452	-3.69692	-0.58395	-0.41205	-0.45711
3.8701		1.65689	-0.357747	1.49566	-0.614464	-3.16739	-4.09919	-4.14169	-0.655	-3.69996	-0.58472	-0.41252	-0.45741
3.87677		1.65486	-0.358224	1.49482	-0.615001	-3.16983	-4.10283	-4.14521	-0.65553	-3.703	-0.58544	-0.413	-0.45758
3.88343		1.6529	-0.35876	1.49399	-0.615597	-3.17234	-4.1064	-4.14866	-0.65607	-3.70592	-0.58609	-0.41354	-0.45776
3.8901		1.65093	-0.359237	1.49322	-0.616193	-3.17484	-4.10998	-4.152	-0.6566	-3.7089	-0.58663	-0.41413	-0.45788
3.89677		1.6489	-0.359654	1.4925	-0.616789	-3.17746	-4.11338	-4.15522	-0.65714	-3.71188	-0.58711	-0.41479	-0.458
3.90343		1.64682	-0.360012	1.49184	-0.617445	-3.18009	-4.11677	-4.15832	-0.65768	-3.71486	-0.58746	-0.41533	-0.45812
3.9101		1.64467	-0.36025	1.49125	-0.6181	-3.18271	-4.11999	-4.16124	-0.65821	-3.7179	-0.58782	-0.41586	-0.45824
3.91677		1.64247	-0.36037	1.49071	-0.618696	-3.18533	-4.12315	-4.1641	-0.65863	-3.721	-0.58812	-0.41628	-0.45842
3.92343		1.64014	-0.360429	1.49018	-0.619233	-3.18789	-4.12619	-4.1669	-0.65905	-3.7241	-0.58842	-0.41658	-0.4586
3.9301		1.63776	-0.360429	1.48964	-0.619769	-3.1904	-4.12923	-4.1697	-0.65935	-3.72732	-0.58866	-0.41687	-0.45878
3.93677		1.63537	-0.36037	1.48904	-0.620306	-3.19284	-4.13215	-4.1725	-0.65964	-3.73065	-0.58895	-0.41717	-0.45902
3.94343		1.63299	-0.36031	1.48845	-0.620782	-3.19517	-4.13507	-4.17536	-0.65994	-3.73399	-0.58919	-0.41747	-0.45919
3.9501		1.63066	-0.36031	1.48779	-0.6212	-3.19743	-4.13799	-4.17835	-0.66024	-3.73751	-0.58949	-0.41777	-0.45937
3.95677		1.6284	-0.36025	1.48708	-0.621676	-3.19964	-4.14085	-4.1815	-0.6606	-3.74103	-0.58979	-0.41813	-0.45955
3.96343		1.62625	-0.36025	1.4863	-0.622153	-3.20172	-4.14377	-4.18478	-0.66102	-3.74466	-0.59015	-0.41854	-0.45973
3.9701		1.62417	-0.360191	1.48553	-0.62269	-3.20375	-4.14675	-4.18824	-0.66155	-3.74836	-0.5905	-0.41896	-0.45985
3.97677		1.6222	-0.360191	1.48475	-0.623226	-3.20578	-4.14979	-4.19176	-0.66221	-3.75205	-0.59092	-0.41944	-0.45997
3.98343		1.62029	-0.360131	1.48398	-0.623763	-3.20774	-4.15283	-4.19533	-0.66292	-3.75575	-0.5914	-0.41986	-0.46015
3.9901		1.61851	-0.360131	1.48332	-0.624299	-3.20971	-4.15593	-4.19891	-0.6637	-3.7595	-0.59199	-0.42027	-0.46033
3.99677		1.61672	-0.360072	1.48267	-0.624835	-3.21174	-4.15903	-4.20243	-0.66453	-3.76314	-0.59259	-0.42063	-0.46057
4.00343		1.61493	-0.360012	1.48207	-0.625312	-3.21376	-4.16219	-4.20582	-0.66543	-3.76678	-0.59325	-0.42099	-0.4608
4.0101		1.61314	-0.360012	1.48153	-0.62573	-3.21579	-4.16529	-4.20904	-0.6662	-3.77035	-0.59396	-0.42129	-0.46104
4.01677		1.61141	-0.360012	1.481	-0.626087	-3.21782	-4.16839	-4.21214	-0.66698	-3.77393	-0.59468	-0.42158	-0.4614
4.02343		1.60962	-0.360072	1.48046	-0.626385	-3.21978	-4.17143	-4.21506	-0.66769	-3.7775	-0.59533	-0.42188	-0.4617
4.0301		1.60778	-0.36025	1.47992	-0.626683	-3.22181	-4.17435	-4.2178	-0.66835	-3.78102	-0.59599	-0.42224	-0.462
4.03677		1.60593	-0.360489	1.47933	-0.626922	-3.22372	-4.17727	-4.22055	-0.66888	-3.78454	-0.59652	-0.42266	-0.46223
4.04343		1.60402	-0.360727	1.47873	-0.62722	-3.22562	-4.18013	-4.22323	-0.66942	-3.78805	-0.59706	-0.42313	-0.46247
4.0501		1.60205	-0.361085	1.47802	-0.627577	-3.22741	-4.18293	-4.22597	-0.66984	-3.79157	-0.59748	-0.42361	-0.46271
4.05677		1.60003	-0.361383	1.47724	-0.628054	-3.22914	-4.18574	-4.22871	-0.67031	-3.79503	-0.59777	-0.42409	-0.46289
4.06343		1.59794	-0.361681	1.47653	-0.628591	-3.23087	-4.18866	-4.23157	-0.67079	-3.79843	-0.59807	-0.42456	-0.46301
4.0701		1.59586	-0.36186	1.47569	-0.629246	-3.23254	-4.19158	-4.23443	-0.67127	-3.80182	-0.59831	-0.42498	-0.46313
4.07677		1.59377	-0.361979	1.47492	-0.630021	-3.23421	-4.19462	-4.23741	-0.67174	-3.8051	-0.59855	-0.42534	-0.46313
4.08343		1.59168	-0.362039	1.47414	-0.630856	-3.23588	-4.19772	-4.24039	-0.67228	-3.80826	-0.59879	-0.42564	-0.46319
4.0901		1.58971	-0.361979	1.47337	-0.63175	-3.23755	-4.20094	-4.24343	-0.67276	-3.81142	-0.59909	-0.42582	-0.46313
4.09677		1.58775	-0.36186	1.47265	-0.632584	-3.23921	-4.20415	-4.24641	-0.67329	-3.81446	-0.59938	-0.42593	-0.46313
4.10343		1.58596	-0.361741	1.47194	-0.633419	-3.24094	-4.20743	-4.24939	-0.67371	-3.81738	-0.59968	-0.42599	-0.46307
4.1101		1.58429	-0.361562	1.47122	-0.634134	-3.24267	-4.21071	-4.25237	-0.67419	-3.82024	-0.60004	-0.42599	-0.46295
4.11677		1.58268	-0.361443	1.47051	-0.63473	-3.24446	-4.21393	-4.25535	-0.67455	-3.82304	-0.60046	-0.42605	-0.46283
4.12343		1.58119	-0.361383	1.46985	-0.635207	-3.24619	-4.21703	-4.25833	-0.67484	-3.82572	-0.60081	-0.42611	-0.46271
4.1301		1.57976	-0.361323	1.46914	-0.635505	-3.24792	-4.22001	-4.26126	-0.67514	-3.82829	-0.60123	-0.42623	-0.46253
4.13677		1.57833	-0.361383	1.46842	-0.635743	-3.24959	-4.22287	-4.26424	-0.67532	-3.83079	-0.60165	-0.42641	-0.46235
4.14343		1.57702	-0.361443	1.46776	-0.635803	-3.25125	-4.22561	-4.26716	-0.67556	-3.83317	-0.60201	-0.42665	-0.46217
4.1501		1.57565	-0.361502	1.46711	-0.635803	-3.25286	-4.22817	-4.27008	-0.67574	-3.8355	-0.60236	-0.42695	-0.46194
4.15677		1.57428	-0.361562	1.46651	-0.635803	-3.25435	-4.23068	-4.27294	-0.67586	-3.83776	-0.60266	-0.42725	-0.46164
4.16343		1.57297	-0.361681	1.46592	-0.635684	-3.25584	-4.23306	-4.27574	-0.67604	-3.83997	-0.60296	-0.42754	-0.46134
4.1701		1.5716	-0.361741	1.46538	-0.635624	-3.25733	-4.23539	-4.27848	-0.67627	-3.84212	-0.6032	-0.42784	-0.4611
4.17677		1.57017	-0.36186	1.46484	-0.635564	-3.25882	-4.23771	-4.2811	-0.67651	-3.84426	-0.60344	-0.42802	-0.4608
4.18343		1.56879	-0.361979	1.46431	-0.635445	-3.26043	-4.24004	-4.28373	-0.67675	-3.84647	-0.60368	-0.42814	-0.46062
4.1901		1.56736	-0.362098	1.46371	-0.635386	-3.26204	-4.24236	-4.28629	-0.67705	-3.84867	-0.6038	-0.42814	-0.46045
4.19677		1.56593	-0.362217	1.46312	-0.635326	-3.26389	-4.2448	-4.28885	-0.67741	-3.85088	-0.60391	-0.42802	-0.46027
4.20343		1.56456	-0.362396	1.46246	-0.635326	-3.2658	-4.24725	-4.29142	-0.67776	-3.85314	-0.60403	-0.42784	-0.46021
4.2101		1.56319	-0.362635	1.46174	-0.635386	-3.26788	-4.24981	-4.29398	-0.67812	-3.85553	-0.60415	-0.42766	-0.46021
4.21677		1.56188	-0.362813	1.46097	-0.635505	-3.27009	-4.25243	-4.2966	-0.67848	-3.85797	-0.60427	-0.42737	-0.46027
4.22343		1.56069	-0.363052	1.46019	-0.635743	-3.27241	-4.25512	-4.29934	-0.67884	-3.86047	-0.60439	-0.42707	-0.46033
4.2301		1.5595	-0.36329	1.45948	-0.636101	-3.27468	-4.2578	-4.30208	-0.67919	-3.8631	-0.60457	-0.42683	-0.46045
4.23677		1.55842	-0.363469	1.45876	-0.636518	-3.27694	-4.26048	-4.30495	-0.67943	-3.86578	-0.60475	-0.42653	-0.46062
4.24343		1.55747	-0.363708	1.45811	-0.637054	-3.27915	-4.2631	-4.30787	-0.67967	-3.86858	-0.60493	-0.42635	-0.4608
4.2501		1.55652	-0.363946	1.45757	-0.63771	-3.28118	-4.26573	-4.31079	-0.67991	-3.87138	-0.60523	-0.42617	-0.46104
4.25677		1.55562	-0.364184	1.4571	-0.638485	-3.28308	-4.26823	-4.31371	-0.68009	-3.8743	-0.60552	-0.42605	-0.46122
4.26343		1.55473	-0.364482	1.45674	-0.6392	-3.28487	-4.27073	-4.31669	-0.68027	-3.87722	-0.60588	-0.42599	-0.4614
4.2701		1.55383	-0.36484	1.45644	-0.639915	-3.28648	-4.27318	-4.31967	-0.68051	-3.8802	-0.6063	-0.42599	-0.46152
4.27677		1.55294	-0.365198	1.45626	-0.640571	-3.28803	-4.27568	-4.32265	-0.68086	-3.88318	-0.60678	-0.42605	-0.46164
4.28343		1.55193	-0.365615	1.45614	-0.641167	-3.28952	-4.27824	-4.32563	-0.68128	-3.88616	-0.60731	-0.42611	-0.4617
4.2901		1.55091	-0.366032	1.45608	-0.641704	-3.29101	-4.28087	-4.32861	-0.68182	-3.88914	-0.60797	-0.42629	-0.46176
4.29677		1.5499	-0.366449	1.45608	-0.64218	-3.29244	-4.28355	-4.33165	-0.68247	-3.89212	-0.60862	-0.42647	-0.46176
4.30343		1.54889	-0.366926	1.45608	-0.642657	-3.29399	-4.28641	-4.33475	-0.68325	-3.8951	-0.60934	-0.42671	-0.4617
4.3101		1.54793	-0.367343	1.45608	-0.643075	-3.29554	-4.28927	-4.33785	-0.68402	-3.89802	-0.61005	-0.42701	-0.4617
4.31677		1.54704	-0.367761	1.45608	-0.643492	-3.29715	-4.29225	-4.34107	-0.68486	-3.901	-0.61083	-0.42731	-0.4617
4.32343		1.54626	-0.368178	1.45602	-0.643969	-3.29888	-4.29529	-4.34434	-0.68563	-3.90393	-0.6116	-0.4276	-0.4617
4.3301		1.54555	-0.368476	1.45596	-0.644386	-3.30073	-4.29839	-4.34768	-0.68641	-3.90685	-0.61232	-0.42784	-0.46176
4.33677		1.54495	-0.368714	1.4559	-0.644922	-3.30263	-4.30143	-4.35108	-0.68706	-3.90971	-0.61303	-0.42808	-0.46188
4.34343		1.54448	-0.368893	1.4559	-0.645459	-3.30466	-4.30453	-4.35454	-0.68772	-3.91257	-0.61363	-0.4282	-0.462
4.3501		1.544	-0.369012	1.4559	-0.645936	-3.30675	-4.30763	-4.35799	-0.68831	-3.91537	-0.61423	-0.42826	-0.46211
4.35677		1.54358	-0.369072	1.45608	-0.646412	-3.30895	-4.31073	-4.36139	-0.68879	-3.91811	-0.6147	-0.42826	-0.46229
4.36343		1.54316	-0.369072	1.45638	-0.646889	-3.31128	-4.31371	-4.36473	-0.68927	-3.92085	-0.61512	-0.42826	-0.46241
4.3701		1.54269	-0.369072	1.45692	-0.647306	-3.31354	-4.31669	-4.36795	-0.68974	-3.92359	-0.61548	-0.42814	-0.46253
4.37677		1.54227	-0.369012	1.45775	-0.647724	-3.31587	-4.31967	-4.37099	-0.69022	-3.92628	-0.61572	-0.42808	-0.46259
4.38343		1.54179	-0.369072	1.45888	-0.648141	-3.31813	-4.32259	-4.37385	-0.69064	-3.92896	-0.61584	-0.42808	-0.46259
4.3901		1.54138	-0.369132	1.46031	-0.648558	-3.32028	-4.32551	-4.37665	-0.69112	-3.9317	-0.61589	-0.42814	-0.46253
4.39677		1.54102	-0.369251	1.4621	-0.648975	-3.32236	-4.32843	-4.37933	-0.69153	-3.93444	-0.61584	-0.42832	-0.46241
4.40343		1.54072	-0.369489	1.46425	-0.649452	-3.32433	-4.33141	-4.38201	-0.69201	-3.93718	-0.61572	-0.42856	-0.46223
4.4101		1.54042	-0.369787	1.46675	-0.649929	-3.32618	-4.33445	-4.3847	-0.69243	-3.93993	-0.6156	-0.42886	-0.462
4.41677		1.54018	-0.370145	1.46955	-0.650406	-3.32797	-4.33761	-4.38738	-0.69284	-3.94267	-0.61548	-0.42921	-0.46176
4.42343		1.54001	-0.370502	1.47265	-0.650823	-3.32963	-4.34089	-4.39018	-0.69332	-3.94541	-0.61536	-0.42969	-0.46152
4.4301		1.53989	-0.37092	1.47605	-0.6513	-3.3313	-4.34434	-4.39304	-0.69386	-3.94815	-0.6153	-0.43011	-0.46122
4.43677		1.53983	-0.371277	1.47969	-0.651658	-3.33303	-4.34786	-4.39596	-0.69445	-3.95089	-0.6153	-0.43058	-0.46098
4.44343		1.53983	-0.371635	1.48356	-0.652015	-3.3347	-4.3515	-4.399	-0.69511	-3.95364	-0.61548	-0.43094	-0.46074
4.4501		1.53989	-0.371993	1.48767	-0.652313	-3.33643	-4.35513	-4.40204	-0.69588	-3.95644	-0.61572	-0.4313	-0.46057
4.45677		1.54001	-0.37235	1.49208	-0.652552	-3.33822	-4.35871	-4.40508	-0.6966	-3.95918	-0.61601	-0.4316	-0.46045
4.46343		1.5403	-0.372648	1.49673	-0.65273	-3.34013	-4.36223	-4.40818	-0.69737	-3.96198	-0.61637	-0.43184	-0.46033
4.4701		1.54072	-0.373065	1.50174	-0.652909	-3.34203	-4.36556	-4.41116	-0.69815	-3.96484	-0.61679	-0.43201	-0.46027
4.47677		1.54132	-0.373423	1.50704	-0.653148	-3.344	-4.36884	-4.41414	-0.69886	-3.96764	-0.61721	-0.43207	-0.46021
4.48343		1.54197	-0.3739	1.51277	-0.653327	-3.34597	-4.37194	-4.41706	-0.69946	-3.97044	-0.61762	-0.43213	-0.46015
4.4901		1.54281	-0.374436	1.51891	-0.653625	-3.34805	-4.37486	-4.41998	-0.69994	-3.97313	-0.6181	-0.43213	-0.45997
4.49677		1.5437	-0.374973	1.52558	-0.653923	-3.35008	-4.37766	-4.42278	-0.70029	-3.97581	-0.61858	-0.43201	-0.45985
4.50343		1.54465	-0.375569	1.53267	-0.65428	-3.35222	-4.3804	-4.42564	-0.70059	-3.97837	-0.61899	-0.4319	-0.45961
4.5101		1.54555	-0.376165	1.5403	-0.654697	-3.35437	-4.38315	-4.42839	-0.70083	-3.98088	-0.61935	-0.43172	-0.45931
4.51677		1.5465	-0.376761	1.54841	-0.655115	-3.35664	-4.38583	-4.43119	-0.70113	-3.98332	-0.61971	-0.43154	-0.45902
4.52343		1.54751	-0.377297	1.55699	-0.655651	-3.3589	-4.38851	-4.43393	-0.70143	-3.98576	-0.62001	-0.4313	-0.45866
4.5301		1.54841	-0.377774	1.56599	-0.656188	-3.36123	-4.39125	-4.43667	-0.70184	-3.98821	-0.62031	-0.431	-0.45836
4.53677		1.54936	-0.378132	1.57541	-0.656724	-3.36361	-4.39399	-4.43935	-0.70232	-3.99065	-0.62042	-0.43076	-0.45806
4.54343		1.55026	-0.37843	1.58513	-0.65732	-3.36599	-4.39686	-4.4421	-0.70298	-3.99321	-0.62054	-0.43046	-0.45788
4.5501		1.55115	-0.378609	1.5952	-0.657916	-3.36838	-4.39972	-4.44484	-0.70369	-3.99578	-0.62048	-0.43029	-0.45782
4.55677		1.55204	-0.378668	1.60545	-0.658572	-3.37076	-4.40264	-4.44758	-0.70447	-3.99846	-0.62042	-0.43011	-0.45782
4.56343		1.55288	-0.378668	1.61606	-0.659168	-3.37303	-4.40562	-4.45026	-0.70524	-4.0012	-0.62031	-0.43005	-0.45782
4.5701		1.55371	-0.378549	1.62685	-0.659823	-3.37523	-4.40854	-4.453	-0.70602	-4.004	-0.62019	-0.42999	-0.45788
4.57677		1.55455	-0.37843	1.63794	-0.66036	-3.37732	-4.41152	-4.45569	-0.70667	-4.0068	-0.62013	-0.43005	-0.45788
4.58343		1.55526	-0.378251	1.64926	-0.660896	-3.37929	-4.41444	-4.45831	-0.70727	-4.0096	-0.62013	-0.43017	-0.45782
4.5901		1.55598	-0.378013	1.66076	-0.661314	-3.38107	-4.4173	-4.46087	-0.70781	-4.01241	-0.62019	-0.43029	-0.4577
4.59677		1.55663	-0.377774	1.67257	-0.661552	-3.3828	-4.42004	-4.46343	-0.70816	-4.01515	-0.62025	-0.43046	-0.45741
4.60343		1.55729	-0.377536	1.68461	-0.661612	-3.38447	-4.42272	-4.46588	-0.70852	-4.01789	-0.62042	-0.43064	-0.45705
4.6101		1.55801	-0.377178	1.69683	-0.661492	-3.38614	-4.42535	-4.46832	-0.70876	-4.02063	-0.62066	-0.43076	-0.45657
4.61677		1.55872	-0.376701	1.70928	-0.661135	-3.38775	-4.42785	-4.47071	-0.709	-4.02331	-0.6209	-0.43082	-0.45604
4.62343		1.5595	-0.376105	1.7218	-0.660479	-3.38942	-4.43029	-4.47303	-0.70924	-4.026	-0.62114	-0.43082	-0.4555
4.6301		1.56039	-0.375271	1.73444	-0.659466	-3.39109	-4.43274	-4.47541	-0.70941	-4.02868	-0.62138	-0.43076	-0.45496
4.63677		1.56134	-0.374198	1.74707	-0.658095	-3.39282	-4.43512	-4.47786	-0.70965	-4.0313	-0.62156	-0.43064	-0.45443
4.64343		1.56242	-0.372708	1.75971	-0.656307	-3.39448	-4.43739	-4.48036	-0.70989	-4.03392	-0.62168	-0.43046	-0.45407
4.6501		1.56367	-0.3708	1.7724	-0.653982	-3.39615	-4.43965	-4.48292	-0.71007	-4.03649	-0.6218	-0.43029	-0.45371
4.65677		1.56504	-0.368476	1.78498	-0.651121	-3.3977	-4.4418	-4.48561	-0.71025	-4.03899	-0.62186	-0.43005	-0.45347
4.66343		1.56659	-0.365496	1.7975	-0.647545	-3.39907	-4.44382	-4.48829	-0.71031	-4.04137	-0.62191	-0.42981	-0.45329
4.6701		1.56838	-0.361919	1.8099	-0.643253	-3.40027	-4.44567	-4.49103	-0.71031	-4.04364	-0.62191	-0.42963	-0.45311
4.67677		1.57052	-0.357509	1.82211	-0.638008	-3.40122	-4.44728	-4.49377	-0.71025	-4.04584	-0.62197	-0.42939	-0.453
4.68343		1.57297	-0.352323	1.83409	-0.631809	-3.40188	-4.44853	-4.4964	-0.71001	-4.04799	-0.62197	-0.42921	-0.45282
4.6901		1.57595	-0.346124	1.84584	-0.624418	-3.40223	-4.44943	-4.49896	-0.70965	-4.05002	-0.62197	-0.42903	-0.45264
4.69677		1.57946	-0.338793	1.85734	-0.615716	-3.40229	-4.44984	-4.50134	-0.70912	-4.05204	-0.62197	-0.42886	-0.45246
4.70343		1.58376	-0.330269	1.86843	-0.605583	-3.40211	-4.44967	-4.50361	-0.70834	-4.05395	-0.62191	-0.42862	-0.45216
4.7101		1.58888	-0.320375	1.87916	-0.593841	-3.40158	-4.44889	-4.50563	-0.70727	-4.05586	-0.6218	-0.42832	-0.4518
4.71677		1.59496	-0.308931	1.88947	-0.580311	-3.40074	-4.4474	-4.50748	-0.70596	-4.05765	-0.62168	-0.42802	-0.45145
4.72343		1.60223	-0.295877	1.8993	-0.564814	-3.39961	-4.44514	-4.50915	-0.70429	-4.05937	-0.62144	-0.42766	-0.45103
4.7301		1.61076	-0.281096	1.90866	-0.54729	-3.39806	-4.4421	-4.51058	-0.7022	-4.06098	-0.6212	-0.42719	-0.45061
4.73677		1.62071	-0.264466	1.91754	-0.527501	-3.39603	-4.43822	-4.51177	-0.69976	-4.06241	-0.62084	-0.42659	-0.45019
4.74343		1.63215	-0.245929	1.92595	-0.505447	-3.39347	-4.43357	-4.51273	-0.6969	-4.06373	-0.62037	-0.42588	-0.44978
4.7501		1.64509	-0.225425	1.93387	-0.48095	-3.39025	-4.42821	-4.51332	-0.69356	-4.0648	-0.61983	-0.42504	-0.44936
4.75677		1.65957	-0.202894	1.94126	-0.454009	-3.38626	-4.42219	-4.51362	-0.6898	-4.06563	-0.61923	-0.42403	-0.44894
4.76343		1.67561	-0.178277	1.94812	-0.424504	-3.38143	-4.41557	-4.5135	-0.68569	-4.06611	-0.61852	-0.42284	-0.44852
4.7701		1.69301	-0.151515	1.95438	-0.392437	-3.37571	-4.4086	-4.51297	-0.68104	-4.06629	-0.61762	-0.42146	-0.44805
4.77677		1.71173	-0.122666	1.9601	-0.357747	-3.36903	-4.40127	-4.51195	-0.67598	-4.06611	-0.61667	-0.41991	-0.44745
4.78343		1.73158	-0.0916123	1.96522	-0.320435	-3.36128	-4.39382	-4.51046	-0.67037	-4.06551	-0.61554	-0.41819	-0.4468
4.7901		1.75238	-0.0583529	1.96964	-0.28044	-3.35246	-4.38625	-4.50855	-0.66423	-4.0645	-0.61423	-0.41628	-0.44602
4.79677		1.77389	-0.0228286	1.97333	-0.237763	-3.34251	-4.37874	-4.50629	-0.65744	-4.06307	-0.61268	-0.41419	-0.44507
4.80343		1.79595	0.0149608	1.97631	-0.192285	-3.33136	-4.37135	-4.50361	-0.64993	-4.06116	-0.61101	-0.41199	-0.44399
4.8101		1.81836	0.0549555	1.97846	-0.144124	-3.31897	-4.36413	-4.50069	-0.64164	-4.05884	-0.6091	-0.40966	-0.44268
4.81677		1.84089	0.0971556	1.97983	-0.0932217	-3.30526	-4.3571	-4.49747	-0.63246	-4.05604	-0.60695	-0.40722	-0.44131
4.82343		1.86342	0.141621	1.9803	-0.0395179	-3.29018	-4.35036	-4.49401	-0.62233	-4.05288	-0.60469	-0.40466	-0.43982
4.8301		1.88577	0.188172	1.97995	0.0169873	-3.27361	-4.34393	-4.49044	-0.61113	-4.04936	-0.60225	-0.40191	-0.43821
4.83677		1.90783	0.236869	1.97875	0.0763536	-3.25549	-4.33773	-4.48674	-0.59885	-4.04549	-0.59968	-0.39911	-0.4366
4.84343		1.92946	0.287592	1.97679	0.138581	-3.23576	-4.33183	-4.48298	-0.58544	-4.04137	-0.59706	-0.39619	-0.43499
4.8501		1.95062	0.340283	1.97399	0.203729	-3.21436	-4.32616	-4.47923	-0.57083	-4.03696	-0.59438	-0.39321	-0.43339
4.85677		1.97118	0.39494	1.97041	0.271857	-3.19129	-4.3208	-4.47541	-0.55504	-4.03243	-0.5917	-0.39005	-0.43178
4.86343		1.99115	0.451446	1.96606	0.342965	-3.16644	-4.31561	-4.4716	-0.53793	-4.02778	-0.58895	-0.38689	-0.43023
4.8701		2.0104	0.509739	1.96099	0.417054	-3.13985	-4.31073	-4.46784	-0.51951	-4.02302	-0.58633	-0.38362	-0.42868
4.87677		2.02894	0.569761	1.95515	0.494063	-3.11142	-4.30602	-4.46415	-0.49984	-4.01825	-0.58371	-0.38034	-0.42719
4.88343		2.04676	0.631392	1.94865	0.573993	-3.08114	-4.30155	-4.46039	-0.47886	-4.01342	-0.58115	-0.37706	-0.4257
4.8901		2.06387	0.694633	1.94138	0.656724	-3.04896	-4.29732	-4.45676	-0.45651	-4.00859	-0.57864	-0.37384	-0.42415
4.89677		2.08026	0.759363	1.9334	0.742197	-3.01486	-4.29332	-4.45312	-0.43273	-4.0037	-0.57614	-0.37062	-0.42266
4.90343		2.09606	0.825405	1.92469	0.830293	-2.97874	-4.28951	-4.44949	-0.40764	-3.99882	-0.57358	-0.3674	-0.42111
4.9101		2.1112	0.892639	1.91522	0.920892	-2.94054	-4.28587	-4.44585	-0.38105	-3.99393	-0.57107	-0.3643	-0.41956
4.91677		2.12592	0.961006	1.90514	1.01388	-2.90024	-4.28241	-4.44227	-0.35304	-3.98898	-0.56845	-0.3612	-0.41801
4.92343		2.14011	1.03027	1.89435	1.10906	-2.85769	-4.27914	-4.43864	-0.32359	-3.98391	-0.56577	-0.35816	-0.41634
4.9301		2.15393	1.10036	1.88297	1.2064	-2.81292	-4.27604	-4.43506	-0.29254	-3.97885	-0.56297	-0.35518	-0.41467
4.93677		2.1674	1.17105	1.87099	1.30576	-2.76583	-4.27306	-4.43149	-0.26	-3.97372	-0.56005	-0.35226	-0.41294
4.94343		2.18052	1.24228	1.85847	1.40703	-2.71648	-4.2702	-4.42803	-0.22578	-3.96854	-0.55701	-0.3494	-0.41121
4.9501		2.19339	1.31381	1.84548	1.51014	-2.66474	-4.26745	-4.42463	-0.18996	-3.96329	-0.55385	-0.3466	-0.40942
4.95677		2.20603	1.38551	1.83207	1.61499	-2.61074	-4.26483	-4.42135	-0.15247	-3.95805	-0.55057	-0.34386	-0.40764
4.96343		2.21837	1.45733	1.81824	1.72144	-2.55436	-4.26233	-4.41819	-0.11319	-3.9528	-0.54729	-0.34124	-0.40585
4.9701		2.23053	1.52904	1.80405	1.82939	-2.49565	-4.25988	-4.41521	-0.07218	-3.94756	-0.54395	-0.33879	-0.40418
4.97677		2.24245	1.60056	1.78957	1.93876	-2.43461	-4.2575	-4.41247	-0.02944	-3.94243	-0.54061	-0.33647	-0.40251
4.98343		2.25425	1.67185	1.77479	2.04951	-2.37119	-4.25512	-4.40991	0.01508	-3.93736	-0.53728	-0.33432	-0.40096
4.9901		2.26593	1.74266	1.75977	2.16138	-2.30539	-4.25279	-4.40758	0.061452	-3.9323	-0.534	-0.33236	-0.39953
4.99677		2.27749	1.81293	1.74463	2.27445	-2.2372	-4.25041	-4.40544	0.109553	-3.92741	-0.53078	-0.33051	-0.39822
5.00343		2.28906	1.88261	1.72931	2.38854	-2.16657	-4.24796	-4.40347	0.159442	-3.92252	-0.52756	-0.32878	-0.39703
5.0101		2.30056	1.95158	1.71387	2.50351	-2.09349	-4.24546	-4.40162	0.21112	-3.91775	-0.52434	-0.32717	-0.39589
5.01677		2.31212	2.01976	1.69849	2.61945	-2.01803	-4.2429	-4.3999	0.264645	-3.91304	-0.52112	-0.32562	-0.39482
5.02343		2.32381	2.087	1.68306	2.73615	-1.94019	-4.24021	-4.39829	0.320017	-3.9084	-0.5179	-0.32407	-0.39375
5.0301		2.33555	2.15334	1.66774	2.85351	-1.85996	-4.23741	-4.39668	0.377238	-3.90375	-0.51457	-0.32252	-0.39262
5.03677		2.34747	2.2186	1.65248	2.97159	-1.77747	-4.23449	-4.39513	0.436246	-3.89904	-0.51117	-0.32097	-0.39142
5.04343		2.35963	2.28286	1.6374	3.09008	-1.69265	-4.23145	-4.39358	0.497103	-3.89433	-0.50765	-0.3193	-0.39011
5.0501		2.37203	2.34598	1.6225	3.20899	-1.60575	-4.22823	-4.39203	0.559747	-3.88956	-0.50396	-0.31757	-0.38868
5.05677		2.38478	2.40785	1.60778	3.3282	-1.51664	-4.22496	-4.39048	0.624061	-3.88467	-0.50008	-0.31579	-0.38713
5.06343		2.39784	2.46841	1.59335	3.44741	-1.4255	-4.2215	-4.38893	0.690103	-3.87979	-0.49603	-0.31394	-0.38546
5.0701		2.41131	2.52753	1.57917	3.56662	-1.33228	-4.21792	-4.38744	0.757813	-3.87478	-0.4918	-0.31203	-0.38368
5.07677		2.42513	2.58523	1.56528	3.68547	-1.23709	-4.21417	-4.38589	0.827014	-3.86965	-0.48733	-0.31006	-0.38177
5.08343		2.43932	2.64126	1.55181	3.80385	-1.14	-4.21023	-4.38428	0.897765	-3.86435	-0.48256	-0.3081	-0.37974
5.0901		2.45386	2.69562	1.53869	3.92151	-1.04094	-4.20612	-4.38267	0.970066	-3.85886	-0.47761	-0.30607	-0.37766
5.09677		2.4687	2.74819	1.526	4.03816	-0.940084	-4.20177	-4.38094	1.04374	-3.8532	-0.47237	-0.30404	-0.37551
5.10343		2.48385	2.79891	1.51378	4.15355	-0.837445	-4.1973	-4.37909	1.1189	-3.8473	-0.46688	-0.30202	-0.3733
5.1101		2.49934	2.84767	1.50198	4.26739	-0.733197	-4.19265	-4.37713	1.19543	-3.84104	-0.46116	-0.29993	-0.37104
5.11677		2.51514	2.89452	1.49059	4.37939	-0.627458	-4.18782	-4.37498	1.27327	-3.83455	-0.45514	-0.29778	-0.36865
5.12343		2.53135	2.93934	1.47963	4.48918	-0.520289	-4.18288	-4.37278	1.35243	-3.82769	-0.44882	-0.29552	-0.36627
5.1301		2.54798	2.98208	1.46908	4.59647	-0.411987	-4.17781	-4.37045	1.43272	-3.8206	-0.44221	-0.2932	-0.36383
5.13677		2.56509	3.02267	1.45882	4.70084	-0.302613	-4.1728	-4.36813	1.51408	-3.81333	-0.43535	-0.29081	-0.36132
5.14343		2.58273	3.06112	1.44881	4.80199	-0.192463	-4.1678	-4.36574	1.59633	-3.80582	-0.42814	-0.28825	-0.35876
5.1501		2.60085	3.09724	1.43903	4.89956	-0.0817776	-4.16285	-4.36342	1.6793	-3.79825	-0.42069	-0.28563	-0.35614
5.15677		2.61957	3.13097	1.42944	4.99314	0.0292063	-4.15808	-4.36115	1.76281	-3.79068	-0.413	-0.28294	-0.35346
5.16343		2.6387	3.16226	1.41996	5.08243	0.14019	-4.15349	-4.35907	1.84667	-3.78311	-0.40501	-0.28026	-0.35059
5.1701		2.65831	3.19099	1.4106	5.16701	0.250936	-4.14908	-4.3571	1.93065	-3.77572	-0.39691	-0.27758	-0.34767
5.17677		2.67828	3.21698	1.40136	5.2467	0.361025	-4.14491	-4.35537	2.01452	-3.76844	-0.38856	-0.27496	-0.34457
5.18343		2.69848	3.24023	1.39219	5.32109	0.470221	-4.14085	-4.35382	2.09796	-3.76141	-0.38004	-0.27233	-0.34136
5.1901		2.71881	3.26061	1.38319	5.38999	0.578105	-4.13704	-4.35245	2.18081	-3.75462	-0.37134	-0.26983	-0.33796
5.19677		2.73925	3.27802	1.37424	5.45323	0.684202	-4.13334	-4.35132	2.26283	-3.74812	-0.36258	-0.26739	-0.33438
5.20343		2.75958	3.29244	1.36554	5.51051	0.788212	-4.12983	-4.35042	2.34366	-3.74204	-0.35363	-0.26506	-0.33069
5.2101		2.77984	3.30377	1.35696	5.56177	0.889778	-4.12637	-4.34971	2.42305	-3.73626	-0.34463	-0.2628	-0.32687
5.21677		2.79987	3.31199	1.34867	5.60677	0.988483	-4.12315	-4.34929	2.50065	-3.73089	-0.33551	-0.26059	-0.323
5.22343		2.81966	3.31712	1.34063	5.64557	1.08397	-4.12011	-4.34911	2.57629	-3.72589	-0.3264	-0.25851	-0.31906
5.2301		2.83909	3.31908	1.33276	5.67806	1.17582	-4.11731	-4.34923	2.64955	-3.72124	-0.31716	-0.25654	-0.31507
5.23677		2.85822	3.31795	1.32513	5.70434	1.26386	-4.11481	-4.34959	2.72018	-3.71706	-0.30798	-0.25469	-0.31114
5.24343		2.87688	3.31372	1.31768	5.72449	1.34766	-4.11266	-4.3503	2.78795	-3.71319	-0.29886	-0.25302	-0.3072
5.2501		2.89512	3.30645	1.31047	5.73856	1.42694	-4.11087	-4.35138	2.8525	-3.70967	-0.2898	-0.25153	-0.30327
5.25677		2.91288	3.29626	1.30332	5.7469	1.50156	-4.10956	-4.35275	2.91371	-3.70657	-0.28092	-0.25016	-0.29939
5.26343		2.93011	3.2832	1.29634	5.74964	1.5713	-4.10867	-4.35448	2.97141	-3.70377	-0.27227	-0.24909	-0.29558
5.2701		2.94673	3.26747	1.28949	5.74708	1.63603	-4.10825	-4.35656	3.02529	-3.70139	-0.26381	-0.24813	-0.29171
5.27677		2.96283	3.24911	1.28269	5.73963	1.69557	-4.10831	-4.35889	3.07536	-3.69936	-0.25564	-0.24748	-0.28795
5.28343		2.97832	3.22831	1.27602	5.72747	1.74993	-4.10885	-4.36151	3.12155	-3.69781	-0.24778	-0.247	-0.28419
5.2901		2.99323	3.20524	1.26928	5.71108	1.79911	-4.10974	-4.36443	3.1637	-3.69668	-0.24027	-0.2467	-0.2805
5.29677		3.00747	3.18003	1.26266	5.69063	1.84309	-4.11099	-4.36747	3.20196	-3.69596	-0.23299	-0.24652	-0.27686
5.30343		3.02112	3.15291	1.25611	5.66655	1.88208	-4.11254	-4.37069	3.23623	-3.69573	-0.22614	-0.24652	-0.27341
5.3101		3.03411	3.124	1.24961	5.63908	1.91605	-4.11445	-4.37403	3.26675	-3.69591	-0.21964	-0.24658	-0.27013
5.31677		3.04645	3.09354	1.24317	5.6085	1.94526	-4.11654	-4.37742	3.29339	-3.69656	-0.21356	-0.2467	-0.26697
5.32343		3.05808	3.06165	1.23692	5.57512	1.96975	-4.1188	-4.38094	3.3164	-3.69757	-0.2079	-0.24688	-0.26411
5.3301		3.06892	3.02857	1.23072	5.53906	1.98978	-4.1213	-4.38452	3.33589	-3.699	-0.20272	-0.24712	-0.26143
5.33677		3.07906	2.99436	1.22476	5.50061	2.00546	-4.12393	-4.38815	3.35187	-3.70079	-0.19801	-0.24742	-0.25898
5.34343		3.08835	2.95925	1.21891	5.46002	2.01702	-4.12667	-4.39179	3.36444	-3.70294	-0.19383	-0.24772	-0.25684
5.3501		3.09688	2.92325	1.21331	5.41747	2.02465	-4.12959	-4.3956	3.37386	-3.70538	-0.1902	-0.24819	-0.25487
5.35677		3.10457	2.88659	1.20789	5.37318	2.02852	-4.13263	-4.39948	3.38012	-3.70818	-0.1871	-0.24873	-0.2532
5.36343		3.11142	2.84928	1.20264	5.32728	2.02882	-4.13585	-4.40347	3.3834	-3.71122	-0.18442	-0.24945	-0.25171
5.3701		3.1175	2.81143	1.19758	5.28002	2.02572	-4.13924	-4.40764	3.38388	-3.71456	-0.18227	-0.25034	-0.25052
5.37677		3.12287	2.77317	1.19263	5.23144	2.01946	-4.14282	-4.412	3.38161	-3.71814	-0.1806	-0.25141	-0.24951
5.38343		3.12751	2.7346	1.18786	5.18173	2.01023	-4.14658	-4.41647	3.37678	-3.72195	-0.17929	-0.25266	-0.24873
5.3901		3.13151	2.69574	1.18321	5.13101	1.99819	-4.15051	-4.42111	3.36957	-3.72595	-0.1784	-0.25398	-0.24813
5.39677		3.13497	2.65682	1.17868	5.07927	1.98346	-4.15456	-4.42588	3.36015	-3.73006	-0.17786	-0.25541	-0.24784
5.40343		3.13789	2.6179	1.17427	5.0267	1.96624	-4.15874	-4.43077	3.34859	-3.73441	-0.17774	-0.2569	-0.24766
5.4101		3.14045	2.57903	1.16998	4.97329	1.94669	-4.16303	-4.43584	3.33512	-3.73882	-0.17792	-0.25845	-0.24766
5.41677		3.14254	2.54035	1.16587	4.91911	1.92493	-4.16738	-4.44096	3.31986	-3.74341	-0.1784	-0.25994	-0.24784
5.42343		3.14426	2.5019	1.16193	4.86416	1.90103	-4.17179	-4.44615	3.30293	-3.74812	-0.17917	-0.26143	-0.24807
5.4301		3.14558	2.46376	1.15818	4.8086	1.87528	-4.17626	-4.45145	3.28445	-3.75289	-0.18024	-0.26286	-0.24843
5.43677		3.14653	2.42585	1.15454	4.75252	1.84762	-4.18079	-4.45682	3.26461	-3.75783	-0.18156	-0.26435	-0.24885
5.44343		3.14701	2.3883	1.15114	4.69589	1.8183	-4.18538	-4.46224	3.24351	-3.76284	-0.18317	-0.26584	-0.24927
5.4501		3.14718	2.35105	1.14787	4.63885	1.78742	-4.18997	-4.46773	3.22127	-3.76797	-0.18501	-0.26733	-0.2498
5.45677		3.14695	2.31415	1.14483	4.58151	1.755	-4.19456	-4.47321	3.19809	-3.77321	-0.18704	-0.26882	-0.25034
5.46343		3.14635	2.27761	1.14197	4.52399	1.72114	-4.19915	-4.47863	3.17395	-3.77852	-0.18924	-0.27043	-0.251
5.4701		3.14546	2.24143	1.13934	4.46635	1.68604	-4.20368	-4.48412	3.14909	-3.78394	-0.19169	-0.27198	-0.25171
5.47677		3.14432	2.20561	1.13684	4.40866	1.64968	-4.20821	-4.48948	3.12346	-3.78937	-0.19425	-0.27359	-0.25254
5.48343		3.14295	2.17026	1.13451	4.35096	1.61207	-4.21268	-4.49485	3.09724	-3.79485	-0.19693	-0.27519	-0.2535
5.4901		3.1414	2.13528	1.13231	4.29332	1.57338	-4.21709	-4.50009	3.07047	-3.80033	-0.19979	-0.2768	-0.25451
5.49677		3.13979	2.10071	1.13028	4.2358	1.53369	-4.22144	-4.50528	3.04318	-3.80576	-0.20266	-0.27835	-0.25558
5.50343		3.13801	2.06667	1.12832	4.17835	1.49292	-4.22579	-4.51034	3.01546	-3.81112	-0.20564	-0.27978	-0.25672
5.5101		3.1361	2.03305	1.12635	4.12112	1.45125	-4.23014	-4.51541	2.98732	-3.81643	-0.20856	-0.28121	-0.25791
5.51677		3.13407	1.99997	1.12432	4.06402	1.40864	-4.23449	-4.52042	2.95883	-3.82167	-0.21154	-0.28259	-0.25916
5.52343		3.13187	1.96737	1.1223	4.0071	1.36518	-4.2389	-4.52536	2.92999	-3.8268	-0.21446	-0.2839	-0.26041
5.5301		3.12954	1.9353	1.12015	3.95036	1.3209	-4.24343	-4.53037	2.90078	-3.83192	-0.21738	-0.28521	-0.26172
5.53677		3.12698	1.90383	1.11789	3.89379	1.27578	-4.24802	-4.53532	2.87134	-3.83693	-0.2203	-0.28652	-0.26304
5.54343		3.12436	1.8729	1.1155	3.83741	1.22994	-4.25261	-4.54032	2.84159	-3.84206	-0.22316	-0.28777	-0.26447
5.5501		3.12155	1.84256	1.113	3.78132	1.18339	-4.25726	-4.54533	2.81167	-3.84718	-0.22602	-0.28908	-0.26596
5.55677		3.11875	1.81282	1.11032	3.72541	1.1363	-4.26197	-4.55034	2.78163	-3.85243	-0.22888	-0.29045	-0.26751
5.56343		3.11601	1.78367	1.10751	3.6698	1.08868	-4.26668	-4.55534	2.75153	-3.85773	-0.23174	-0.29182	-0.26923
5.5701		3.11333	1.75518	1.10471	3.61449	1.04064	-4.27133	-4.56029	2.72149	-3.86322	-0.2346	-0.29325	-0.27096
5.57677		3.11095	1.72728	1.10179	3.55947	0.992298	-4.27598	-4.56524	2.69169	-3.86876	-0.23752	-0.29469	-0.27281
5.58343		3.10874	1.69998	1.09893	3.50493	0.94378	-4.28057	-4.57007	2.66212	-3.87436	-0.24039	-0.29624	-0.2746
5.5901		3.10689	1.67328	1.09613	3.45081	0.895023	-4.2851	-4.57478	2.63292	-3.88002	-0.24331	-0.29773	-0.27639
5.59677		3.10528	1.64723	1.09345	3.39717	0.846267	-4.28951	-4.57942	2.60425	-3.88563	-0.24623	-0.29927	-0.27806
5.60343		3.10397	1.62178	1.09082	3.34412	0.79751	-4.29392	-4.5839	2.57605	-3.89117	-0.24915	-0.30077	-0.27966
5.6101		3.1029	1.59687	1.08838	3.29167	0.748873	-4.29827	-4.58825	2.54846	-3.89659	-0.25207	-0.30231	-0.2811
5.61677		3.10195	1.57255	1.086	3.23981	0.700295	-4.30262	-4.59248	2.52134	-3.90196	-0.25499	-0.3038	-0.28235
5.62343		3.10111	1.54883	1.08379	3.18867	0.651836	-4.30685	-4.59665	2.49475	-3.90708	-0.25785	-0.30524	-0.28342
5.6301		3.10022	1.52564	1.08165	3.13812	0.603676	-4.31114	-4.6007	2.4687	-3.91215	-0.26071	-0.30661	-0.28437
5.63677		3.09926	1.50305	1.0795	3.08824	0.555754	-4.31538	-4.60476	2.44313	-3.9171	-0.26351	-0.30786	-0.28515
5.64343		3.09825	1.481	1.07735	3.03906	0.508249	-4.31961	-4.60869	2.41804	-3.92199	-0.26625	-0.30905	-0.28586
5.6501		3.09712	1.45948	1.07515	2.99054	0.461221	-4.32384	-4.61262	2.39348	-3.92675	-0.26888	-0.31012	-0.28658
5.65677		3.09592	1.43856	1.07294	2.94262	0.414729	-4.32801	-4.61656	2.3694	-3.93152	-0.27144	-0.31108	-0.28718
5.66343		3.09473	1.41823	1.07068	2.89541	0.368774	-4.33218	-4.62043	2.34598	-3.93629	-0.27394	-0.31197	-0.28777
5.6701		3.09354	1.39838	1.06835	2.84886	0.323534	-4.3363	-4.62431	2.32315	-3.941	-0.27627	-0.31281	-0.28837
5.67677		3.09253	1.37913	1.06609	2.80297	0.27895	-4.34029	-4.62806	2.30092	-3.94577	-0.27841	-0.31358	-0.2889
5.68343		3.09169	1.36042	1.06388	2.75779	0.235081	-4.34417	-4.63176	2.2794	-3.95054	-0.28044	-0.3143	-0.28944
5.6901		3.09116	1.34212	1.06174	2.71332	0.191867	-4.3478	-4.63539	2.25854	-3.9553	-0.28229	-0.31495	-0.28986
5.69677		3.09086	1.3243	1.05965	2.66963	0.149369	-4.35126	-4.63885	2.23839	-3.96001	-0.2839	-0.31561	-0.29022
5.70343		3.0908	1.30683	1.05774	2.62666	0.107408	-4.35442	-4.64219	2.21884	-3.96472	-0.28539	-0.3162	-0.29051
5.7101		3.0911	1.28984	1.0559	2.58446	0.0661016	-4.35734	-4.64535	2.19995	-3.96937	-0.2867	-0.3168	-0.29063
5.71677		3.09169	1.27321	1.05411	2.54303	0.0253916	-4.35996	-4.64839	2.18159	-3.97402	-0.28777	-0.31734	-0.29063
5.72343		3.09247	1.25694	1.05232	2.50238	-0.014782	-4.36229	-4.65125	2.16389	-3.97855	-0.28872	-0.31787	-0.29039
5.7301		3.09354	1.24115	1.05053	2.46251	-0.0542998	-4.36437	-4.65399	2.14678	-3.98302	-0.2895	-0.31835	-0.29004
5.73677		3.09479	1.22571	1.04874	2.42347	-0.0931621	-4.36622	-4.65655	2.13027	-3.98737	-0.29016	-0.31877	-0.2895
5.74343		3.09622	1.21063	1.04684	2.3852	-0.131369	-4.36789	-4.659	2.1143	-3.99154	-0.29063	-0.31918	-0.28878
5.7501		3.09783	1.19603	1.04493	2.34771	-0.16886	-4.36938	-4.66132	2.09892	-3.9956	-0.29105	-0.3196	-0.28795
5.75677		3.09968	1.18184	1.04296	2.31105	-0.205576	-4.37087	-4.66365	2.08408	-3.99953	-0.29141	-0.32002	-0.28706
5.76343		3.10165	1.16807	1.041	2.27517	-0.241637	-4.37242	-4.66591	2.06971	-4.00335	-0.29159	-0.32043	-0.28604
5.7701		3.10379	1.1546	1.03897	2.24006	-0.276864	-4.37397	-4.66824	2.05588	-4.00698	-0.29176	-0.32085	-0.28503
5.77677		3.10612	1.14155	1.03694	2.20567	-0.311375	-4.37576	-4.67056	2.04247	-4.0105	-0.29188	-0.32127	-0.28402
5.78343		3.10868	1.12873	1.03498	2.17199	-0.345051	-4.3776	-4.67288	2.02948	-4.01396	-0.29188	-0.32175	-0.28306
5.7901		3.11154	1.11628	1.03295	2.13903	-0.378013	-4.37969	-4.67533	2.01678	-4.01729	-0.29182	-0.32228	-0.28217
5.79677		3.11464	1.10406	1.03098	2.10667	-0.410199	-4.38201	-4.67771	2.00445	-4.02057	-0.29165	-0.32288	-0.28127
5.80343		3.11804	1.0922	1.02901	2.07496	-0.441611	-4.38446	-4.68022	1.99235	-4.02379	-0.29129	-0.32347	-0.28038
5.8101		3.12173	1.08051	1.02699	2.0439	-0.472248	-4.38702	-4.68266	1.98054	-4.02701	-0.29087	-0.32413	-0.27955
5.81677		3.12573	1.06919	1.02502	2.01339	-0.502169	-4.38964	-4.68516	1.96904	-4.03023	-0.29033	-0.32479	-0.27865
5.82343		3.12996	1.0581	1.02299	1.98346	-0.531256	-4.39233	-4.68767	1.95777	-4.03351	-0.28968	-0.3255	-0.27776
5.8301		3.13443	1.04731	1.02103	1.9542	-0.559628	-4.39507	-4.69017	1.94681	-4.03672	-0.28896	-0.32622	-0.2768
5.83677		3.13908	1.03682	1.01912	1.92547	-0.587344	-4.39769	-4.69273	1.93608	-4.04012	-0.28813	-0.32687	-0.27579
5.84343		3.14385	1.02669	1.01733	1.89728	-0.614285	-4.40031	-4.69536	1.92571	-4.04352	-0.28723	-0.32747	-0.27466
5.8501		3.14873	1.01686	1.0156	1.86974	-0.64069	-4.40288	-4.69804	1.91557	-4.04716	-0.2864	-0.328	-0.27353
5.85677		3.15368	1.00738	1.01405	1.84268	-0.66644	-4.40532	-4.70084	1.90574	-4.05085	-0.28551	-0.32848	-0.27227
5.86343		3.15869	0.998139	1.01256	1.81627	-0.691593	-4.40776	-4.7037	1.8962	-4.05473	-0.28467	-0.3289	-0.27096
5.8701		3.16376	0.989139	1.01125	1.79034	-0.716209	-4.41015	-4.70662	1.8869	-4.05872	-0.2839	-0.3292	-0.26965
5.87677		3.16882	0.980318	1.01	1.76495	-0.74029	-4.41253	-4.70966	1.87784	-4.06277	-0.28312	-0.32949	-0.26828
5.88343		3.17401	0.971735	1.00887	1.74016	-0.763774	-4.41492	-4.7127	1.86896	-4.06688	-0.28241	-0.32979	-0.26691
5.8901		3.17931	0.963271	1.00774	1.71584	-0.786781	-4.41736	-4.71568	1.86026	-4.07094	-0.28163	-0.33009	-0.26542
5.89677		3.18479	0.954807	1.00654	1.69206	-0.809193	-4.4198	-4.71872	1.85174	-4.07499	-0.2808	-0.33051	-0.26387
5.90343		3.19052	0.946462	1.00535	1.66887	-0.831127	-4.42231	-4.72164	1.84333	-4.07887	-0.27984	-0.33098	-0.26226
5.9101		3.19654	0.938058	1.0041	1.64616	-0.852466	-4.42487	-4.72462	1.83505	-4.08262	-0.27883	-0.33158	-0.26059
5.91677		3.2028	0.929654	1.00279	1.62393	-0.873268	-4.42755	-4.72748	1.82688	-4.0862	-0.27764	-0.3323	-0.25886
5.92343		3.20935	0.921249	1.00142	1.60223	-0.893533	-4.43035	-4.7304	1.81889	-4.08959	-0.27633	-0.33307	-0.25702
5.9301		3.21621	0.912786	0.999928	1.58095	-0.913262	-4.43321	-4.73338	1.81109	-4.09293	-0.27496	-0.33391	-0.25517
5.93677		3.22336	0.904262	0.998318	1.56015	-0.932574	-4.43614	-4.73636	1.80352	-4.09615	-0.27341	-0.33474	-0.25332
5.94343		3.23075	0.895798	0.996768	1.53971	-0.95135	-4.43906	-4.73934	1.79613	-4.09925	-0.2718	-0.33557	-0.25141
5.9501		3.23838	0.887275	0.995159	1.51974	-0.969708	-4.44198	-4.74244	1.78891	-4.10241	-0.27013	-0.33635	-0.24951
5.95677		3.24613	0.878751	0.99355	1.50013	-0.987649	-4.44484	-4.74554	1.78194	-4.10551	-0.2684	-0.337	-0.2476
5.96343		3.25406	0.870228	0.992	1.48088	-1.00517	-4.44758	-4.74864	1.77509	-4.10861	-0.26661	-0.33754	-0.24581
5.9701		3.26204	0.861704	0.99051	1.46198	-1.02234	-4.4502	-4.7518	1.76835	-4.11171	-0.26482	-0.33802	-0.24396
5.97677		3.27015	0.853181	0.989139	1.44351	-1.03915	-4.45271	-4.75496	1.76173	-4.11475	-0.26298	-0.33849	-0.24217
5.98343		3.27832	0.844657	0.987828	1.42533	-1.05572	-4.45509	-4.75812	1.75512	-4.11785	-0.26113	-0.33897	-0.24039
5.9901		3.28666	0.836134	0.986516	1.40756	-1.07199	-4.45735	-4.76122	1.7485	-4.12089	-0.25922	-0.33945	-0.23854
5.99677		3.29518	0.82761	0.985265	1.3901	-1.08802	-4.45956	-4.76432	1.74189	-4.12387	-0.25737	-0.34004	-0.23675
6.00343		3.30395	0.819087	0.984013	1.37299	-1.10382	-4.46171	-4.76742	1.73527	-4.12679	-0.25547	-0.3407	-0.2349
6.0101		3.31289	0.810504	0.982761	1.35624	-1.11949	-4.46391	-4.77052	1.72865	-4.12965	-0.25356	-0.34148	-0.23299
6.01677		3.32212	0.801921	0.98151	1.33979	-1.13493	-4.46618	-4.7735	1.72198	-4.13251	-0.25165	-0.34231	-0.23103
6.02343		3.33166	0.793338	0.980258	1.32364	-1.15025	-4.4685	-4.77648	1.7153	-4.13525	-0.24974	-0.34314	-0.22906
6.0301		3.34138	0.784695	0.978947	1.30785	-1.16539	-4.47094	-4.77934	1.70857	-4.13799	-0.2479	-0.34398	-0.22703
6.03677		3.35139	0.775993	0.977695	1.29223	-1.18035	-4.47351	-4.78208	1.70171	-4.14073	-0.24611	-0.34475	-0.22507
6.04343		3.36164	0.767291	0.976384	1.27685	-1.19519	-4.47613	-4.7847	1.69462	-4.14348	-0.24432	-0.34547	-0.22304
6.0501		3.37213	0.758529	0.975132	1.26165	-1.2098	-4.47887	-4.78727	1.68735	-4.14622	-0.24265	-0.34606	-0.22107
6.05677		3.38274	0.749826	0.97388	1.24663	-1.22434	-4.48167	-4.78965	1.67966	-4.14908	-0.24098	-0.34654	-0.21917
6.06343		3.39359	0.741065	0.972688	1.23179	-1.2387	-4.48459	-4.79203	1.67155	-4.15194	-0.23943	-0.34702	-0.21738
6.0701		3.40462	0.732303	0.971437	1.21707	-1.25295	-4.48745	-4.79436	1.66291	-4.15492	-0.23794	-0.34744	-0.21565
6.07677		3.41582	0.7236	0.970185	1.20252	-1.26719	-4.49038	-4.7968	1.65367	-4.15802	-0.23645	-0.34779	-0.21404
6.08343		3.42733	0.714839	0.968933	1.1881	-1.2815	-4.4933	-4.79931	1.64366	-4.1613	-0.23496	-0.34827	-0.21255
6.0901		3.43901	0.706017	0.967622	1.17379	-1.29598	-4.49616	-4.80199	1.63287	-4.16464	-0.23353	-0.34875	-0.21112
6.09677		3.45099	0.697136	0.966311	1.15961	-1.31071	-4.49908	-4.80485	1.62125	-4.16815	-0.23204	-0.34928	-0.20981
6.10343		3.46315	0.688136	0.96488	1.1456	-1.32579	-4.502	-4.80795	1.60867	-4.17185	-0.23067	-0.34994	-0.20856
6.1101		3.47555	0.678957	0.963449	1.13165	-1.34128	-4.50486	-4.81123	1.59514	-4.17572	-0.2293	-0.35059	-0.20736
6.11677		3.48824	0.669718	0.961959	1.11783	-1.35726	-4.50778	-4.81468	1.58066	-4.17972	-0.22799	-0.35131	-0.20623
6.12343		3.50112	0.6603	0.96041	1.10406	-1.37383	-4.5107	-4.81832	1.56516	-4.18383	-0.2268	-0.35208	-0.20516
6.1301		3.51429	0.650704	0.95886	1.09035	-1.39093	-4.51368	-4.82208	1.54865	-4.188	-0.22572	-0.35292	-0.20415
6.13677		3.52758	0.641108	0.957251	1.07658	-1.40858	-4.51672	-4.82595	1.53124	-4.19229	-0.22483	-0.35375	-0.20319
6.14343		3.54117	0.631452	0.955522	1.06281	-1.42682	-4.51988	-4.82982	1.51294	-4.19664	-0.22417	-0.35465	-0.2023
6.1501		3.55488	0.621855	0.953794	1.04898	-1.44553	-4.5231	-4.8337	1.49387	-4.20099	-0.22382	-0.3556	-0.20152
6.15677		3.56877	0.612378	0.952005	1.03509	-1.46478	-4.5265	-4.83757	1.47402	-4.20541	-0.2237	-0.35661	-0.20087
6.16343		3.5829	0.60302	0.950098	1.02109	-1.48439	-4.52995	-4.84145	1.45352	-4.20982	-0.22388	-0.35775	-0.20039
6.1701		3.59714	0.593901	0.948191	1.00702	-1.50448	-4.53353	-4.84532	1.43242	-4.21429	-0.22435	-0.35888	-0.20003
6.17677		3.61157	0.5849	0.946224	0.992894	-1.52481	-4.53722	-4.84926	1.4109	-4.21876	-0.22513	-0.36013	-0.19985
6.18343		3.62611	0.576079	0.944257	0.978768	-1.54549	-4.54098	-4.85319	1.38897	-4.22329	-0.22614	-0.36138	-0.19985
6.1901		3.64083	0.567436	0.94229	0.964642	-1.56641	-4.54479	-4.85718	1.36679	-4.22794	-0.22745	-0.36263	-0.19997
6.19677		3.65567	0.558913	0.940382	0.950634	-1.58757	-4.54867	-4.86118	1.34438	-4.23265	-0.229	-0.36389	-0.20027
6.20343		3.67075	0.550508	0.938535	0.936747	-1.60885	-4.55254	-4.86523	1.32179	-4.23741	-0.23073	-0.36514	-0.20069
6.2101		3.68601	0.542223	0.936806	0.923097	-1.63019	-4.55642	-4.86928	1.2992	-4.2423	-0.2327	-0.36639	-0.20123
6.21677		3.70151	0.533938	0.935137	0.909626	-1.65164	-4.56023	-4.87334	1.27661	-4.24725	-0.23478	-0.36758	-0.20194
6.22343		3.7173	0.525832	0.933588	0.896394	-1.67304	-4.56399	-4.87739	1.25408	-4.25231	-0.23699	-0.36883	-0.20278
6.2301		3.7334	0.517845	0.932157	0.88346	-1.69438	-4.56774	-4.88132	1.23173	-4.2575	-0.23931	-0.37009	-0.20385
6.23677		3.74985	0.510037	0.930727	0.870764	-1.71566	-4.57144	-4.8852	1.20962	-4.26269	-0.2417	-0.3714	-0.20504
6.24343		3.76666	0.502467	0.929296	0.858247	-1.7367	-4.57513	-4.88901	1.1878	-4.26793	-0.24408	-0.37277	-0.20641
6.2501		3.78394	0.495195	0.927866	0.845909	-1.7575	-4.57889	-4.89277	1.16634	-4.27318	-0.24658	-0.37414	-0.20802
6.25677		3.80164	0.488341	0.926435	0.83375	-1.77807	-4.58264	-4.89652	1.1453	-4.27842	-0.24915	-0.37557	-0.20975
6.26343		3.81982	0.481784	0.924885	0.82171	-1.79821	-4.58652	-4.90028	1.1248	-4.28367	-0.25177	-0.377	-0.21154
6.2701		3.83854	0.475705	0.923395	0.809848	-1.818	-4.59039	-4.90409	1.10489	-4.28891	-0.25445	-0.37843	-0.21344
6.27677		3.85779	0.470042	0.921845	0.798047	-1.83737	-4.59433	-4.90791	1.08558	-4.2941	-0.25719	-0.37986	-0.21541
6.28343		3.87752	0.464797	0.920296	0.786364	-1.85621	-4.59838	-4.91178	1.06692	-4.29922	-0.26011	-0.38129	-0.21732
6.2901		3.89773	0.459969	0.918806	0.77486	-1.87457	-4.60237	-4.91571	1.04892	-4.30429	-0.26309	-0.38266	-0.21923
6.29677		3.91841	0.455558	0.917375	0.763476	-1.89245	-4.60643	-4.91965	1.03152	-4.3093	-0.26619	-0.38403	-0.22113
6.30343		3.93945	0.451505	0.916064	0.75227	-1.90973	-4.61042	-4.92364	1.01483	-4.31418	-0.26941	-0.38528	-0.22298
6.3101		3.96085	0.44775	0.914752	0.741303	-1.92654	-4.61435	-4.92758	0.998795	-4.31907	-0.27269	-0.38654	-0.22483
6.31677		3.98254	0.444412	0.913501	0.730455	-1.94275	-4.61817	-4.93151	0.983417	-4.32384	-0.27609	-0.38773	-0.22668
6.32343		4.0046	0.441313	0.912309	0.719845	-1.95849	-4.62192	-4.93544	0.968635	-4.32855	-0.27955	-0.3888	-0.22852
6.3301		4.02695	0.438511	0.911117	0.709474	-1.97375	-4.6255	-4.93932	0.954509	-4.33326	-0.283	-0.38981	-0.23037
6.33677		4.0496	0.436068	0.909925	0.699282	-1.98859	-4.62896	-4.94319	0.941038	-4.33785	-0.28652	-0.39083	-0.23222
6.34343		4.07261	0.433862	0.908732	0.689328	-2.00295	-4.63229	-4.94701	0.928164	-4.3425	-0.2901	-0.39172	-0.23413
6.3501		4.09603	0.432014	0.907481	0.679493	-2.01696	-4.63551	-4.9507	0.915885	-4.34709	-0.29367	-0.39262	-0.23597
6.35677		4.11987	0.430584	0.906229	0.669837	-2.03061	-4.63861	-4.9544	0.904262	-4.35174	-0.29731	-0.39351	-0.23782
6.36343		4.14431	0.429451	0.905037	0.660181	-2.04396	-4.64165	-4.95809	0.893176	-4.35638	-0.30088	-0.3944	-0.23961
6.3701		4.16923	0.428736	0.903785	0.650585	-2.05702	-4.64463	-4.96173	0.882626	-4.36103	-0.30446	-0.39542	-0.24134
6.37677		4.19474	0.428498	0.902593	0.641048	-2.06983	-4.64761	-4.96536	0.872612	-4.36568	-0.30804	-0.39643	-0.24301
6.38343		4.22078	0.428617	0.901401	0.631392	-2.08247	-4.65059	-4.96894	0.863194	-4.37033	-0.31155	-0.39756	-0.2445
6.3901		4.24743	0.429094	0.900269	0.621736	-2.09486	-4.65357	-4.97252	0.854254	-4.37486	-0.31495	-0.3987	-0.24593
6.39677		4.27461	0.429988	0.899196	0.61202	-2.10708	-4.65667	-4.97603	0.845909	-4.37939	-0.31829	-0.39983	-0.24718
6.40343		4.30232	0.43118	0.898182	0.602245	-2.11918	-4.65983	-4.97955	0.838041	-4.38374	-0.32151	-0.40096	-0.24837
6.4101		4.33052	0.43267	0.897229	0.592411	-2.13122	-4.66305	-4.98307	0.83065	-4.38803	-0.32461	-0.40203	-0.24939
6.41677		4.35919	0.434458	0.896394	0.582576	-2.14309	-4.66639	-4.98658	0.823736	-4.39221	-0.32765	-0.40299	-0.25028
6.42343		4.38827	0.436425	0.895619	0.572741	-2.15495	-4.66979	-4.9901	0.817299	-4.39626	-0.33063	-0.40388	-0.25111
6.4301		4.41778	0.43869	0.894964	0.562966	-2.16675	-4.6733	-4.99362	0.81116	-4.40019	-0.33355	-0.4046	-0.25195
6.43677		4.44764	0.441074	0.894427	0.553191	-2.17855	-4.67682	-4.99707	0.805378	-4.40407	-0.33641	-0.40519	-0.25284
6.44343		4.47798	0.443757	0.89395	0.543475	-2.19029	-4.6804	-5.00053	0.799835	-4.40788	-0.33915	-0.40573	-0.2538
6.4501		4.50873	0.446618	0.893593	0.533879	-2.20209	-4.68397	-5.00393	0.79453	-4.4117	-0.34189	-0.40615	-0.25487
6.45677		4.53985	0.449657	0.893176	0.524402	-2.21384	-4.68749	-5.00733	0.789285	-4.41551	-0.34457	-0.40656	-0.25606
6.46343		4.57144	0.452936	0.892401	0.514984	-2.22552	-4.69089	-5.0106	0.784218	-4.41927	-0.3472	-0.40698	-0.25743
6.4701		4.60345	0.456333	0.890255	0.505745	-2.2372	-4.69428	-5.01388	0.779152	-4.42308	-0.3497	-0.4074	-0.25886
6.47677		4.63593	0.459969	0.885129	0.496626	-2.24882	-4.6975	-5.0171	0.774145	-4.4269	-0.35214	-0.40793	-0.26041
6.48343		4.66889	0.463665	0.874639	0.487685	-2.26039	-4.70066	-5.0202	0.769138	-4.43077	-0.35453	-0.40853	-0.26196
6.4901		4.70239	0.467479	0.856102	0.478923	-2.27177	-4.70364	-5.02336	0.764012	-4.43465	-0.35679	-0.40919	-0.26351
6.49677		4.7363	0.471413	0.826895	0.47034	-2.28298	-4.70662	-5.02646	0.758767	-4.43864	-0.35906	-0.4099	-0.265
6.50343		4.7707	0.475287	0.784814	0.461996	-2.29394	-4.70948	-5.02956	0.753403	-4.44263	-0.36132	-0.41068	-0.26637
6.5101		4.80556	0.479221	0.728607	0.45383	-2.30461	-4.71228	-5.03272	0.747859	-4.44669	-0.36365	-0.41151	-0.26762
6.51677		4.84085	0.483096	0.658095	0.445902	-2.31493	-4.71509	-5.03582	0.742018	-4.45086	-0.36597	-0.41234	-0.2687
6.52343		4.87649	0.48691	0.574291	0.438273	-2.32488	-4.71789	-5.03892	0.735939	-4.45503	-0.36842	-0.41318	-0.26971
6.5301		4.91256	0.490606	0.479817	0.430822	-2.33442	-4.72075	-5.04202	0.72962	-4.45926	-0.37098	-0.41395	-0.27061
6.53677		4.94885	0.494301	0.378788	0.423729	-2.34354	-4.72361	-5.04512	0.722945	-4.46349	-0.3736	-0.41473	-0.27144
6.54343		4.98539	0.497878	0.276327	0.416815	-2.35212	-4.72647	-5.0481	0.71609	-4.46773	-0.37634	-0.41533	-0.27233
6.5501		5.02211	0.501335	0.17792	0.410199	-2.36028	-4.72939	-5.05108	0.708997	-4.4719	-0.37909	-0.41592	-0.27317
6.55677		5.059	0.504732	0.0883937	0.403821	-2.36803	-4.73237	-5.05394	0.701666	-4.47607	-0.38189	-0.4164	-0.27412
6.56343		5.0959	0.50813	0.0113249	0.397623	-2.3753	-4.73535	-5.05668	0.694275	-4.48024	-0.38475	-0.41682	-0.27514
6.5701		5.13297	0.511467	-0.0512004	0.391603	-2.38228	-4.73833	-5.05942	0.686705	-4.48436	-0.38749	-0.41711	-0.27627
6.57677		5.17005	0.514746	-0.0985265	0.385821	-2.38883	-4.74131	-5.06216	0.679076	-4.48847	-0.39017	-0.41741	-0.27734
6.58343		5.20718	0.517964	-0.131428	0.380158	-2.39515	-4.74423	-5.0649	0.671387	-4.49264	-0.39274	-0.41765	-0.27853
6.5901		5.24443	0.521123	-0.151515	0.374675	-2.40111	-4.74715	-5.06765	0.663698	-4.49675	-0.39518	-0.41795	-0.27972
6.59677		5.28175	0.524163	-0.16129	0.36931	-2.40684	-4.74989	-5.07051	0.656068	-4.50093	-0.39744	-0.41825	-0.28092
6.60343		5.31912	0.527143	-0.163555	0.364065	-2.41226	-4.75264	-5.07349	0.648499	-4.50504	-0.39959	-0.41866	-0.28211
6.6101		5.35667	0.530005	-0.161171	0.358999	-2.4175	-4.75526	-5.07653	0.641048	-4.50909	-0.40168	-0.41914	-0.28324
6.61677		5.3944	0.532627	-0.156224	0.354111	-2.42245	-4.75776	-5.07969	0.633836	-4.51303	-0.40364	-0.41968	-0.28437
6.62343		5.43219	0.535071	-0.150263	0.349462	-2.4271	-4.76027	-5.08291	0.626802	-4.5169	-0.40555	-0.42033	-0.28539
6.6301		5.47022	0.537336	-0.144064	0.344992	-2.43145	-4.76265	-5.08624	0.620067	-4.5206	-0.40746	-0.42111	-0.28634
6.63677		5.5083	0.539362	-0.137985	0.3407	-2.43551	-4.76509	-5.08958	0.61357	-4.52417	-0.40942	-0.42188	-0.28729
6.64343		5.54657	0.54121	-0.131965	0.336707	-2.43932	-4.76748	-5.09292	0.607431	-4.52757	-0.41151	-0.42272	-0.28819
6.6501		5.58495	0.542879	-0.126123	0.332832	-2.44284	-4.76998	-5.09626	0.60153	-4.53091	-0.41366	-0.42355	-0.28902
6.65677		5.62346	0.544369	-0.120342	0.329196	-2.44617	-4.77242	-5.09948	0.595927	-4.53413	-0.41592	-0.42433	-0.2898
6.66343		5.66208	0.545681	-0.11462	0.325739	-2.44927	-4.77499	-5.10257	0.590444	-4.53728	-0.41837	-0.4251	-0.29051
6.6701		5.70089	0.546873	-0.108898	0.322461	-2.45225	-4.77755	-5.1055	0.585198	-4.54044	-0.42087	-0.42576	-0.29123
6.67677		5.73987	0.547886	-0.103235	0.319302	-2.45506	-4.78011	-5.10824	0.580013	-4.5436	-0.42349	-0.42635	-0.29194
6.68343		5.77903	0.54872	-0.0975728	0.316322	-2.45774	-4.78262	-5.1108	0.575006	-4.54682	-0.42611	-0.42689	-0.29266
6.6901		5.81831	0.549316	-0.0918508	0.313401	-2.4603	-4.78506	-5.11324	0.569999	-4.55004	-0.42874	-0.42731	-0.29337
6.69677		5.85783	0.549674	-0.0860095	0.310659	-2.46274	-4.78745	-5.11545	0.565112	-4.55326	-0.4313	-0.42766	-0.29415
6.70343		5.89752	0.549793	-0.080049	0.307977	-2.46513	-4.78977	-5.1176	0.560284	-4.55642	-0.43374	-0.42796	-0.29486
6.7101		5.93746	0.549674	-0.0739694	0.305414	-2.46733	-4.79198	-5.11962	0.555515	-4.55958	-0.43607	-0.4282	-0.29558
6.71677		5.97751	0.549257	-0.0677109	0.30297	-2.46948	-4.79424	-5.12159	0.550807	-4.56268	-0.43821	-0.42844	-0.29629
6.72343		6.01774	0.548601	-0.0612736	0.300527	-2.47145	-4.79645	-5.1235	0.546157	-4.56566	-0.44018	-0.42862	-0.29701
6.7301		6.05816	0.547707	-0.0547171	0.298142	-2.47335	-4.79865	-5.12546	0.541627	-4.56858	-0.44203	-0.42886	-0.29778
6.73677		6.09869	0.546694	-0.0481009	0.295699	-2.47514	-4.80092	-5.12737	0.537157	-4.57144	-0.44382	-0.42909	-0.2985
6.74343		6.13934	0.545561	-0.0413656	0.293314	-2.47687	-4.80324	-5.12934	0.532746	-4.57418	-0.44549	-0.42933	-0.29933
6.7501		6.18017	0.54425	-0.0345707	0.290811	-2.47854	-4.80562	-5.13124	0.528514	-4.57692	-0.44715	-0.42969	-0.30017
6.75677		6.22117	0.542879	-0.0277758	0.288308	-2.48015	-4.80801	-5.13315	0.524402	-4.57966	-0.44882	-0.43005	-0.30106
6.76343		6.26224	0.541449	-0.0209212	0.285804	-2.48176	-4.81039	-5.13506	0.520468	-4.58241	-0.45049	-0.43046	-0.30208
6.7701		6.30355	0.539899	-0.0140667	0.283241	-2.48331	-4.81278	-5.13691	0.516772	-4.58527	-0.45216	-0.431	-0.30309
6.77677		6.34497	0.53829	-0.00721216	0.280619	-2.48486	-4.8151	-5.13875	0.513256	-4.58813	-0.45383	-0.4316	-0.30422
6.78343		6.38652	0.536561	-0.000238419	0.278115	-2.48629	-4.81737	-5.1406	0.510097	-4.59105	-0.45538	-0.43225	-0.30535
6.7901		6.42818	0.534713	0.00691414	0.275552	-2.48772	-4.81951	-5.14245	0.507176	-4.59403	-0.45693	-0.43297	-0.30655
6.79677		6.47008	0.532866	0.0141263	0.273108	-2.48915	-4.82154	-5.1443	0.504553	-4.59701	-0.45836	-0.43374	-0.30768
6.80343		6.51211	0.530899	0.0215769	0.270724	-2.49052	-4.82345	-5.14627	0.50211	-4.59999	-0.45973	-0.43452	-0.30875
6.8101		6.55436	0.528872	0.0291467	0.268459	-2.49195	-4.82535	-5.14835	0.499904	-4.60291	-0.46104	-0.43535	-0.30982
6.81677		6.59692	0.526786	0.0368953	0.266194	-2.49332	-4.82714	-5.15044	0.497878	-4.60577	-0.46235	-0.43607	-0.31078
6.82343		6.63972	0.5247	0.0448227	0.263989	-2.49481	-4.82887	-5.1527	0.495911	-4.60845	-0.46366	-0.43672	-0.31167
6.8301		6.68281	0.522614	0.0528693	0.261843	-2.4963	-4.8306	-5.15497	0.494063	-4.61102	-0.46504	-0.43726	-0.31251
6.83677		6.72621	0.520527	0.0610352	0.259697	-2.49791	-4.83233	-5.15735	0.492275	-4.61352	-0.46653	-0.43762	-0.31328
6.84343		6.76996	0.518382	0.0693202	0.257552	-2.49964	-4.83406	-5.15974	0.490487	-4.61584	-0.46808	-0.43786	-0.31406
6.8501		6.81394	0.516236	0.0776052	0.255346	-2.50137	-4.83584	-5.16212	0.488758	-4.61817	-0.4698	-0.43797	-0.31489
6.85677		6.85817	0.51403	0.0860095	0.253201	-2.5031	-4.83763	-5.16456	0.487089	-4.62043	-0.47159	-0.43792	-0.31579
6.86343		6.90269	0.511825	0.0944138	0.251114	-2.50489	-4.83942	-5.16701	0.48548	-4.62264	-0.47344	-0.4378	-0.31668
6.8701		6.94734	0.50962	0.102937	0.249028	-2.50667	-4.84121	-5.16945	0.484049	-4.62484	-0.47535	-0.43756	-0.31769
6.87677		6.9921	0.507355	0.11152	0.247002	-2.50846	-4.84306	-5.17195	0.482678	-4.62705	-0.47719	-0.43738	-0.31877
6.88343		7.03698	0.505149	0.120163	0.245035	-2.51031	-4.84484	-5.17446	0.481486	-4.62919	-0.47892	-0.4372	-0.3199
6.8901		7.08193	0.503063	0.128865	0.243127	-2.51216	-4.84663	-5.17696	0.480413	-4.63134	-0.48059	-0.43708	-0.32109
6.89677		7.12687	0.501096	0.137687	0.24128	-2.51412	-4.84848	-5.17941	0.479519	-4.63337	-0.48214	-0.43708	-0.32222
6.90343		7.17193	0.499368	0.146508	0.239432	-2.51609	-4.85027	-5.18191	0.478745	-4.63539	-0.48357	-0.43714	-0.3233
6.9101		7.21693	0.497878	0.155389	0.237703	-2.51812	-4.85206	-5.18429	0.478029	-4.6373	-0.48488	-0.43726	-0.32437
6.91677		7.26199	0.496626	0.16439	0.235915	-2.52014	-4.8539	-5.18668	0.477374	-4.63915	-0.48614	-0.4375	-0.32532
6.92343		7.30705	0.495732	0.17333	0.234127	-2.52223	-4.85575	-5.189	0.476837	-4.64094	-0.48739	-0.43774	-0.32622
6.9301		7.35211	0.495076	0.182331	0.232279	-2.52432	-4.8576	-5.19121	0.476241	-4.64272	-0.48858	-0.43803	-0.32705
6.93677		7.39723	0.494778	0.191271	0.230372	-2.52634	-4.85951	-5.19335	0.475705	-4.64445	-0.48983	-0.43827	-0.32771
6.94343		7.44241	0.494659	0.200272	0.228405	-2.52825	-4.86141	-5.19544	0.475168	-4.6463	-0.49114	-0.43857	-0.32836
6.9501		7.48771	0.494838	0.209272	0.226378	-2.53016	-4.86338	-5.19747	0.474632	-4.64815	-0.49245	-0.43887	-0.3289
6.95677		7.53301	0.495255	0.218213	0.224233	-2.53195	-4.86523	-5.19943	0.474095	-4.65006	-0.49376	-0.43911	-0.32949
6.96343		7.57843	0.495791	0.227213	0.222027	-2.53373	-4.86708	-5.2014	0.473559	-4.65208	-0.49514	-0.43947	-0.33003
6.9701		7.62385	0.496626	0.236154	0.219762	-2.53546	-4.86887	-5.20331	0.473022	-4.65423	-0.49651	-0.43982	-0.33063
6.97677		7.66939	0.497639	0.245154	0.217497	-2.53725	-4.87059	-5.20521	0.472486	-4.65649	-0.49782	-0.44018	-0.33122
6.98343		7.71487	0.49895	0.254095	0.215173	-2.5391	-4.8722	-5.20706	0.47195	-4.65882	-0.49913	-0.4406	-0.33188
6.9901		7.76041	0.50056	0.263095	0.212908	-2.54112	-4.87375	-5.20891	0.471473	-4.66126	-0.50038	-0.44101	-0.33259
6.99677		7.80588	0.502527	0.272095	0.210643	-2.54321	-4.87524	-5.2107	0.471115	-4.66371	-0.50157	-0.44143	-0.33331
7.00343		7.8513	0.504851	0.281096	0.208497	-2.54542	-4.87661	-5.21249	0.470757	-4.66621	-0.50271	-0.44179	-0.33402
7.0101		7.89678	0.507653	0.290036	0.20647	-2.54768	-4.87798	-5.21433	0.470519	-4.66865	-0.50372	-0.44215	-0.33474
7.01677		7.94226	0.510931	0.298977	0.204444	-2.55001	-4.87936	-5.21612	0.47034	-4.6711	-0.50461	-0.4425	-0.33545
7.02343		7.98786	0.514627	0.307858	0.202537	-2.55239	-4.88073	-5.21797	0.470281	-4.67342	-0.50551	-0.44274	-0.33611
7.0301		8.03351	0.518858	0.316679	0.200689	-2.55466	-4.88222	-5.21982	0.47034	-4.67569	-0.50622	-0.44304	-0.33677
7.03677		8.07935	0.523627	0.325441	0.198841	-2.55692	-4.88377	-5.22172	0.470519	-4.67783	-0.50688	-0.44322	-0.33736
7.04343		8.12525	0.528812	0.334144	0.196934	-2.55913	-4.88544	-5.22369	0.470698	-4.67992	-0.50747	-0.4434	-0.33796
7.0501		8.17138	0.534415	0.342786	0.195026	-2.56121	-4.88722	-5.22572	0.470936	-4.68194	-0.50801	-0.44358	-0.33849
7.05677		8.21763	0.540495	0.351429	0.193059	-2.56324	-4.88919	-5.22768	0.471175	-4.68385	-0.50843	-0.44382	-0.33903
7.06343		8.264	0.547051	0.359952	0.190973	-2.56521	-4.89134	-5.22965	0.471413	-4.68582	-0.50884	-0.44399	-0.33951
7.0701		8.3105	0.554025	0.368476	0.188828	-2.56711	-4.89366	-5.23162	0.471592	-4.68773	-0.5092	-0.44423	-0.33987
7.07677		8.35711	0.561476	0.376999	0.186622	-2.56908	-4.89616	-5.23353	0.47183	-4.68963	-0.5095	-0.44447	-0.34016
7.08343		8.40384	0.569344	0.385404	0.184357	-2.57111	-4.89873	-5.23537	0.47195	-4.69154	-0.50974	-0.44465	-0.3404
7.0901		8.45081	0.577629	0.393808	0.182092	-2.57319	-4.90141	-5.23716	0.472069	-4.69345	-0.50998	-0.44489	-0.34052
7.09677		8.49795	0.58639	0.402093	0.179827	-2.5754	-4.90409	-5.23883	0.472128	-4.69542	-0.51022	-0.44501	-0.34058
7.10343		8.5454	0.59557	0.410318	0.177562	-2.57766	-4.90683	-5.24056	0.472188	-4.69738	-0.51051	-0.44513	-0.34058
7.1101		8.5932	0.605166	0.418425	0.175297	-2.58011	-4.90946	-5.24223	0.472188	-4.69935	-0.51081	-0.44519	-0.34052
7.11677		8.64136	0.61518	0.426471	0.173092	-2.58261	-4.91202	-5.2439	0.472128	-4.70132	-0.51111	-0.44513	-0.34052
7.12343		8.69	0.62561	0.434399	0.170887	-2.58523	-4.91446	-5.24563	0.47195	-4.70334	-0.51147	-0.44501	-0.34058
7.1301		8.73905	0.636399	0.442207	0.168681	-2.58791	-4.91673	-5.24741	0.471711	-4.70543	-0.51188	-0.44471	-0.34058
7.13677		8.78853	0.647545	0.449896	0.166535	-2.59066	-4.91893	-5.24932	0.471413	-4.70757	-0.51242	-0.44441	-0.3407
7.14343		8.83848	0.659108	0.457466	0.16439	-2.5934	-4.92096	-5.25123	0.470996	-4.70972	-0.51302	-0.44399	-0.34082
7.1501		8.88884	0.670969	0.464916	0.162303	-2.59608	-4.92293	-5.2532	0.470519	-4.71193	-0.51373	-0.44358	-0.341
7.15677		8.93962	0.683308	0.472248	0.160217	-2.5987	-4.92483	-5.25522	0.469983	-4.71413	-0.51445	-0.44316	-0.34118
7.16343		8.99088	0.695944	0.479519	0.158131	-2.60139	-4.92668	-5.25725	0.469327	-4.71634	-0.51528	-0.4428	-0.34136
7.1701		9.04262	0.708997	0.486672	0.156045	-2.60401	-4.92853	-5.25922	0.468671	-4.71848	-0.51618	-0.44256	-0.34153
7.17677		9.09483	0.722408	0.493705	0.154018	-2.60669	-4.93044	-5.26118	0.467956	-4.72057	-0.51713	-0.44233	-0.34177
7.18343		9.14764	0.736237	0.500619	0.152051	-2.60943	-4.93234	-5.26303	0.467181	-4.7226	-0.51802	-0.44221	-0.34189
7.1901		9.20099	0.750363	0.507474	0.150084	-2.61229	-4.93425	-5.26488	0.466347	-4.7245	-0.51886	-0.44221	-0.34207
7.19677		9.25493	0.764787	0.514209	0.148118	-2.61533	-4.93628	-5.26667	0.465512	-4.72635	-0.51969	-0.44227	-0.34231
7.20343		9.30947	0.77951	0.520825	0.146151	-2.61855	-4.93824	-5.26839	0.464559	-4.7282	-0.52041	-0.44239	-0.34249
7.2101		9.3646	0.794411	0.527442	0.144184	-2.62189	-4.94027	-5.27018	0.463486	-4.72999	-0.521	-0.44262	-0.34267
7.21677		9.42039	0.80955	0.533938	0.142217	-2.62541	-4.94224	-5.27197	0.462234	-4.73177	-0.5216	-0.44286	-0.34285
7.22343		9.47678	0.824928	0.540376	0.14025	-2.62898	-4.94426	-5.27376	0.460923	-4.73362	-0.52208	-0.4431	-0.34308
7.2301		9.53382	0.840485	0.546694	0.138283	-2.63262	-4.94617	-5.27561	0.459373	-4.73541	-0.52255	-0.44334	-0.34332
7.23677		9.5914	0.85628	0.553012	0.136256	-2.63619	-4.94814	-5.27745	0.457644	-4.73726	-0.52309	-0.44358	-0.34362
7.24343		9.64958	0.872374	0.55927	0.13417	-2.63977	-4.95005	-5.27936	0.455797	-4.73911	-0.52369	-0.44376	-0.34392
7.2501		9.70834	0.888824	0.56541	0.132084	-2.64323	-4.95195	-5.28127	0.453711	-4.74095	-0.5244	-0.44394	-0.34434
7.25677		9.76771	0.905752	0.571489	0.129938	-2.64657	-4.9538	-5.28318	0.451446	-4.7428	-0.5253	-0.44405	-0.34487
7.26343		9.82761	0.923157	0.577569	0.127792	-2.64984	-4.95571	-5.28502	0.449061	-4.74459	-0.52637	-0.44411	-0.34541
7.2701		9.88817	0.941217	0.583529	0.125706	-2.65306	-4.95762	-5.28687	0.446498	-4.74632	-0.52756	-0.44411	-0.346
7.27677		9.94921	0.959873	0.58949	0.12362	-2.65634	-4.95952	-5.28872	0.443816	-4.74799	-0.52881	-0.44399	-0.34666
7.28343		10.0108	0.979364	0.595391	0.121534	-2.65962	-4.96143	-5.29051	0.440955	-4.74954	-0.53012	-0.44388	-0.34732
7.2901		10.073	0.999749	0.601292	0.119507	-2.66302	-4.96334	-5.29236	0.438035	-4.75103	-0.53144	-0.4437	-0.34797
7.29677		10.1358	1.02103	0.607133	0.117481	-2.66647	-4.96531	-5.29414	0.434995	-4.75246	-0.53257	-0.44352	-0.34863
7.30343		10.199	1.0435	0.612974	0.115454	-2.66999	-4.96721	-5.29599	0.431836	-4.75377	-0.53364	-0.4434	-0.34922
7.3101		10.2629	1.06722	0.618815	0.113487	-2.67363	-4.96912	-5.29778	0.428617	-4.75496	-0.53453	-0.44328	-0.34976
7.31677		10.3272	1.09237	0.624716	0.11152	-2.67738	-4.97097	-5.29963	0.425339	-4.75603	-0.53525	-0.44322	-0.3503
7.32343		10.3923	1.11926	0.630677	0.109613	-2.68114	-4.97276	-5.30148	0.422001	-4.75693	-0.53591	-0.44328	-0.35083
7.3301		10.4579	1.14816	0.636697	0.107765	-2.68489	-4.97448	-5.30326	0.418603	-4.75782	-0.53644	-0.44334	-0.35131
7.33677		10.5242	1.17934	0.642836	0.105917	-2.68859	-4.97609	-5.30511	0.415206	-4.7586	-0.53698	-0.44352	-0.35179
7.34343		10.5913	1.21325	0.649095	0.104189	-2.69228	-4.97758	-5.30696	0.411749	-4.75943	-0.53751	-0.44376	-0.35226
7.3501		10.6591	1.25033	0.655532	0.10252	-2.69586	-4.97901	-5.30875	0.408351	-4.76021	-0.53811	-0.44405	-0.35274
7.35677		10.7277	1.29104	0.662088	0.10097	-2.69938	-4.98044	-5.31054	0.404954	-4.7611	-0.53883	-0.44441	-0.35316
7.36343		10.7971	1.33604	0.668824	0.0995398	-2.70271	-4.98182	-5.31232	0.401556	-4.76211	-0.53966	-0.44477	-0.35363
7.3701		10.8676	1.38599	0.675559	0.0981689	-2.70593	-4.98319	-5.31411	0.398278	-4.76319	-0.54055	-0.44513	-0.35399
7.37677		10.9391	1.4416	0.682414	0.0969768	-2.70897	-4.98462	-5.31584	0.395119	-4.76444	-0.54163	-0.44543	-0.35435
7.38343		11.0118	1.50371	0.689268	0.0957847	-2.71183	-4.98611	-5.31751	0.39196	-4.76581	-0.54276	-0.44566	-0.35465
7.3901		11.0859	1.57326	0.696123	0.0946522	-2.71451	-4.98766	-5.31912	0.38898	-4.76736	-0.54395	-0.44584	-0.35489
7.39677		11.1617	1.65135	0.702977	0.0935793	-2.71702	-4.98933	-5.32073	0.386059	-4.76903	-0.5452	-0.44596	-0.35506
7.40343		11.2393	1.73908	0.709772	0.092566	-2.7194	-4.99099	-5.32222	0.383198	-4.77076	-0.5464	-0.44602	-0.35524
7.4101		11.319	1.83773	0.716567	0.0914335	-2.72161	-4.99278	-5.32371	0.380337	-4.7726	-0.54753	-0.44596	-0.35536
7.41677		11.4014	1.94871	0.723302	0.090301	-2.72369	-4.99457	-5.32508	0.377476	-4.77445	-0.54866	-0.44584	-0.35548
7.42343		11.4865	2.07359	0.730157	0.0891089	-2.72566	-4.99636	-5.32645	0.374556	-4.7763	-0.54967	-0.44566	-0.3556
7.4301		11.5749	2.21407	0.737131	0.0878572	-2.72757	-4.99821	-5.32776	0.371575	-4.77815	-0.55057	-0.44537	-0.35578
7.43677		11.6669	2.37209	0.744283	0.0865459	-2.72948	-5.00005	-5.32901	0.368536	-4.77999	-0.5514	-0.44507	-0.35602
7.44343		11.7632	2.54971	0.751615	0.0851154	-2.73138	-5.00196	-5.33038	0.365376	-4.78172	-0.55206	-0.44477	-0.35626
7.4501		11.8641	2.74909	0.759304	0.0836849	-2.73323	-5.00387	-5.3317	0.362277	-4.78339	-0.55265	-0.44441	-0.35655
7.45677		11.9705	2.9726	0.767291	0.0821352	-2.73508	-5.0059	-5.33313	0.359178	-4.78494	-0.55313	-0.44405	-0.35691
7.46343		12.0829	3.22294	0.775695	0.0805855	-2.73687	-5.00792	-5.33462	0.356197	-4.78643	-0.55355	-0.4437	-0.35727
7.4701		12.2022	3.50291	0.784516	0.0790358	-2.73865	-5.01001	-5.33623	0.353277	-4.7878	-0.55385	-0.44334	-0.35757
7.47677		12.3293	3.81535	0.793755	0.077486	-2.74038	-5.01215	-5.33789	0.350535	-4.78917	-0.55414	-0.44304	-0.35781
7.48343		12.4653	4.16344	0.803471	0.0758767	-2.74211	-5.0143	-5.33962	0.348032	-4.79048	-0.55444	-0.4428	-0.35799
7.4901		12.6113	4.55046	0.813603	0.0743866	-2.74378	-5.01639	-5.34147	0.345647	-4.79186	-0.55468	-0.44262	-0.35805
7.49677		12.7686	4.97985	0.824094	0.0728965	-2.74539	-5.01847	-5.34332	0.343502	-4.79323	-0.55498	-0.44245	-0.35805
7.50343		12.9385	5.45508	0.835001	0.071466	-2.74688	-5.0205	-5.34523	0.341535	-4.79466	-0.55534	-0.44239	-0.35799
7.5101		13.1227	5.9799	0.846267	0.0700355	-2.74837	-5.02247	-5.34707	0.339687	-4.79621	-0.55575	-0.44233	-0.35787
7.51677		13.3228	6.55788	0.85789	0.0686646	-2.74974	-5.02431	-5.34886	0.337958	-4.79776	-0.55623	-0.44233	-0.35775
7.52343		13.5406	7.19291	0.86993	0.0672936	-2.75111	-5.02604	-5.35059	0.336409	-4.79949	-0.55683	-0.44233	-0.35763
7.5301		13.7783	7.88862	0.882387	0.0659227	-2.75242	-5.02765	-5.35226	0.334918	-4.80121	-0.55748	-0.44239	-0.35751
7.53677		14.0379	8.64863	0.895321	0.0645518	-2.75362	-5.02914	-5.35381	0.333607	-4.80306	-0.55826	-0.44239	-0.35745
7.54343		14.322	9.47654	0.908792	0.0631213	-2.75475	-5.03057	-5.35524	0.332415	-4.80503	-0.55903	-0.44245	-0.35739
7.5501		14.633	10.3759	0.922859	0.0616908	-2.75576	-5.03188	-5.35667	0.331402	-4.807	-0.55981	-0.44239	-0.35733
7.55677		14.9738	11.3497	0.937581	0.0602007	-2.75671	-5.03314	-5.3581	0.330567	-4.80902	-0.56064	-0.44239	-0.35733
7.56343		15.3473	12.401	0.953078	0.058651	-2.75761	-5.03439	-5.35959	0.329852	-4.81111	-0.56148	-0.44227	-0.35727
7.5701		15.7568	13.5325	0.96941	0.0570416	-2.75838	-5.03558	-5.36114	0.329256	-4.81331	-0.56231	-0.44215	-0.35715
7.57677		16.2055	14.7465	0.986636	0.0553727	-2.7591	-5.03677	-5.36287	0.328839	-4.81552	-0.56309	-0.44203	-0.35709
7.58343		16.697	16.0449	1.00493	0.0537634	-2.75975	-5.03802	-5.36472	0.328481	-4.81772	-0.56386	-0.44191	-0.35691
7.5901		17.2349	17.4293	1.02443	0.0521541	-2.76041	-5.03933	-5.3668	0.328302	-4.81999	-0.56463	-0.44179	-0.35673
7.59677		17.8232	18.9006	1.04517	0.0505447	-2.76107	-5.04076	-5.36895	0.328243	-4.82213	-0.56535	-0.44173	-0.35661
7.60343		18.4656	20.4592	1.0674	0.0490546	-2.76172	-5.04225	-5.37127	0.328243	-4.82422	-0.56601	-0.44173	-0.35644
7.6101		19.1662	22.1052	1.0913	0.0476241	-2.76238	-5.04386	-5.37366	0.328422	-4.82619	-0.5666	-0.44179	-0.35626
7.61677		19.9289	23.8379	1.11705	0.0461936	-2.76303	-5.04553	-5.37604	0.328779	-4.82798	-0.56708	-0.44197	-0.35608
7.62343		20.7576	25.6558	1.14489	0.0448227	-2.76369	-5.0472	-5.37843	0.329375	-4.82959	-0.56744	-0.44221	-0.3559
7.6301		21.6563	27.5571	1.17499	0.0434518	-2.76428	-5.04893	-5.38075	0.33021	-4.83102	-0.56767	-0.4425	-0.35572
7.63677		22.6286	29.5393	1.20759	0.0421405	-2.76494	-5.0506	-5.38296	0.331283	-4.83233	-0.56779	-0.44286	-0.35554
7.64343		23.6781	31.5993	1.24276	0.0408292	-2.76548	-5.05221	-5.38516	0.332713	-4.83346	-0.56785	-0.44322	-0.3553
7.6501		24.808	33.7331	1.28067	0.0394583	-2.76601	-5.05364	-5.38725	0.334501	-4.83459	-0.56785	-0.44358	-0.35512
7.65677		26.0212	35.9365	1.32132	0.0380874	-2.76643	-5.05501	-5.38933	0.336528	-4.83572	-0.56785	-0.44394	-0.35495
7.66343		27.3203	38.2046	1.36483	0.0367165	-2.76679	-5.05626	-5.39142	0.338912	-4.83698	-0.56785	-0.44423	-0.35477
7.6701		28.7073	40.532	1.41108	0.035286	-2.76709	-5.05745	-5.39351	0.341654	-4.83823	-0.56791	-0.44441	-0.35459
7.67677		30.184	42.9128	1.46002	0.0339746	-2.76726	-5.05859	-5.39553	0.344634	-4.83966	-0.56803	-0.44459	-0.35447
7.68343		31.7515	45.3405	1.51163	0.0326037	-2.76732	-5.05966	-5.39762	0.347912	-4.84115	-0.56827	-0.44465	-0.35441
7.6901		33.4102	47.8086	1.56564	0.0312328	-2.76732	-5.06073	-5.39976	0.351429	-4.84276	-0.56851	-0.44459	-0.35435
7.69677		35.1602	50.3097	1.62202	0.0299215	-2.76732	-5.06186	-5.40185	0.355184	-4.84443	-0.56887	-0.44441	-0.35435
7.70343		37.0007	52.8365	1.68055	0.0285506	-2.76721	-5.063	-5.40388	0.359178	-4.8461	-0.56928	-0.44417	-0.35435
7.7101		38.9304	55.3811	1.74105	0.0271797	-2.76715	-5.06425	-5.4059	0.36341	-4.84771	-0.56964	-0.44382	-0.35435
7.71677		40.9471	57.9356	1.80334	0.0257492	-2.76709	-5.0655	-5.40781	0.36788	-4.84926	-0.57006	-0.4434	-0.35423
7.72343		43.0484	60.4919	1.86718	0.0243187	-2.76715	-5.06681	-5.40972	0.372529	-4.85075	-0.57042	-0.44292	-0.35399
7.7301		45.2308	63.0417	1.93238	0.0228882	-2.76726	-5.06806	-5.41151	0.377357	-4.85218	-0.57071	-0.44245	-0.35363
7.73677		47.4902	65.5769	1.99872	0.0213981	-2.7675	-5.06932	-5.41323	0.382364	-4.85349	-0.57101	-0.44191	-0.35316
7.74343		49.8223	68.0894	2.06602	0.019908	-2.76786	-5.07051	-5.41496	0.387609	-4.85474	-0.57119	-0.44137	-0.3525
7.7501		52.2217	70.5714	2.13391	0.0184178	-2.76834	-5.07164	-5.41663	0.392914	-4.85593	-0.57131	-0.4409	-0.35167
7.75677		54.683	73.0151	2.20227	0.0170469	-2.76887	-5.07265	-5.4183	0.398397	-4.85712	-0.57137	-0.44036	-0.35071
7.76343		57.2	75.4133	2.27082	0.015676	-2.76947	-5.07361	-5.42003	0.404	-4.85831	-0.57131	-0.43994	-0.34964
7.7701		59.7664	77.759	2.33942	0.0144243	-2.77007	-5.0745	-5.42182	0.409663	-4.85957	-0.57125	-0.43952	-0.34851
7.77677		62.3756	80.0458	2.40791	0.0132322	-2.77066	-5.07528	-5.42361	0.415444	-4.86076	-0.57107	-0.43923	-0.34744
7.78343		65.0207	82.2678	2.47616	0.0120997	-2.77126	-5.07599	-5.42551	0.421345	-4.86207	-0.57077	-0.43899	-0.34636
7.7901		67.6946	84.4194	2.54399	0.0110865	-2.77185	-5.07659	-5.42748	0.427306	-4.86332	-0.57048	-0.43881	-0.34541
7.79677		70.3902	86.4959	2.6114	0.0101924	-2.77245	-5.07718	-5.42945	0.433445	-4.86457	-0.57006	-0.43875	-0.34451
7.80343		73.1001	88.4929	2.67833	0.00929832	-2.77305	-5.07772	-5.43147	0.439584	-4.86583	-0.56964	-0.43881	-0.34362
7.8101		75.8172	90.4066	2.74467	0.00852346	-2.77376	-5.07826	-5.4335	0.445902	-4.86702	-0.56911	-0.43887	-0.34279
7.81677		78.534	92.2338	2.8103	0.00780821	-2.7746	-5.07873	-5.43541	0.45222	-4.86821	-0.56851	-0.43905	-0.34195
7.82343		81.243	93.9718	2.87515	0.00709295	-2.77555	-5.07921	-5.43731	0.458658	-4.8694	-0.56785	-0.43923	-0.34106
7.8301		83.9372	95.6185	2.93905	0.00649691	-2.77662	-5.07975	-5.43916	0.465035	-4.87053	-0.56708	-0.43941	-0.34016
7.83677		86.6089	97.1724	3.00181	0.00602007	-2.77776	-5.08028	-5.44089	0.471473	-4.87167	-0.56624	-0.43958	-0.33927
7.84343		89.2513	98.6323	3.0632	0.00554323	-2.77895	-5.08094	-5.4425	0.47785	-4.87274	-0.56535	-0.43976	-0.33838
7.8501		91.8572	99.9977	3.1231	0.0051856	-2.78026	-5.08159	-5.44411	0.484228	-4.87375	-0.5644	-0.43982	-0.33748
7.85677		94.42	101.269	3.18122	0.00488758	-2.78157	-5.08237	-5.44566	0.490546	-4.87471	-0.56332	-0.43976	-0.33665
7.86343		96.9333	102.446	3.23725	0.00464916	-2.78282	-5.08314	-5.44715	0.496864	-4.8756	-0.56225	-0.4397	-0.33593
7.8701		99.3912	103.53	3.29107	0.00441074	-2.78413	-5.08398	-5.44864	0.503123	-4.87638	-0.56118	-0.43952	-0.33528
7.87677		101.788	104.522	3.34239	0.00417233	-2.78538	-5.08481	-5.45007	0.509501	-4.87709	-0.5601	-0.43929	-0.33474
7.88343		104.119	105.425	3.39097	0.0038743	-2.78658	-5.08565	-5.4515	0.515819	-4.87769	-0.55903	-0.43893	-0.33432
7.8901		106.38	106.24	3.43651	0.00351667	-2.78771	-5.08648	-5.45287	0.522196	-4.87822	-0.55808	-0.43857	-0.33385
7.89677		108.567	106.972	3.47877	0.00309944	-2.78884	-5.0872	-5.45418	0.528634	-4.8787	-0.55712	-0.43809	-0.33343
7.90343		110.675	107.621	3.51745	0.002563	-2.78997	-5.08791	-5.45537	0.534952	-4.87912	-0.55635	-0.43756	-0.33301
7.9101		112.704	108.192	3.55238	0.00202656	-2.79105	-5.08857	-5.45657	0.54127	-4.87959	-0.55557	-0.43702	-0.33253
7.91677		114.65	108.689	3.58319	0.00143051	-2.79218	-5.08916	-5.45764	0.547409	-4.88007	-0.55492	-0.43637	-0.332
7.92343		116.512	109.115	3.60972	0.000953674	-2.79325	-5.0897	-5.45865	0.553429	-4.88061	-0.55432	-0.43565	-0.3314
7.9301		118.288	109.474	3.63171	0.000596046	-2.79438	-5.09018	-5.45967	0.559211	-4.88114	-0.55385	-0.43499	-0.33081
7.93677		119.977	109.77	3.64894	0.000357628	-2.79558	-5.09065	-5.46074	0.564754	-4.88174	-0.55343	-0.43428	-0.33015
7.94343		121.579	110.007	3.66127	0.000298023	-2.79677	-5.09113	-5.46181	0.570059	-4.88234	-0.55301	-0.43356	-0.32949
7.9501		123.095	110.188	3.66849	0.000417233	-2.79796	-5.09149	-5.46306	0.575185	-4.88281	-0.55265	-0.43291	-0.32884
7.95677		124.523	110.319	3.67051	0.000715256	-2.79921	-5.09185	-5.46438	0.580132	-4.88323	-0.5523	-0.43231	-0.32818
7.96343		125.865	110.403	3.66718	0.00113249	-2.80046	-5.09208	-5.46581	0.58502	-4.88359	-0.55194	-0.43178	-0.32753
7.9701		127.121	110.443	3.65835	0.00166893	-2.80178	-5.09232	-5.46741	0.589848	-4.88377	-0.55158	-0.43136	-0.32687
7.97677		128.293	110.443	3.64399	0.00226498	-2.80309	-5.09244	-5.46908	0.594616	-4.88389	-0.55128	-0.43094	-0.32622
7.98343		129.381	110.406	3.62408	0.00286102	-2.8044	-5.0925	-5.47075	0.599444	-4.88389	-0.55093	-0.43058	-0.3255
7.9901		130.389	110.335	3.59851	0.00345707	-2.80571	-5.0925	-5.47248	0.604272	-4.88377	-0.55063	-0.43023	-0.3249
7.99677		131.317	110.234	3.56734	0.00399351	-2.80702	-5.09244	-5.47421	0.6091	-4.88365	-0.55027	-0.42981	-0.32425
8.00343		132.168	110.105	3.53062	0.00447035	-2.80833	-5.09232	-5.47594	0.613987	-4.88359	-0.54991	-0.42933	-0.32371
8.0101		132.943	109.95	3.48848	0.00494719	-2.80958	-5.0922	-5.47761	0.618815	-4.88353	-0.5495	-0.4288	-0.32318
8.01677		133.646	109.772	3.44104	0.00542402	-2.8109	-5.09202	-5.47916	0.623703	-4.88353	-0.54908	-0.4282	-0.32276
8.02343		134.279	109.574	3.38852	0.00590086	-2.81209	-5.09185	-5.48065	0.628471	-4.88353	-0.5486	-0.42748	-0.32234
8.0301		134.845	109.356	3.33118	0.0064373	-2.81334	-5.09161	-5.48208	0.633299	-4.88365	-0.54806	-0.42677	-0.32198
8.03677		135.346	109.121	3.26931	0.00697374	-2.81453	-5.09131	-5.48345	0.638008	-4.88383	-0.54747	-0.42599	-0.32169
8.04343		135.786	108.871	3.20321	0.007689	-2.81572	-5.09101	-5.48476	0.642717	-4.884	-0.54681	-0.42528	-0.32139
8.0501		136.168	108.606	3.1333	0.00852346	-2.81692	-5.09059	-5.48601	0.647426	-4.88418	-0.54616	-0.42456	-0.32109
8.05677		136.494	108.329	3.06004	0.00947714	-2.81805	-5.09018	-5.48714	0.652015	-4.88436	-0.54538	-0.42391	-0.32073
8.06343		136.767	108.039	2.98375	0.0106096	-2.81912	-5.08964	-5.48828	0.656545	-4.88448	-0.54467	-0.42331	-0.32026
8.0701		136.99	107.738	2.90501	0.0119209	-2.82007	-5.0891	-5.48935	0.661016	-4.88454	-0.54389	-0.42272	-0.31972
8.07677		137.166	107.426	2.82419	0.013411	-2.82103	-5.08851	-5.49042	0.665367	-4.88454	-0.54312	-0.42224	-0.31906
8.08343		137.297	107.103	2.74181	0.0150204	-2.82192	-5.08785	-5.4915	0.669658	-4.88448	-0.54234	-0.42182	-0.31823
8.0901		137.386	106.771	2.65831	0.0168681	-2.8227	-5.08714	-5.49257	0.67389	-4.8843	-0.54151	-0.42146	-0.31734
8.09677		137.434	106.429	2.57415	0.0188351	-2.82341	-5.08636	-5.4937	0.678062	-4.88412	-0.54067	-0.42105	-0.31626
8.10343		137.443	106.078	2.48981	0.0209212	-2.82401	-5.08553	-5.49489	0.682235	-4.88389	-0.53978	-0.42063	-0.31513
8.1101		137.416	105.717	2.40564	0.023067	-2.82449	-5.08451	-5.49614	0.686467	-4.88365	-0.53889	-0.42021	-0.31388
8.11677		137.355	105.347	2.32214	0.0253916	-2.8249	-5.0835	-5.49752	0.690818	-4.88347	-0.53793	-0.41974	-0.31263
8.12343		137.26	104.967	2.23958	0.0277758	-2.8252	-5.08231	-5.49901	0.695288	-4.88323	-0.53692	-0.41914	-0.31137
8.1301		137.134	104.578	2.15834	0.0303388	-2.82538	-5.08106	-5.5005	0.700057	-4.88305	-0.53602	-0.41854	-0.31018
8.13677		136.977	104.18	2.07877	0.033021	-2.82544	-5.07975	-5.50205	0.705004	-4.88293	-0.53507	-0.41783	-0.30899
8.14343		136.791	103.772	2.00111	0.035882	-2.82538	-5.07838	-5.50359	0.710249	-4.88287	-0.53424	-0.41705	-0.30792
8.1501		136.577	103.355	1.92559	0.0388622	-2.82508	-5.07694	-5.50508	0.715792	-4.88281	-0.5334	-0.41622	-0.3069
8.15677		136.334	102.928	1.85233	0.0420213	-2.82466	-5.07557	-5.50658	0.721574	-4.88275	-0.53263	-0.41538	-0.30595
8.16343		136.066	102.492	1.78158	0.0452399	-2.82401	-5.0742	-5.50801	0.727594	-4.88269	-0.53191	-0.41449	-0.305
8.1701		135.771	102.047	1.7134	0.0486374	-2.82317	-5.07283	-5.50932	0.733912	-4.88263	-0.53114	-0.4136	-0.30404
8.17677		135.45	101.592	1.64783	0.0521541	-2.82216	-5.07152	-5.51063	0.740528	-4.88257	-0.5303	-0.4127	-0.30303
8.18343		135.104	101.128	1.58489	0.0557899	-2.82097	-5.07027	-5.51188	0.747442	-4.88251	-0.52935	-0.41187	-0.30202
8.1901		134.732	100.655	1.52469	0.0594258	-2.8196	-5.06908	-5.51301	0.754595	-4.88245	-0.52834	-0.41103	-0.30094
8.19677		134.337	100.172	1.46705	0.0631213	-2.81811	-5.06783	-5.51409	0.762165	-4.88245	-0.52714	-0.41026	-0.29975
8.20343		133.916	99.6791	1.41203	0.066936	-2.81656	-5.06657	-5.51516	0.770152	-4.88245	-0.52577	-0.40948	-0.29856
8.2101		133.471	99.1762	1.35946	0.0708103	-2.81489	-5.06526	-5.51611	0.778615	-4.8824	-0.52434	-0.40883	-0.29725
8.21677		133.002	98.663	1.30939	0.0748038	-2.81322	-5.06389	-5.51701	0.787616	-4.88228	-0.52267	-0.40817	-0.29594
8.22343		132.51	98.1392	1.26165	0.0789166	-2.81149	-5.0624	-5.51784	0.797153	-4.88216	-0.52088	-0.40758	-0.29451
8.2301		131.992	97.6042	1.21611	0.0832081	-2.80976	-5.06073	-5.51862	0.807345	-4.88192	-0.51898	-0.40698	-0.29302
8.23677		131.452	97.0575	1.17266	0.0876188	-2.80797	-5.05894	-5.51933	0.818312	-4.88162	-0.51689	-0.40638	-0.29147
8.24343		130.887	96.4986	1.13118	0.0921488	-2.80619	-5.05704	-5.51999	0.829995	-4.88126	-0.51469	-0.40573	-0.28974
8.2501		130.3	95.9269	1.09154	0.0967979	-2.8044	-5.05501	-5.52064	0.842631	-4.88079	-0.5123	-0.40507	-0.28789
8.25677		129.689	95.3419	1.05357	0.101566	-2.80255	-5.05286	-5.5213	0.856221	-4.88031	-0.50968	-0.4043	-0.28592
8.26343		129.056	94.7426	1.01721	0.106335	-2.8007	-5.05054	-5.52195	0.870943	-4.87983	-0.50694	-0.4034	-0.28378
8.2701		128.4	94.1287	0.982285	0.111163	-2.7988	-5.04822	-5.52267	0.886858	-4.87936	-0.50402	-0.40251	-0.28145
8.27677		127.722	93.4993	0.948727	0.115931	-2.79689	-5.04577	-5.52344	0.904083	-4.87894	-0.50086	-0.4015	-0.27901
8.28343		127.023	92.8538	0.916362	0.12064	-2.79486	-5.04327	-5.52428	0.922918	-4.87858	-0.49764	-0.40042	-0.27645
8.2901		126.303	92.1917	0.885189	0.125289	-2.79284	-5.04071	-5.52517	0.943363	-4.87822	-0.49424	-0.39929	-0.27382
8.29677		125.562	91.5124	0.854969	0.129938	-2.79075	-5.03814	-5.52607	0.965714	-4.87787	-0.49078	-0.39816	-0.27108
8.30343		124.801	90.8152	0.825763	0.134468	-2.7886	-5.03552	-5.52696	0.990093	-4.87757	-0.48727	-0.39703	-0.26828
8.3101		124.02	90.0999	0.797451	0.138938	-2.78634	-5.0329	-5.52773	1.0168	-4.87715	-0.48375	-0.39589	-0.26548
8.31677		123.22	89.366	0.769973	0.143409	-2.78389	-5.03021	-5.52851	1.046	-4.87673	-0.48023	-0.3947	-0.26262
8.32343		122.401	88.6133	0.74321	0.14782	-2.78139	-5.02753	-5.52917	1.07801	-4.87626	-0.47672	-0.39357	-0.25976
8.3301		121.563	87.8414	0.717223	0.15223	-2.77871	-5.02479	-5.5297	1.11312	-4.87566	-0.47326	-0.39244	-0.2569
8.33677		120.708	87.0504	0.69195	0.156522	-2.77585	-5.02199	-5.53018	1.15168	-4.87506	-0.46986	-0.39124	-0.25398
8.34343		119.835	86.2401	0.667334	0.160813	-2.77287	-5.01913	-5.53066	1.19412	-4.87441	-0.46641	-0.39005	-0.25111
8.3501		118.945	85.4107	0.643373	0.164986	-2.76977	-5.01621	-5.53107	1.24073	-4.87375	-0.46295	-0.38886	-0.24819
8.35677		118.039	84.5624	0.620008	0.169039	-2.76655	-5.01323	-5.53149	1.29211	-4.8731	-0.45943	-0.38767	-0.24533
8.36343		117.118	83.6954	0.597119	0.172973	-2.76327	-5.01019	-5.53191	1.34867	-4.8725	-0.4558	-0.38654	-0.24241
8.3701		116.182	82.8102	0.574768	0.176847	-2.75993	-5.00703	-5.53244	1.41108	-4.87185	-0.4521	-0.3854	-0.23955
8.37677		115.231	81.9072	0.552893	0.180542	-2.7566	-5.00387	-5.5331	1.47998	-4.87125	-0.44823	-0.38439	-0.23675
8.38343		114.267	80.9871	0.531375	0.184178	-2.75326	-5.00065	-5.53381	1.5561	-4.87065	-0.44429	-0.38332	-0.23395
8.3901		113.29	80.0506	0.510275	0.187695	-2.74992	-4.99743	-5.53459	1.6402	-4.87	-0.4403	-0.38236	-0.23115
8.39677		112.301	79.0987	0.489593	0.191092	-2.74658	-4.99427	-5.53536	1.73324	-4.86928	-0.43619	-0.38141	-0.2284
8.40343		111.3	78.1322	0.469148	0.19443	-2.74312	-4.99111	-5.5362	1.836	-4.86845	-0.43207	-0.38052	-0.22572
8.4101		110.289	77.1522	0.449121	0.197649	-2.73961	-4.98796	-5.53697	1.94967	-4.86749	-0.42796	-0.37962	-0.22304
8.41677		109.267	76.1599	0.429332	0.200808	-2.73591	-4.98492	-5.53769	2.07519	-4.86642	-0.42385	-0.37873	-0.22036
8.42343		108.236	75.1563	0.409842	0.203848	-2.73204	-4.98199	-5.53834	2.21384	-4.86529	-0.4198	-0.37777	-0.21774
8.4301		107.197	74.1428	0.390589	0.206828	-2.72799	-4.97913	-5.53894	2.36678	-4.86404	-0.41586	-0.37676	-0.21517
8.43677		106.149	73.1205	0.371635	0.209749	-2.72369	-4.97639	-5.53948	2.53534	-4.86273	-0.41199	-0.37575	-0.21261
8.44343		105.095	72.0907	0.352859	0.21255	-2.71916	-4.97371	-5.53995	2.72095	-4.86147	-0.40817	-0.37467	-0.21005
8.4501		104.035	71.0548	0.334322	0.215352	-2.71446	-4.97109	-5.54037	2.9251	-4.86028	-0.40448	-0.37354	-0.20742
8.45677		102.969	70.0139	0.315905	0.218153	-2.70951	-4.96846	-5.54085	3.14945	-4.85915	-0.4009	-0.37229	-0.20486
8.46343		101.898	68.9695	0.297725	0.221014	-2.7045	-4.96584	-5.54127	3.39562	-4.85814	-0.39738	-0.37098	-0.2023
8.4701		100.823	67.923	0.279665	0.223815	-2.69932	-4.9631	-5.5418	3.66551	-4.85718	-0.39393	-0.36961	-0.19979
8.47677		99.7436	66.8756	0.261843	0.226617	-2.69401	-4.9603	-5.54228	3.96091	-4.85629	-0.39059	-0.36818	-0.19729
8.48343		98.6614	65.8288	0.24426	0.229418	-2.68865	-4.95732	-5.54281	4.28379	-4.85545	-0.38731	-0.36663	-0.19479
8.4901		97.5765	64.7838	0.226915	0.23222	-2.68316	-4.95416	-5.54335	4.63623	-4.85456	-0.38415	-0.36508	-0.1924
8.49677		96.4893	63.742	0.209808	0.234842	-2.67762	-4.95088	-5.54383	5.0202	-4.85355	-0.38111	-0.36353	-0.19008
8.50343		95.4003	62.7046	0.19294	0.237405	-2.6719	-4.94748	-5.5443	5.43797	-4.85247	-0.37819	-0.36198	-0.18787
8.5101		94.3098	61.6729	0.17637	0.239789	-2.66612	-4.94403	-5.54472	5.89156	-4.85128	-0.37539	-0.36049	-0.18579
8.51677		93.2183	60.6479	0.160098	0.241995	-2.66021	-4.94045	-5.54502	6.38312	-4.85003	-0.37277	-0.35906	-0.18382
8.52343		92.126	59.6308	0.143945	0.243962	-2.65414	-4.93693	-5.54532	6.91479	-4.84866	-0.37026	-0.35775	-0.18191
8.5301		91.0332	58.6226	0.128031	0.24575	-2.64794	-4.93354	-5.5455	7.48855	-4.84729	-0.36782	-0.3565	-0.18013
8.53677		89.9401	57.6243	0.112295	0.24724	-2.64162	-4.9302	-5.54562	8.10647	-4.84586	-0.3655	-0.35536	-0.17834
8.54343		88.8471	56.6367	0.0967383	0.248611	-2.63518	-4.92698	-5.54568	8.77047	-4.84443	-0.36329	-0.35429	-0.17655
8.5501		87.7543	55.6607	0.0813007	0.249743	-2.62851	-4.924	-5.54568	9.48244	-4.84306	-0.36108	-0.35328	-0.1747
8.55677		86.6619	54.697	0.0660419	0.250816	-2.62171	-4.92114	-5.54568	10.2441	-4.84163	-0.359	-0.35232	-0.17279
8.56343		85.5702	53.7465	0.0510216	0.25177	-2.6148	-4.9184	-5.54568	11.057	-4.8402	-0.35691	-0.35131	-0.17089
8.5701		84.4793	52.8098	0.0362396	0.252604	-2.60758	-4.91583	-5.54562	11.9225	-4.83876	-0.35483	-0.3503	-0.1688
8.57677		83.3898	51.8875	0.0216365	0.253379	-2.60025	-4.91333	-5.54562	12.8418	-4.83721	-0.35274	-0.34922	-0.16671
8.58343		82.3019	50.9803	0.00727177	0.254154	-2.59268	-4.91083	-5.54562	13.8159	-4.83555	-0.35065	-0.34809	-0.16445
8.5901		81.2159	50.0886	-0.00679493	0.254869	-2.58487	-4.90826	-5.54562	14.8456	-4.83382	-0.34851	-0.34684	-0.16218
8.59677		80.1324	49.2131	-0.0207424	0.255525	-2.57695	-4.9057	-5.54556	15.9313	-4.83197	-0.3463	-0.34547	-0.1598
8.60343		79.052	48.3541	-0.0344515	0.256121	-2.56884	-4.90302	-5.54556	17.073	-4.83006	-0.34404	-0.34404	-0.15748
8.6101		77.975	47.5121	-0.0479817	0.256598	-2.56062	-4.90016	-5.5455	18.2706	-4.8281	-0.34159	-0.34255	-0.15503
8.61677		76.9022	46.6873	-0.0613928	0.257015	-2.55227	-4.89724	-5.54538	19.5237	-4.82607	-0.33909	-0.34088	-0.15265
8.62343		75.834	45.8802	-0.0746846	0.257373	-2.54381	-4.89426	-5.54526	20.8312	-4.82398	-0.33647	-0.33921	-0.1502
8.6301		74.7712	45.0909	-0.0878572	0.257611	-2.53528	-4.89128	-5.54502	22.1922	-4.82184	-0.33373	-0.33754	-0.14782
8.63677		73.7144	44.3195	-0.100911	0.25785	-2.5267	-4.88824	-5.54478	23.6049	-4.81957	-0.33092	-0.33581	-0.14544
8.64343		72.6643	43.5662	-0.113785	0.258088	-2.518	-4.88532	-5.54442	25.0678	-4.81725	-0.328	-0.33414	-0.14311
8.6501		71.6218	42.8309	-0.126481	0.258327	-2.50918	-4.88245	-5.54407	26.5784	-4.8148	-0.32514	-0.33247	-0.14079
8.65677		70.5875	42.1137	-0.138938	0.258565	-2.50024	-4.87971	-5.54365	28.1344	-4.81218	-0.32222	-0.33087	-0.13852
8.66343		69.5624	41.4146	-0.151217	0.258923	-2.49112	-4.87709	-5.54323	29.7329	-4.80932	-0.3193	-0.32926	-0.13632
8.6701		68.5473	40.7333	-0.163138	0.25928	-2.48176	-4.87459	-5.5427	31.371	-4.80634	-0.31644	-0.32771	-0.13405
8.67677		67.543	40.0699	-0.174761	0.259697	-2.47228	-4.87208	-5.54222	33.0452	-4.80312	-0.31352	-0.32616	-0.13185
8.68343		66.5504	39.4239	-0.186026	0.260115	-2.46257	-4.8697	-5.54162	34.7518	-4.79972	-0.3106	-0.32455	-0.12958
8.6901		65.5705	38.7952	-0.196874	0.260472	-2.45267	-4.86732	-5.54103	36.4871	-4.79615	-0.30762	-0.32288	-0.12726
8.69677		64.604	38.1836	-0.207245	0.26077	-2.44254	-4.86493	-5.54043	38.2468	-4.79245	-0.30452	-0.32115	-0.12487
8.70343		63.6516	37.5885	-0.21714	0.26089	-2.43223	-4.86243	-5.53977	40.0267	-4.78852	-0.3013	-0.3193	-0.12243
8.7101		62.7142	37.0098	-0.226557	0.260949	-2.42168	-4.85992	-5.53912	41.8224	-4.78441	-0.29796	-0.31739	-0.11992
8.71677		61.7924	36.4468	-0.235438	0.26083	-2.41101	-4.8573	-5.53846	43.6292	-4.78005	-0.29451	-0.31543	-0.11736
8.72343		60.8867	35.8992	-0.243783	0.260651	-2.40016	-4.85462	-5.53781	45.4426	-4.77546	-0.29081	-0.31346	-0.11468
8.7301		59.9977	35.3664	-0.251651	0.260413	-2.38919	-4.85188	-5.53721	47.2578	-4.77058	-0.28694	-0.31143	-0.11194
8.73677		59.1257	34.8477	-0.259101	0.260174	-2.37805	-4.84908	-5.53668	49.0703	-4.76533	-0.28288	-0.30941	-0.10914
8.74343		58.2713	34.3428	-0.266075	0.259995	-2.36672	-4.84622	-5.5362	50.8755	-4.75973	-0.27871	-0.30738	-0.10633
8.7501		57.4347	33.8508	-0.272632	0.259876	-2.35522	-4.84324	-5.53578	52.6688	-4.75371	-0.27436	-0.30541	-0.10353
8.75677		56.6163	33.3714	-0.27889	0.259876	-2.34342	-4.8402	-5.53542	54.446	-4.74733	-0.26989	-0.30345	-0.10073
8.76343		55.8165	32.9039	-0.284731	0.260055	-2.33132	-4.83704	-5.53507	56.2028	-4.7406	-0.2653	-0.30148	-0.09787
8.7701		55.0354	32.4477	-0.290275	0.260413	-2.31886	-4.83382	-5.53471	57.9355	-4.73344	-0.26065	-0.29951	-0.09495
8.77677		54.2733	32.0022	-0.29546	0.26089	-2.30604	-4.83042	-5.53435	59.6403	-4.72587	-0.25594	-0.29749	-0.09203
8.78343		53.5305	31.5669	-0.300288	0.261545	-2.29275	-4.8269	-5.53381	61.314	-4.71789	-0.25117	-0.2954	-0.08899
8.7901		52.8072	31.1412	-0.304818	0.26238	-2.27904	-4.82333	-5.53316	62.9534	-4.70954	-0.24641	-0.2932	-0.08595
8.79677		52.1033	30.7247	-0.30899	0.263333	-2.26492	-4.81957	-5.53238	64.5555	-4.70078	-0.24158	-0.29093	-0.08285
8.80343		51.4192	30.3169	-0.312805	0.264406	-2.25025	-4.81576	-5.53137	66.1181	-4.69166	-0.23669	-0.28861	-0.07963
8.8101		50.7548	29.9173	-0.316203	0.265539	-2.23511	-4.81194	-5.53024	67.6387	-4.68212	-0.23168	-0.28622	-0.07647
8.81677		50.1101	29.5256	-0.319302	0.26685	-2.21956	-4.80801	-5.52893	69.1155	-4.67223	-0.22662	-0.28378	-0.07319
8.82343		49.4852	29.1414	-0.321984	0.268221	-2.20346	-4.80413	-5.5275	70.5466	-4.66198	-0.22143	-0.28133	-0.06998
8.8301		48.8799	28.7643	-0.324368	0.269711	-2.18683	-4.8002	-5.52589	71.9308	-4.65149	-0.21607	-0.27883	-0.06682
8.83677		48.2944	28.3942	-0.326395	0.27138	-2.16967	-4.79633	-5.52416	73.2666	-4.6407	-0.21064	-0.27639	-0.06366
8.84343		47.7284	28.0308	-0.328004	0.273168	-2.15191	-4.79239	-5.52231	74.5531	-4.62967	-0.20504	-0.274	-0.06056
8.8501		47.1818	27.674	-0.329316	0.275075	-2.13355	-4.78852	-5.52034	75.7897	-4.61847	-0.19926	-0.27156	-0.05752
8.85677		46.6545	27.3235	-0.330329	0.277221	-2.11459	-4.78458	-5.51832	76.976	-4.60708	-0.19342	-0.26917	-0.05448
8.86343		46.1463	26.9794	-0.331044	0.279486	-2.09498	-4.78065	-5.51623	78.1115	-4.59546	-0.18752	-0.26679	-0.05144
8.8701		45.657	26.6417	-0.331521	0.28187	-2.07478	-4.77666	-5.51409	79.1964	-4.58372	-0.18156	-0.26441	-0.04846
8.87677		45.1862	26.3101	-0.331819	0.284374	-2.05386	-4.7726	-5.51194	80.2308	-4.57186	-0.17565	-0.26202	-0.04548
8.88343		44.7336	25.9848	-0.331879	0.286996	-2.03222	-4.76843	-5.50979	81.2149	-4.55976	-0.16969	-0.25964	-0.0425
8.8901		44.2989	25.6658	-0.331759	0.289619	-2.00993	-4.76414	-5.50765	82.1492	-4.5476	-0.16385	-0.25719	-0.03958
8.89677		43.8817	25.3532	-0.331461	0.292361	-1.9868	-4.75973	-5.50556	83.0344	-4.53532	-0.15801	-0.25475	-0.0366
8.90343		43.4814	25.047	-0.330985	0.295103	-1.96296	-4.7552	-5.50354	83.8709	-4.52298	-0.15229	-0.25231	-0.03368
8.9101		43.0976	24.7473	-0.330329	0.297904	-1.93822	-4.75055	-5.50151	84.6597	-4.51064	-0.14657	-0.2498	-0.03076
8.91677		42.7297	24.4542	-0.329435	0.300825	-1.91259	-4.74572	-5.49942	85.4014	-4.49848	-0.14096	-0.24736	-0.02789
8.92343		42.3773	24.1678	-0.328302	0.303864	-1.88595	-4.74083	-5.49734	86.0969	-4.48644	-0.1353	-0.24498	-0.02515
8.9301		42.0396	23.8882	-0.326991	0.307024	-1.85835	-4.73589	-5.49519	86.747	-4.47476	-0.1297	-0.24265	-0.02247
8.93677		41.7162	23.6156	-0.325441	0.310361	-1.82962	-4.73082	-5.49299	87.3526	-4.46337	-0.12404	-0.24045	-0.01991
8.94343		41.4063	23.35	-0.323713	0.313878	-1.7997	-4.72569	-5.4906	87.9147	-4.45247	-0.11843	-0.2383	-0.01746
8.9501		41.1093	23.0916	-0.321805	0.317574	-1.76865	-4.72045	-5.48816	88.4342	-4.44192	-0.11283	-0.23627	-0.01514
8.95677		40.8245	22.8403	-0.319839	0.321448	-1.73634	-4.71509	-5.48553	88.9119	-4.4319	-0.10729	-0.23431	-0.01299
8.96343		40.5513	22.5965	-0.317872	0.325501	-1.70273	-4.70966	-5.48285	89.3488	-4.42237	-0.10192	-0.23246	-0.01091
8.9701		40.289	22.36	-0.315845	0.329673	-1.66768	-4.70406	-5.48005	89.7459	-4.41325	-0.09668	-0.23073	-0.009
8.97677		40.0372	22.1311	-0.313878	0.334024	-1.6312	-4.69828	-5.47719	90.1041	-4.4046	-0.09167	-0.229	-0.00721
8.98343		39.7949	21.9097	-0.311971	0.338554	-1.59317	-4.69226	-5.47427	90.4242	-4.39632	-0.08702	-0.22733	-0.00542
8.9901		39.5617	21.6958	-0.310123	0.343144	-1.5536	-4.68594	-5.47123	90.7071	-4.38845	-0.08261	-0.22578	-0.0037
8.99677		39.337	21.4894	-0.308275	0.347912	-1.51229	-4.67938	-5.46813	90.9536	-4.381	-0.07856	-0.22423	-0.00203
9.00343		39.1202	21.2907	-0.306427	0.3528	-1.46931	-4.67253	-5.46491	91.1646	-4.37403	-0.0748	-0.2228	-0.00036
9.0101		38.9108	21.0994	-0.304639	0.357747	-1.42449	-4.66526	-5.46157	91.3408	-4.36747	-0.07135	-0.22155	0.001311
9.01677		38.7082	20.9157	-0.302732	0.362873	-1.37776	-4.65769	-5.45812	91.4831	-4.36145	-0.06819	-0.22048	0.002921
9.02343		38.512	20.7395	-0.300825	0.367999	-1.32906	-4.6497	-5.45454	91.592	-4.35597	-0.06515	-0.21952	0.00453
9.0301		38.3216	20.5706	-0.298858	0.373244	-1.27834	-4.64135	-5.45079	91.6685	-4.35102	-0.06229	-0.21875	0.00608
9.03677		38.1364	20.409	-0.296831	0.378609	-1.22553	-4.63265	-5.44691	91.7133	-4.34667	-0.05949	-0.21821	0.007629
9.04343		37.9561	20.2547	-0.294864	0.383973	-1.17046	-4.62359	-5.44286	91.7272	-4.34279	-0.0568	-0.2178	0.009179
9.0501		37.7802	20.1074	-0.292897	0.389516	-1.11306	-4.61417	-5.43869	91.711	-4.33946	-0.05418	-0.21756	0.010669
9.05677		37.6083	19.9672	-0.29093	0.39506	-1.05321	-4.6044	-5.43439	91.6656	-4.3366	-0.05156	-0.21744	0.012159
9.06343		37.4399	19.8338	-0.289023	0.400782	-0.990808	-4.59433	-5.43004	91.5919	-4.33421	-0.04894	-0.21738	0.01359
9.0701		37.2747	19.7071	-0.287116	0.406623	-0.92572	-4.5839	-5.42557	91.4909	-4.33213	-0.04643	-0.21738	0.014961
9.07677		37.1124	19.5869	-0.285208	0.412524	-0.85783	-4.57311	-5.4211	91.3636	-4.3304	-0.04387	-0.21744	0.016332
9.08343		36.9525	19.473	-0.283301	0.418603	-0.78702	-4.56196	-5.41657	91.2108	-4.32897	-0.04143	-0.2175	0.017583
9.0901		36.7948	19.3653	-0.281334	0.424743	-0.713229	-4.55052	-5.41198	91.0337	-4.32789	-0.03904	-0.21762	0.018716
9.09677		36.6392	19.2634	-0.279367	0.431001	-0.63628	-4.53871	-5.40733	90.8334	-4.32712	-0.03678	-0.21774	0.019789
9.10343		36.4854	19.1674	-0.2774	0.4372	-0.556052	-4.52656	-5.40268	90.6109	-4.32664	-0.03457	-0.21791	0.020683
9.1101		36.3332	19.0768	-0.275314	0.443459	-0.472367	-4.51404	-5.39786	90.3674	-4.32646	-0.03248	-0.21815	0.021458
9.11677		36.1824	18.9916	-0.273287	0.449777	-0.385165	-4.50116	-5.39303	90.104	-4.32658	-0.03058	-0.21845	0.022173
9.12343		36.033	18.9114	-0.271201	0.456095	-0.294149	-4.48781	-5.38808	89.8218	-4.32706	-0.02879	-0.21881	0.022769
9.1301		35.8848	18.8361	-0.269115	0.462413	-0.199199	-4.4741	-5.38301	89.5219	-4.32783	-0.02724	-0.21917	0.023305
9.13677		35.7377	18.7653	-0.267029	0.46891	-0.100136	-4.45992	-5.37789	89.2056	-4.32891	-0.02587	-0.2197	0.023842
9.14343		35.5918	18.699	-0.264943	0.475407	0.00321865	-4.4452	-5.37276	88.8737	-4.33016	-0.02468	-0.2203	0.024259
9.1501		35.4468	18.6368	-0.262797	0.482142	0.111103	-4.43	-5.36764	88.5276	-4.33171	-0.0236	-0.22095	0.024736
9.15677		35.3029	18.5784	-0.260651	0.488997	0.223696	-4.41426	-5.36251	88.1682	-4.33338	-0.02271	-0.22179	0.025153
9.16343		35.16	18.5237	-0.258446	0.49603	0.341237	-4.39793	-5.35744	87.7966	-4.33517	-0.02187	-0.22262	0.02563
9.1701		35.018	18.4724	-0.256181	0.503302	0.463963	-4.381	-5.3525	87.4139	-4.33713	-0.0211	-0.22352	0.026047
9.17677		34.8772	18.4242	-0.253856	0.510812	0.591993	-4.36342	-5.34761	87.0211	-4.3391	-0.02027	-0.22447	0.026405
9.18343		34.7375	18.379	-0.251472	0.518441	0.725687	-4.3453	-5.34284	86.6192	-4.34119	-0.01943	-0.22542	0.026762
9.1901		34.599	18.3366	-0.249088	0.526309	0.865281	-4.32658	-5.33813	86.2091	-4.34321	-0.01854	-0.22638	0.02712
9.19677		34.4619	18.2968	-0.246584	0.534236	1.01107	-4.30733	-5.33348	85.7919	-4.3453	-0.01758	-0.22739	0.027478
9.20343		34.3261	18.2593	-0.244081	0.542343	1.16336	-4.28748	-5.32889	85.3683	-4.34732	-0.01663	-0.2284	0.027895
9.2101		34.1917	18.2239	-0.241399	0.550568	1.32251	-4.26716	-5.32436	84.9392	-4.34935	-0.01562	-0.22948	0.028312
9.21677		34.0586	18.1905	-0.238717	0.558853	1.48892	-4.24629	-5.31989	84.5055	-4.35126	-0.0146	-0.23061	0.028849
9.22343		33.9271	18.1589	-0.235856	0.567317	1.66303	-4.22496	-5.31542	84.0676	-4.35317	-0.01359	-0.2318	0.029385
9.2301		33.797	18.1288	-0.232935	0.57584	1.84518	-4.20308	-5.31107	83.6264	-4.35507	-0.0127	-0.23311	0.029981
9.23677		33.6683	18.1001	-0.229895	0.584543	2.03592	-4.18067	-5.30678	83.1822	-4.35698	-0.01186	-0.2346	0.030577
9.24343		33.5411	18.0728	-0.226796	0.593424	2.23571	-4.1576	-5.30261	82.7356	-4.35895	-0.01109	-0.23615	0.031114
9.2501		33.4153	18.0465	-0.223577	0.602424	2.44504	-4.13394	-5.29855	82.2868	-4.36091	-0.01043	-0.23776	0.03159
9.25677		33.2909	18.0212	-0.220358	0.611722	2.66451	-4.10968	-5.29468	81.8363	-4.36306	-0.00989	-0.23949	0.032008
9.26343		33.168	17.9968	-0.21714	0.621259	2.8947	-4.08471	-5.29093	81.3842	-4.36527	-0.00936	-0.24116	0.032187
9.2701		33.0465	17.9731	-0.213981	0.631094	3.13616	-4.05908	-5.28741	80.9308	-4.36765	-0.00888	-0.24283	0.032306
9.27677		32.9266	17.9501	-0.210822	0.641167	3.38966	-4.03285	-5.28407	80.4762	-4.37015	-0.00846	-0.24444	0.032187
9.28343		32.8083	17.9275	-0.207722	0.651598	3.65591	-4.00597	-5.28085	80.0204	-4.37289	-0.00805	-0.24599	0.031948
9.2901		32.6915	17.9054	-0.204682	0.662327	3.93564	-3.97855	-5.27781	79.5636	-4.37576	-0.00763	-0.24742	0.03165
9.29677		32.5764	17.8835	-0.201643	0.673354	4.22984	-3.95054	-5.27495	79.1058	-4.37874	-0.00721	-0.24885	0.031292
9.30343		32.4628	17.8618	-0.198603	0.684738	4.53931	-3.92199	-5.27227	78.6468	-4.3819	-0.00674	-0.25022	0.030875
9.3101		32.351	17.8401	-0.195503	0.69648	4.86511	-3.89296	-5.26977	78.1867	-4.38511	-0.00626	-0.25159	0.030518
9.31677		32.2406	17.8185	-0.192404	0.70858	5.20813	-3.86333	-5.26744	77.7254	-4.38845	-0.00572	-0.25296	0.03016
9.32343		32.132	17.7967	-0.189245	0.720978	5.56952	-3.83312	-5.2653	77.2625	-4.39197	-0.00513	-0.25445	0.029802
9.3301		32.0249	17.7747	-0.185966	0.733733	5.95027	-3.8023	-5.26345	76.7981	-4.39554	-0.00459	-0.256	0.029445
9.33677		31.9194	17.7525	-0.182688	0.746846	6.35153	-3.77083	-5.26178	76.3319	-4.39936	-0.00399	-0.25761	0.029147
9.34343		31.8155	17.7299	-0.179291	0.760317	6.77443	-3.73864	-5.26041	75.8635	-4.40329	-0.00334	-0.25928	0.028789
9.3501		31.7132	17.7069	-0.175834	0.774086	7.21997	-3.70568	-5.25922	75.3928	-4.40741	-0.0028	-0.26095	0.028372
9.35677		31.6126	17.6834	-0.172436	0.788212	7.68942	-3.672	-5.25826	74.9196	-4.41176	-0.00226	-0.26262	0.027955
9.36343		31.5135	17.6595	-0.169039	0.802636	8.18384	-3.63755	-5.25755	74.4436	-4.41641	-0.00179	-0.26429	0.027418
9.3701		31.4161	17.6349	-0.165701	0.817418	8.70442	-3.60227	-5.25695	73.9647	-4.42135	-0.00137	-0.2659	0.026941
9.37677		31.3202	17.6098	-0.162423	0.832498	9.25231	-3.56632	-5.25659	73.4825	-4.4266	-0.00107	-0.26757	0.026345
9.38343		31.2257	17.5839	-0.159264	0.847936	9.82857	-3.52955	-5.25635	72.997	-4.43214	-0.00077	-0.26917	0.025749
9.3901		31.1328	17.5574	-0.156224	0.863791	10.4343	-3.49212	-5.25624	72.5081	-4.4381	-0.00054	-0.27084	0.025213
9.39677		31.0413	17.53	-0.153363	0.880122	11.0707	-3.45391	-5.25635	72.0157	-4.4443	-0.00024	-0.27257	0.024557
9.40343		30.9511	17.5019	-0.150621	0.896871	11.7387	-3.41505	-5.25659	71.5197	-4.45086	5.96e-05	-0.2743	0.023901
9.4101		30.8621	17.4729	-0.147998	0.914216	12.4393	-3.37547	-5.25707	71.0202	-4.45777	0.000358	-0.27615	0.023246
9.41677		30.7743	17.4431	-0.145435	0.932097	13.1732	-3.33524	-5.25779	70.5171	-4.46492	0.000775	-0.278	0.022471
9.42343		30.6877	17.4124	-0.143051	0.950694	13.9414	-3.29435	-5.25868	70.0104	-4.47237	0.001252	-0.2799	0.021636
9.4301		30.602	17.3808	-0.140727	0.969887	14.7444	-3.25274	-5.25987	69.5002	-4.48012	0.001788	-0.28187	0.020802
9.43677		30.5175	17.3482	-0.138462	0.989854	15.5827	-3.21048	-5.2613	68.9864	-4.48811	0.002503	-0.28378	0.019848
9.44343		30.4338	17.3144	-0.136316	1.01048	16.4568	-3.16751	-5.26297	68.4693	-4.4964	0.003219	-0.28569	0.018895
9.4501		30.3511	17.2797	-0.134289	1.03194	17.3668	-3.12388	-5.26482	67.9488	-4.50492	0.004053	-0.28753	0.017941
9.45677		30.2693	17.2438	-0.132382	1.05411	18.3129	-3.07953	-5.2669	67.4251	-4.51374	0.005007	-0.28944	0.017047
9.46343		30.1884	17.2068	-0.130653	1.07706	19.2949	-3.03453	-5.26923	66.8985	-4.52286	0.00602	-0.29135	0.016212
9.4701		30.1082	17.1686	-0.129044	1.1009	20.3128	-2.98882	-5.27167	66.3691	-4.53228	0.007272	-0.29331	0.015557
9.47677		30.0287	17.1292	-0.127614	1.12551	21.366	-2.94244	-5.2743	65.8373	-4.54199	0.008643	-0.29534	0.01502
9.48343		29.9497	17.0888	-0.126302	1.15097	22.4541	-2.89536	-5.2771	65.3032	-4.55201	0.010312	-0.29743	0.014722
9.4901		29.8713	17.0472	-0.12517	1.17743	23.5765	-2.84755	-5.28008	64.7674	-4.56232	0.012159	-0.29969	0.014663
9.49677		29.7931	17.0047	-0.124156	1.20479	24.7322	-2.79903	-5.2833	64.23	-4.57287	0.014365	-0.30196	0.014842
9.50343		29.7152	16.9611	-0.123262	1.23328	25.9203	-2.74974	-5.28663	63.6914	-4.58366	0.016928	-0.30434	0.015318
9.5101		29.6373	16.9166	-0.122428	1.26284	27.1395	-2.69967	-5.29021	63.1521	-4.59462	0.020027	-0.30679	0.016093
9.51677		29.5596	16.8712	-0.121713	1.29372	28.3883	-2.64889	-5.29402	62.6122	-4.60571	0.023603	-0.30923	0.017107
9.52343		29.4818	16.8248	-0.120997	1.32585	29.6653	-2.59727	-5.29808	62.0723	-4.61692	0.027895	-0.31167	0.018418
9.5301		29.4038	16.7776	-0.120342	1.35934	30.9686	-2.54488	-5.30237	61.5327	-4.62818	0.032961	-0.31412	0.020027
9.53677		29.3257	16.7295	-0.119746	1.39433	32.2964	-2.49165	-5.30678	60.9939	-4.63945	0.038981	-0.3165	0.021935
9.54343		29.2474	16.6806	-0.11915	1.43075	33.6463	-2.43771	-5.31131	60.4562	-4.65071	0.046074	-0.31883	0.024199
9.5501		29.1687	16.6308	-0.118673	1.46866	35.0165	-2.38299	-5.31602	59.9203	-4.66204	0.054419	-0.32115	0.026822
9.55677		29.0897	16.5801	-0.118196	1.50812	36.4044	-2.32762	-5.32073	59.3865	-4.6733	0.064015	-0.32341	0.029862
9.56343		29.0102	16.5287	-0.117719	1.54907	37.8078	-2.27153	-5.32556	58.8555	-4.68457	0.075042	-0.32562	0.033438
9.5701		28.9301	16.4766	-0.117362	1.59156	39.224	-2.21485	-5.33038	58.3278	-4.69589	0.087559	-0.32789	0.037551
9.57677		28.8493	16.4238	-0.116944	1.63573	40.6507	-2.15757	-5.33527	57.804	-4.70716	0.101566	-0.33009	0.042319
9.58343		28.7676	16.3705	-0.116587	1.68151	42.0851	-2.09969	-5.34028	57.2846	-4.71842	0.117064	-0.33236	0.047684
9.5901		28.6851	16.3166	-0.116289	1.72907	43.5248	-2.04128	-5.34534	56.7702	-4.72963	0.134051	-0.33456	0.053704
9.59677		28.6015	16.2622	-0.115931	1.77848	44.9669	-1.98233	-5.35059	56.2613	-4.74083	0.152588	-0.33683	0.06038
9.60343		28.5168	16.2074	-0.115633	1.82992	46.4089	-1.92291	-5.35601	55.7583	-4.75198	0.172555	-0.33903	0.067711
9.6101		28.4309	16.152	-0.115395	1.88345	47.848	-1.86294	-5.36162	55.2616	-4.76307	0.194013	-0.34124	0.075638
9.61677		28.3439	16.0962	-0.115216	1.93918	49.2814	-1.80256	-5.36746	54.7716	-4.77403	0.216842	-0.34338	0.084102
9.62343		28.2556	16.0398	-0.115156	1.99729	50.7063	-1.74177	-5.37342	54.2887	-4.785	0.241041	-0.34547	0.093102
9.6301		28.166	15.9829	-0.115156	2.05791	52.12	-1.68055	-5.37956	53.813	-4.79579	0.266552	-0.3475	0.10258
9.63677		28.0751	15.9254	-0.115335	2.12109	53.5197	-1.61898	-5.38576	53.345	-4.80658	0.293255	-0.34952	0.112474
9.64343		27.983	15.8674	-0.115633	2.18695	54.9029	-1.55705	-5.39207	52.8848	-4.81719	0.32109	-0.35149	0.122666
9.6501		27.8895	15.8088	-0.115991	2.25562	56.2668	-1.49488	-5.39833	52.4328	-4.82774	0.349879	-0.3534	0.133276
9.65677		27.7948	15.7497	-0.116467	2.32726	57.6092	-1.43242	-5.40465	51.989	-4.83811	0.379384	-0.35536	0.144064
9.66343		27.6987	15.69	-0.116944	2.40195	58.9278	-1.36971	-5.41085	51.5537	-4.84836	0.409544	-0.35733	0.155032
9.6701		27.6013	15.6299	-0.11754	2.47985	60.2204	-1.30677	-5.41699	51.127	-4.85837	0.440121	-0.35942	0.166178
9.67677		27.5025	15.5694	-0.118077	2.56109	61.4851	-1.24365	-5.42307	50.7089	-4.86827	0.470877	-0.36156	0.177264
9.68343		27.4025	15.5086	-0.118613	2.64585	62.72	-1.18035	-5.42903	50.2996	-4.87792	0.501573	-0.36383	0.188351
9.6901		27.3012	15.4474	-0.11915	2.73424	63.9235	-1.11693	-5.43499	49.8989	-4.88734	0.532091	-0.36609	0.199258
9.69677		27.1987	15.3859	-0.119627	2.82651	65.0941	-1.05333	-5.44083	49.5069	-4.89658	0.562191	-0.36848	0.209987
9.70343		27.0951	15.3241	-0.120103	2.92283	66.2301	-0.98968	-5.44667	49.1234	-4.90558	0.591695	-0.37086	0.220418
9.7101		26.9905	15.2621	-0.12058	3.02345	67.3302	-0.9259	-5.45245	48.7484	-4.91446	0.620484	-0.37318	0.230491
9.71677		26.8849	15.2	-0.121117	3.12853	68.3931	-0.86206	-5.45824	48.3819	-4.92316	0.648379	-0.37551	0.240207
9.72343		26.7786	15.1378	-0.121653	3.23826	69.4174	-0.79823	-5.46402	48.0235	-4.93175	0.675261	-0.37766	0.249445
9.7301		26.6715	15.0754	-0.122249	3.353	70.4019	-0.73439	-5.46974	47.6733	-4.94021	0.700951	-0.37968	0.258207
9.73677		26.5637	15.013	-0.122964	3.47286	71.3457	-0.67061	-5.47546	47.3313	-4.94856	0.725448	-0.38159	0.266492
9.74343		26.4553	14.9506	-0.12368	3.59815	72.2477	-0.60689	-5.48118	46.9973	-4.95678	0.748634	-0.38332	0.274301
9.7501		26.3463	14.888	-0.124514	3.7291	73.1074	-0.54324	-5.48685	46.6711	-4.96489	0.77045	-0.38493	0.281632
9.75677		26.2368	14.8254	-0.125468	3.86596	73.9241	-0.47976	-5.49239	46.3527	-4.97288	0.790834	-0.38648	0.288367
9.76343		26.1267	14.7628	-0.126481	4.00901	74.6974	-0.4164	-5.49781	46.042	-4.98074	0.809789	-0.38797	0.294685
9.7701		26.0161	14.7001	-0.127614	4.1585	75.4271	-0.35322	-5.50318	45.7385	-4.98843	0.827372	-0.3894	0.300467
9.77677		25.9049	14.6373	-0.128746	4.31466	76.113	-0.29016	-5.50836	45.4422	-4.996	0.843585	-0.39077	0.305831
9.78343		25.7933	14.5744	-0.129938	4.47792	76.7555	-0.22733	-5.51343	45.1528	-5.00339	0.858366	-0.39214	0.310779
9.7901		25.6813	14.5116	-0.13113	4.64845	77.3545	-0.16463	-5.51832	44.87	-5.01055	0.871778	-0.39351	0.315309
9.79677		25.5689	14.4488	-0.132322	4.82661	77.9105	-0.1021	-5.52309	44.5934	-5.01758	0.883937	-0.39482	0.319481
9.80343		25.4561	14.386	-0.133455	5.01269	78.4239	-0.0397	-5.52768	44.323	-5.02437	0.894845	-0.39613	0.323296
9.8101		25.3431	14.3233	-0.134587	5.207	78.8953	0.022471	-5.53209	44.0584	-5.03099	0.90462	-0.39738	0.326812
9.81677		25.2298	14.2608	-0.135601	5.40978	79.3251	0.08446	-5.53632	43.7994	-5.03743	0.913262	-0.39858	0.329912
9.82343		25.1163	14.1984	-0.136554	5.62131	79.7141	0.14627	-5.54037	43.5458	-5.04369	0.920892	-0.39971	0.332713
9.8301		25.0025	14.1363	-0.137448	5.84185	80.0628	0.207841	-5.54425	43.2974	-5.04977	0.927567	-0.40078	0.335217
9.83677		24.8886	14.0743	-0.138283	6.07169	80.372	0.269175	-5.54794	43.0542	-5.05573	0.933349	-0.40185	0.337303
9.84343		24.7746	14.0126	-0.139058	6.31112	80.6422	0.330329	-5.55152	42.8159	-5.06157	0.938296	-0.40293	0.339031
9.8501		24.6603	13.9511	-0.139832	6.56027	80.8742	0.391185	-5.55491	42.5823	-5.06735	0.942528	-0.40394	0.340402
9.85677		24.5459	13.8899	-0.140607	6.81955	81.0685	0.451744	-5.55825	42.3534	-5.07301	0.946105	-0.40495	0.341415
9.86343		24.4315	13.8289	-0.141382	7.08908	81.2259	0.512123	-5.56141	42.1287	-5.07855	0.949025	-0.40591	0.342131
9.8701		24.3169	13.7681	-0.142217	7.36916	81.3469	0.572145	-5.56445	41.9082	-5.08392	0.95129	-0.40686	0.342548
9.87677		24.2025	13.7076	-0.142992	7.65997	81.4325	0.631988	-5.56737	41.6914	-5.0891	0.952959	-0.40776	0.342846
9.88343		24.0881	13.6473	-0.143886	7.96175	81.4833	0.691473	-5.57023	41.4783	-5.09417	0.954032	-0.40859	0.342906
9.8901		23.9739	13.5874	-0.14472	8.27467	81.5004	0.750721	-5.57297	41.2684	-5.099	0.954509	-0.40942	0.342906
9.89677		23.8599	13.5278	-0.145674	8.59892	81.4847	0.80961	-5.5756	41.0616	-5.10365	0.954509	-0.41026	0.342846
9.90343		23.7462	13.4686	-0.146687	8.93468	81.4373	0.868261	-5.57816	40.8576	-5.10812	0.953972	-0.41097	0.342667
9.9101		23.6327	13.4098	-0.1477	9.28211	81.3594	0.926554	-5.5806	40.6562	-5.11241	0.953019	-0.41175	0.342548
9.91677		23.5195	13.3514	-0.148773	9.64123	81.2523	0.98455	-5.58299	40.4574	-5.11658	0.951648	-0.4124	0.342369
9.92343		23.4064	13.2935	-0.149846	10.0123	81.1171	1.04219	-5.58531	40.2609	-5.12069	0.949919	-0.41306	0.34219
9.9301		23.2936	13.236	-0.150919	10.3952	80.955	1.09953	-5.58752	40.0666	-5.12469	0.948012	-0.41366	0.342011
9.93677		23.181	13.179	-0.152051	10.7902	80.767	1.15651	-5.58972	39.8744	-5.12868	0.945866	-0.41413	0.341773
9.94343		23.0685	13.1224	-0.153124	11.1971	80.5543	1.21319	-5.59181	39.6841	-5.13268	0.943661	-0.41449	0.341475
9.9501		22.9562	13.0663	-0.154257	11.6161	80.3178	1.26958	-5.59384	39.4955	-5.13661	0.941396	-0.41479	0.341117
9.95677		22.8441	13.0106	-0.15533	12.0469	80.0585	1.32561	-5.59574	39.3085	-5.14048	0.939071	-0.41503	0.3407
9.96343		22.7324	12.9554	-0.156403	12.4896	79.7774	1.38134	-5.59759	39.123	-5.14436	0.936866	-0.41521	0.340164
9.9701		22.621	12.9005	-0.157416	12.944	79.4752	1.43665	-5.59932	38.9388	-5.14817	0.934601	-0.41533	0.339568
9.97677		22.51	12.846	-0.15837	13.41	79.153	1.49161	-5.60093	38.7557	-5.15193	0.932395	-0.4155	0.338852
9.98343		22.3996	12.7918	-0.159264	13.8873	78.8116	1.54614	-5.60248	38.5736	-5.15556	0.93013	-0.41574	0.337958
9.9901		22.2897	12.738	-0.160098	14.3756	78.4522	1.60021	-5.60397	38.3925	-5.15914	0.927866	-0.41604	0.337005
9.99677		22.1804	12.6845	-0.160873	14.8746	78.0755	1.65385	-5.60534	38.2125	-5.1626	0.925422	-0.41646	0.335872
10.0034		22.0718	12.6314	-0.161529	15.3841	77.6826	1.70702	-5.60665	38.0335	-5.16605	0.922799	-0.41699	0.33462
10.0101		21.964	12.5785	-0.162125	15.9037	77.2744	1.75977	-5.60784	37.8556	-5.16945	0.919938	-0.41759	0.33325
10.0168		21.8568	12.5261	-0.162721	16.4331	76.8519	1.81204	-5.60892	37.679	-5.17279	0.916719	-0.41825	0.331759
10.0234		21.7505	12.4739	-0.163257	16.9719	76.416	1.8639	-5.60987	37.5035	-5.17613	0.913143	-0.41884	0.33021
10.0301		21.645	12.4221	-0.163853	17.5198	75.9676	1.91539	-5.61076	37.3293	-5.17946	0.90909	-0.4195	0.328481
10.0368		21.5402	12.3707	-0.164509	18.0762	75.5076	1.9666	-5.61148	37.1564	-5.18268	0.9045	-0.42003	0.326633
10.0434		21.4363	12.3196	-0.165224	18.6408	75.0369	2.0175	-5.61213	36.9847	-5.1859	0.899315	-0.42045	0.324607
10.0501		21.3331	12.2688	-0.166059	19.213	74.5565	2.06816	-5.61261	36.8142	-5.18894	0.893474	-0.42081	0.322342
10.0568		21.2308	12.2184	-0.166953	19.7923	74.0671	2.11865	-5.61315	36.6448	-5.19186	0.886977	-0.42105	0.319779
10.0634		21.1292	12.1682	-0.167906	20.3782	73.5698	2.16895	-5.61357	36.4762	-5.19466	0.879645	-0.42123	0.316918
10.0701		21.0284	12.1184	-0.16892	20.97	73.0653	2.21902	-5.61404	36.3083	-5.19717	0.871599	-0.42135	0.313699
10.0768		20.9285	12.0689	-0.169873	21.5673	72.5546	2.26897	-5.61452	36.141	-5.19943	0.862718	-0.42146	0.310123
10.0834		20.8295	12.0197	-0.170708	22.1694	72.0386	2.31868	-5.61506	35.9742	-5.2014	0.853002	-0.42164	0.306189
10.0901		20.7313	11.9708	-0.171483	22.7755	71.5179	2.36815	-5.61571	35.8078	-5.20313	0.842452	-0.42182	0.301838
10.0968		20.6341	11.9223	-0.172079	23.385	70.9932	2.41744	-5.61637	35.6417	-5.20462	0.831068	-0.42206	0.29707
10.1034		20.5377	11.8741	-0.172496	23.9973	70.4653	2.46644	-5.61708	35.4761	-5.20593	0.818908	-0.42236	0.291944
10.1101		20.4422	11.8265	-0.172734	24.6117	69.9346	2.5152	-5.61792	35.3109	-5.20706	0.805974	-0.42278	0.2864
10.1168		20.3475	11.7791	-0.172853	25.2275	69.4016	2.56365	-5.61875	35.1465	-5.20813	0.792265	-0.42319	0.280499
10.1234		20.2537	11.7322	-0.172973	25.8442	68.8668	2.61182	-5.61965	34.9828	-5.20909	0.777841	-0.42361	0.274241
10.1301		20.1606	11.6857	-0.173032	26.4609	68.3305	2.65974	-5.6206	34.8201	-5.20998	0.76282	-0.42403	0.267625
10.1368		20.0684	11.6394	-0.173092	27.077	67.7933	2.70748	-5.62155	34.6587	-5.21094	0.747204	-0.42439	0.260651
10.1434		19.977	11.5935	-0.173271	27.6918	67.2554	2.75499	-5.62257	34.4985	-5.21183	0.730991	-0.42468	0.253439
10.1501		19.8865	11.5478	-0.173509	28.3048	66.7173	2.80243	-5.62358	34.3397	-5.21278	0.714302	-0.42486	0.245929
10.1568		19.797	11.5023	-0.173926	28.915	66.1793	2.8497	-5.62459	34.1824	-5.21374	0.697196	-0.42492	0.23818
10.1634		19.7085	11.4568	-0.174403	29.522	65.6419	2.8969	-5.62555	34.0266	-5.21469	0.679731	-0.42486	0.230253
10.1701		19.6212	11.4114	-0.175059	30.125	65.1054	2.94405	-5.62656	33.8723	-5.21559	0.66185	-0.42474	0.222266
10.1768		19.5351	11.3659	-0.175714	30.7233	64.5703	2.99114	-5.62751	33.7194	-5.21648	0.64373	-0.42462	0.214159
10.1834		19.4503	11.3204	-0.17643	31.3163	64.0368	3.03817	-5.62847	33.5678	-5.21737	0.625372	-0.42444	0.205994
10.1901		19.3667	11.2748	-0.177145	31.9034	63.5054	3.08508	-5.62942	33.4175	-5.21821	0.606894	-0.42433	0.197828
10.1968		19.2845	11.2292	-0.17786	32.4839	62.9761	3.13187	-5.63031	33.2684	-5.21898	0.588298	-0.42421	0.189781
10.2034		19.2036	11.1836	-0.178516	33.0572	62.4494	3.17854	-5.63121	33.1204	-5.2197	0.56982	-0.42415	0.181794
10.2101		19.124	11.138	-0.179052	33.6227	61.9253	3.22503	-5.6321	32.9735	-5.22041	0.551403	-0.42415	0.173926
10.2168		19.0457	11.0926	-0.179529	34.1799	61.404	3.27146	-5.633	32.8277	-5.22107	0.533283	-0.42415	0.166297
10.2234		18.9686	11.0473	-0.179946	34.7282	60.8858	3.31771	-5.63389	32.683	-5.22166	0.515401	-0.42421	0.158906
10.2301		18.8928	11.0022	-0.180185	35.2671	60.3707	3.36385	-5.63478	32.5394	-5.22232	0.497878	-0.42421	0.151813
10.2368		18.8182	10.9574	-0.180364	35.7961	59.8589	3.40998	-5.63574	32.3969	-5.22298	0.480771	-0.42421	0.145078
10.2434		18.7448	10.9129	-0.180423	36.3147	59.3506	3.45606	-5.63675	32.2557	-5.22363	0.464082	-0.42415	0.138581
10.2501		18.6728	10.8687	-0.180423	36.8227	58.8459	3.50213	-5.63794	32.1156	-5.22429	0.44781	-0.42403	0.132501
10.2568		18.602	10.8247	-0.180364	37.3194	58.3449	3.54826	-5.6392	31.977	-5.225	0.432014	-0.42385	0.126779
10.2634		18.5325	10.781	-0.180244	37.8046	57.8478	3.59452	-5.64069	31.8398	-5.22572	0.416636	-0.42367	0.121295
10.2701		18.4641	10.7377	-0.180185	38.2779	57.3547	3.64089	-5.64229	31.704	-5.22643	0.401676	-0.42343	0.116169
10.2768		18.3968	10.6945	-0.180185	38.739	56.8656	3.68738	-5.64402	31.5699	-5.22715	0.387192	-0.42313	0.111341
10.2834		18.3306	10.6515	-0.180244	39.1876	56.3807	3.73405	-5.64593	31.4374	-5.22792	0.373006	-0.42284	0.106752
10.2901		18.2653	10.6086	-0.180423	39.6233	55.9	3.7809	-5.64802	31.3066	-5.2287	0.359297	-0.42242	0.10246
10.2968		18.2008	10.5658	-0.180662	40.0461	55.4236	3.82787	-5.65016	31.1774	-5.22947	0.345886	-0.422	0.098467
10.3034		18.137	10.5231	-0.18096	40.4556	54.9515	3.87496	-5.65243	31.05	-5.23025	0.332832	-0.42152	0.094712
10.3101		18.074	10.4805	-0.181317	40.8519	54.4838	3.92222	-5.65487	30.9241	-5.23114	0.320077	-0.42099	0.091255
10.3168		18.0115	10.4379	-0.181615	41.2346	54.0205	3.96961	-5.65737	30.7999	-5.2321	0.30756	-0.42039	0.088036
10.3234		17.9496	10.3954	-0.181794	41.6036	53.5616	4.01712	-5.66	30.6771	-5.23305	0.295281	-0.41974	0.084996
10.3301		17.8884	10.353	-0.181735	41.9589	53.1074	4.06474	-5.66274	30.5558	-5.23418	0.283182	-0.41914	0.082135
10.3368		17.8276	10.3106	-0.181496	42.3005	52.658	4.11248	-5.66548	30.4359	-5.23537	0.27132	-0.41854	0.079513
10.3434		17.7675	10.2684	-0.18096	42.6282	52.2133	4.16035	-5.66834	30.3172	-5.23663	0.259578	-0.41801	0.07695
10.3501		17.7081	10.2263	-0.180244	42.9421	51.7735	4.20845	-5.6712	30.1996	-5.23806	0.247955	-0.41759	0.074506
10.3568		17.6492	10.1844	-0.17935	43.2422	51.3389	4.25667	-5.67406	30.0832	-5.23955	0.236511	-0.41723	0.072122
10.3634		17.5909	10.1427	-0.178337	43.5284	50.9093	4.30512	-5.67693	29.968	-5.2411	0.225127	-0.41699	0.069857
10.3701		17.5332	10.1014	-0.177324	43.801	50.4849	4.35382	-5.67979	29.8537	-5.24276	0.213921	-0.41682	0.067651
10.3768		17.4761	10.0602	-0.176251	44.0599	50.0657	4.40276	-5.68265	29.7405	-5.24455	0.202894	-0.4167	0.065625
10.3834		17.4196	10.0193	-0.175357	44.3051	49.6519	4.45199	-5.68551	29.6284	-5.24646	0.191987	-0.41664	0.063658
10.3901		17.3636	9.97865	-0.174582	44.5369	49.2432	4.50152	-5.68837	29.5174	-5.24843	0.181377	-0.41652	0.06187
10.3968		17.308	9.9383	-0.174046	44.7553	48.8399	4.55141	-5.69135	29.4073	-5.25051	0.171006	-0.4164	0.060081
10.4034		17.253	9.89813	-0.173688	44.9606	48.4418	4.60172	-5.69445	29.2984	-5.25266	0.160873	-0.41622	0.058413
10.4101		17.1985	9.85825	-0.173569	45.1527	48.0489	4.65238	-5.69767	29.1907	-5.25492	0.151098	-0.41598	0.056684
10.4168		17.1445	9.81867	-0.173569	45.3318	47.6613	4.70346	-5.70095	29.084	-5.25725	0.14168	-0.4158	0.054955
10.4234		17.091	9.77933	-0.173748	45.4982	47.279	4.75502	-5.7044	28.9786	-5.25963	0.13262	-0.4155	0.053048
10.4301		17.0379	9.74029	-0.174046	45.6519	46.9021	4.80706	-5.70786	28.8745	-5.26208	0.123918	-0.41527	0.051022
10.4368		16.9853	9.70161	-0.174344	45.7933	46.5307	4.85951	-5.71144	28.7716	-5.26452	0.115514	-0.41497	0.048697
10.4434		16.9331	9.66322	-0.174701	45.9225	46.1648	4.91238	-5.71501	28.67	-5.26696	0.107408	-0.41467	0.046194
10.4501		16.8814	9.62514	-0.175059	46.0397	45.8046	4.96572	-5.71865	28.5698	-5.26941	0.099659	-0.41431	0.043452
10.4568		16.8302	9.58735	-0.175357	46.1453	45.4501	5.01949	-5.72234	28.4709	-5.27179	0.092149	-0.41395	0.040531
10.4634		16.7794	9.5498	-0.175655	46.2394	45.1015	5.07367	-5.72604	28.3734	-5.27424	0.084877	-0.41348	0.037432
10.4701		16.7292	9.51254	-0.175893	46.3224	44.7588	5.12821	-5.72973	28.2773	-5.27674	0.077844	-0.413	0.034273
10.4768		16.6795	9.47541	-0.176072	46.3946	44.422	5.18316	-5.73349	28.1825	-5.27918	0.071049	-0.41252	0.031114
10.4834		16.6304	9.43851	-0.176191	46.4563	44.0912	5.23853	-5.7373	28.0891	-5.28169	0.064492	-0.41199	0.027895
10.4901		16.5819	9.40174	-0.176311	46.5077	43.7663	5.29432	-5.74112	27.9969	-5.28419	0.058115	-0.41145	0.024736
10.4968		16.534	9.36526	-0.176311	46.5491	43.4473	5.35053	-5.74499	27.906	-5.28675	0.051856	-0.41097	0.021696
10.5034		16.4866	9.32902	-0.176251	46.581	43.1342	5.40721	-5.74875	27.8163	-5.28932	0.045776	-0.41056	0.018775
10.5101		16.4398	9.29308	-0.176132	46.6033	42.827	5.46432	-5.7525	27.7278	-5.29194	0.039756	-0.4102	0.015974
10.5168		16.3935	9.2575	-0.175953	46.6164	42.5254	5.52195	-5.75614	27.6403	-5.29462	0.033855	-0.40996	0.013292
10.5234		16.3476	9.22233	-0.175714	46.6207	42.2296	5.58013	-5.75966	27.554	-5.2973	0.028074	-0.40978	0.010729
10.5301		16.3021	9.18752	-0.175416	46.6163	41.9393	5.6389	-5.76311	27.4685	-5.29999	0.022292	-0.4096	0.008166
10.5368		16.257	9.15319	-0.175118	46.6034	41.6545	5.69826	-5.76651	27.3839	-5.30267	0.01657	-0.40942	0.005662
10.5434		16.2122	9.11927	-0.174761	46.5823	41.3752	5.75823	-5.76997	27.3	-5.30541	0.010848	-0.40925	0.003159
10.5501		16.1678	9.08577	-0.174463	46.5533	41.1011	5.81878	-5.77343	27.2167	-5.30815	0.005186	-0.40901	0.000596
10.5568		16.1237	9.05269	-0.174224	46.5167	40.8322	5.88	-5.777	27.1338	-5.31095	-0.00042	-0.40865	-0.00203
10.5634		16.08	9.02003	-0.174046	46.4726	40.5684	5.94187	-5.7807	27.0513	-5.31381	-0.00602	-0.40823	-0.00477
10.5701		16.0366	8.98767	-0.173926	46.4214	40.3096	6.00421	-5.78463	26.969	-5.31667	-0.01168	-0.40776	-0.00763
10.5768		15.9937	8.95566	-0.173807	46.3633	40.0558	6.06722	-5.78862	26.8869	-5.31965	-0.01734	-0.40722	-0.01055
10.5834		15.9512	8.92401	-0.173748	46.2986	39.8068	6.1307	-5.7928	26.8049	-5.32264	-0.02307	-0.40662	-0.01353
10.5901		15.9091	8.89266	-0.173688	46.2276	39.5626	6.19465	-5.79703	26.723	-5.32562	-0.02891	-0.40603	-0.01657
10.5968		15.8674	8.86154	-0.173569	46.1504	39.3231	6.25908	-5.80132	26.6412	-5.3286	-0.03487	-0.40543	-0.01955
10.6034		15.8261	8.83079	-0.17345	46.0675	39.0882	6.32393	-5.80555	26.5595	-5.33158	-0.04089	-0.40489	-0.02253
10.6101		15.7851	8.80027	-0.173271	45.9788	38.8578	6.38932	-5.80972	26.478	-5.3345	-0.04709	-0.40442	-0.02539
10.6168		15.7445	8.76999	-0.172973	45.8849	38.6317	6.45512	-5.81384	26.3966	-5.3373	-0.05329	-0.404	-0.02819
10.6234		15.7042	8.73995	-0.172675	45.7858	38.4098	6.52146	-5.81783	26.3154	-5.3401	-0.0596	-0.40358	-0.03082
10.6301		15.6641	8.71015	-0.172257	45.6817	38.192	6.58828	-5.8217	26.2344	-5.34284	-0.06592	-0.40317	-0.03338
10.6368		15.6243	8.68052	-0.17184	45.5729	37.9782	6.65557	-5.82558	26.1537	-5.34552	-0.0723	-0.40287	-0.03582
10.6434		15.5848	8.65114	-0.171304	45.4596	37.768	6.72346	-5.82939	26.0732	-5.34821	-0.07856	-0.40257	-0.03815
10.6501		15.5457	8.62193	-0.170827	45.3418	37.5614	6.79183	-5.83309	25.9932	-5.35095	-0.08488	-0.40233	-0.04041
10.6568		15.5067	8.59296	-0.170231	45.2199	37.3582	6.86073	-5.83678	25.9135	-5.35375	-0.09114	-0.40215	-0.04268
10.6634		15.4682	8.56411	-0.169694	45.094	37.1581	6.93005	-5.84042	25.8343	-5.35661	-0.09733	-0.40203	-0.04482
10.6701		15.4299	8.5355	-0.169098	44.9643	36.9611	6.99991	-5.84394	25.7555	-5.35947	-0.10359	-0.40197	-0.04691
10.6768		15.3918	8.50707	-0.168443	44.831	36.767	7.07012	-5.84739	25.6773	-5.36245	-0.10991	-0.40191	-0.049
10.6834		15.354	8.47882	-0.167787	44.6942	36.5756	7.14076	-5.85073	25.5995	-5.36549	-0.11623	-0.40191	-0.05102
10.6901		15.3164	8.45075	-0.167072	44.5543	36.3867	7.2118	-5.85395	25.5222	-5.36853	-0.12261	-0.40191	-0.05305
10.6968		15.279	8.42279	-0.166297	44.4113	36.2003	7.28321	-5.85705	25.4455	-5.37157	-0.12904	-0.40191	-0.05496
10.7034		15.2419	8.39496	-0.165462	44.2654	36.0163	7.35503	-5.86009	25.3692	-5.37461	-0.13548	-0.40179	-0.05686
10.7101		15.2049	8.3673	-0.164509	44.1169	35.8344	7.42727	-5.86301	25.2934	-5.37753	-0.14186	-0.40162	-0.05871
10.7168		15.1679	8.33976	-0.163436	43.9657	35.6548	7.49993	-5.86593	25.2181	-5.38039	-0.14818	-0.40138	-0.06044
10.7234		15.1312	8.31234	-0.162184	43.8121	35.4772	7.57307	-5.86891	25.1433	-5.38319	-0.15438	-0.40108	-0.06217
10.7301		15.0946	8.28511	-0.160813	43.6562	35.3017	7.64656	-5.87189	25.0691	-5.38588	-0.1604	-0.40078	-0.06378
10.7368		15.0582	8.25799	-0.159323	43.4982	35.1281	7.72053	-5.87499	24.9953	-5.38856	-0.16618	-0.40042	-0.06533
10.7434		15.0219	8.2311	-0.157714	43.338	34.9563	7.79486	-5.87821	24.9219	-5.39112	-0.17178	-0.40007	-0.06682
10.7501		14.9858	8.20434	-0.156045	43.1759	34.7862	7.86948	-5.88149	24.8492	-5.39362	-0.1772	-0.39971	-0.06825
10.7568		14.9499	8.17782	-0.154316	43.0118	34.6179	7.94447	-5.88483	24.777	-5.39613	-0.18251	-0.39941	-0.06956
10.7634		14.9142	8.15147	-0.152588	42.8461	34.4511	8.01975	-5.88828	24.7055	-5.39857	-0.18764	-0.39911	-0.07081
10.7701		14.8786	8.12536	-0.150859	42.6788	34.2858	8.09526	-5.89174	24.6344	-5.40096	-0.1927	-0.39893	-0.07206
10.7768		14.8432	8.0995	-0.14919	42.51	34.1218	8.17102	-5.89514	24.5638	-5.40334	-0.19771	-0.3987	-0.07319
10.7834		14.8081	8.07381	-0.1477	42.3399	33.9592	8.24702	-5.89848	24.4939	-5.40572	-0.20266	-0.39852	-0.07427
10.7901		14.773	8.04842	-0.14627	42.1685	33.7976	8.32325	-5.90175	24.4244	-5.40805	-0.2076	-0.39828	-0.07534
10.7968		14.7382	8.02326	-0.145018	41.996	33.6372	8.39973	-5.90491	24.3555	-5.41037	-0.21249	-0.39798	-0.07635
10.8034		14.7035	7.99829	-0.143826	41.8226	33.4778	8.47644	-5.90795	24.2871	-5.41258	-0.21738	-0.39768	-0.07737
10.8101		14.6691	7.97367	-0.142694	41.6481	33.3194	8.55339	-5.91081	24.2192	-5.41478	-0.22209	-0.39732	-0.07826
10.8168		14.6347	7.94929	-0.14168	41.473	33.1619	8.63051	-5.9135	24.1517	-5.41693	-0.22662	-0.39703	-0.07921
10.8234		14.6005	7.92521	-0.140727	41.2971	33.0054	8.70782	-5.91606	24.0846	-5.41902	-0.23097	-0.39661	-0.08005
10.8301		14.5663	7.90143	-0.139773	41.1205	32.8497	8.78531	-5.91856	24.0179	-5.42104	-0.23514	-0.39631	-0.08088
10.8368		14.5323	7.87789	-0.138819	40.9433	32.6949	8.86285	-5.92089	23.9515	-5.42307	-0.23907	-0.39595	-0.08166
10.8434		14.4982	7.85458	-0.137925	40.7656	32.5409	8.94052	-5.92309	23.8853	-5.42504	-0.24277	-0.39572	-0.08243
10.8501		14.4643	7.83145	-0.136971	40.5874	32.3877	9.01824	-5.92524	23.8194	-5.427	-0.24623	-0.39554	-0.08309
10.8568		14.4304	7.80857	-0.136077	40.4087	32.2353	9.09591	-5.92732	23.7536	-5.42903	-0.24951	-0.39536	-0.08368
10.8634		14.3965	7.78574	-0.135183	40.2296	32.0836	9.17363	-5.92941	23.688	-5.43106	-0.25249	-0.3953	-0.08422
10.8701		14.3628	7.76309	-0.134289	40.0502	31.9325	9.2513	-5.93144	23.6226	-5.43314	-0.25529	-0.39518	-0.08476
10.8768		14.329	7.7405	-0.133514	39.8705	31.7819	9.3289	-5.93346	23.5573	-5.43529	-0.25797	-0.39512	-0.08523
10.8834		14.2953	7.71791	-0.132859	39.6905	31.6318	9.40645	-5.93555	23.4922	-5.43749	-0.26047	-0.395	-0.08565
10.8901		14.2618	7.69538	-0.132203	39.5103	31.4821	9.48387	-5.93764	23.4272	-5.43976	-0.26286	-0.39488	-0.08613
10.8968		14.2285	7.67285	-0.131667	39.33	31.3328	9.56124	-5.93972	23.3625	-5.44202	-0.26506	-0.39464	-0.08655
10.9034		14.1952	7.65026	-0.13113	39.1496	31.1838	9.63843	-5.94187	23.298	-5.44423	-0.26721	-0.39446	-0.08702
10.9101		14.1621	7.62767	-0.130653	38.9691	31.0352	9.71544	-5.94401	23.2338	-5.44643	-0.26923	-0.39417	-0.08744
10.9168		14.1291	7.60502	-0.130177	38.7886	30.887	9.79233	-5.94622	23.1699	-5.44852	-0.27126	-0.39393	-0.08786
10.9234		14.0963	7.58231	-0.12964	38.6081	30.7391	9.86904	-5.94842	23.1063	-5.45055	-0.27323	-0.39363	-0.08827
10.9301		14.0636	7.55954	-0.129104	38.4276	30.5918	9.94557	-5.95063	23.043	-5.45239	-0.27519	-0.39339	-0.08863
10.9368		14.031	7.53677	-0.128567	38.2472	30.4449	10.0219	-5.95278	22.98	-5.45412	-0.27716	-0.39315	-0.08899
10.9434		13.9985	7.51394	-0.127971	38.0668	30.2987	10.098	-5.95498	22.9173	-5.45579	-0.27907	-0.39291	-0.08935
10.9501		13.9661	7.49105	-0.127256	37.8865	30.1532	10.1739	-5.95713	22.8548	-5.4574	-0.28098	-0.39274	-0.08965
10.9568		13.9338	7.4681	-0.126541	37.7063	30.0084	10.2496	-5.95927	22.7926	-5.45901	-0.28276	-0.39256	-0.08994
10.9634		13.9016	7.44522	-0.125766	37.5261	29.8644	10.3249	-5.96142	22.7307	-5.46062	-0.28449	-0.39238	-0.0903
10.9701		13.8694	7.42221	-0.124931	37.3461	29.7213	10.4	-5.96356	22.669	-5.46223	-0.2861	-0.39226	-0.09066
10.9768		13.8373	7.39926	-0.124037	37.1661	29.579	10.4747	-5.96565	22.6075	-5.46384	-0.28759	-0.39208	-0.09108
10.9834		13.8052	7.37625	-0.123084	36.9864	29.4376	10.549	-5.9678	22.5463	-5.46551	-0.28896	-0.39196	-0.09149
10.9901		13.7732	7.35331	-0.12207	36.8068	29.297	10.623	-5.96988	22.4854	-5.46712	-0.29022	-0.3919	-0.09197
10.9968		13.7413	7.3303	-0.121057	36.6275	29.1572	10.6965	-5.97203	22.4249	-5.46879	-0.29147	-0.39184	-0.09245
11.0034		13.7094	7.30735	-0.120044	36.4484	29.0183	10.7695	-5.97411	22.3647	-5.4704	-0.29266	-0.39184	-0.09298
11.0101		13.6775	7.28452	-0.11903	36.2698	28.8801	10.8421	-5.97626	22.3048	-5.47194	-0.29391	-0.3919	-0.09346
11.0168		13.6456	7.26169	-0.118136	36.0916	28.7427	10.9142	-5.97847	22.2453	-5.47349	-0.29516	-0.39202	-0.09394
11.0234		13.6138	7.23904	-0.117362	35.9138	28.606	10.9858	-5.98061	22.186	-5.47498	-0.29647	-0.39208	-0.09435
11.0301		13.5818	7.21645	-0.116706	35.7364	28.4702	11.057	-5.98282	22.127	-5.47647	-0.29778	-0.39214	-0.09465
11.0368		13.5499	7.19404	-0.116229	35.5595	28.3351	11.1275	-5.98496	22.0682	-5.47791	-0.29916	-0.3922	-0.09495
11.0434		13.5178	7.17175	-0.115991	35.383	28.2008	11.1975	-5.98711	22.0096	-5.4794	-0.30059	-0.39226	-0.09507
11.0501		13.4855	7.14964	-0.115931	35.207	28.0674	11.2668	-5.98919	21.9512	-5.48095	-0.3019	-0.3922	-0.09519
11.0568		13.4531	7.12758	-0.115991	35.0314	27.9348	11.3356	-5.99128	21.8929	-5.48249	-0.30321	-0.3922	-0.09525
11.0634		13.4206	7.10565	-0.116169	34.8563	27.8032	11.4037	-5.99325	21.8348	-5.48404	-0.3044	-0.39214	-0.09531
11.0701		13.3879	7.08377	-0.116408	34.6815	27.6724	11.4711	-5.99509	21.7768	-5.48565	-0.30547	-0.39214	-0.09531
11.0768		13.355	7.06196	-0.116706	34.5073	27.5425	11.538	-5.99688	21.719	-5.48726	-0.30655	-0.3922	-0.09543
11.0834		13.322	7.0402	-0.117004	34.3334	27.4135	11.6041	-5.99855	21.6614	-5.48887	-0.30756	-0.39226	-0.09561
11.0901		13.2889	7.01851	-0.117242	34.1601	27.2854	11.6695	-6.00016	21.604	-5.49048	-0.30851	-0.39244	-0.0959
11.0968		13.2557	6.99681	-0.11754	33.9872	27.1582	11.7342	-6.00165	21.5469	-5.49203	-0.30947	-0.39268	-0.09638
11.1034		13.2225	6.97523	-0.117779	33.8149	27.0318	11.7983	-6.00308	21.49	-5.49358	-0.31048	-0.39297	-0.09698
11.1101		13.1891	6.95378	-0.118077	33.643	26.9064	11.8616	-6.00445	21.4335	-5.49507	-0.31149	-0.39333	-0.09769
11.1168		13.1558	6.93244	-0.118494	33.4716	26.7819	11.9243	-6.00576	21.3773	-5.4965	-0.31257	-0.39369	-0.09853
11.1234		13.1224	6.91122	-0.118971	33.3008	26.6584	11.9863	-6.00713	21.3215	-5.49793	-0.31364	-0.39405	-0.09936
11.1301		13.089	6.89018	-0.119627	33.1305	26.5358	12.0475	-6.00845	21.266	-5.49936	-0.31477	-0.39434	-0.10026
11.1368		13.0556	6.86926	-0.120461	32.9606	26.4143	12.1082	-6.00988	21.211	-5.50079	-0.3159	-0.39458	-0.10109
11.1434		13.0221	6.84845	-0.121474	32.7913	26.2937	12.168	-6.01137	21.1565	-5.50228	-0.31704	-0.39476	-0.10192
11.1501		12.9887	6.82777	-0.122666	32.6226	26.1742	12.2273	-6.01298	21.1024	-5.50377	-0.31823	-0.39488	-0.10258
11.1568		12.9553	6.80721	-0.123918	32.4544	26.0557	12.2858	-6.01476	21.0488	-5.50532	-0.31942	-0.39494	-0.10318
11.1634		12.9221	6.7867	-0.125229	32.2869	25.9383	12.3437	-6.01673	20.9957	-5.50693	-0.32061	-0.395	-0.10371
11.1701		12.8889	6.7662	-0.126541	32.12	25.8218	12.4007	-6.01888	20.9431	-5.5086	-0.32187	-0.395	-0.10419
11.1768		12.8559	6.74576	-0.127792	31.9538	25.7064	12.457	-6.02114	20.8911	-5.51033	-0.32318	-0.39506	-0.10461
11.1834		12.8231	6.72531	-0.129044	31.7882	25.5919	12.5124	-6.02353	20.8396	-5.51212	-0.32449	-0.39524	-0.10502
11.1901		12.7904	6.70493	-0.130177	31.6233	25.4783	12.5669	-6.02597	20.7886	-5.51397	-0.32598	-0.39548	-0.1055
11.1968		12.758	6.68454	-0.131309	31.4591	25.3656	12.6206	-6.02841	20.7382	-5.51575	-0.32747	-0.39595	-0.10598
11.2034		12.7256	6.66428	-0.132382	31.2955	25.2538	12.6733	-6.03074	20.6882	-5.51754	-0.32908	-0.39655	-0.10651
11.2101		12.6935	6.64407	-0.133514	31.1326	25.1428	12.7252	-6.03294	20.6388	-5.51933	-0.33069	-0.39726	-0.10705
11.2168		12.6615	6.62398	-0.134706	30.9705	25.0327	12.7761	-6.03503	20.5899	-5.52106	-0.33242	-0.39816	-0.10753
11.2234		12.6297	6.60414	-0.135958	30.8089	24.9234	12.8262	-6.03694	20.5414	-5.52273	-0.33408	-0.39911	-0.10806
11.2301		12.598	6.58441	-0.137329	30.648	24.815	12.8754	-6.03873	20.4932	-5.52434	-0.33581	-0.40013	-0.10848
11.2368		12.5665	6.56497	-0.138819	30.4878	24.7075	12.9238	-6.04045	20.4454	-5.52589	-0.33748	-0.40114	-0.1089
11.2434		12.5353	6.54578	-0.140369	30.3282	24.601	12.9713	-6.04206	20.3977	-5.52738	-0.33909	-0.40203	-0.10926
11.2501		12.5042	6.52677	-0.142038	30.1692	24.4955	13.018	-6.04361	20.3502	-5.52881	-0.34064	-0.40281	-0.10967
11.2568		12.4734	6.50799	-0.143647	30.0108	24.3911	13.0639	-6.04516	20.3027	-5.53024	-0.34213	-0.40346	-0.11009
11.2634		12.4429	6.4894	-0.145316	29.8531	24.2879	13.1089	-6.04671	20.2552	-5.53167	-0.34356	-0.404	-0.11051
11.2701		12.4125	6.47098	-0.146925	29.696	24.186	13.153	-6.0482	20.2075	-5.53304	-0.34493	-0.40442	-0.11104
11.2768		12.3823	6.45268	-0.148475	29.5395	24.0852	13.1962	-6.04969	20.1596	-5.53441	-0.34624	-0.40483	-0.11164
11.2834		12.3523	6.43456	-0.149906	29.3837	23.9857	13.2386	-6.05112	20.1117	-5.53572	-0.34755	-0.40519	-0.1123
11.2901		12.3224	6.41644	-0.151277	29.2287	23.8875	13.28	-6.05249	20.0636	-5.53709	-0.34887	-0.40555	-0.11295
11.2968		12.2926	6.39844	-0.152528	29.0744	23.7902	13.3207	-6.05375	20.0155	-5.53846	-0.35024	-0.40597	-0.11355
11.3034		12.2629	6.3805	-0.15372	28.921	23.6941	13.3604	-6.05494	19.9675	-5.53989	-0.35161	-0.40638	-0.11414
11.3101		12.2333	6.36256	-0.154853	28.7685	23.5988	13.3992	-6.05595	19.9196	-5.54132	-0.35304	-0.4068	-0.11462
11.3168		12.2038	6.34474	-0.155866	28.6169	23.5045	13.4372	-6.05696	19.8721	-5.54276	-0.35447	-0.40728	-0.1151
11.3234		12.1744	6.32691	-0.156879	28.4662	23.4109	13.4743	-6.05798	19.8249	-5.54419	-0.3559	-0.4077	-0.11545
11.3301		12.1452	6.30921	-0.157893	28.3166	23.3179	13.5104	-6.05893	19.7782	-5.54556	-0.35733	-0.40805	-0.11581
11.3368		12.1161	6.29157	-0.158906	28.1678	23.2257	13.5456	-6.05989	19.732	-5.54693	-0.35864	-0.40835	-0.11617
11.3434		12.0873	6.27404	-0.159919	28.02	23.1342	13.5799	-6.0609	19.6863	-5.54818	-0.35989	-0.40853	-0.11653
11.3501		12.0586	6.2567	-0.160933	27.873	23.0435	13.6131	-6.06191	19.641	-5.54925	-0.36097	-0.40859	-0.11688
11.3568		12.0301	6.23947	-0.161946	27.7271	22.9535	13.6454	-6.06304	19.596	-5.55027	-0.36198	-0.40865	-0.1173
11.3634		12.0019	6.22243	-0.162899	27.5819	22.8641	13.6766	-6.06424	19.5513	-5.5511	-0.36281	-0.40859	-0.11766
11.3701		11.9738	6.20556	-0.163853	27.4377	22.7756	13.7069	-6.06543	19.5067	-5.55182	-0.36365	-0.40847	-0.11808
11.3768		11.9458	6.18881	-0.164688	27.2943	22.6877	13.7363	-6.06674	19.4623	-5.55241	-0.36442	-0.40835	-0.11837
11.3834		11.9181	6.17224	-0.165462	27.1518	22.6005	13.7647	-6.06799	19.4179	-5.55301	-0.3652	-0.40817	-0.11867
11.3901		11.8903	6.15585	-0.166059	27.0103	22.5139	13.7922	-6.0693	19.3737	-5.5536	-0.36603	-0.40805	-0.11885
11.3968		11.8628	6.13958	-0.166595	26.8696	22.4279	13.8187	-6.07055	19.3296	-5.5542	-0.36681	-0.40799	-0.11897
11.4034		11.8353	6.12348	-0.167072	26.7299	22.3423	13.8445	-6.07175	19.2856	-5.55485	-0.36764	-0.40793	-0.11903
11.4101		11.8079	6.10751	-0.16737	26.591	22.257	13.8695	-6.07288	19.2418	-5.55563	-0.36854	-0.40793	-0.11903
11.4168		11.7806	6.09159	-0.167668	26.4531	22.1722	13.8935	-6.07395	19.1983	-5.55646	-0.36937	-0.40799	-0.11909
11.4234		11.7533	6.0758	-0.167906	26.316	22.0876	13.9169	-6.07491	19.1551	-5.55736	-0.37014	-0.40817	-0.11915
11.4301		11.7261	6.06006	-0.168025	26.1797	22.0034	13.9393	-6.07574	19.1122	-5.55825	-0.37092	-0.40835	-0.11921
11.4368		11.699	6.04433	-0.168025	26.0443	21.9195	13.961	-6.07651	19.0697	-5.55921	-0.37152	-0.40859	-0.11939
11.4434		11.6719	6.02865	-0.168025	25.9097	21.8359	13.9818	-6.07723	19.0274	-5.5601	-0.37205	-0.40883	-0.11957
11.4501		11.6448	6.01298	-0.167906	25.7759	21.7528	14.0018	-6.078	18.9855	-5.56093	-0.37253	-0.40913	-0.11981
11.4568		11.6177	5.99736	-0.167668	25.6429	21.67	14.021	-6.07872	18.9437	-5.56177	-0.37301	-0.40942	-0.1201
11.4634		11.5905	5.98168	-0.167429	25.5108	21.5876	14.0392	-6.07949	18.9022	-5.5626	-0.37348	-0.40966	-0.1204
11.4701		11.5632	5.96595	-0.167072	25.3796	21.5057	14.0565	-6.08033	18.8611	-5.56344	-0.37402	-0.40978	-0.1207
11.4768		11.5358	5.95021	-0.166655	25.2492	21.4242	14.0728	-6.08122	18.82	-5.56427	-0.37456	-0.4099	-0.121
11.4834		11.5081	5.93442	-0.166178	25.1198	21.3432	14.0882	-6.08224	18.7792	-5.56517	-0.37515	-0.4099	-0.12136
11.4901		11.4801	5.91862	-0.165641	24.9913	21.2625	14.1026	-6.08331	18.7386	-5.56618	-0.37575	-0.40984	-0.12177
11.4968		11.4518	5.90271	-0.165164	24.8636	21.1824	14.116	-6.08444	18.6982	-5.56725	-0.3764	-0.40978	-0.12225
11.5034		11.4232	5.88679	-0.164747	24.7368	21.1027	14.1285	-6.08563	18.658	-5.56839	-0.37706	-0.40972	-0.1229
11.5101		11.3943	5.87088	-0.16433	24.6108	21.0233	14.1401	-6.08689	18.6181	-5.56964	-0.37771	-0.40972	-0.12362
11.5168		11.365	5.8549	-0.163972	24.4856	20.9445	14.1509	-6.08814	18.5784	-5.57095	-0.37837	-0.40978	-0.12445
11.5234		11.3354	5.83887	-0.163674	24.3612	20.866	14.1608	-6.08933	18.5387	-5.57226	-0.37891	-0.40996	-0.12541
11.5301		11.3055	5.82284	-0.163436	24.2376	20.788	14.1698	-6.09058	18.4991	-5.57357	-0.37944	-0.4102	-0.12642
11.5368		11.2753	5.80674	-0.163257	24.1147	20.7103	14.178	-6.09171	18.4596	-5.57488	-0.37998	-0.41062	-0.12743
11.5434		11.245	5.79071	-0.163138	23.9927	20.6331	14.1852	-6.09285	18.4201	-5.57619	-0.38046	-0.41109	-0.12851
11.5501		11.2145	5.77462	-0.163019	23.8714	20.5563	14.1917	-6.09398	18.3804	-5.5775	-0.38099	-0.41163	-0.12946
11.5568		11.1839	5.75852	-0.162899	23.751	20.4798	14.1971	-6.09511	18.3405	-5.57882	-0.38159	-0.41223	-0.13041
11.5634		11.1532	5.74249	-0.162721	23.6313	20.4036	14.2017	-6.09618	18.3004	-5.58019	-0.38224	-0.41282	-0.13131
11.5701		11.1224	5.7264	-0.162423	23.5124	20.3278	14.2053	-6.09732	18.2599	-5.58162	-0.38296	-0.41342	-0.13214
11.5768		11.0914	5.71036	-0.162065	23.3943	20.2521	14.208	-6.09851	18.2191	-5.58317	-0.38373	-0.41401	-0.13292
11.5834		11.0602	5.69445	-0.161648	23.277	20.1766	14.2097	-6.0997	18.1778	-5.58484	-0.38463	-0.41467	-0.13363
11.5901		11.0289	5.67853	-0.161171	23.1605	20.1013	14.2106	-6.10089	18.1361	-5.58668	-0.38564	-0.41533	-0.13441
11.5968		10.9973	5.66268	-0.160575	23.0448	20.026	14.2106	-6.10214	18.0941	-5.58865	-0.38683	-0.41604	-0.13524
11.6034		10.9654	5.64694	-0.160038	22.9298	19.9509	14.2098	-6.1034	18.0517	-5.5908	-0.38815	-0.41687	-0.13608
11.6101		10.9332	5.63121	-0.159502	22.8156	19.8758	14.2081	-6.10459	18.009	-5.593	-0.38958	-0.41783	-0.13703
11.6168		10.9007	5.61553	-0.159085	22.7023	19.8007	14.2057	-6.10584	17.9661	-5.59527	-0.39124	-0.4189	-0.13804
11.6234		10.8679	5.59992	-0.158846	22.5896	19.7258	14.2024	-6.10697	17.9232	-5.59759	-0.39303	-0.42003	-0.13912
11.6301		10.8348	5.58418	-0.158727	22.4777	19.6511	14.1983	-6.10816	17.8802	-5.59986	-0.39494	-0.42135	-0.14031
11.6368		10.8016	5.56844	-0.158727	22.3666	19.5764	14.1934	-6.10936	17.8374	-5.60212	-0.39703	-0.42266	-0.14156
11.6434		10.7681	5.55253	-0.158906	22.2561	19.5021	14.1876	-6.11067	17.7947	-5.60427	-0.39917	-0.42403	-0.14281
11.6501		10.7346	5.53656	-0.159264	22.1464	19.428	14.1811	-6.11204	17.7523	-5.60635	-0.40138	-0.4254	-0.14418
11.6568		10.701	5.52046	-0.15974	22.0373	19.354	14.1736	-6.11347	17.7102	-5.60838	-0.40352	-0.42683	-0.14549
11.6634		10.6674	5.50431	-0.160277	21.9287	19.2804	14.1654	-6.11514	17.6684	-5.61035	-0.40567	-0.4282	-0.14687
11.6701		10.6337	5.48804	-0.160992	21.8207	19.2069	14.1563	-6.11687	17.627	-5.61225	-0.40776	-0.42951	-0.1483
11.6768		10.6	5.47171	-0.161707	21.7133	19.1335	14.1464	-6.11877	17.5859	-5.61422	-0.40972	-0.43088	-0.14973
11.6834		10.5663	5.45537	-0.162542	21.6065	19.0604	14.1357	-6.1208	17.545	-5.61613	-0.41157	-0.43231	-0.15116
11.6901		10.5326	5.43904	-0.163496	21.5002	18.9873	14.1241	-6.12289	17.5043	-5.61816	-0.41342	-0.4338	-0.15265
11.6968		10.4988	5.42277	-0.164509	21.3944	18.9145	14.1117	-6.12503	17.4637	-5.62024	-0.41515	-0.43535	-0.1542
11.7034		10.4651	5.40656	-0.165641	21.2892	18.8417	14.0984	-6.12724	17.423	-5.62239	-0.41687	-0.43708	-0.15587
11.7101		10.4313	5.39041	-0.166953	21.1844	18.7693	14.0843	-6.12938	17.3823	-5.62465	-0.4186	-0.43887	-0.15754
11.7168		10.3975	5.37419	-0.168324	21.0801	18.6969	14.0693	-6.13153	17.3414	-5.62698	-0.42033	-0.44078	-0.15932
11.7234		10.3637	5.35798	-0.169814	20.9763	18.6248	14.0534	-6.13368	17.3002	-5.62936	-0.42218	-0.4428	-0.16111
11.7301		10.3299	5.34177	-0.171423	20.873	18.553	14.0367	-6.13588	17.2589	-5.63174	-0.42409	-0.44483	-0.16302
11.7368		10.2962	5.32544	-0.173151	20.77	18.4813	14.0192	-6.13821	17.2172	-5.63425	-0.42617	-0.44692	-0.16499
11.7434		10.2625	5.30899	-0.17494	20.6674	18.41	14.0009	-6.14053	17.1753	-5.63675	-0.42838	-0.44894	-0.16701
11.7501		10.229	5.29248	-0.176787	20.5652	18.3389	13.9817	-6.14303	17.1331	-5.63931	-0.4307	-0.45097	-0.1691
11.7568		10.1956	5.27579	-0.178695	20.4633	18.2682	13.9617	-6.1456	17.0906	-5.64188	-0.43315	-0.45288	-0.17124
11.7634		10.1622	5.25904	-0.180542	20.3619	18.1978	13.941	-6.14828	17.0479	-5.64444	-0.43571	-0.45478	-0.17339
11.7701		10.129	5.24217	-0.18239	20.2608	18.1277	13.9194	-6.15102	17.005	-5.647	-0.43839	-0.45669	-0.1756
11.7768		10.096	5.22524	-0.184178	20.16	18.0581	13.8971	-6.15388	16.9621	-5.64963	-0.44107	-0.45866	-0.17786
11.7834		10.063	5.20825	-0.185907	20.0595	17.9887	13.8739	-6.1568	16.919	-5.65231	-0.44382	-0.46068	-0.18013
11.7901		10.0302	5.19127	-0.187635	19.9593	17.9197	13.8499	-6.15972	16.876	-5.65505	-0.44656	-0.46283	-0.18245
11.7968		9.99743	5.17422	-0.189364	19.8594	17.8509	13.8251	-6.1627	16.8331	-5.65791	-0.44924	-0.46504	-0.18483
11.8034		9.96471	5.15717	-0.191092	19.7597	17.7823	13.7994	-6.16574	16.7903	-5.66083	-0.45198	-0.46742	-0.18716
11.8101		9.9321	5.14019	-0.19294	19.6602	17.7139	13.7728	-6.1689	16.7477	-5.66381	-0.45466	-0.46992	-0.18948
11.8168		9.89944	5.12314	-0.194907	19.5608	17.6455	13.7454	-6.17212	16.7052	-5.66703	-0.45747	-0.47255	-0.19181
11.8234		9.86683	5.10615	-0.197172	19.4615	17.5771	13.7169	-6.17546	16.663	-5.67031	-0.46027	-0.47523	-0.19413
11.8301		9.83417	5.08904	-0.199676	19.3623	17.5087	13.6876	-6.17892	16.621	-5.67377	-0.46319	-0.47803	-0.19646
11.8368		9.80151	5.07194	-0.202477	19.2631	17.4401	13.6572	-6.18255	16.5791	-5.6774	-0.46629	-0.48089	-0.19884
11.8434		9.76884	5.05471	-0.205576	19.1638	17.3714	13.6259	-6.18631	16.5373	-5.68116	-0.46957	-0.48381	-0.20128
11.8501		9.73618	5.03731	-0.209033	19.0645	17.3025	13.5934	-6.1903	16.4953	-5.68509	-0.47302	-0.48679	-0.20391
11.8568		9.70358	5.01961	-0.212729	18.9652	17.2335	13.5599	-6.19441	16.4532	-5.6892	-0.47672	-0.48977	-0.20659
11.8634		9.67109	5.00172	-0.216722	18.8656	17.1643	13.5254	-6.19876	16.4109	-5.69344	-0.48065	-0.49281	-0.20951
11.8701		9.63861	4.98348	-0.220954	18.766	17.0951	13.4899	-6.20329	16.3683	-5.69791	-0.48476	-0.49591	-0.21267
11.8768		9.60624	4.96495	-0.225306	18.6661	17.0259	13.4534	-6.208	16.3254	-5.70256	-0.48912	-0.49907	-0.21595
11.8834		9.57394	4.94605	-0.229836	18.5662	16.9567	13.4159	-6.21295	16.282	-5.70744	-0.49359	-0.50223	-0.21946
11.8901		9.54157	4.92674	-0.234485	18.4662	16.8877	13.3775	-6.21808	16.2383	-5.71245	-0.49829	-0.50551	-0.2231
11.8968		9.50926	4.90713	-0.239253	18.3661	16.8187	13.3383	-6.22338	16.1943	-5.71775	-0.50306	-0.5089	-0.22691
11.9034		9.4769	4.88722	-0.244141	18.2661	16.75	13.2985	-6.22898	16.1501	-5.72318	-0.50795	-0.51236	-0.23085
11.9101		9.44442	4.86702	-0.249147	18.1664	16.6814	13.258	-6.23477	16.1055	-5.72878	-0.5129	-0.51594	-0.2349
11.9168		9.41181	4.84651	-0.254273	18.0669	16.6131	13.2172	-6.24073	16.0608	-5.7345	-0.51796	-0.51963	-0.23901
11.9234		9.37909	4.82589	-0.259578	17.968	16.5449	13.1761	-6.24692	16.0161	-5.74034	-0.52303	-0.52345	-0.24313
11.9301		9.34631	4.80509	-0.265062	17.8697	16.477	13.135	-6.2533	15.9712	-5.74619	-0.52822	-0.52744	-0.24736
11.9368		9.3134	4.78423	-0.270724	17.7721	16.4093	13.094	-6.25986	15.9264	-5.75209	-0.5334	-0.53155	-0.25159
11.9434		9.28038	4.76336	-0.276625	17.6755	16.3419	13.0534	-6.26659	15.8815	-5.75793	-0.53865	-0.53573	-0.25588
11.9501		9.24724	4.7425	-0.282764	17.58	16.2748	13.0133	-6.27345	15.8368	-5.76377	-0.54389	-0.54002	-0.26017
11.9568		9.2141	4.7217	-0.289083	17.4859	16.208	12.974	-6.28036	15.7923	-5.76955	-0.54914	-0.54431	-0.26441
11.9634		9.18084	4.70114	-0.295699	17.3932	16.1417	12.9355	-6.2874	15.748	-5.77521	-0.55432	-0.5486	-0.26852
11.9701		9.14758	4.68069	-0.302494	17.3023	16.076	12.8979	-6.29437	15.7038	-5.78076	-0.55945	-0.55271	-0.27263
11.9768		9.11421	4.66049	-0.309467	17.2132	16.0109	12.8615	-6.30134	15.6599	-5.78624	-0.56452	-0.55677	-0.27663
11.9834		9.08083	4.64058	-0.316679	17.1263	15.9467	12.8263	-6.3082	15.6164	-5.79154	-0.56946	-0.56058	-0.28044
11.9901		9.04739	4.62097	-0.323951	17.0415	15.8834	12.7922	-6.31493	15.5731	-5.79667	-0.57429	-0.56416	-0.28414
11.9968		9.01389	4.60166	-0.331402	16.9591	15.821	12.7594	-6.32149	15.5303	-5.80162	-0.57888	-0.5675	-0.28765
12.0034		8.98039	4.5827	-0.338852	16.8793	15.7596	12.7279	-6.32775	15.4879	-5.80627	-0.58335	-0.5706	-0.29099
12.0101		8.9469	4.56411	-0.346363	16.8018	15.6991	12.6976	-6.33377	15.4461	-5.81062	-0.58758	-0.5734	-0.29403
12.0168		8.91352	4.54593	-0.353754	16.7269	15.6397	12.6685	-6.33943	15.4047	-5.81467	-0.59158	-0.57596	-0.29689
12.0234		8.8802	4.52811	-0.361085	16.6544	15.5814	12.6407	-6.34468	15.364	-5.81843	-0.59527	-0.57834	-0.29945
12.0301		8.84706	4.51082	-0.368237	16.5844	15.524	12.614	-6.3495	15.3238	-5.82176	-0.59873	-0.58049	-0.30178
12.0368		8.8141	4.49401	-0.375152	16.5167	15.4676	12.5881	-6.3538	15.2843	-5.8248	-0.60183	-0.58246	-0.30375
12.0434		8.78131	4.47774	-0.381768	16.4512	15.4122	12.5632	-6.35773	15.2454	-5.82755	-0.60463	-0.58424	-0.30535
12.0501		8.74877	4.462	-0.388086	16.3878	15.3578	12.539	-6.36119	15.2071	-5.82999	-0.60707	-0.58579	-0.30673
12.0568		8.71652	4.44674	-0.393927	16.3264	15.3043	12.5154	-6.36423	15.1692	-5.83214	-0.60916	-0.58717	-0.3078
12.0634		8.68464	4.43202	-0.399292	16.2668	15.2518	12.4922	-6.36691	15.1319	-5.8341	-0.61089	-0.5883	-0.30857
12.0701		8.65305	4.41772	-0.404239	16.2088	15.2002	12.4692	-6.36929	15.0949	-5.83583	-0.61238	-0.58913	-0.30923
12.0768		8.62181	4.40389	-0.408649	16.1522	15.1495	12.4465	-6.37138	15.0583	-5.83732	-0.61357	-0.58973	-0.30971
12.0834		8.591	4.39042	-0.412643	16.0969	15.0996	12.4237	-6.37329	15.0219	-5.83857	-0.61458	-0.59003	-0.31006
12.0901		8.5606	4.37731	-0.41616	16.0427	15.0504	12.4008	-6.37507	14.9857	-5.83965	-0.61548	-0.59009	-0.3103
12.0968		8.53062	4.36443	-0.419259	15.9894	15.002	12.3777	-6.37668	14.9496	-5.84048	-0.61619	-0.58991	-0.31054
12.1034		8.50099	4.35185	-0.422001	15.9369	14.9541	12.3543	-6.37823	14.9136	-5.84114	-0.61679	-0.58949	-0.31066
12.1101		8.47185	4.33952	-0.424445	15.8849	14.9069	12.3306	-6.37966	14.8777	-5.84155	-0.61738	-0.58889	-0.31078
12.1168		8.44306	4.32736	-0.42665	15.8334	14.8603	12.3064	-6.38098	14.8417	-5.84179	-0.61786	-0.58818	-0.3109
12.1234		8.41469	4.31544	-0.428617	15.7824	14.8143	12.2818	-6.38211	14.8057	-5.84191	-0.61822	-0.58734	-0.3109
12.1301		8.38673	4.30375	-0.430465	15.7316	14.7687	12.2566	-6.38318	14.7696	-5.84185	-0.61852	-0.58657	-0.31084
12.1368		8.35913	4.29219	-0.432253	15.6811	14.7237	12.2308	-6.38407	14.7335	-5.84173	-0.6187	-0.58573	-0.31066
12.1434		8.33201	4.28087	-0.433922	15.631	14.6791	12.2045	-6.38479	14.6973	-5.84149	-0.6187	-0.58502	-0.31042
12.1501		8.30537	4.2696	-0.435591	15.5811	14.635	12.1778	-6.38539	14.6609	-5.8412	-0.61852	-0.5843	-0.31006
12.1568		8.27914	4.25851	-0.4372	15.5314	14.5913	12.1505	-6.38574	14.6245	-5.8409	-0.61828	-0.58359	-0.30959
12.1634		8.25352	4.24749	-0.438809	15.4818	14.548	12.1228	-6.38598	14.5881	-5.84054	-0.61786	-0.58293	-0.30893
12.1701		8.22836	4.23652	-0.440478	15.4325	14.5051	12.0948	-6.3861	14.5515	-5.84012	-0.61738	-0.58216	-0.30822
12.1768		8.2038	4.22561	-0.442028	15.3831	14.4624	12.0665	-6.3861	14.5149	-5.83971	-0.61685	-0.58132	-0.30732
12.1834		8.17972	4.21482	-0.443578	15.3338	14.4199	12.038	-6.38598	14.4783	-5.83917	-0.61631	-0.58037	-0.30631
12.1901		8.15624	4.20403	-0.445127	15.2846	14.3776	12.0092	-6.3858	14.4419	-5.83863	-0.61578	-0.5793	-0.30524
12.1968		8.13329	4.19331	-0.446498	15.2353	14.3355	11.9803	-6.38551	14.4055	-5.83804	-0.61524	-0.57805	-0.30404
12.2034		8.11088	4.18264	-0.447869	15.186	14.2936	11.9512	-6.38515	14.3693	-5.83738	-0.61476	-0.57656	-0.30279
12.2101		8.08901	4.17215	-0.449002	15.1366	14.2518	11.9219	-6.38473	14.3332	-5.83667	-0.61429	-0.57495	-0.30154
12.2168		8.06761	4.16183	-0.450075	15.0872	14.2102	11.8924	-6.38425	14.2973	-5.83589	-0.61375	-0.5731	-0.30023
12.2234		8.04675	4.1517	-0.450969	15.038	14.1689	11.8626	-6.3836	14.2614	-5.835	-0.61321	-0.57107	-0.29886
12.2301		8.0263	4.14181	-0.451744	14.9887	14.1279	11.8327	-6.38288	14.2256	-5.83404	-0.61256	-0.56893	-0.29749
12.2368		8.00628	4.13221	-0.45234	14.9394	14.0873	11.8026	-6.38199	14.1898	-5.83297	-0.61172	-0.5666	-0.29606
12.2434		7.9866	4.12291	-0.452757	14.8903	14.0469	11.7723	-6.38098	14.1539	-5.83178	-0.61083	-0.5641	-0.29457
12.2501		7.96723	4.11397	-0.453115	14.8411	14.007	11.7419	-6.37978	14.1178	-5.83047	-0.6097	-0.56148	-0.29302
12.2568		7.94816	4.10533	-0.453293	14.7921	13.9674	11.7114	-6.37847	14.0817	-5.82904	-0.60844	-0.55873	-0.29135
12.2634		7.92927	4.09698	-0.453353	14.7431	13.9281	11.6808	-6.37692	14.0454	-5.82749	-0.60701	-0.55593	-0.2895
12.2701		7.91061	4.08894	-0.453353	14.6943	13.8893	11.6503	-6.37525	14.0091	-5.82582	-0.60546	-0.55301	-0.28759
12.2768		7.89213	4.08107	-0.453293	14.6456	13.8507	11.6199	-6.37335	13.9729	-5.82409	-0.6038	-0.55009	-0.28557
12.2834		7.87389	4.07344	-0.453115	14.5972	13.8125	11.5896	-6.37126	13.9368	-5.82224	-0.60195	-0.54711	-0.28342
12.2901		7.85589	4.06593	-0.452876	14.549	13.7747	11.5595	-6.36894	13.901	-5.82039	-0.6001	-0.54413	-0.2811
12.2968		7.83819	4.0586	-0.452578	14.5012	13.7373	11.5297	-6.36637	13.8657	-5.81849	-0.59813	-0.54109	-0.27865
12.3034		7.82085	4.05133	-0.452101	14.4538	13.7003	11.5002	-6.36357	13.8308	-5.81658	-0.59617	-0.53793	-0.27603
12.3101		7.80392	4.04423	-0.451505	14.407	13.6638	11.471	-6.36059	13.7965	-5.81461	-0.59414	-0.53471	-0.27329
12.3168		7.78753	4.03732	-0.450671	14.3607	13.6277	11.4422	-6.35731	13.763	-5.81264	-0.59205	-0.53144	-0.27037
12.3234		7.77161	4.03053	-0.449598	14.3151	13.5921	11.4139	-6.35391	13.7302	-5.81056	-0.58997	-0.52804	-0.26733
12.3301		7.75617	4.02391	-0.448227	14.2701	13.557	11.3861	-6.35028	13.6982	-5.80835	-0.58782	-0.52458	-0.26411
12.3368		7.74127	4.01753	-0.446558	14.2259	13.5224	11.3586	-6.34658	13.667	-5.80609	-0.58562	-0.52106	-0.26077
12.3434		7.72685	4.01127	-0.444531	14.1824	13.4884	11.3316	-6.34271	13.6365	-5.8037	-0.58347	-0.51755	-0.25737
12.3501		7.7129	4.00519	-0.442147	14.1397	13.4548	11.3049	-6.33878	13.6067	-5.80126	-0.5812	-0.51397	-0.25398
12.3568		7.69931	3.99929	-0.439465	14.0978	13.4218	11.2786	-6.33472	13.5775	-5.79864	-0.57894	-0.51045	-0.25058
12.3634		7.68614	3.99345	-0.436485	14.0567	13.3893	11.2526	-6.33061	13.5489	-5.7959	-0.57656	-0.50694	-0.24718
12.3701		7.67326	3.98773	-0.433266	14.0163	13.3575	11.227	-6.32638	13.5209	-5.79298	-0.57423	-0.50348	-0.2439
12.3768		7.66069	3.98213	-0.429749	13.9767	13.3261	11.2016	-6.32203	13.4933	-5.79	-0.57185	-0.50002	-0.24068
12.3834		7.64835	3.97658	-0.425994	13.9378	13.2954	11.1764	-6.31762	13.4659	-5.78684	-0.56946	-0.49651	-0.23764
12.3901		7.63637	3.97116	-0.42206	13.8995	13.2651	11.1516	-6.31303	13.4388	-5.78356	-0.56702	-0.49299	-0.2346
12.3968		7.62457	3.96585	-0.417829	13.8618	13.2354	11.1269	-6.30826	13.4117	-5.78016	-0.56458	-0.48935	-0.23168
12.4034		7.61312	3.96073	-0.413358	13.8247	13.2064	11.1025	-6.30337	13.3846	-5.77664	-0.56213	-0.48572	-0.22882
12.4101		7.60186	3.95578	-0.408649	13.7881	13.1778	11.0782	-6.2983	13.3573	-5.77295	-0.55963	-0.48196	-0.22596
12.4168		7.59095	3.95107	-0.403702	13.7519	13.1499	11.0541	-6.29306	13.3297	-5.76913	-0.55707	-0.47821	-0.2231
12.4234		7.58028	3.94654	-0.398457	13.7161	13.1225	11.0301	-6.28769	13.302	-5.7652	-0.55438	-0.47439	-0.2203
12.4301		7.56997	3.94231	-0.392973	13.6807	13.0957	11.0061	-6.28221	13.2739	-5.76115	-0.55164	-0.47064	-0.21744
12.4368		7.5599	3.93832	-0.387251	13.6456	13.0694	10.9822	-6.27667	13.2455	-5.75697	-0.54872	-0.46676	-0.21452
12.4434		7.55018	3.93456	-0.381231	13.611	13.0436	10.9581	-6.271	13.217	-5.75274	-0.54562	-0.46295	-0.21154
12.4501		7.54076	3.93116	-0.375032	13.5765	13.0182	10.9339	-6.26528	13.1882	-5.74839	-0.54234	-0.45907	-0.2085
12.4568		7.53158	3.92807	-0.368595	13.5424	12.9932	10.9096	-6.2595	13.1594	-5.74398	-0.53889	-0.45514	-0.20528
12.4634		7.52264	3.92526	-0.362039	13.5083	12.9685	10.8851	-6.25366	13.1307	-5.73951	-0.53531	-0.45115	-0.20194
12.4701		7.51388	3.92288	-0.355363	13.4745	12.944	10.8603	-6.24782	13.1021	-5.73498	-0.53161	-0.44698	-0.19848
12.4768		7.50524	3.92079	-0.348508	13.4405	12.9198	10.8352	-6.24192	13.0736	-5.73045	-0.52774	-0.44268	-0.19485
[truncated: 378 more rows]

## Sheet: Fig.S6H
IH365	19	25	29	35	41	4a06	(-) Antibody Control	Substrate Control	Buffer Control
[truncated: 3 more rows]
