# Supplementary material for: Antibody discovery identifies regulatory mechanisms of protein arginine deiminase 4
Source: Nat Chem Biol. 2024 Feb 2;20(6):742–50. doi: 10.1038/s41589-023-01535-8 (PMC11142921; doi:10.1038/s41589-023-01535-8)
Supplement: Supplementary file 11 — Source data. [file 41589_2023_1535_MOESM11_ESM.xlsx]

## Sheet: Fig.S7C,D
Plate	Well #	Round	Library	Hit Value (5 nM PAD4)	Hit Value (20 nM PAD4)	Competition Value	Normalized (Hit - competition)
1	B12	3	1	2.9292	3.1182	1.0323	0.331056
1	A10	3	2	2.262	2.908	0.8667	0.29804
1	G11	3	3	2.2419	2.828	1.5394	0.544342
2	A5	3	3	1.9194	2.8065	1.1565	0.412079
1	H11	3	3	1.7904	2.4956	1.5791	0.632754
1	C7	3	2	1.0481	1.7049	0.3588	0.210452
2	D3	4	3	0.7402	1.6087	0.6135	0.381364
2	D1	4	3	0.7066	1.5087	0.6627	0.439252
2	F6	4	3	0.7626	1.5063	0.5505	0.365465
2	F1	4	3	0.9597	1.4266	0.7183	0.503505
2	F2	4	3	0.7129	1.4223	0.6144	0.431976
2	A1	3	3	0.7718	1.355	0.5762	0.42524
2	H3	4	3	0.6714	1.3477	0.4675	0.346887
2	F11	4	3	0.8765	1.3472	0.6545	0.485822
2	G4	4	3	0.6226	1.3173	0.3442	0.261292
2	H12	4	3	0.8305	1.3084	0.4431	0.338658
1	H12	3	3	0.8084	1.2812	0.569	0.444115
2	C2	3	3	0.5531	1.2746	0.5984	0.469481
2	E3	4	3	0.6307	1.2588	0.4731	0.375834
1	A1	N/A	N/A	0.149	1.2467	1.0661	0.855138
1	E12	3	2	0.8409	1.2368	0.3807	0.30781
2	F8	4	3	0.2963	1.2027	0.5312	0.441673
2	A3	3	3	0.6148	1.1673	0.5382	0.461064
2	G3	4	3	0.6045	1.1379	0.3671	0.322612
1	C10	3	2	0.9185	1.132	1.2864	1.1364
2	H4	4	3	0.5961	1.1123	0.4343	0.390452
2	E5	4	3	0.5459	1.1068	0.4251	0.38408
2	D7	4	3	0.5943	1.0947	0.4901	0.447703
2	E2	4	3	0.4744	1.0866	0.5629	0.518038
2	B2	3	3	0.4334	1.0592	0.476	0.449396
1	D11	3	2	0.6612	1.0486	0.3283	0.313084
2	G1	4	3	0.4402	1.0339	0.4791	0.463391
2	F10	4	3	0.6454	1.029	0.4609	0.447911
1	G12	3	3	0.6414	1.0218	0.4445	0.435017
2	D2	4	3	0.36	1.0167	0.646	0.635389
1	H2	3	3	0.6367	1.0166	0.3614	0.355499
2	E8	4	3	0.615	1.0079	0.3906	0.387538
1	A4	3	1	0.6695	1.0072	0.2871	0.285048
2	D12	4	3	0.7068	1.0025	0.433	0.43192
2	B4	3	3	0.4635	0.9824	0.4353	0.443099
1	E8	3	2	0.5981	0.9433	0.3053	0.323651
2	C11	4	3	0.6469	0.9406	0.361	0.383798
1	B10	3	1	0.5923	0.924	0.2977	0.322186
1	D4	3	2	0.5802	0.9225	0.2953	0.320108
1	B9	3	1	0.5936	0.9149	0.2986	0.326374
1	F4	3	2	0.6092	0.9122	0.3038	0.333041
2	E9	4	3	0.5828	0.9108	0.3902	0.428415
1	B4	3	1	0.5933	0.8922	0.277	0.310469
1	B2	3	1	0.5714	0.8378	0.2623	0.313082

## Sheet: Fig.S7E E3
Include	Index	Color	Sensor Location	Sensor Type	Sensor Info	Replicate Group	Baseline Loc.	Assoc. (Sample) Loc.	Sample ID	Dissoc. Loc.	Loading Well Location	Loading Sample ID	Cycle	Conc. (nM)	Response	KD (M)	KD Error	kon(1/Ms)	kon Error	kdis(1/s)	kdis Error	RMax	RMax Error	kobs(1/s)	Req	Req/Rmax(%)	Full X^2	Full R^2	SSG KD	SSG Rmax	SSG R^2
x	0	-3721216	A1	SA (Streptavidin)		N/A	B1	B2	E3 100 nM	B1	A1	100 nM PAD4	1	100	0.0113	3.106e-09	3.566e-11	198800	1208	0.0006173	6.015e-06	0.0078	0.0007	0.02049	0.0076	97	0.5185	0.9971
x	1	-24008	B1	SA (Streptavidin)		N/A	D1	D2	E3 33 nM	D1	C1		1	33	0.0108	1.529e-09	1.561e-11	317600	1469	0.0004855	4.421e-06	0.0061	0.0004	0.01097	0.0058	95.6	0.1366	0.9985
x	2	-12144190	C1	SA (Streptavidin)		N/A	F1	F2	E3 11 nM	F1	E1		1	11	0.0155	6.228e-10	1.09e-11	475900	3498	0.0002964	4.705e-06	0.014	0.0003	0.005531	0.0133	94.6	0.0692	0.9983
x	3	-12859347	D1	SA (Streptavidin)		N/A	H1	H2	E3 3.7 nM	H1	G1		1	3.7	0.0071	3.506e-10	9.662e-12	767900	12140	0.0002692	6.078e-06	0.011	0.0003	0.00311	0.01	91.3	0.0259	0.9973
x	4	-14261055	E1	SA (Streptavidin)		N/A	J1	J2	E3 1.2 nM	J1	I1		1	1.2	0.0232	5.952e-11	7.529e-12	5086000	251200	0.0003027	3.526e-05	0.0254	0.0007	0.006406	0.0242	95.3	0.0358	0.8933
x	5	-3721216	F1	SA (Streptavidin)		N/A	L1	L2	E3 100 nM	L1	K1		1	100	0.7481	3.106e-09	3.566e-11	198800	1208	0.0006173	6.015e-06	0.739	0.0012	0.02049	0.7167	97	0.5185	0.9971
x	6	-24008	G1	SA (Streptavidin)		N/A	N1	N2	E3 33 nM	N1	M1		1	33	0.5344	1.529e-09	1.561e-11	317600	1469	0.0004855	4.421e-06	0.5667	0.001	0.01097	0.5416	95.6	0.1366	0.9985
x	7	-12144190	H1	SA (Streptavidin)		N/A	P1	P2	E3 11 nM	P1	O1		1	11	0.3516	6.228e-10	1.09e-11	475900	3498	0.0002964	4.705e-06	0.454	0.0019	0.005531	0.4297	94.6	0.0692	0.9983
x	8	-12859347	A2	SA (Streptavidin)		N/A	B3	B4	E3 3.7 nM	B3	A3		1	3.7	0.1723	3.506e-10	9.662e-12	767900	12140	0.0002692	6.078e-06	0.3128	0.0036	0.00311	0.2857	91.3	0.0259	0.9973
x	9	-5143054	B2	SA (Streptavidin)		N/A	D3	D4	E6 1.2 nM	D3	C3		1	1.1	0.072	8.256e-11	3.835e-12	5263000	129100	0.0004345	1.714e-05	0.0861	0.0012	0.006223	0.0801	93	0.0059	0.9608
x	10	-3721216	C2	SA (Streptavidin)		N/A	F3	F4	E3 100 nM	F3	E3		1	100	0.6821	3.106e-09	3.566e-11	198800	1208	0.0006173	6.015e-06	0.6754	0.0011	0.02049	0.6551	97	0.5185	0.9971
x	11	-24008	D2	SA (Streptavidin)		N/A	H3	H4	E3 33 nM	H3	G3		1	33	0.4916	1.529e-09	1.561e-11	317600	1469	0.0004855	4.421e-06	0.523	0.001	0.01097	0.4998	95.6	0.1366	0.9985
x	12	-12144190	E2	SA (Streptavidin)		N/A	J3	J4	E3 11 nM	J3	I3		1	11	0.3297	6.228e-10	1.09e-11	475900	3498	0.0002964	4.705e-06	0.4298	0.0018	0.005531	0.4068	94.6	0.0692	0.9983
x	13	-12859347	F2	SA (Streptavidin)		N/A	L3	L4	E3 3.7 nM	L3	K3		1	3.7	0.151	3.506e-10	9.662e-12	767900	12140	0.0002692	6.078e-06	0.2728	0.0031	0.00311	0.2492	91.3	0.0259	0.9973
x	14	-14261055	G2	SA (Streptavidin)		N/A	N3	N4	E3 1.2 nM	N3	M3		1	1.2	0.0543	5.952e-11	7.529e-12	5086000	251200	0.0003027	3.526e-05	0.0641	0.0017	0.006406	0.061	95.3	0.0358	0.8933

## Sheet: Fig.S7E E6
Include	Index	Color	Sensor Location	Sensor Type	Sensor Info	Replicate Group	Baseline Loc.	Assoc. (Sample) Loc.	Sample ID	Dissoc. Loc.	Loading Well Location	Loading Sample ID	Cycle	Conc. (nM)	Response	KD (M)	KD Error	kon(1/Ms)	kon Error	kdis(1/s)	kdis Error	RMax	RMax Error	kobs(1/s)	Req	Req/Rmax(%)	Full X^2	Full R^2	SSG KD	SSG Rmax	SSG R^2
x	0	-3721216	A3	SA (Streptavidin)		N/A	B5	B6	E6 100 nM	B5	A5	100 nM PAD4	1	100	0.0423	1.927e-09	2.071e-11	226000	1026	0.0004357	4.244e-06	0.0268	0.0007	0.02304	0.0263	98.1	0.5549	0.9984
x	1	-24008	B3	SA (Streptavidin)		N/A	D5	D6	E6 33 nM	D5	C5		1	33	0.0151	8.728e-10	8.062e-12	359600	1023	0.0003138	2.758e-06	0.0052	0.0004	0.01218	0.0051	97.4	0.1264	0.9994
x	2	-12144190	C3	SA (Streptavidin)		N/A	F5	F6	E6 11 nM	F5	E5		1	11	0.0029	4.465e-10	7.971e-12	434100	2417	0.0001939	3.288e-06	0		0.004969	0	96.1	0.0844	0.9993
x	3	-12859347	D3	SA (Streptavidin)		N/A	H5	H6	E6 3.7 nM	H5	G5		1	3.7	-0.0033	3.429e-12	7.385e-11	2703000	600300	9.267e-06	0.0001996	0		0.01001	0		34.2397	0
x	4	-14261055	E3	SA (Streptavidin)		N/A	J5	J6	E6 1.2 nM	J5	I5		1	1.2	0.0098	1.521e-10	7.323e-12	1084000	34980	0.0001648	5.888e-06	0.0244	0.0007	0.001465	0.0216	88.8	0.0084	0.9974
x	5	-3721216	F3	SA (Streptavidin)		N/A	L5	L6	E6 100 nM	L5	K5		1	100	1.0156	1.927e-09	2.071e-11	226000	1026	0.0004357	4.244e-06	1.0043	0.0011	0.02304	0.9853	98.1	0.5549	0.9984
x	6	-24008	G3	SA (Streptavidin)		N/A	N5	N6	E6 33 nM	N5	M5		1	33	0.8252	8.728e-10	8.062e-12	359600	1023	0.0003138	2.758e-06	0.851	0.0009	0.01218	0.829	97.4	0.1264	0.9994
x	7	-12144190	H3	SA (Streptavidin)		N/A	P5	P6	E6 11 nM	P5	O5		1	11	0.5413	4.465e-10	7.971e-12	434100	2417	0.0001939	3.288e-06	0.7245	0.0024	0.004969	0.6962	96.1	0.0844	0.9993
x	8	-12859347	A4	SA (Streptavidin)		N/A	B7	B8	E6 3.7 nM	B7	A7		1	3.7	0.2601	3.429e-12	7.385e-11	2703000	600300	9.267e-06	0.0001996	0		0.01001	0		34.2397	0
x	9	-14261055	B4	SA (Streptavidin)		N/A	D7	D8	E6 1.2 nM	D7	C7		1	1.2	0.1002	1.521e-10	7.323e-12	1084000	34980	0.0001648	5.888e-06	0.3176	0.0088	0.001465	0.2819	88.8	0.0084	0.9974
x	10	-3721216	C4	SA (Streptavidin)		N/A	F7	F8	E6 100 nM	F7	E7		1	100	0.9609	1.927e-09	2.071e-11	226000	1026	0.0004357	4.244e-06	0.9399	0.0011	0.02304	0.9221	98.1	0.5549	0.9984
x	11	-24008	D4	SA (Streptavidin)		N/A	H7	H8	E6 33 nM	H7	G7		1	33	0.6778	8.728e-10	8.062e-12	359600	1023	0.0003138	2.758e-06	0.7043	0.0007	0.01218	0.6862	97.4	0.1264	0.9994
x	12	-12144190	E4	SA (Streptavidin)		N/A	J7	J8	E6 11 nM	J7	I7		1	11	0.5159	4.465e-10	7.971e-12	434100	2417	0.0001939	3.288e-06	0.6959	0.0023	0.004969	0.6688	96.1	0.0844	0.9993
x	13	-12859347	F4	SA (Streptavidin)		N/A	L7	L8	E6 3.7 nM	L7	K7		1	3.7	0.2404	3.429e-12	7.385e-11	2703000	600300	9.267e-06	0.0001996	0.2416	0.0202	0.01001	0.2414	99.9	34.2397	0
x	14	-14261055	G4	SA (Streptavidin)		N/A	N7	N8	E6 1.2 nM	N7	M7		1	1.2	0.0906	1.521e-10	7.323e-12	1084000	34980	0.0001648	5.888e-06	0.285	0.0079	0.001465	0.2529	88.8	0.0084	0.9974
