# Supplementary material for: Antibody discovery identifies regulatory mechanisms of protein arginine deiminase 4
Source: Nat Chem Biol. 2024 Feb 2;20(6):742–50. doi: 10.1038/s41589-023-01535-8 (PMC11142921; doi:10.1038/s41589-023-01535-8)
Supplement: Supplementary file 12 — Source data, unprocessed western blots. [file 41589_2023_1535_MOESM12_ESM.zip]

Archive with 3 entries (3 files):
- ExtendedData8B_cit-ome_WB.tif
- ExtendedData8B_cit-ome_actin_WB.pdf
- ExtendedData8_source.xlsx
