# Supplementary material for: Antibody discovery identifies regulatory mechanisms of protein arginine deiminase 4
Source: Nat Chem Biol. 2024 Feb 2;20(6):742–50. doi: 10.1038/s41589-023-01535-8 (PMC11142921; doi:10.1038/s41589-023-01535-8)
Supplement: Supplementary file 12 — Source data, unprocessed western blots. [file 41589_2023_1535_MOESM12_ESM.zip › ExtendedData8_source.xlsx]

## Sheet: Fig.S8A PAD2
Include	Conc. (nM)	Sample ID	Loading Sample ID	KD (M)	KD Error	Full R^2	Index	Color	Sensor Location	Sensor Type	Sensor Info	Replicate Group	Baseline Loc.	Assoc. (Sample) Loc.	Dissoc. Loc.	Loading Well Location	Cycle	Response	kon(1/Ms)	kon Error	kdis(1/s)	kdis Error	RMax	RMax Error	kobs(1/s)	Req	Req/Rmax(%)	Full X^2	SSG KD	SSG Rmax	SSG R^2
x	100	PAD2	Trastuzumab 50 nM	2.093e+22		0	0	-14261055	A1	AHC (Anti-hIgG Fc Capture)		N/A	B3	B4	B3	A3	1	-0.0699	17160		3.592e+26	1.587e+62	0.0104	8.5344e+33	3.592e+26	0	0	6.605
x	100	PAD2	hI281 50 nM	8.928e-08	3.57e-09	0.9789	1	-3721216	B1	AHC (Anti-hIgG Fc Capture)		N/A	D3	D4	D3	C3	1	0.0434	45800	1799	0.004089	3.07e-05	0.0843	0.0023	0.008669	0.0446	52.8	0.003
x	100	PAD2	hA288 50 nM	5.892e-07	1.377e-07	0.9792	2	-12144190	C1	AHC (Anti-hIgG Fc Capture)		N/A	F3	F4	F3	E3	1	0.0341	5241	1224	0.003088	2.09e-05	0.3774	0.0839	0.003612	0.0547	14.5	0.0019
x	100	PAD2	hA362 50 nM	330800000000000		0	3	-8992723	D1	AHC (Anti-hIgG Fc Capture)		N/A	H3	H4	H3	G3	1	-0.0469	3833	4.929e+30	1.268e+18		0.3532	5.35145e+26	1.268e+18	0	0	3.5074
x	100	PAD2	hI364 50 nM	1.462e+18		0	4	-1264826	E1	AHC (Anti-hIgG Fc Capture)		N/A	J3	J4	J3	I3	1	-0.0187	3623		5.298e+21		0.0641		5.298e+21	0	0	1.116
x	100	PAD2	hI365 50 nM	257300000000		0	5	-4545552	F1	AHC (Anti-hIgG Fc Capture)		N/A	L3	L4	L3	K3	1	-0.0227	14250		3666000000000000		0.0435		3666000000000000	0	0	1.9275
x	100	PAD2	E3 50 nM	126500000000000	8.59e+39	0	6	-14513767	G1	AHC (Anti-hIgG Fc Capture)		N/A	N3	N4	N3	M3	1	-0.0624	157.6	4.246e+27	1.994e+16	1.243e+42	2.7047	1.18797e+26	1.994e+16	0	0	6.004
x	100	PAD2	E6 50 nM	1341000000		0	7	-363184	H1	AHC (Anti-hIgG Fc Capture)		N/A	P3	P4	P3	O3	1	-0.0447	2783		3732000000000		0.1326	3.21581e+20	3732000000000	0	0	3.0337

## Sheet: Fig.S8A PAD3
Include	Conc. (nM)	Sample ID	Loading Sample ID	KD (M)	KD Error	Full R^2	Index	Color	Sensor Location	Sensor Type	Sensor Info	Replicate Group	Baseline Loc.	Assoc. (Sample) Loc.	Dissoc. Loc.	Loading Well Location	Cycle	Response	kon(1/Ms)	kon Error	kdis(1/s)	kdis Error	RMax	RMax Error	kobs(1/s)	Req	Req/Rmax(%)	Full X^2	SSG KD	SSG Rmax	SSG R^2
x	100	PAD3	Trastuzumab 50 nM	1897000000000000		0	0	-14261055	A1	AHC (Anti-hIgG Fc Capture)		N/A	B5	B6	B5	A5	1	-0.0777	4130	5.994e+30	7.835e+18		0.5263		7.835e+18	0	0	9.0252
x	100	PAD3	hI281 50 nM	8.02e+22		0	1	-3721216	B1	AHC (Anti-hIgG Fc Capture)		N/A	D5	D6	D5	C5	1	-0.0123	711.9		5.709e+25	4.367e+61	0.0318		5.709e+25	0	0	1.6703
x	100	PAD3	hA288 50 nM	4.17e-08	3.172e-09	0.9298	2	-12144190	C1	AHC (Anti-hIgG Fc Capture)		N/A	F5	F6	F5	E5	1	0.06	206900	14920	0.008628	0.0002092	0.0813	0.0025	0.02932	0.0574	70.6	0.0438
x	100	PAD3	hA362 50 nM	2212000000000000		0	3	-8992723	D1	AHC (Anti-hIgG Fc Capture)		N/A	H5	H6	H5	G5	1	-0.0816	3927	7.192e+30	8.685e+18		0.6034		8.685e+18	0	0	10.5881
x	100	PAD3	hI364 50 nM	1.316e-05	0.002139	0	4	-1264826	E1	AHC (Anti-hIgG Fc Capture)		N/A	J5	J6	J5	I5	1	0.025	7868	1278000	0.1036	0.08718	4.4142	714.426	0.1044	0.0333	0.8	1.6875
x	100	PAD3	hI365 50 nM	1.987e-06	6.448e-05	0.024	5	-4545552	F1	AHC (Anti-hIgG Fc Capture)		N/A	L5	L6	L5	K5	1	0.0308	105100	3408000	0.2087	0.2286	0.9455	29.8889	0.2192	0.0453	4.8	2.6407
x	100	PAD3	E3 50 nM	15990000000000		0	6	-14513767	G1	AHC (Anti-hIgG Fc Capture)		N/A	N5	N6	N5	M5	1	-0.0396	8628	3.239e+30	1.38e+17		0.0722	1.85857e+25	1.38e+17	0	0	6.2928
x	100	PAD3	E6 50 nM	1.965e-05	0.02975	0	7	-363184	H1	AHC (Anti-hIgG Fc Capture)		N/A	P5	P6	P5	O5	1	0.0049	2567	3886000	0.05044	0.2556	0.7282	1099.53	0.0507	0.0037	0.5	1.5218

## Sheet: Fig.S8A PAD4
Include	Conc. (nM)	Sample ID	Loading Sample ID	KD (M)	KD Error	Full R^2	Index	Color	Sensor Location	Sensor Type	Sensor Info	Replicate Group	Baseline Loc.	Assoc. (Sample) Loc.	Dissoc. Loc.	Loading Well Location	Cycle	Response	kon(1/Ms)	kon Error	kdis(1/s)	kdis Error	RMax	RMax Error	kobs(1/s)	Req	Req/Rmax(%)	Full X^2	SSG KD	SSG Rmax	SSG R^2
x	100	PAD4	Trastuzumab 50 nM	36470000000000		0	0	-14261055	A1	AHC (Anti-hIgG Fc Capture)		N/A	B1	B2	B1	A1	1	-0.0438	4456		1.625e+17		0.3241		1.625e+17	0	0	2.9395
x	100	PAD4	hI281 50 nM	1.084e-08	4.02e-10	0.9448	1	-3721216	B1	AHC (Anti-hIgG Fc Capture)		N/A	D1	D2	D1	C1	1	0.1896	324800	11470	0.003521	3.991e-05	0.1828	0.0014	0.036	0.1649	90.2	0.1366
x	100	PAD4	hA288 50 nM	7.239e-10	9.334e-12	0.9919	2	-12144190	C1	AHC (Anti-hIgG Fc Capture)		N/A	F1	F2	F1	E1	1	0.9258	266100	1197	0.0001926	2.328e-06	0.9118	0.0007	0.0268	0.9052	99.3	0.1049
x	100	PAD4	hA362 50 nM	8.198e-10	5.62e-12	0.9997	3	-8992723	D1	AHC (Anti-hIgG Fc Capture)		N/A	H1	H2	H1	G1	1	0.8275	118300	133.3	9.695e-05	6.556e-07	0.8579	0.0003	0.01192	0.8509	99.2	0.0062
x	100	PAD4	hI364 50 nM	4.181e-09	2.903e-11	0.9997	4	-1264826	E1	AHC (Anti-hIgG Fc Capture)		N/A	J1	J2	J1	I1	1	0.481	33970	108.3	0.000142	8.764e-07	0.7729	0.0016	0.003539	0.7419	96	0.0033
x	100	PAD4	hI365 50 nM	4.763e-09	3.889e-11	0.9946	5	-4545552	F1	AHC (Anti-hIgG Fc Capture)		N/A	L1	L2	L1	K1	1	0.7279	100500	512.8	0.0004789	3.054e-06	0.7747	0.0014	0.01053	0.7395	95.5	0.077
x	100	PAD4	E3 50 nM	1.665e-09	2.18e-11	0.9972	6	-14513767	G1	AHC (Anti-hIgG Fc Capture)		N/A	N1	N2	N1	M1	1	0.798	101600	379.9	0.0001691	2.122e-06	0.8469	0.0011	0.01033	0.833	98.4	0.056
x	100	PAD4	E6 50 nM	1.241e-09	3.089e-11	0.9922	7	-363184	H1	AHC (Anti-hIgG Fc Capture)		N/A	P1	P2	P1	O1	1	0.8617	111200	642.7	0.000138	3.342e-06	0.8953	0.0016	0.01126	0.8844	98.8	0.165
